# Supplementary material for: Heme oxygenase‐1 deficiency triggers exhaustion of hematopoietic stem cells
Source: EMBO Rep. 2019 Dec 29;21(2):e47895. doi: 10.15252/embr.201947895 (PMC7001511; doi:10.15252/embr.201947895)
Supplement: Supplementary file 3 — Dataset EV1 [file EMBR-21-e47895-s003.xlsx]

## Sheet: Legend
RNA-seq differential gene expression analysis between HO-1-/- vs HO-1+/+ in ECs.
LEGEND:
baseMean	average of the normalized count values, divided by the size factors
log2FoldChange	expression effect size estimate reported on a logarithmic scale to base 2
lfcSE	standard error estimate for the log2 fold change estimate.
stat	Wald statistic
pvalue	Wald test p-value
padj	BH adjusted p-values
hgnc_symbol	hgnc gene symbol
gene_name	full gene name

## Sheet: DESeq2 output
RNA-seq differential gene expression analysis between HO-1-/- vs HO-1+/+ in ECs.
	baseMean	log2FoldChange	lfcSE	stat	pvalue	padj	hgnc_symbol	gene_name
15368	1384.65	-4.14431	0.485632	-8.53385	1.41557e-17	1.86642e-13	Hmox1	heme oxygenase (decycling) 1
76757	447.926	5.34647	0.663868	8.05351	8.04531e-16	5.30387e-12	Trdn	triadin
387252	110.515	-5.91345	0.808804	-7.31135	2.64474e-13	1.16236e-09	Mirlet7f-1	microRNA let7f-1
245525	267.416	-5.22595	0.758999	-6.88531	5.76607e-12	1.90064e-08	Hsf3	heat shock transcription factor 3
67455	76.8707	-5.32213	0.815963	-6.52252	6.91366e-11	1.82313e-07	Klhl13	kelch-like 13
240665	101.71	4.31603	0.692346	6.23392	4.54916e-10	9.99678e-07	Ccnj	cyclin J
230577	41.4841	4.67845	0.814565	5.74349	9.27443e-09	1.7469e-05	Pars2	prolyl-tRNA synthetase (mitochondrial)(putative)
60504	101.191	3.64655	0.639171	5.70513	1.16253e-08	1.91599e-05	Il21r	interleukin 21 receptor
624765	43.1369	-4.80615	0.865242	-5.55469	2.78107e-08	3.77824e-05	Vmn2r80	vomeronasal 2, receptor 80
18478	47.6157	-4.60018	0.828942	-5.54946	2.86556e-08	3.77824e-05	Pah	phenylalanine hydroxylase
13180	22.3925	-4.64621	0.857604	-5.41766	6.03847e-08	7.23793e-05	Pcbd1	pterin 4 alpha carbinolamine dehydratase/dimerization cofactor of hepatocyte nuclear factor 1 alpha (TCF1) 1
319653	60.2024	4.44487	0.835308	5.32123	1.03069e-07	0.000113247	Slc25a40	solute carrier family 25, member 40
14634	79.9478	-4.00064	0.767994	-5.20921	1.89645e-07	0.000192344	Gli3	GLI-Kruppel family member GLI3
631323	136.444	2.93628	0.593765	4.94519	7.60702e-07	0.000716418	Gm12250	predicted gene 12250
73010	33.8234	-4.30707	0.874239	-4.92665	8.36503e-07	0.000735286	Gpr22	G protein-coupled receptor 22
626391	51.1239	3.75371	0.77155	4.86515	1.14368e-06	0.000942468	Zfp951	zinc finger protein 951
667370	206.371	2.7233	0.570811	4.77093	1.83379e-06	0.00142226	I830012O16Rik	RIKEN cDNA I830012O16 gene
75296	162.952	2.92852	0.615825	4.75545	1.98004e-06	0.00145038	Fgfr1op	Fgfr1 oncogene partner
23945	915.747	-2.25461	0.481982	-4.6778	2.8997e-06	0.00195785	Mgll	monoglyceride lipase
240327	641.107	2.2745	0.486743	4.6729	2.96981e-06	0.00195785	Gm4951	predicted gene 4951
378466	126.559	3.59177	0.786275	4.56808	4.92208e-06	0.00298159	Gm10033	predicted gene 10033
76933	193.947	2.34968	0.514621	4.56584	4.97497e-06	0.00298159	Ifi27l2a	interferon, alpha-inducible protein 27 like 2A
239364	34.4394	-4.00638	0.880988	-4.5476	5.426e-06	0.00311051	Tspyl5	testis-specific protein, Y-encoded-like 5
240756	65.6201	3.13665	0.692776	4.52766	5.96398e-06	0.00327646	Klhl12	kelch-like 12
328660	100.159	3.34057	0.741243	4.50671	6.58394e-06	0.00347237	Bex6	brain expressed gene 6
14962	1090.82	2.21764	0.502517	4.41306	1.0192e-05	0.00508241	Cfb	complement factor B
109361	57.3759	3.81577	0.865543	4.40853	1.04077e-05	0.00508241	D730005E14Rik	RIKEN cDNA D730005E14 gene
225187	244.512	-3.37174	0.775686	-4.34678	1.38152e-05	0.00650547	Ankrd29	ankyrin repeat domain 29
17068	883.296	2.92361	0.675468	4.32827	1.50283e-05	0.00683269	Ly6d	lymphocyte antigen 6 complex, locus D
99167	67.0267	3.15149	0.737481	4.27331	1.9259e-05	0.00846433	Ssx2ip	synovial sarcoma, X breakpoint 2 interacting protein
72787	77.6856	2.71177	0.643839	4.21188	2.53259e-05	0.0104254	Ndc1	NDC1 transmembrane nucleoporin
93891	90.7167	3.04889	0.72431	4.20937	2.56079e-05	0.0104254	Pcdhb20	protocadherin beta 20
382113	32.4825	-3.62668	0.862443	-4.20513	2.60932e-05	0.0104254	Slc22a14	solute carrier family 22 (organic cation transporter), member 14
13605	231.555	2.7814	0.662694	4.1971	2.70351e-05	0.0104841	Ect2	ect2 oncogene
19074	78.7544	3.62747	0.867609	4.18099	2.90239e-05	0.0109337	Prg2	proteoglycan 2, bone marrow
100271882	78.8714	-3.55871	0.873524	-4.07397	4.62185e-05	0.0169275	Gm14139	predicted gene 14139
276950	37.9262	3.27395	0.805283	4.06559	4.7912e-05	0.0170735	Slfn8	schlafen 8
66756	83.2465	2.9384	0.724125	4.05786	4.95254e-05	0.017184	Cfap97	cilia and flagella associated protein 97
19416	927.048	-2.20241	0.544582	-4.04422	5.24972e-05	0.0177481	Rasd1	RAS, dexamethasone-induced 1
15932	139.527	2.37438	0.588688	4.03334	5.49892e-05	0.0181258	Idua	iduronidase, alpha-L-
15959	427.413	2.31554	0.579299	3.99714	6.41125e-05	0.0206176	Ifit3	interferon-induced protein with tetratricopeptide repeats 3
12287	23.5826	-3.3664	0.846737	-3.97574	7.01607e-05	0.0220254	Cacna1b	calcium channel, voltage-dependent, N type, alpha 1B subunit
217517	54.8085	3.2246	0.812985	3.96638	7.29735e-05	0.0223757	Stxbp6	syntaxin binding protein 6 (amisyn)
78751	46.3667	3.11886	0.788691	3.95448	7.67028e-05	0.0225147	Zc3h6	zinc finger CCCH type containing 6
74450	205.233	-2.1944	0.556485	-3.94333	8.03596e-05	0.0225147	Pank2	pantothenate kinase 2
19695	75.6602	3.43051	0.870067	3.94281	8.05317e-05	0.0225147	Reg3g	regenerating islet-derived 3 gamma
13040	394.523	2.70983	0.687655	3.94069	8.12488e-05	0.0225147	Ctss	cathepsin S
237433	37.0041	-3.41929	0.868153	-3.93858	8.19648e-05	0.0225147	Gm4925	predicted gene 4925
320271	107.053	2.93047	0.75011	3.90672	9.3558e-05	0.0251747	Scai	suppressor of cancer cell invasion
233836	15.0749	-3.44547	0.888938	-3.87594	0.000106212	0.0280082	Slc5a11	solute carrier family 5 (sodium/glucose cotransporter), member 11
20128	613.56	2.18485	0.565239	3.86537	0.000110923	0.0286768	Trim30a	tripartite motif-containing 30A
213393	2731.73	-1.92328	0.500445	-3.84313	0.000121474	0.0307222	8430408G22Rik	RIKEN cDNA 8430408G22 gene
70325	38.4316	3.36509	0.876535	3.83908	0.000123495	0.0307222	Pigw	phosphatidylinositol glycan anchor biosynthesis, class W
27052	20.1154	-3.39299	0.885877	-3.8301	0.000128093	0.031276	Aoah	acyloxyacyl hydrolase
12122	151.545	1.87412	0.494041	3.79345	0.000148567	0.0349658	Bid	BH3 interacting domain death agonist
241656	14.0934	-3.35332	0.884865	-3.78964	0.000150864	0.0349658	Pak7	p21 protein (Cdc42/Rac)-activated kinase 7
12326	208.494	-3.17611	0.838568	-3.78755	0.000152142	0.0349658	Camk4	calcium/calmodulin-dependent protein kinase IV
64099	157.574	2.46785	0.652037	3.78483	0.000153812	0.0349658	Parvg	parvin, gamma
108672	53.1564	3.07694	0.81598	3.77086	0.000162689	0.0363569	Zdhhc15	zinc finger, DHHC domain containing 15
30878	86.6032	-2.2393	0.59547	-3.76055	0.000169541	0.0372567	Apln	apelin
99151	32.7081	3.12737	0.836726	3.73762	0.00018577	0.0401536	Cercam	cerebral endothelial cell adhesion molecule
271813	17.4609	-3.28179	0.883245	-3.7156	0.000202722	0.0431111	Agbl2	ATP/GTP binding protein-like 2
50799	81.2391	2.47876	0.668536	3.70774	0.000209118	0.0437654	Slc25a13	solute carrier family 25 (mitochondrial carrier, adenine nucleotide translocator), member 13
12212	170.497	-2.3461	0.635782	-3.6901	0.000224169	0.0455019	Chic1	cysteine-rich hydrophobic domain 1
216343	43.7814	-3.22345	0.873581	-3.68993	0.000224318	0.0455019	Tph2	tryptophan hydroxylase 2
235047	74.0624	2.74113	0.744173	3.68346	0.00023009	0.0459657	Zfp809	zinc finger protein 809
13175	177.356	2.00028	0.544766	3.67182	0.000240829	0.0472051	Dclk1	doublecortin-like kinase 1
19361	104.942	2.43401	0.66339	3.66905	0.000243454	0.0472051	Rad51	RAD51 homolog
77125	18	-3.23538	0.887317	-3.64625	0.000266097	0.0508477	Il33	interleukin 33
71819	263.24	2.21943	0.61103	3.63227	0.000280939	0.0515806	Kif23	kinesin family member 23
56367	750.882	-2.0863	0.574448	-3.63183	0.000281414	0.0515806	Scoc	short coiled-coil protein
15201	219.066	2.48743	0.684941	3.6316	0.000281669	0.0515806	Hells	helicase, lymphoid specific
72536	124.68	2.13088	0.588064	3.62355	0.000290583	0.0524841	Tagap	T cell activation Rho GTPase activating protein
27047	112.694	3.16096	0.87502	3.61244	0.000303325	0.0537774	Omd	osteomodulin
71898	20.1134	3.15835	0.87562	3.60699	0.000309768	0.0537774	Apol9b	apolipoprotein L 9b
30928	80.4286	2.93439	0.81357	3.60681	0.00030998	0.0537774	Zbtb18	zinc finger and BTB domain containing 18
71889	20.4269	-3.20412	0.890326	-3.59882	0.000319666	0.0542832	Epn3	epsin 3
72371	98.8389	2.1545	0.599406	3.59439	0.000325155	0.0542832	2210408I21Rik	RIKEN cDNA 2210408I21 gene
12519	18.4215	3.04943	0.848404	3.59432	0.000325246	0.0542832	Cd80	CD80 antigen
244853	20.0686	2.95834	0.824256	3.5891	0.000331823	0.054331	Nxpe4	neurexophilin and PC-esterase domain family, member 4
18992	61.8486	-2.27166	0.633649	-3.58505	0.000337009	0.054331	Pou3f2	POU domain, class 3, transcription factor 2
223648	71.328	-2.27939	0.635926	-3.58437	0.000337894	0.054331	Ccdc166	coiled-coil domain containing 166
67746	50.2093	-3.08317	0.865687	-3.56153	0.000368702	0.0585703	4930577N17Rik	RIKEN cDNA 4930577N17 gene
70717	18.4665	-3.16627	0.889974	-3.55771	0.000374103	0.0587209	Medag	mesenteric estrogen dependent adipogenesis
12506	151.607	2.39157	0.677945	3.52767	0.000419227	0.0643898	Cd48	CD48 antigen
20500	16.3625	-3.13613	0.889128	-3.5272	0.000419986	0.0643898	Slc13a2	solute carrier family 13 (sodium-dependent dicarboxylate transporter), member 2
12173	11.2989	-3.1284	0.888802	-3.51979	0.000431891	0.0654538	Bnc1	basonuclin 1
171283	47.3032	3.08803	0.880421	3.50744	0.000452436	0.0677883	Havcr1	hepatitis A virus cellular receptor 1
629016	56.8545	3.0449	0.868901	3.50431	0.000457794	0.0678204	Zfp953	zinc finger protein 953
71176	12.9758	-3.10766	0.888119	-3.49915	0.000466747	0.0683784	Fbxo24	F-box protein 24
231842	13.2205	3.01352	0.866172	3.47913	0.00050305	0.0721119	Amz1	archaelysin family metallopeptidase 1
67951	3435.7	-1.65501	0.475938	-3.47735	0.000506394	0.0721119	Tubb6	tubulin, beta 6 class V
237926	53.8784	-2.73082	0.785584	-3.47616	0.000508639	0.0721119	Rsad1	radical S-adenosyl methionine domain containing 1
666184	35.1822	-2.99056	0.863363	-3.46385	0.000532509	0.0744439	Gm15080	predicted gene 15080
18654	58.4752	-2.72428	0.786933	-3.4619	0.00053638	0.0744439	Pgf	placental growth factor
231633	106.546	2.65281	0.768144	3.45353	0.000553291	0.0759911	Tmem119	transmembrane protein 119
74191	29.8242	3.01301	0.881059	3.41976	0.000626764	0.0851947	P2ry13	purinergic receptor P2Y, G-protein coupled 13
545384	36.8999	3.0128	0.882249	3.41491	0.00063804	0.0858424	BC094916	cDNA sequence BC094916
14126	112.319	2.88525	0.846322	3.40916	0.000651634	0.0864762	Ms4a2	membrane-spanning 4-domains, subfamily A, member 2
96935	107.155	-2.1379	0.628166	-3.40339	0.000665541	0.0864762	Susd4	sushi domain containing 4
319508	159.249	2.24914	0.660944	3.40292	0.000666688	0.0864762	Syt15	synaptotagmin XV
69785	17.4078	-3.02136	0.888118	-3.40198	0.000668986	0.0864762	Ceacam13	carcinoembryonic antigen-related cell adhesion molecule 13
18207	15.1385	2.97398	0.882227	3.371	0.000748967	0.0956075	Nthl1	nth (endonuclease III)-like 1 (E.coli)
17476	653.903	2.48194	0.737236	3.36655	0.000761159	0.0956075	Mpeg1	macrophage expressed gene 1
17968	84.1711	-2.85229	0.847265	-3.36647	0.000761379	0.0956075	Ncam2	neural cell adhesion molecule 2
432572	137.317	-1.91804	0.570771	-3.36044	0.000778182	0.0965567	Specc1	sperm antigen with calponin homology and coiled-coil domains 1
14802	18.3907	-2.98052	0.887474	-3.35843	0.000783865	0.0965567	Gria4	glutamate receptor, ionotropic, AMPA4 (alpha 4)
80888	296.32	1.98976	0.592905	3.35596	0.000790908	0.0965567	Hspb8	heat shock protein 8
17311	560.694	-1.74916	0.521614	-3.35337	0.000798337	0.0965695	Kitl	kit ligand
382045	80.4923	2.66456	0.796634	3.34477	0.000823515	0.0982525	Gpr114	G protein-coupled receptor 114
16644	48.7923	-2.5481	0.762095	-3.34354	0.000827154	0.0982525	Kng1	kininogen 1
100042165	532.095	-1.89961	0.573372	-3.31306	0.000922819	0.108637	BC005561	cDNA sequence BC005561
66934	178.692	1.85678	0.56165	3.30594	0.000946584	0.110449	Dsn1	DSN1, MIND kinetochore complex component, homolog (S. cerevisiae)
67157	113.092	2.20227	0.669002	3.29187	0.000995228	0.115106	2610301B20Rik	RIKEN cDNA 2610301B20 gene
17532	98.1132	-2.05427	0.624566	-3.28911	0.00100505	0.115231	Mras	muscle and microspikes RAS
66586	42.7143	2.74943	0.837754	3.2819	0.00103109	0.115415	Crls1	cardiolipin synthase 1
22626	8.37995	-2.92405	0.890998	-3.28177	0.00103156	0.115415	Slc23a3	solute carrier family 23 (nucleobase transporters), member 3
100043468	253.009	-1.83077	0.557923	-3.28141	0.00103291	0.115415	Zfp955b	zinc finger protein 955B
102323	81.8383	2.21827	0.677618	3.27362	0.00106177	0.117514	Dcun1d2	DCN1, defective in cullin neddylation 1, domain containing 2 (S. cerevisiae)
12393	373.47	2.1075	0.644403	3.27046	0.00107373	0.117514	Runx2	runt related transcription factor 2
20343	1081	2.41837	0.739738	3.26922	0.00107843	0.117514	Sell	selectin, lymphocyte
227929	1001.64	2.13445	0.655607	3.25568	0.00113122	0.121945	Cytip	cytohesin 1 interacting protein
207596	22.7371	-2.89311	0.890497	-3.24887	0.00115864	0.121945	Thsd4	thrombospondin, type I, domain containing 4
626877	66.2176	-2.36649	0.728786	-3.24717	0.00116561	0.121945	Gm14405	predicted gene 14405
226041	16.1123	-2.88652	0.889156	-3.24636	0.0011689	0.121945	Pgm5	phosphoglucomutase 5
193043	38.167	2.72218	0.839543	3.24246	0.00118504	0.121945	Zfp3	zinc finger protein 3
71310	103.495	-1.75672	0.541805	-3.24235	0.00118549	0.121945	Tbc1d9	TBC1 domain family, member 9
100042784	18.8759	-2.85773	0.881582	-3.24159	0.00118864	0.121945	Prdm11	PR domain containing 11
241062	59.572	-2.79007	0.861577	-3.23833	0.00120231	0.121945	Pgap1	post-GPI attachment to proteins 1
21810	1499.86	2.11889	0.654318	3.23833	0.00120234	0.121945	Tgfbi	transforming growth factor, beta induced
319727	122.758	-2.77788	0.859389	-3.23239	0.0012276	0.122471	A330035P11Rik	RIKEN cDNA A330035P11 gene
22190	40184.6	-1.2528	0.3877	-3.23135	0.00123207	0.122471	Ubc	ubiquitin C
78416	96.0043	2.4568	0.760484	3.23058	0.0012354	0.122471	Rnase6	ribonuclease, RNase A family, 6
329101	38.5156	2.77868	0.862231	3.22266	0.00127004	0.123766	D030040B21Rik	RIKEN cDNA D030040B21 gene
22712	80.4947	2.8096	0.872061	3.2218	0.0012739	0.123766	Zfp54	zinc finger protein 54
105000	21.031	2.77511	0.861926	3.21966	0.00128342	0.123766	Dnal1	dynein, axonemal, light chain 1
83397	4421.57	-1.78082	0.553545	-3.21712	0.00129484	0.123766	Akap12	A kinase (PRKA) anchor protein (gravin) 12
18008	217.524	-2.03548	0.632874	-3.21625	0.00129878	0.123766	Nes	nestin
70432	101.099	-1.79277	0.557641	-3.21493	0.00130478	0.123766	Rufy2	RUN and FYVE domain-containing 2
69291	10.1739	-2.83945	0.884579	-3.20995	0.0013276	0.124256	1700001L05Rik	RIKEN cDNA 1700001L05 gene
208583	10.6976	-2.83791	0.884576	-3.20821	0.00133563	0.124256	Nek11	NIMA (never in mitosis gene a)-related expressed kinase 11
216144	9.22774	-2.86129	0.892019	-3.20766	0.00133822	0.124256	Vmn2r81	vomeronasal 2, receptor 81
330319	16.5575	2.77086	0.864851	3.20386	0.00135601	0.125028	Wipf3	WAS/WASL interacting protein family, member 3
16840	56.1471	2.81667	0.881835	3.1941	0.00140266	0.128296	Lect1	leukocyte cell derived chemotaxin 1
235542	300.862	-2.20658	0.69156	-3.19073	0.00141914	0.128296	Ppp2r3a	protein phosphatase 2, regulatory subunit B'', alpha
78826	166.488	2.30734	0.723207	3.19042	0.00142064	0.128296	P2ry10	purinergic receptor P2Y, G-protein coupled 10
14874	60.5581	2.03375	0.63942	3.18062	0.00146959	0.131813	Gstz1	glutathione transferase zeta 1 (maleylacetoacetate isomerase)
100502987	83.6764	-2.42199	0.761969	-3.1786	0.00147989	0.13184	Gm17066	predicted gene 17066
56221	14.5245	2.7405	0.864129	3.1714	0.00151705	0.134244	Ccl24	chemokine (C-C motif) ligand 24
268379	62.4879	-2.15853	0.682006	-3.16498	0.00155095	0.136329	Abca13	ATP-binding cassette, sub-family A (ABC1), member 13
75578	11.4343	2.79307	0.885207	3.15528	0.00160346	0.139856	Fggy	FGGY carbohydrate kinase domain containing
23830	61.0503	1.961	0.62215	3.15198	0.00162166	0.139856	Capn10	calpain 10
218214	111.076	2.07595	0.658663	3.15176	0.0016229	0.139856	Kdm1b	lysine (K)-specific demethylase 1B
12795	744.016	-1.37981	0.438839	-3.14422	0.00166531	0.142578	Plk3	polo-like kinase 3
19207	25.2527	2.72978	0.871572	3.13202	0.0017361	0.146672	Ptch2	patched homolog 2
73181	12.4486	2.77232	0.885159	3.132	0.00173621	0.146672	Nfatc4	nuclear factor of activated T cells, cytoplasmic, calcineurin dependent 4
98363	15.1295	-2.78209	0.888772	-3.13026	0.00174649	0.146672	Efhd1	EF hand domain containing 1
66336	117.145	2.67104	0.857375	3.11537	0.00183717	0.15331	Cenpp	centromere protein P
212326	56.4115	2.54594	0.818437	3.11073	0.00186623	0.15381	Fam149a	family with sequence similarity 149, member A
241919	16.4323	-2.76925	0.890235	-3.11069	0.00186649	0.15381	Slc7a14	solute carrier family 7 (cationic amino acid transporter, y+ system), member 14
71721	89.1218	-2.41132	0.776135	-3.10683	0.00189108	0.154413	Fam13c	family with sequence similarity 13, member C
623474	32.3301	2.6367	0.849338	3.10442	0.00190654	0.154413	Rad54b	RAD54 homolog B (S. cerevisiae)
245631	622.735	-1.49688	0.482314	-3.10355	0.00191216	0.154413	Mum1l1	melanoma associated antigen (mutated) 1-like 1
330361	46.7525	-2.64584	0.853132	-3.10133	0.00192652	0.154413	Gcfc2	GC-rich sequence DNA binding factor 2
243764	10.6893	-2.75777	0.889715	-3.09962	0.00193771	0.154413	Chrm2	cholinergic receptor, muscarinic 2, cardiac
20541	26.9338	2.61705	0.844755	3.09799	0.00194835	0.154413	Slc8a1	solute carrier family 8 (sodium/calcium exchanger), member 1
20496	418.069	1.36627	0.44135	3.09566	0.00196372	0.154413	Slc12a2	solute carrier family 12, member 2
75552	16.8282	2.6824	0.867114	3.09349	0.0019782	0.154413	Paqr9	progestin and adipoQ receptor family member IX
65962	1473.03	-1.33968	0.433086	-3.09334	0.0019792	0.154413	Slc9a3r2	solute carrier family 9 (sodium/hydrogen exchanger), member 3 regulator 2
107723	232.241	1.67049	0.540652	3.08976	0.00200315	0.154818	Slc12a6	solute carrier family 12, member 6
76293	17.1	-2.74038	0.887124	-3.08906	0.00200788	0.154818	Mfap4	microfibrillar-associated protein 4
17932	10.6165	-2.75005	0.890952	-3.08664	0.00202434	0.15518	Myt1	myelin transcription factor 1
223920	10.5078	-2.70196	0.878328	-3.07625	0.0020962	0.15976	Soat2	sterol O-acyltransferase 2
69638	266.054	-1.79701	0.58839	-3.05412	0.00225725	0.170516	Enho	energy homeostasis associated
276829	8.95306	-2.71166	0.888102	-3.05333	0.0022632	0.170516	Smtnl2	smoothelin-like 2
229323	311.392	1.97268	0.647408	3.04705	0.002311	0.173128	Gpr171	G protein-coupled receptor 171
326623	13.2238	2.6988	0.886256	3.04517	0.00232547	0.173228	Tnfsf15	tumor necrosis factor (ligand) superfamily, member 15
17112	12543.8	-1.65873	0.546167	-3.03704	0.00238914	0.175561	Tm4sf1	transmembrane 4 superfamily member 1
11450	365.426	-1.72515	0.568189	-3.03622	0.00239562	0.175561	Adipoq	adiponectin, C1Q and collagen domain containing
66859	375.454	2.04597	0.674166	3.03481	0.00240688	0.175561	Slc16a9	solute carrier family 16 (monocarboxylic acid transporters), member 9
19364	73.1457	2.24546	0.739997	3.03441	0.00241006	0.175561	Rad51d	RAD51 homolog D
66895	857.739	-1.48428	0.489747	-3.0307	0.00243985	0.176755	Pxdc1	PX domain containing 1
208922	15.7404	-2.68488	0.88848	-3.02188	0.00251211	0.179283	Cpeb3	cytoplasmic polyadenylation element binding protein 3
21892	24.1336	2.57018	0.85058	3.02167	0.00251383	0.179283	Tll1	tolloid-like
213760	30.8364	2.49913	0.827125	3.02147	0.00251553	0.179283	Prepl	prolyl endopeptidase-like
69069	383.423	-1.42868	0.473518	-3.01716	0.00255158	0.180874	1810011H11Rik	RIKEN cDNA 1810011H11 gene
110532	257.013	-1.42229	0.472105	-3.01265	0.00258976	0.182599	Adarb1	adenosine deaminase, RNA-specific, B1
12399	127.579	1.91545	0.636558	3.00907	0.0026205	0.183784	Runx3	runt related transcription factor 3
381067	31.6459	-2.67261	0.889189	-3.00567	0.00264999	0.184629	Zfp229	zinc finger protein 229
17279	112.356	1.90355	0.63408	3.00206	0.00268158	0.184629	Melk	maternal embryonic leucine zipper kinase
12443	649.243	-1.6132	0.537505	-3.00127	0.00268854	0.184629	Ccnd1	cyclin D1
107817	773.662	-1.50691	0.50209	-3.00127	0.00268857	0.184629	Jmjd6	jumonji domain containing 6
18557	293.438	-1.45419	0.485344	-2.9962	0.00273368	0.186754	Cdk18	cyclin-dependent kinase 18
53322	457.334	1.3073	0.437853	2.98572	0.00282915	0.19228	Nucb2	nucleobindin 2
636741	13.2185	-2.65036	0.888703	-2.98228	0.00286108	0.192499	Zfp964	zinc finger protein 964
77035	15.3211	2.5702	0.861837	2.98223	0.00286157	0.192499	Kdm8	lysine (K)-specific demethylase 8
213582	11.0888	2.62064	0.881229	2.97385	0.0029409	0.196045	Map9	microtubule-associated protein 9
12209	19.7048	-2.60902	0.877609	-2.97287	0.0029503	0.196045	Brs3	bombesin-like receptor 3
72565	549.664	-1.33781	0.450326	-2.97075	0.00297077	0.196045	Uaca	uveal autoantigen with coiled-coil domains and ankyrin repeats
231507	1262.74	1.85627	0.624913	2.97044	0.00297376	0.196045	Plac8	placenta-specific 8
259277	78.4044	-2.39305	0.80619	-2.96835	0.00299405	0.196401	Klk8	kallikrein related-peptidase 8
75409	8.55551	-2.63987	0.890799	-2.96349	0.00304173	0.198541	Slitrk5	SLIT and NTRK-like family, member 5
100504166	56.2673	2.35448	0.794966	2.96174	0.00305908	0.19869	4933421O10Rik	RIKEN cDNA 4933421O10 gene
66254	145.52	-2.19624	0.74216	-2.95925	0.00308384	0.198913	Dimt1	DIM1 dimethyladenosine transferase 1-like (S. cerevisiae)
12905	108.213	1.63847	0.553842	2.95837	0.00309269	0.198913	Cradd	CASP2 and RIPK1 domain containing adaptor with death domain
71998	19.3451	2.55729	0.86608	2.95271	0.00314993	0.201611	Slc25a35	solute carrier family 25, member 35
11305	29.7803	2.53944	0.860515	2.95106	0.0031668	0.201712	Abca2	ATP-binding cassette, sub-family A (ABC1), member 2
27007	45.8736	2.41032	0.817477	2.94849	0.00319331	0.202422	Klrk1	killer cell lectin-like receptor subfamily K, member 1
16841	15.75	-2.60792	0.88511	-2.94644	0.00321459	0.202796	Lect2	leukocyte cell-derived chemotaxin 2
100316932	136.992	-2.31467	0.786705	-2.94223	0.00325858	0.204592	Snora28	small nucleolar RNA, H/ACA box 28
72937	13.2241	2.59842	0.883915	2.93967	0.00328557	0.205309	2900008C10Rik	RIKEN cDNA 2900008C10 gene
71453	27.9996	-2.60066	0.885508	-2.93691	0.00331504	0.205431	Krtap2-4	keratin associated protein 2-4
81799	13.0623	2.60393	0.886725	2.93657	0.00331868	0.205431	C1qtnf3	C1q and tumor necrosis factor related protein 3
329274	7.20504	-2.6152	0.890957	-2.93527	0.00333263	NA	Fam163a	family with sequence similarity 163, member A
319266	53.0654	2.21243	0.754301	2.93308	0.00335615	0.20678	A130010J15Rik	RIKEN cDNA A130010J15 gene
73173	13.757	-2.59773	0.887481	-2.92709	0.00342154	0.209828	Pcdh18	protocadherin 18
16792	906.863	1.84815	0.631728	2.92555	0.00343852	0.209893	Laptm5	lysosomal-associated protein transmembrane 5
70208	113.253	1.66071	0.569941	2.91382	0.00357034	0.216935	Med23	mediator complex subunit 23
245666	34.0698	2.33754	0.804504	2.90557	0.00366588	0.221545	Iqsec2	IQ motif and Sec7 domain 2
11658	93.951	2.00681	0.691132	2.90366	0.00368831	0.221545	Alcam	activated leukocyte cell adhesion molecule
20419	306.376	1.85488	0.638964	2.90295	0.00369662	0.221545	Shcbp1	Shc SH2-domain binding protein 1
75750	132.978	-1.8394	0.635062	-2.89641	0.00377459	0.225123	Slc10a6	solute carrier family 10 (sodium/bile acid cotransporter family), member 6
104759	243.444	2.00833	0.6937	2.89509	0.00379046	0.225123	Pld4	phospholipase D family, member 4
78771	190.145	1.67441	0.57872	2.8933	0.00381218	0.225397	Mctp1	multiple C2 domains, transmembrane 1
98752	127.565	2.46052	0.853776	2.88193	0.00395251	0.232366	Fcrla	Fc receptor-like A
68453	3283.63	-1.7404	0.604113	-2.88091	0.00396529	0.232366	Gpihbp1	GPI-anchored HDL-binding protein 1
434903	29.9839	-2.54474	0.884125	-2.87826	0.00399881	0.233293	Mageb4	melanoma antigen, family B, 4
52009	223.143	1.47262	0.513322	2.8688	0.00412034	0.239325	Hn1l	hematological and neurological expressed 1-like
66962	69.5073	2.03533	0.713437	2.85285	0.00433285	0.250402	Swsap1	SWIM type zinc finger 7 associated protein 1
56050	24.3871	-2.30701	0.809005	-2.85167	0.00434904	0.250402	Cyp39a1	cytochrome P450, family 39, subfamily a, polypeptide 1
19332	1203.83	-1.45903	0.512131	-2.84893	0.00438661	0.251467	Rab20	RAB20, member RAS oncogene family
331424	10.9904	-2.52389	0.886505	-2.84701	0.00441314	0.251893	C230004F18Rik	RIKEN cDNA C230004F18 gene
78783	197.063	-1.36261	0.479692	-2.84059	0.00450304	0.255916	Brpf1	bromodomain and PHD finger containing, 1
54648	12.7326	-2.52041	0.887786	-2.83898	0.00452583	0.256006	Ccdc120	coiled-coil domain containing 120
170644	1413.09	-1.7193	0.605906	-2.83756	0.00454593	0.256006	Ubn1	ubinuclein 1
231999	28.8804	-2.19508	0.773903	-2.83638	0.00456288	0.256006	Plekha8	pleckstrin homology domain containing, family A (phosphoinositide binding specific) member 8
56791	297.981	1.20886	0.427448	2.82808	0.00468285	0.260998	Ube2l6	ubiquitin-conjugating enzyme E2L 6
320633	22.7946	2.51033	0.887829	2.82749	0.00469144	0.260998	Zbtb26	zinc finger and BTB domain containing 26
241112	16.5018	-2.51236	0.88962	-2.82408	0.00474162	0.262127	Catip	ciliogenesis associated TTC17 interacting protein
226139	124.204	1.9966	0.707157	2.82342	0.00475149	0.262127	Cox15	cytochrome c oxidase assembly protein 15
320311	17.771	2.50241	0.888252	2.81723	0.00484405	0.265217	Rnf152	ring finger protein 152
57875	12884	-1.23667	0.439153	-2.81604	0.00486201	0.265217	Angptl4	angiopoietin-like 4
16918	20.9311	2.49745	0.88699	2.81565	0.00486783	0.265217	Mycl	v-myc myelocytomatosis viral oncogene homolog, lung carcinoma derived (avian)
319317	31.1894	-2.05454	0.730958	-2.81074	0.00494272	0.26631	Snhg11	small nucleolar RNA host gene 11
11537	387.021	-1.53328	0.545853	-2.80895	0.00497026	0.26631	Cfd	complement factor D (adipsin)
12839	43.8509	2.49927	0.88994	2.80836	0.00497948	0.26631	Col9a1	collagen, type IX, alpha 1
17933	15.842	-2.49444	0.888832	-2.80643	0.00500941	0.26631	Myt1l	myelin transcription factor 1-like
239839	13.9246	-2.48092	0.884769	-2.80403	0.00504675	0.26631	Ccdc14	coiled-coil domain containing 14
75089	132.066	1.84914	0.659459	2.80402	0.00504698	0.26631	Uhrf1bp1l	UHRF1 (ICBP90) binding protein 1-like
14051	16.6516	-2.49744	0.890724	-2.80383	0.00504993	0.26631	Eya4	eyes absent 4 homolog (Drosophila)
320054	9.18073	2.49525	0.890158	2.80315	0.00506059	0.26631	9230116N13Rik	RIKEN cDNA 9230116N13 gene
22700	433.723	-2.10351	0.750565	-2.80257	0.00506968	0.26631	Zfp40	zinc finger protein 40
226541	80.494	1.77668	0.634734	2.7991	0.00512457	0.268125	Klhl20	kelch-like 20
12159	162.677	-1.31398	0.469921	-2.79618	0.00517104	0.268734	Bmp4	bone morphogenetic protein 4
216080	347.725	1.27278	0.455372	2.79503	0.00518942	0.268734	Ube2d1	ubiquitin-conjugating enzyme E2D 1
258305	14.4	-2.46428	0.88196	-2.7941	0.00520446	0.268734	Olfr1356	olfactory receptor 1356
102423	87.1383	-1.63077	0.583903	-2.79288	0.00522413	0.268734	Hinfp	histone H4 transcription factor
74413	49.8571	-2.48801	0.891181	-2.79181	0.00524144	0.268734	Tc2n	tandem C2 domains, nuclear
20346	2287.34	1.82811	0.655507	2.78886	0.00528947	0.268734	Sema3a	sema domain, immunoglobulin domain (Ig), short basic domain, secreted, (semaphorin) 3A
69120	9.33722	2.48167	0.890395	2.78716	0.0053172	0.268734	1810021B22Rik	RIKEN cDNA 1810021B22 gene
328190	11.7906	-2.45791	0.882109	-2.7864	0.00532971	0.268734	A530046M15Rik	RIKEN cDNA A530046M15 gene
170743	19.1626	2.47343	0.887877	2.78578	0.00533995	0.268734	Tlr7	toll-like receptor 7
56089	499.868	-1.62893	0.584872	-2.78511	0.00535093	0.268734	Ramp3	receptor (calcitonin) activity modifying protein 3
667034	222.165	-1.2954	0.465417	-2.78332	0.00538062	0.268734	Pnp2	purine-nucleoside phosphorylase 2
268749	207.254	1.4017	0.503715	2.78272	0.00539051	0.268734	Rnf31	ring finger protein 31
71943	10.7661	2.4775	0.89052	2.78208	0.00540117	0.268734	Tom1l1	target of myb1-like 1 (chicken)
66146	259.508	-1.60151	0.575965	-2.78057	0.00542639	0.268974	Tmem57	transmembrane protein 57
70317	80.6716	-1.91807	0.691056	-2.77556	0.00551066	0.269224	Arl16	ADP-ribosylation factor-like 16
16581	24.9568	2.16442	0.780044	2.77474	0.00552463	0.269224	Kifc2	kinesin family member C2
17067	2972.55	-1.63355	0.588764	-2.77455	0.00552783	0.269224	Ly6c1	lymphocyte antigen 6 complex, locus C1
20474	12.3925	-2.4529	0.884097	-2.77447	0.00552919	0.269224	Six4	sine oculis-related homeobox 4
16769	10.2062	-2.44716	0.88211	-2.77421	0.00553353	0.269224	Dsg4	desmoglein 4
50996	111.546	-1.7469	0.63035	-2.77132	0.00558301	0.269637	Pdcd7	programmed cell death 7
231717	70.6365	-2.32637	0.8398	-2.77015	0.00560299	0.269637	Fam109a	family with sequence similarity 109, member A
11855	919.791	-1.35821	0.490355	-2.76985	0.0056082	0.269637	Arhgap5	Rho GTPase activating protein 5
18005	84.3561	2.30744	0.83361	2.76801	0.00563992	0.269637	Nek2	NIMA (never in mitosis gene a)-related expressed kinase 2
107522	166.028	-1.83626	0.663684	-2.76677	0.00566154	0.269637	Ece2	endothelin converting enzyme 2
64654	1603.23	1.84218	0.665894	2.76647	0.00566665	0.269637	Fgf23	fibroblast growth factor 23
69774	52.3979	2.1864	0.790703	2.76513	0.00569002	0.269637	Ms4a6b	membrane-spanning 4-domains, subfamily A, member 6B
18767	25.89	2.46224	0.890748	2.76424	0.00570563	0.269637	Pkia	protein kinase inhibitor, alpha
56222	15.1707	-2.45324	0.888996	-2.75956	0.00578784	0.272545	Cited4	Cbp/p300-interacting transactivator, with Glu/Asp-rich carboxy-terminal domain, 4
70999	188.595	1.90765	0.692261	2.75568	0.00585698	0.273252	Naa40	N(alpha)-acetyltransferase 40, NatD catalytic subunit, homolog (S. cerevisiae)
319480	53.9706	-1.95979	0.711662	-2.75382	0.00589045	0.273252	Itga11	integrin alpha 11
54445	1016.97	1.21013	0.43947	2.75361	0.00589418	0.273252	Unc93b1	unc-93 homolog B1 (C. elegans)
12862	70.5225	2.38032	0.864629	2.75299	0.00590531	0.273252	Cox6a2	cytochrome c oxidase subunit VIa polypeptide 2
18777	935.327	1.34162	0.487342	2.75293	0.00590648	0.273252	Lypla1	lysophospholipase 1
22249	83.7322	-1.93996	0.705797	-2.74862	0.00598476	0.274834	Unc13b	unc-13 homolog B (C. elegans)
268567	212.149	1.62993	0.593084	2.74822	0.00599193	0.274834	Tmem229b	transmembrane protein 229B
19746	26.5794	-2.44043	0.888203	-2.74761	0.00600319	0.274834	Rhd	Rh blood group, D antigen
72723	134.905	1.5474	0.563448	2.74631	0.00602698	0.274968	Zfp74	zinc finger protein 74
215028	7.6177	-2.42077	0.88208	-2.74438	0.00606248	NA	Prl3d2	prolactin family 3, subfamily d, member 1
22761	44.2423	-1.80756	0.660549	-2.73646	0.00621046	0.281888	Zfpm1	zinc finger protein, multitype 1
16601	376.635	-1.51346	0.55329	-2.73539	0.00623058	0.281888	Klf9	Kruppel-like factor 9
77041	71.2997	1.85699	0.679036	2.73475	0.00624279	0.281888	Arsk	arylsulfatase K
114716	89.1539	-1.53122	0.561284	-2.72807	0.00637063	0.286679	Spred2	sprouty-related, EVH1 domain containing 2
232413	458.119	1.49853	0.551375	2.7178	0.00657171	0.293773	Clec12a	C-type lectin domain family 12, member a
12550	36.7942	2.40123	0.883776	2.71701	0.00658739	0.293773	Cdh1	cadherin 1
218865	15.6669	2.41123	0.887859	2.71578	0.00661205	0.293773	Chdh	choline dehydrogenase
56068	67.2033	-2.39494	0.881947	-2.71551	0.0066174	0.293773	Ammecr1	Alport syndrome, mental retardation, midface hypoplasia and elliptocytosis chromosomal region gene 1
22024	10.5343	-2.40753	0.887385	-2.71307	0.00666636	0.294953	Crisp2	cysteine-rich secretory protein 2
76884	180.858	1.64306	0.606315	2.70991	0.00673023	0.296783	Cyfip2	cytoplasmic FMR1 interacting protein 2
434128	12.9869	-2.40011	0.886124	-2.70855	0.00675779	0.297005	Pnmal2	PNMA-like 2
12904	6.12065	-2.38842	0.882725	-2.70574	0.00681532	NA	Crabp2	cellular retinoic acid binding protein II
27219	232.741	1.79031	0.662091	2.70402	0.00685052	0.30008	Sgk2	serum/glucocorticoid regulated kinase 2
71934	202.863	1.28244	0.474519	2.7026	0.00687995	0.300371	Car13	carbonic anhydrase 13
16822	205.699	1.62846	0.603006	2.70056	0.00692224	0.300402	Lcp2	lymphocyte cytosolic protein 2
74737	1273.4	-1.57186	0.582091	-2.70037	0.00692623	0.300402	Pcf11	cleavage and polyadenylation factor subunit homolog (S. cerevisiae)
14219	426.795	-1.43892	0.533214	-2.69857	0.00696381	0.301042	Ctgf	connective tissue growth factor
230661	30.5015	2.11082	0.782754	2.69665	0.00700404	0.301792	Tesk2	testis-specific kinase 2
232539	102.425	1.96024	0.727232	2.69548	0.00702879	0.301872	Klhl42	kelch-like 42
20503	25.0556	2.27293	0.843828	2.69359	0.00706863	0.302597	Slc16a7	solute carrier family 16 (monocarboxylic acid transporters), member 7
64380	52.4394	2.36694	0.880005	2.68969	0.00715185	0.305169	Ms4a4c	membrane-spanning 4-domains, subfamily A, member 4C
16985	540.232	1.60341	0.596575	2.68769	0.00719481	0.305928	Lsp1	lymphocyte specific 1
102623	13.5	-2.36172	0.87904	-2.68671	0.00721606	0.305928	AI414108	expressed sequence AI414108
234362	573.569	1.68101	0.626605	2.68273	0.00730244	0.308598	Zfp868	zinc finger protein 868
228765	52.7796	-2.05786	0.768885	-2.67642	0.00744143	0.312577	Sdcbp2	syndecan binding protein (syntenin) 2
71779	235.159	1.56825	0.585979	2.6763	0.00744401	0.312577	2017-03-08	membrane-associated ring finger (C3HC4) 8
432870	12.6221	-2.38174	0.890612	-2.67428	0.00748906	0.312616	Gm5464	predicted gene 5464
15458	17.0496	-2.37862	0.889492	-2.67413	0.00749234	0.312616	Hpx	hemopexin
76858	9.84631	-2.35093	0.881563	-2.66678	0.00765821	0.317759	Nlrp14	NLR family, pyrin domain containing 14
67138	363.947	1.29062	0.484005	2.66653	0.00766381	0.317759	Herc6	hect domain and RLD 6
13434	131.071	1.92581	0.722902	2.664	0.00772171	0.319156	Trdmt1	tRNA aspartic acid methyltransferase 1
70839	17.2777	2.36934	0.890423	2.66092	0.00779285	0.32109	P2ry12	purinergic receptor P2Y, G-protein coupled 12
74100	24.7047	2.05415	0.772823	2.65798	0.00786099	0.322888	Arpp21	cyclic AMP-regulated phosphoprotein, 21
15170	424.068	1.45424	0.547513	2.65608	0.00790549	0.323708	Ptpn6	protein tyrosine phosphatase, non-receptor type 6
56526	190.635	1.58636	0.598375	2.65112	0.00802251	0.326618	2017-09-06	septin 6
53334	170.108	1.26662	0.477796	2.65097	0.00802612	0.326618	Gosr1	golgi SNAP receptor complex member 1
19038	2510.29	-1.21139	0.458031	-2.64477	0.0081747	0.331576	Ppic	peptidylprolyl isomerase C
140483	68.9375	-2.2408	0.847571	-2.64379	0.00819823	0.331576	Hnmt	histamine N-methyltransferase
319433	20.6903	-2.35448	0.891055	-2.64235	0.0082333	0.331976	Serpine3	serpin peptidase inhibitor, clade E (nexin, plasminogen activator inhibitor type 1), member 3
66808	55.5435	-2.30483	0.87444	-2.63578	0.00839448	0.336215	9030624G23Rik	RIKEN cDNA 9030624G23 gene
234311	240.408	1.79571	0.681492	2.63497	0.00841445	0.336215	Ddx60	DEAD (Asp-Glu-Ala-Asp) box polypeptide 60
74199	14.4512	2.34083	0.888502	2.63458	0.00842408	0.336215	Vit	vitrin
100039062	58.6623	-2.24113	0.850871	-2.63392	0.00844043	0.336215	Gm2027	nuclear assembly factor 1 homolog pseudogene
12577	1610.81	-1.328	0.504437	-2.63264	0.00847251	0.336476	Cdkn1c	cyclin-dependent kinase inhibitor 1C (P57)
93736	741.872	-1.19616	0.454808	-2.63004	0.00853747	0.337279	Aff4	AF4/FMR2 family, member 4
27280	161.247	-1.37465	0.522723	-2.62978	0.0085439	0.337279	Phlda3	pleckstrin homology-like domain, family A, member 3
80861	178.886	1.53244	0.583437	2.62658	0.00862476	0.339455	Dhx58	DEXH (Asp-Glu-X-His) box polypeptide 58
18214	55.6373	1.71437	0.653501	2.62336	0.00870676	0.341663	Ddr2	discoidin domain receptor family, member 2
78250	18.4519	-2.33226	0.889398	-2.62229	0.00873408	0.341718	Iqch	IQ motif containing H
229603	154.162	-1.64717	0.63062	-2.61199	0.00900182	0.350918	Otud7b	OTU domain containing 7B
70808	200.236	1.54145	0.590321	2.6112	0.00902246	0.350918	4632415L05Rik	RRS1 ribosome biogenesis regulator homolog pseudogene
20345	727.793	1.83658	0.704093	2.60844	0.00909573	0.352727	Selplg	selectin, platelet (p-selectin) ligand
58184	192.33	1.39762	0.536515	2.60499	0.00918777	0.352951	Rqcd1	rcd1 (required for cell differentiation) homolog 1 (S. pombe)
70348	14.7033	2.28055	0.875597	2.60457	0.00919891	0.352951	Ube2cbp	ubiquitin-conjugating enzyme E2C binding protein
69104	835.597	-1.50527	0.577998	-2.60428	0.00920675	0.352951	2017-03-05	membrane-associated ring finger (C3HC4) 5
12520	8017.3	-1.0481	0.402462	-2.60421	0.00920858	0.352951	Cd81	CD81 antigen
52065	103.699	-1.41689	0.544488	-2.60224	0.00926174	0.353842	Mfhas1	malignant fibrous histiocytoma amplified sequence 1
13340	20.9019	2.282	0.877232	2.60136	0.00928551	0.353842	Slc29a2	solute carrier family 29 (nucleoside transporters), member 2
71887	83.7001	-1.70728	0.657594	-2.59625	0.00942463	0.358109	Ppm1j	protein phosphatase 1J
545471	42.067	-2.28378	0.881144	-2.59184	0.00954651	0.361225	Zfp345	zinc finger protein 345
13731	86.0418	-2.17954	0.841101	-2.5913	0.00956143	0.361225	Emp2	epithelial membrane protein 2
233406	200.831	1.25033	0.483541	2.58578	0.00971583	0.366009	Prc1	protein regulator of cytokinesis 1
113849	6.36978	-2.2641	0.877341	-2.58064	0.00986183	NA	Vmn1r52	vomeronasal 1 receptor 52
68732	42.8505	2.10166	0.815136	2.57829	0.00992899	0.372974	Lrrc16a	leucine rich repeat containing 16A
56744	108.268	1.46963	0.571122	2.57322	0.0100756	0.373733	Pf4	platelet factor 4
17428	37.6902	2.00609	0.779817	2.57251	0.0100964	0.373733	Mnt	max binding protein
241196	22.4934	-2.25859	0.878066	-2.57224	0.0101044	0.373733	Serpinb13	serine (or cysteine) peptidase inhibitor, clade B (ovalbumin), member 13
71236	6.7177	-2.25549	0.876881	-2.57218	0.0101061	NA	Rsph14	radial spoke head homolog 14 (Chlamydomonas)
226695	59.8482	-1.94847	0.757808	-2.5712	0.0101348	0.373733	Ifi205	interferon activated gene 205
98386	1011.76	1.34806	0.524345	2.57094	0.0101423	0.373733	Lbr	lamin B receptor
330267	129.891	-1.3307	0.517663	-2.57059	0.0101526	0.373733	Thsd7a	thrombospondin, type I, domain containing 7A
231042	36.9059	1.69652	0.66009	2.57014	0.0101657	0.373733	Nupl2	nucleoporin like 2
435965	32.2187	2.22494	0.865807	2.56979	0.010176	0.373733	Lrp3	low density lipoprotein receptor-related protein 3
68964	110.681	1.5919	0.620106	2.56714	0.0102542	0.375561	Ctc1	CTS telomere maintenance complex component 1
72318	317.719	1.33618	0.520927	2.565	0.0103177	0.376839	Cyth4	cytohesin 4
71361	68.1489	-1.76635	0.689181	-2.56297	0.010378	0.377993	Aifm2	apoptosis-inducing factor, mitochondrion-associated 2
227613	2738.82	-1.20875	0.471956	-2.56115	0.0104325	0.378912	Tubb4b	tubulin, beta 4B class IVB
403174	27.8723	-2.08378	0.813907	-2.56022	0.0104607	0.378912	Msantd1	Myb/SANT-like DNA-binding domain containing 1
319477	8.95831	-2.24035	0.875423	-2.55917	0.0104923	0.379015	6030419C18Rik	RIKEN cDNA 6030419C18 gene
103080	543.203	1.1565	0.452783	2.5542	0.0106431	0.383087	2017-09-10	septin 10
99169	22.1441	2.27754	0.89247	2.55195	0.0107121	0.383087	AU015228	expressed sequence AU015228
69944	14.2329	2.23063	0.874196	2.55164	0.0107218	0.383087	2810021J22Rik	RIKEN cDNA 2810021J22 gene
626693	14.337	-2.23891	0.878669	-2.54807	0.010832	0.383087	Gm15713	predicted gene 15713
22187	8418.14	-1.30087	0.511023	-2.54562	0.0109082	0.383087	Ubb	ubiquitin B
258927	12.375	-2.22523	0.874199	-2.54545	0.0109136	0.383087	Olfr481	olfactory receptor 481
93897	8.75416	-2.22664	0.875015	-2.54469	0.0109376	0.383087	Fzd10	frizzled homolog 10 (Drosophila)
15273	184.028	1.62803	0.639792	2.54462	0.0109396	0.383087	Hivep2	human immunodeficiency virus type I enhancer binding protein 2
68980	33.1431	1.89855	0.747181	2.54095	0.0110553	0.383087	Wdr53	WD repeat domain 53
100038746	23.8821	-2.08818	0.822146	-2.53991	0.011088	0.383087	Gm1976	predicted gene 1976
100039246	66.5131	-1.70881	0.672859	-2.53962	0.0110974	0.383087	Plac9b	placenta specific 9b
100503869	20.7213	-2.26006	0.890081	-2.53917	0.0111117	0.383087	Mkln1os	muskelin 1, intracellular mediator containing kelch motifs, opposite strand
66443	824.413	-1.17262	0.462121	-2.53746	0.0111659	0.383087	Tnfaip8l1	tumor necrosis factor, alpha-induced protein 8-like 1
15019	51.4364	1.72883	0.681343	2.53738	0.0111685	0.383087	H2-Q8	histocompatibility 2, Q region locus 8
14168	13.1244	-2.25943	0.890886	-2.53616	0.0112074	0.383087	Fgf13	fibroblast growth factor 13
18718	158.496	1.83436	0.723325	2.53602	0.0112121	0.383087	Pip4k2a	phosphatidylinositol-5-phosphate 4-kinase, type II, alpha
12608	1874.08	-1.50032	0.591679	-2.5357	0.0112222	0.383087	Cebpb	CCAAT/enhancer binding protein (C/EBP), beta
235028	64.8762	2.04935	0.808199	2.5357	0.0112224	0.383087	Zfp426	zinc finger protein 426
13548	219.222	1.42438	0.56176	2.53557	0.0112264	0.383087	Dyrk1a	dual-specificity tyrosine-(Y)-phosphorylation regulated kinase 1a
17060	170.524	1.47603	0.582403	2.53438	0.0112648	0.383087	Blnk	B cell linker
107146	9.32896	-2.22193	0.876826	-2.53406	0.0112751	0.383087	Glyat	glycine-N-acyltransferase
246229	45.402	2.01923	0.796903	2.53384	0.0112819	0.383087	Bivm	basic, immunoglobulin-like variable motif containing
332359	14.6575	2.23347	0.881517	2.53367	0.0112875	0.383087	Tigd3	tigger transposable element derived 3
320817	205.911	-1.37344	0.542373	-2.53227	0.0113327	0.383087	Atad2b	ATPase family, AAA domain containing 2B
211945	31.2969	2.2089	0.872626	2.53132	0.0113633	0.383087	Plekhh1	pleckstrin homology domain containing, family H (with MyTH4 domain) member 1
100683	218.272	1.22192	0.482801	2.5309	0.011377	0.383087	Trrap	transformation/transcription domain-associated protein
233274	801.865	1.73329	0.685105	2.52996	0.0114077	0.383087	Siglech	sialic acid binding Ig-like lectin H
74256	348.221	1.56355	0.618094	2.52962	0.0114185	0.383087	Cyld	cylindromatosis (turban tumor syndrome)
214498	105.726	1.79267	0.710319	2.52375	0.011611	0.387907	Cdc73	cell division cycle 73, Paf1/RNA polymerase II complex component
624759	6.0104	-2.2086	0.875191	-2.52357	0.0116171	NA	Gm20752	predicted gene, 20752
231871	511.454	1.36214	0.539794	2.52345	0.011621	0.387907	Daglb	diacylglycerol lipase, beta
73668	47.3172	1.60029	0.635461	2.51831	0.0117919	0.392618	Ttc21b	tetratricopeptide repeat domain 21B
17134	243.844	-1.25195	0.497476	-2.5166	0.0118494	0.393538	Mafg	v-maf musculoaponeurotic fibrosarcoma oncogene family, protein G (avian)
50995	826.659	1.47825	0.587961	2.5142	0.0119302	0.394669	Uba2	ubiquitin-like modifier activating enzyme 2
19650	212.474	1.63401	0.650012	2.51381	0.0119433	0.394669	Rbl1	retinoblastoma-like 1 (p107)
212862	81.5944	1.87118	0.744865	2.51211	0.0120013	0.395594	Chpt1	choline phosphotransferase 1
66456	86.2238	-1.63971	0.653204	-2.51026	0.0120642	0.395999	2810001G20Rik	RIKEN cDNA 2810001G20 gene
27279	565.814	-1.55541	0.619688	-2.50998	0.0120737	0.395999	Tnfrsf12a	tumor necrosis factor receptor superfamily, member 12a
76453	762.064	-1.12358	0.447826	-2.50897	0.0121085	0.396156	Prss23	protease, serine 23
234964	119.734	1.53582	0.61317	2.50472	0.0122549	0.398993	Ccdc67	coiled-coil domain containing 67
235626	467.088	1.1783	0.470482	2.50444	0.0122644	0.398993	Setd2	SET domain containing 2
13849	265.92	-1.39538	0.5573	-2.50382	0.012286	0.398993	Ephx1	epoxide hydrolase 1, microsomal
30937	198.678	-1.61896	0.646969	-2.50237	0.0123366	0.399542	Lmcd1	LIM and cysteine-rich domains 1
171281	11.0821	-2.21915	0.887094	-2.5016	0.0123635	0.399542	Acot3	acyl-CoA thioesterase 3
55942	2351.02	-1.17986	0.471951	-2.49996	0.0124208	0.400259	Sertad1	SERTA domain containing 1
268977	50.9205	-2.09932	0.840303	-2.49829	0.0124795	0.400259	Ltbp1	latent transforming growth factor beta binding protein 1
208098	13.8386	2.21851	0.888276	2.49755	0.0125056	0.400259	Panx3	pannexin 3
12428	389.685	1.46354	0.586	2.4975	0.0125071	0.400259	Ccna2	cyclin A2
16365	24.5839	-2.14401	0.8591	-2.49564	0.0125729	0.400422	Irg1	immunoresponsive gene 1
15366	162.944	1.62384	0.650672	2.49564	0.012573	0.400422	Hmmr	hyaluronan mediated motility receptor (RHAMM)
234673	426.322	-1.32295	0.530423	-2.49414	0.0126264	0.401154	Ces2e	carboxylesterase 2E
18606	50.5372	2.04679	0.820955	2.49318	0.0126604	0.401269	Enpp2	ectonucleotide pyrophosphatase/phosphodiesterase 2
269295	7.95674	2.21568	0.889061	2.49216	0.012697	NA	Rtn4rl2	reticulon 4 receptor-like 2
14164	70.9587	1.84539	0.741387	2.4891	0.0128067	0.404666	Fgf1	fibroblast growth factor 1
17997	134.985	1.35549	0.544705	2.48848	0.012829	0.404666	Nedd1	neural precursor cell expressed, developmentally down-regulated gene 1
12405	7.18218	-2.20273	0.886848	-2.48378	0.0129998	NA	Cbln2	cerebellin 2 precursor protein
12575	8136.92	-1.46451	0.589783	-2.48312	0.0130236	0.409823	Cdkn1a	cyclin-dependent kinase inhibitor 1A (P21)
207227	50.9356	-2.12472	0.85638	-2.48105	0.0130995	0.410766	Stxbp5l	syntaxin binding protein 5-like
18025	10.7759	-2.20043	0.887221	-2.48014	0.0131332	0.410766	Nfe2l3	nuclear factor, erythroid derived 2, like 3
270110	451.96	1.12411	0.453315	2.47976	0.013147	0.410766	Irf2bp2	interferon regulatory factor 2 binding protein 2
414066	24.7839	2.05187	0.828859	2.47554	0.0133036	0.414675	BC037032	cDNA Sequence BC037032
242915	12.414	2.20547	0.891352	2.47429	0.01335	0.415139	Gareml	GRB2 associated, regulator of MAPK1-like
217143	32.41	-1.73924	0.703202	-2.47331	0.0133867	0.415302	Gpr179	G protein-coupled receptor 179
17182	35.4824	2.19359	0.887422	2.47187	0.0134407	0.416	Matn3	matrilin 3
18194	112.626	1.76871	0.715915	2.47056	0.01349	0.416548	Nsdhl	NAD(P) dependent steroid dehydrogenase-like
20222	84.7722	1.52849	0.619727	2.46639	0.0136483	0.419488	Sf3a2	splicing factor 3a, subunit 2
18766	8.1841	-2.19199	0.888973	-2.46575	0.0136725	0.419488	Pkdrej	polycystic kidney disease (polycystin) and REJ (sperm receptor for egg jelly homolog, sea urchin)
54124	361.597	1.38273	0.56087	2.46534	0.0136885	0.419488	Cks1b	CDC28 protein kinase 1b
18201	324.936	1.45432	0.590057	2.46471	0.0137125	0.419488	Nsmaf	neutral sphingomyelinase (N-SMase) activation associated factor
21379	173.706	-1.20035	0.487296	-2.46328	0.0137672	0.41971	Tbrg4	transforming growth factor beta regulated gene 4
67785	270.458	-1.72425	0.700339	-2.46202	0.0138156	0.41971	Zmym4	zinc finger, MYM-type 4
68774	18.6383	2.1938	0.891164	2.46172	0.0138273	0.41971	Ms4a6d	membrane-spanning 4-domains, subfamily A, member 6D
13197	303.723	-1.27915	0.51987	-2.46052	0.0138736	0.41971	Gadd45a	growth arrest and DNA-damage-inducible 45 alpha
93886	14.8706	2.15396	0.875459	2.46038	0.0138789	0.41971	Pcdhb15	protocadherin beta 15
17207	81.6505	-1.97008	0.801657	-2.4575	0.0139906	0.421389	Mcf2l	mcf.2 transforming sequence-like
233875	55.5542	1.55653	0.63343	2.45731	0.0139984	0.421389	Ino80e	INO80 complex subunit E
215789	876.846	1.19958	0.488652	2.45487	0.0140935	0.422838	Phactr2	phosphatase and actin regulator 2
77963	23.9393	-2.16951	0.883916	-2.45443	0.0141106	0.422838	Hook1	hook homolog 1 (Drosophila)
626275	5.16656	-2.14078	0.872748	-2.45292	0.0141704	NA	A930012L18Rik	RIKEN cDNA A930012L18 gene
72661	7.09357	2.18541	0.89114	2.45237	0.0141917	NA	Serp2	stress-associated endoplasmic reticulum protein family member 2
353025	11.2138	-2.17811	0.888505	-2.45144	0.0142288	0.424654	Caps2	calcyphosphine 2
72027	17.008	2.18578	0.891719	2.4512	0.0142382	0.424654	Slc39a4	solute carrier family 39 (zinc transporter), member 4
330216	14.1734	2.17863	0.889485	2.44932	0.0143128	0.424654	Mblac1	metallo-beta-lactamase domain containing 1
73390	122.565	-1.91366	0.781307	-2.44931	0.0143131	0.424654	Msl3l2	male-specific lethal 3-like 2 (Drosophila)
667530	8.83833	2.17749	0.889341	2.44843	0.0143479	0.424654	Vmn1r155	vomeronasal 1 receptor 155
64011	11.0078	2.12974	0.869986	2.44802	0.0143645	0.424654	Nrgn	neurogranin
78914	71.7456	-1.83987	0.752449	-2.44517	0.0144784	0.427064	Nadsyn1	NAD synthetase 1
24110	254.138	1.43956	0.589011	2.44403	0.0145242	0.42746	Usp18	ubiquitin specific peptidase 18
14431	138.255	-1.55528	0.636654	-2.4429	0.0145699	0.427676	Gamt	guanidinoacetate methyltransferase
19824	10.2978	-2.17268	0.889897	-2.4415	0.0146265	0.427676	Trim10	tripartite motif-containing 10
104215	90.2782	1.89752	0.777215	2.44144	0.0146289	0.427676	Rhoq	ras homolog gene family, member Q
68099	653.017	-1.39062	0.570105	-2.43924	0.0147183	0.429337	Fam92a	family with sequence similarity 92, member A
225875	9.87489	2.16975	0.889992	2.43794	0.0147711	0.429525	Lrfn4	leucine rich repeat and fibronectin type III domain containing 4
14672	669.774	-0.977919	0.401203	-2.43746	0.0147907	0.429525	Gna11	guanine nucleotide binding protein, alpha 11
72726	354.375	-1.32532	0.54397	-2.43638	0.014835	0.429525	Tbcc	tubulin-specific chaperone C
72119	170.144	1.82351	0.748838	2.43512	0.0148868	0.429525	Tpx2	TPX2, microtubule-associated protein homolog (Xenopus laevis)
24115	16.7608	2.16594	0.889644	2.43461	0.0149077	0.429525	Best1	bestrophin 1
23892	41.2534	-2.05832	0.845546	-2.43431	0.0149202	0.429525	Grem1	gremlin 1
68507	61.1835	2.01467	0.828698	2.43113	0.0150519	0.431721	Ppfia4	protein tyrosine phosphatase, receptor type, f polypeptide (PTPRF), interacting protein (liprin), alpha 4
230789	728.774	-1.21558	0.500347	-2.42948	0.0151204	0.431721	Fam76a	family with sequence similarity 76, member A
242125	35.9696	2.0631	0.849305	2.42916	0.0151337	0.431721	Mab21l3	mab-21-like 3 (C. elegans)
270627	525.996	-1.82571	0.751706	-2.42876	0.0151507	0.431721	Taf1	TAF1 RNA polymerase II, TATA box binding protein (TBP)-associated factor
245526	11.7576	2.15578	0.887866	2.42805	0.0151803	0.431721	Pgr15l	G protein-coupled receptor 15-like
66757	33.1146	2.06714	0.851465	2.42775	0.0151929	0.431721	Adat2	adenosine deaminase, tRNA-specific 2
54563	134.95	1.96773	0.810933	2.4265	0.0152451	0.432143	Nup210	nucleoporin 210
330660	15.0157	-2.12225	0.874853	-2.42583	0.0152733	0.432143	Btbd16	BTB (POZ) domain containing 16
76486	14.6115	2.15378	0.888892	2.42299	0.0153933	0.434407	Ly6k	lymphocyte antigen 6 complex, locus K
269109	16.0828	2.15732	0.890578	2.42238	0.0154192	0.434407	Dpp10	dipeptidylpeptidase 10
170625	300	1.34616	0.556221	2.42018	0.0155128	0.436113	Snx18	sorting nexin 18
18208	36.7032	-2.04553	0.845748	-2.4186	0.0155804	0.436528	Ntn1	netrin 1
54604	74.6643	1.37226	0.567454	2.41829	0.0155938	0.436528	Pcnx	pecanex homolog (Drosophila)
16559	13.1307	2.13874	0.88523	2.41602	0.015691	0.438318	Kif17	kinesin family member 17
76566	202.95	-1.39515	0.57787	-2.4143	0.0157655	0.439467	Fam101b	family with sequence similarity 101, member B
243867	36.2375	1.88257	0.781009	2.41043	0.0159337	0.443219	Fbxo46	F-box protein 46
11931	247.241	2.03215	0.84477	2.40557	0.0161474	0.448219	Atp1b1	ATPase, Na+/K+ transporting, beta 1 polypeptide
230787	38.7904	1.85531	0.771695	2.4042	0.0162078	0.448653	Themis2	thymocyte selection associated family member 2
19070	2695.57	-1.50847	0.627614	-2.40351	0.0162386	0.448653	Mob4	MOB family member 4, phocein
13136	4405.25	1.05928	0.440845	2.40285	0.0162677	0.448653	Cd55	CD55 antigen
26921	449.504	-1.09552	0.456057	-2.40215	0.0162992	0.448653	Map4k4	mitogen-activated protein kinase kinase kinase kinase 4
231532	11.6329	2.13121	0.887702	2.40082	0.0163586	0.44935	Arhgap24	Rho GTPase activating protein 24
74766	113.007	1.44225	0.60099	2.3998	0.0164042	0.449665	Yipf2	Yip1 domain family, member 2
13614	93.1015	-1.69401	0.706839	-2.3966	0.016548	0.452204	Edn1	endothelin 1
98256	155.621	1.75378	0.732227	2.39514	0.0166141	0.452204	Kmo	kynurenine 3-monooxygenase (kynurenine 3-hydroxylase)
271005	17.2454	2.13316	0.890726	2.39485	0.016627	0.452204	Klhdc1	kelch domain containing 1
394436	17.7571	-2.11011	0.881383	-2.39409	0.0166615	0.452204	Ugt1a1	UDP glucuronosyltransferase 1 family, polypeptide A1
66409	724.898	1.15855	0.484186	2.39278	0.0167212	0.452204	Rsl1d1	ribosomal L1 domain containing 1
259302	18.6165	2.09368	0.875249	2.3921	0.0167523	0.452204	Srgap3	SLIT-ROBO Rho GTPase activating protein 3
66214	4221.02	-1.34032	0.560349	-2.39195	0.0167593	0.452204	Rgcc	regulator of cell cycle
21426	151.39	1.40152	0.585995	2.39169	0.0167712	0.452204	Tfec	transcription factor EC
384864	59.0387	1.65468	0.692066	2.39093	0.0168058	0.452212	Gm1943	WD repeat domain 70 pseudogene
630579	195.985	-2.05757	0.86119	-2.38921	0.0168845	0.453405	Zfp808	zinc finger protein 80
225912	211.866	1.34582	0.563831	2.38693	0.0169899	0.455309	Cyb561a3	cytochrome b561 family, member A3
99899	350.723	1.58527	0.664357	2.38617	0.0170248	0.455319	Ifi44	interferon-induced protein 44
23964	7.79496	-2.11876	0.887966	-2.38608	0.017029	NA	Tenm2	teneurin transmembrane protein 2
13482	309.61	1.40594	0.590276	2.38183	0.0172269	0.459792	Dpp4	dipeptidylpeptidase 4
68617	75.8618	-1.85192	0.777999	-2.38037	0.0172954	0.459792	Mtcl1	microtubule crosslinking factor 1
20304	9.3245	2.12052	0.890848	2.38034	0.0172967	0.459792	Ccl5	chemokine (C-C motif) ligand 5
56857	239.534	1.25554	0.528036	2.37775	0.0174187	0.462105	Slc37a2	solute carrier family 37 (glycerol-3-phosphate transporter), member 2
329650	24.2729	2.06163	0.867658	2.37608	0.0174977	0.462375	Med12l	mediator complex subunit 12-like
231659	202.031	1.6374	0.689127	2.37605	0.0174991	0.462375	Gcn1l1	GCN1 general control of amino-acid synthesis 1-like 1 (yeast)
328186	17.7504	2.10937	0.888265	2.37471	0.0175629	0.462728	Gm10336	predicted gene 10336
170459	357.536	-1.31479	0.553927	-2.37358	0.0176166	0.462728	Stard4	StAR-related lipid transfer (START) domain containing 4
54342	99.7219	1.39725	0.588685	2.37351	0.0176198	0.462728	Gnpnat1	glucosamine-phosphate N-acetyltransferase 1
626055	40.454	-1.65111	0.696022	-2.37222	0.0176817	0.462728	Gm15645	predicted gene 15645
384763	73.7291	-2.02599	0.854098	-2.37209	0.0176879	0.462728	Zfp667	zinc finger protein 667
15410	23.8659	1.88032	0.793063	2.37096	0.017742	0.463223	Hoxb3	homeobox B3
12826	5578.6	-1.06055	0.447669	-2.36904	0.0178341	0.463745	Col4a1	collagen, type IV, alpha 1
21939	86.4772	-1.50761	0.636656	-2.36801	0.0178839	0.463745	Cd40	CD40 antigen
68073	50.4988	1.82289	0.770426	2.36609	0.0179773	0.463745	Fam173b	family with sequence similarity 173, member B
234779	107.641	1.40235	0.592861	2.36539	0.0180112	0.463745	Plcg2	phospholipase C, gamma 2
73825	40.8673	1.86765	0.789621	2.36524	0.0180182	0.463745	Ppp1r21	protein phosphatase 1, regulatory subunit 21
382217	11.025	-2.04827	0.866111	-2.36491	0.0180346	0.463745	Gm1140	predicted gene 1140
14708	24.5779	2.10764	0.891223	2.36489	0.0180356	0.463745	Gng7	guanine nucleotide binding protein (G protein), gamma 7
74648	110.666	-1.83718	0.777105	-2.36413	0.0180724	0.463745	S100pbp	S100P binding protein
320184	8961.14	-1.15887	0.490214	-2.36401	0.0180785	0.463745	Lrrc58	leucine rich repeat containing 58
16773	21.4183	-2.03368	0.860645	-2.36298	0.0181288	0.464133	Lama2	laminin, alpha 2
78255	144.234	1.26509	0.535576	2.36212	0.0181708	0.464306	Ralgps2	Ral GEF with PH domain and SH3 binding motif 2
12516	52.7399	1.99926	0.847222	2.35978	0.0182856	0.466336	Cd7	CD7 antigen
110750	549.028	1.08215	0.45898	2.35773	0.0183871	0.467165	Cse1l	chromosome segregation 1-like (S. cerevisiae)
23793	23.9871	-2.03867	0.865041	-2.35674	0.0184364	0.467165	Adam25	a disintegrin and metallopeptidase domain 25 (testase 2)
68440	327.678	-1.18184	0.501758	-2.3554	0.0185029	0.467165	Dusp23	dual specificity phosphatase 23
13487	17.3009	2.05583	0.872959	2.35502	0.0185219	0.467165	Slc26a3	solute carrier family 26, member 3
239650	9.23424	-2.091	0.888155	-2.35432	0.0185568	0.467165	Ccdc184	coiled-coil domain containing 184
74091	1121.44	1.01177	0.429971	2.35311	0.0186169	0.467165	Npl	N-acetylneuraminate pyruvate lyase
224598	656.068	1.7078	0.725812	2.35295	0.0186251	0.467165	Zfp758	zinc finger protein 758
217666	68.624	1.80093	0.765505	2.35261	0.0186423	0.467165	L2hgdh	L-2-hydroxyglutarate dehydrogenase
67311	19.6296	1.99667	0.848758	2.35246	0.0186496	0.467165	Nanp	N-acetylneuraminic acid phosphatase
11845	985.983	-1.54365	0.656314	-2.35201	0.0186724	0.467165	Arf6	ADP-ribosylation factor 6
56224	182.68	-1.32694	0.564815	-2.34934	0.0188067	0.46888	Tspan5	tetraspanin 5
17122	270.463	-1.30443	0.555258	-2.34923	0.0188121	0.46888	Mxd4	Max dimerization protein 4
226414	682.884	1.38708	0.590948	2.34721	0.0189145	0.470542	Dars	aspartyl-tRNA synthetase
64176	6.70887	-2.07999	0.886278	-2.34688	0.0189312	NA	Sv2b	synaptic vesicle glycoprotein 2 b
22762	205.945	1.5622	0.666942	2.34233	0.0191637	0.475635	Zfpm2	zinc finger protein, multitype 2
16500	51.6959	-1.96962	0.841074	-2.34179	0.0191913	0.475635	Kcnb1	potassium voltage gated channel, Shab-related subfamily, member 1
210293	93.6644	1.5433	0.659425	2.34038	0.0192642	0.476546	Dock10	dedicator of cytokinesis 10
18950	1339.14	-1.07993	0.462064	-2.33718	0.01943	0.479235	Pnp	purine-nucleoside phosphorylase
11461	71901.9	-1.20774	0.51685	-2.33673	0.0194531	0.479235	Actb	actin, beta
55947	38.4324	1.86568	0.79866	2.33601	0.0194906	0.479235	Dclre1a	DNA cross-link repair 1A, PSO2 homolog (S. cerevisiae)
52679	187.67	1.73489	0.743052	2.33482	0.019553	0.479235	E2f7	E2F transcription factor 7
11595	17.7587	2.07557	0.888978	2.33478	0.0195547	0.479235	Acan	aggrecan
70967	125.104	-1.54736	0.663101	-2.33352	0.0196209	0.479966	Eva1c	eva-1 homolog C (C. elegans)
103136	151.846	1.29484	0.555293	2.33181	0.0197108	0.481272	Pwp1	PWP1 homolog (S. cerevisiae)
70508	340.647	-1.04582	0.4489	-2.32974	0.0198198	0.48304	Bbx	bobby sox homolog (Drosophila)
55984	7.39489	2.07093	0.889396	2.32847	0.0198873	NA	Camkk1	calcium/calmodulin-dependent protein kinase kinase 1, alpha
71233	37.4737	-1.86913	0.802876	-2.32804	0.01991	0.484177	Enkur	enkurin, TRPC channel interacting protein
18089	18.4747	-2.02849	0.871619	-2.32726	0.0199512	0.484177	Nkx2-3	NK2 homeobox 3
67222	125.332	-1.49214	0.641287	-2.32679	0.0199767	0.484177	Srfbp1	serum response factor binding protein 1
20844	281.813	1.68972	0.726766	2.32498	0.0200729	0.485616	Stam	signal transducing adaptor molecule (SH3 domain and ITAM motif) 1
68490	30.4611	1.65611	0.712812	2.32334	0.0201607	0.486848	Zfp579	zinc finger protein 579
192678	130.641	-1.24427	0.535752	-2.32247	0.0202075	0.487085	Rassf3	Ras association (RalGDS/AF-6) domain family member 3
66245	270.55	-1.08497	0.467364	-2.32148	0.0202612	0.487488	Hspbp1	HSPA (heat shock 70kDa) binding protein, cytoplasmic cochaperone 1
12827	4717.3	-1.11553	0.480787	-2.32021	0.0203293	0.488236	Col4a2	collagen, type IV, alpha 2
72141	583.842	1.26135	0.543814	2.31945	0.0203706	0.488338	Adpgk	ADP-dependent glucokinase
214137	2909.23	-1.11294	0.480091	-2.31819	0.0204388	0.488741	Arhgap29	Rho GTPase activating protein 29
225341	163.719	-1.87651	0.809789	-2.31728	0.0204886	0.488741	Lims2	LIM and senescent cell antigen like domains 2
209584	13.4936	2.02015	0.872335	2.3158	0.0205692	0.488741	Tyw3	tRNA-yW synthesizing protein 3 homolog (S. cerevisiae)
23827	134.602	1.53564	0.663122	2.31577	0.0205706	0.488741	Bpnt1	bisphosphate 3'-nucleotidase 1
14201	103.446	-1.65419	0.714654	-2.31468	0.0206307	0.488741	Fhl3	four and a half LIM domains 3
57257	607.34	-1.16839	0.504785	-2.31463	0.0206334	0.488741	Vav3	vav 3 oncogene
433022	24.2878	-1.98881	0.859447	-2.31406	0.0206646	0.488741	Plcxd2	phosphatidylinositol-specific phospholipase C, X domain containing 2
94229	8.46774	2.05986	0.890284	2.3137	0.0206839	0.488741	Slc4a10	solute carrier family 4, sodium bicarbonate cotransporter-like, member 10
114643	10.1938	2.02072	0.874041	2.31193	0.0207817	0.489508	Oas1c	2'-5' oligoadenylate synthetase 1C
74410	17.2437	2.02272	0.874969	2.31177	0.0207906	0.489508	Ttll11	tubulin tyrosine ligase-like family, member 11
100502841	54.3811	1.60521	0.694621	2.31091	0.0208378	0.489744	Epg5	ectopic P-granules autophagy protein 5 homolog (C. elegans)
208691	31.412	2.0559	0.890125	2.30967	0.0209062	0.490477	Eif5a2	eukaryotic translation initiation factor 5A2
387524	64.04	1.623	0.703048	2.30852	0.0209704	0.490743	Znrf2	zinc and ring finger 2
327954	10.6034	-1.96945	0.853492	-2.30752	0.021026	0.490743	Dnah2	dynein, axonemal, heavy chain 2
73910	600.342	-1.2541	0.543876	-2.30586	0.0211185	0.490743	Arhgap18	Rho GTPase activating protein 18
232431	179.791	-1.78967	0.776198	-2.30569	0.021128	0.490743	Gprc5a	G protein-coupled receptor, family C, group 5, member A
72201	204.83	1.29016	0.559756	2.30485	0.0211747	0.490743	Otud6b	OTU domain containing 6B
209550	9.99449	2.0436	0.886986	2.30399	0.0212234	0.490743	Rad51ap2	RAD51 associated protein 2
170737	314.003	-1.37473	0.596779	-2.30358	0.021246	0.490743	Znrf1	zinc and ring finger 1
14999	33.98	1.82339	0.791865	2.30266	0.0212982	0.490743	H2-DMb1	histocompatibility 2, class II, locus Mb1
17084	129.45	1.59546	0.692936	2.30246	0.021309	0.490743	Ly86	lymphocyte antigen 86
70420	98.6297	1.34016	0.582199	2.30189	0.0213416	0.490743	2610034B18Rik	RIKEN cDNA 2610034B18 gene
170744	119.272	1.70771	0.742109	2.30116	0.0213828	0.490743	Tlr8	toll-like receptor 8
260409	854.943	-1.12552	0.489165	-2.3009	0.0213973	0.490743	Cdc42ep3	CDC42 effector protein (Rho GTPase binding) 3
231279	201.231	1.54645	0.672127	2.30083	0.0214014	0.490743	Guf1	GUF1 GTPase homolog (S. cerevisiae)
14130	381.122	-1.2816	0.557702	-2.298	0.0215621	0.493569	Fcgr2b	Fc receptor, IgG, low affinity IIb
66461	141.747	-1.24468	0.542021	-2.29637	0.0216548	0.49396	Ptpmt1	protein tyrosine phosphatase, mitochondrial 1
60534	41.6243	1.73689	0.756459	2.29607	0.0216717	0.49396	Fancg	Fanconi anemia, complementation group G
68026	463.064	1.54653	0.673769	2.29535	0.0217132	0.49396	2810417H13Rik	RIKEN cDNA 2810417H13 gene
56508	580.861	-1.35776	0.591598	-2.29507	0.021729	0.49396	Rapgef4	Rap guanine nucleotide exchange factor (GEF) 4
66568	70.7368	-2.02686	0.883937	-2.29299	0.0218484	0.494194	Rwdd3	RWD domain containing 3
19734	305.285	1.46867	0.640559	2.29279	0.0218602	0.494194	Rgs16	regulator of G-protein signaling 16
67261	10.2507	2.03695	0.888432	2.29275	0.0218624	0.494194	2900005J15Rik	RIKEN cDNA 2900005J15 gene
13144	254.4	-1.48857	0.649382	-2.29228	0.0218892	0.494194	Dapk3	death-associated protein kinase 3
20963	134.862	1.38878	0.606319	2.29052	0.0219913	0.49565	Syk	spleen tyrosine kinase
52830	1180.84	1.03841	0.453492	2.2898	0.0220329	0.495739	Pnrc2	proline-rich nuclear receptor coactivator 2
69641	98.4605	1.73105	0.756521	2.28817	0.0221277	0.495989	Wdr20	WD repeat domain 20
56349	213.541	1.2431	0.543319	2.28797	0.0221394	0.495989	Net1	neuroepithelial cell transforming gene 1
17022	54.9939	2.03312	0.888732	2.28767	0.0221568	0.495989	Lum	lumican
16649	844.418	-1.36751	0.598532	-2.28477	0.0223266	0.498942	Kpna4	karyopherin (importin) alpha 4
103551	102.116	-1.49472	0.654405	-2.28409	0.022366	0.498978	E130012A19Rik	RIKEN cDNA E130012A19 gene
94091	177.265	1.11002	0.486162	2.28324	0.0224163	0.499255	Trim11	tripartite motif-containing 11
20681	38.5013	-1.56326	0.685233	-2.28136	0.0225271	0.499899	Sox8	SRY (sex determining region Y)-box 8
67005	178.916	1.1712	0.513549	2.2806	0.0225719	0.499899	Polr3k	polymerase (RNA) III (DNA directed) polypeptide K
360198	12.9472	1.96173	0.860199	2.28056	0.0225746	0.499899	Hist1h3a	histone cluster 1, H3a
13823	12.3021	2.00885	0.881189	2.2797	0.0226254	0.499899	Epb4.1l3	erythrocyte protein band 4.1-like 3
72303	21.9351	2.03113	0.891026	2.27954	0.0226348	0.499899	Cyp2c65	cytochrome P450, family 2, subfamily c, polypeptide 65
12981	6.32682	2.02642	0.88946	2.27826	0.0227112	NA	Csf2	colony stimulating factor 2 (granulocyte-macrophage)
15561	12.0861	-2.02715	0.889895	-2.27797	0.0227285	0.500599	Htr3a	5-hydroxytryptamine (serotonin) receptor 3A
71952	63.5343	1.88008	0.825416	2.27773	0.0227424	0.500599	2410016O06Rik	RIKEN cDNA 2410016O06 gene
70713	6.93414	2.02619	0.889734	2.27729	0.0227687	NA	Gpr137c	G protein-coupled receptor 137C
57442	371.644	-1.61732	0.710295	-2.27697	0.0227882	0.50077	Kcne3	potassium voltage-gated channel, Isk-related subfamily, gene 3
207565	106.127	-1.81193	0.795991	-2.27632	0.0228268	0.500785	Camkk2	calcium/calmodulin-dependent protein kinase kinase 2, beta
246317	29.3193	-2.01402	0.885478	-2.2745	0.0229358	0.501359	Neto1	neuropilin (NRP) and tolloid (TLL)-like 1
58809	5465.67	-0.877736	0.386058	-2.27358	0.022991	0.501359	Rnase4	ribonuclease, RNase A family 4
100322896	15.8324	2.01495	0.886272	2.27351	0.0229953	0.501359	Dthd1	death domain containing 1
53975	198.894	1.43434	0.631089	2.2728	0.023038	0.501359	Ddx20	DEAD (Asp-Glu-Ala-Asp) box polypeptide 20
11668	14.1545	-2.01777	0.887822	-2.27272	0.0230431	0.501359	Aldh1a1	aldehyde dehydrogenase family 1, subfamily A1
209387	30.9165	1.71097	0.753242	2.27148	0.023118	0.50216	Trim30d	tripartite motif-containing 30D
14688	2229.03	-0.948248	0.417767	-2.2698	0.0232196	0.503536	Gnb1	guanine nucleotide binding protein (G protein), beta 1
76901	18.0827	1.80653	0.796797	2.26723	0.0233759	0.506094	Jade2	jade family PHD finger 2
235559	210.744	1.13582	0.501851	2.26326	0.0236197	0.510409	Topbp1	topoisomerase (DNA) II binding protein 1
78935	139.937	1.32773	0.586782	2.26272	0.0236526	0.510409	Saal1	serum amyloid A-like 1
73713	4.81033	-1.98174	0.876049	-2.26214	0.0236888	NA	Rbm20	RNA binding motif protein 20
69228	39.1221	1.89784	0.83961	2.26039	0.0237972	0.512689	Zfp746	zinc finger protein 746
435653	6.07995	-1.97807	0.875452	-2.25949	0.0238532	NA	Fcrlb	Fc receptor-like B
12235	124.475	1.92579	0.85247	2.25907	0.0238791	0.513614	Bub1	budding uninhibited by benzimidazoles 1 homolog (S. cerevisiae)
18505	8.74553	-1.9422	0.860204	-2.25784	0.0239556	0.514422	Pax3	paired box 3
11496	54.0757	-2.01021	0.890724	-2.25682	0.0240192	0.514949	Adam22	a disintegrin and metallopeptidase domain 22
72828	80.4004	-1.44138	0.63927	-2.25473	0.0241504	0.51692	Ubash3b	ubiquitin associated and SH3 domain containing, B
18707	113.437	1.36056	0.604228	2.25174	0.0243387	0.520107	Pik3cd	phosphatidylinositol 3-kinase catalytic delta polypeptide
68271	20.5267	-1.98857	0.883849	-2.24989	0.0244556	0.521075	Zfp85os	zinc finger protein 85, opposite strand
68337	3058.63	-1.09252	0.485749	-2.24915	0.0245031	0.521075	Crip2	cysteine rich protein 2
215476	103.355	1.32984	0.591504	2.24824	0.024561	0.521075	Prr14l	proline rich 14-like
77087	1307.41	-1.131	0.503088	-2.24812	0.0245684	0.521075	Ankrd11	ankyrin repeat domain 11
24074	619.9	-0.933872	0.415439	-2.24792	0.0245816	0.521075	Taf7	TAF7 RNA polymerase II, TATA box binding protein (TBP)-associated factor
20706	109.263	1.3489	0.600551	2.24611	0.0246971	0.521309	Serpinb9b	serine (or cysteine) peptidase inhibitor, clade B, member 9b
57751	128.361	1.19309	0.531207	2.246	0.0247039	0.521309	Rnf25	ring finger protein 25
170439	125.741	1.5093	0.672094	2.24567	0.0247254	0.521309	Elovl6	ELOVL family member 6, elongation of long chain fatty acids (yeast)
382793	23.0944	-1.97906	0.881433	-2.24527	0.0247508	0.521309	Mtx3	metaxin 3
229937	108.664	-1.48899	0.663724	-2.24339	0.0248714	0.523013	Znhit6	zinc finger, HIT type 6
22758	38.3053	-1.90793	0.850882	-2.2423	0.0249418	0.523523	Zscan12	zinc finger and SCAN domain containing 12
209224	221.715	-1.67233	0.745982	-2.24179	0.0249751	0.523523	Enox2	ecto-NOX disulfide-thiol exchanger 2
14066	12.844	-1.9381	0.865347	-2.23968	0.0251115	0.52355	F3	coagulation factor III
233276	264.408	1.41664	0.632623	2.23932	0.0251352	0.52355	Tubgcp5	tubulin, gamma complex associated protein 5
56306	62.1723	1.55061	0.692557	2.23897	0.025158	0.52355	Fam60a	family with sequence similarity 60, member A
195434	49.4218	1.77	0.790773	2.23832	0.0252005	0.52355	Utp14b	UTP14, U3 small nucleolar ribonucleoprotein, homolog B (yeast)
19712	266.076	-1.27046	0.567765	-2.23766	0.0252435	0.52355	Rest	RE1-silencing transcription factor
21808	24.4493	-1.94806	0.870592	-2.23762	0.0252457	0.52355	Tgfb2	transforming growth factor, beta 2
70962	20.8322	1.98211	0.885862	2.23749	0.0252543	0.52355	4922502N22Rik	RIKEN cDNA 4922502N22 gene
18584	176.644	-1.44358	0.645624	-2.23594	0.0253557	0.524506	Pde8a	phosphodiesterase 8A
74670	459.008	1.74976	0.782856	2.23509	0.0254112	0.524506	Zfp943	zinc finger prtoein 943
328833	49.7846	1.65926	0.742409	2.23496	0.0254197	0.524506	Treml2	triggering receptor expressed on myeloid cells-like 2
11770	33975.1	-1.1807	0.528796	-2.2328	0.0255621	0.526576	Fabp4	fatty acid binding protein 4, adipocyte
380755	9.34566	-1.89276	0.847926	-2.23223	0.0255999	0.526576	Lsmem1	leucine-rich single-pass membrane protein 1
432530	39.6092	1.71847	0.770111	2.23145	0.025651	0.526805	Adcy1	adenylate cyclase 1
668225	9.32478	1.97764	0.886698	2.23035	0.0257244	0.52749	Fignl2	fidgetin-like 2
207474	1123.4	-1.42807	0.640513	-2.22957	0.0257763	0.527733	Kctd12b	potassium channel tetramerisation domain containing 12b
16210	288.016	1.40771	0.631657	2.2286	0.0258406	0.527948	Impact	impact, RWD domain protein
27217	13.2031	1.98485	0.890802	2.22817	0.0258695	0.527948	Mixl1	Mix1 homeobox-like 1 (Xenopus laevis)
18575	14.5832	-1.89653	0.851375	-2.2276	0.0259069	0.527948	Pde1c	phosphodiesterase 1C
433904	48.1658	1.70317	0.765152	2.22593	0.0260191	0.528858	Ociad2	OCIA domain containing 2
216881	172.227	-1.05193	0.472623	-2.22574	0.0260318	0.528858	Wscd1	WSC domain containing 1
546144	15.9704	-1.97484	0.888218	-2.22337	0.0261909	0.529763	Wdr72	WD repeat domain 72
12496	331.094	1.12678	0.507113	2.22194	0.0262871	0.529763	Entpd2	ectonucleoside triphosphate diphosphohydrolase 2
20276	18.5268	1.94579	0.875857	2.22158	0.0263115	0.529763	Scnn1a	sodium channel, nonvoltage-gated 1 alpha
19012	7135.46	-1.05613	0.475558	-2.22083	0.0263625	0.529763	Ppap2a	phosphatidic acid phosphatase type 2A
70396	291.586	1.08331	0.487821	2.22072	0.0263699	0.529763	Asnsd1	asparagine synthetase domain containing 1
74466	6.54585	-1.96826	0.886439	-2.22042	0.0263906	NA	4933427G17Rik	RIKEN cDNA 4933427G17 gene
54137	24.0575	-1.85401	0.835052	-2.22023	0.0264032	0.529763	Acrbp	proacrosin binding protein
384281	116.737	1.10411	0.497314	2.22015	0.0264085	0.529763	Gatc	glutamyl-tRNA(Gln) amidotransferase, subunit C
225825	68.516	1.89238	0.852606	2.21952	0.0264511	0.529763	Cd226	CD226 antigen
100041253	28.2292	-1.8171	0.818702	-2.2195	0.026453	0.529763	Gm16513	predicted gene, Gm16513
100040736	52.1043	-1.54113	0.694576	-2.21881	0.0264996	0.529763	Foxd2os	forkhead box D2, opposite strand
16159	101.6	1.47135	0.663245	2.21841	0.0265266	0.529763	Il12a	interleukin 12a
214345	11.2483	1.96955	0.888566	2.21655	0.0266538	0.529763	Lrrc1	leucine rich repeat containing 1
170942	369.63	-1.38113	0.623201	-2.21619	0.0266785	0.529763	Erdr1	erythroid differentiation regulator 1
239122	362.962	-1.34835	0.608455	-2.21602	0.02669	0.529763	Setdb2	SET domain, bifurcated 2
54216	104.316	1.60137	0.72271	2.21579	0.0267062	0.529763	Pcdh7	protocadherin 7
106931	11.8217	1.89345	0.854599	2.2156	0.0267192	0.529763	Kctd1	potassium channel tetramerisation domain containing 1
26411	99.2779	1.91323	0.863987	2.21442	0.0268	0.529885	Map4k1	mitogen-activated protein kinase kinase kinase kinase 1
16494	18.6185	-1.93327	0.873069	-2.21434	0.0268057	0.529885	Kcna6	potassium voltage-gated channel, shaker-related, subfamily, member 6
226691	46.4431	1.81941	0.82224	2.21275	0.0269146	0.530922	AI607873	expressed sequence AI607873
104370	22.8249	-1.80344	0.815392	-2.21175	0.0269842	0.530922	Snora68	small nucleolar RNA, H/ACA box 68
13730	2637.1	-1.02761	0.464656	-2.21155	0.0269976	0.530922	Emp1	epithelial membrane protein 1
68427	206.75	-1.23692	0.55938	-2.21124	0.0270192	0.530922	Slc39a13	solute carrier family 39 (metal ion transporter), member 13
217578	440.999	-1.34845	0.610057	-2.21038	0.0270791	0.531305	Baz1a	bromodomain adjacent to zinc finger domain 1A
50931	194.49	1.58687	0.718297	2.20922	0.0271597	0.531657	Il27ra	interleukin 27 receptor, alpha
218772	24.3551	1.79889	0.81436	2.20896	0.0271776	0.531657	Rarb	retinoic acid receptor, beta
70335	7.76862	-1.89332	0.857255	-2.20858	0.0272036	NA	Reep6	receptor accessory protein 6
67122	230.894	-1.20961	0.547827	-2.20802	0.027243	0.532146	Nrarp	Notch-regulated ankyrin repeat protein
97130	26.9852	1.83661	0.8323	2.20667	0.0273368	0.532235	C77080	expressed sequence C77080
78789	10.5739	-1.94265	0.880495	-2.20632	0.0273617	0.532235	Vsig1	V-set and immunoglobulin domain containing 1
103729	13.4191	1.88742	0.855848	2.20532	0.0274318	0.532235	AI450353	expressed sequence AI450353
20688	160.364	1.28961	0.584866	2.20497	0.0274562	0.532235	Sp4	trans-acting transcription factor 4
67522	9.94267	1.95787	0.887997	2.20482	0.027467	0.532235	1700097N02Rik	RIKEN cDNA 1700097N02 gene
664702	15.2649	1.95158	0.885391	2.2042	0.02751	0.532235	A530088E08Rik	RIKEN cDNA A530088E08 gene
114301	357.474	-1.09143	0.495223	-2.20392	0.0275301	0.532235	Palmd	palmdelphin
70005	59.7951	1.45785	0.662791	2.19956	0.0278383	0.534507	Znf41-ps	ZNF41, pseudogene
19057	15.7938	-1.79991	0.818381	-2.19935	0.0278528	0.534507	Ppp3cc	protein phosphatase 3, catalytic subunit, gamma isoform
110784	43.7675	1.65601	0.752957	2.19934	0.0278537	0.534507	Nr3c2	nuclear receptor subfamily 3, group C, member 2
101700	38.2304	1.90385	0.865684	2.19924	0.0278606	0.534507	Trim68	tripartite motif-containing 68
16197	179.259	1.87344	0.851893	2.19915	0.0278672	0.534507	Il7r	interleukin 7 receptor
66439	123.025	1.26885	0.577059	2.19882	0.0278911	0.534507	2010012O05Rik	RIKEN cDNA 2010012O05 gene
280668	8.27991	-1.95983	0.891772	-2.19768	0.0279719	0.534507	Adam1a	a disintegrin and metallopeptidase domain 1a
18106	47.4124	1.67557	0.762428	2.19768	0.0279719	0.534507	Cd244	CD244 natural killer cell receptor 2B4
55932	488.581	1.0152	0.462369	2.19564	0.0281179	0.536519	Gbp3	guanylate binding protein 3
20271	4.97377	-1.88353	0.858269	-2.19457	0.0281943	NA	Scn5a	sodium channel, voltage-gated, type V, alpha
16145	435.448	1.09312	0.498346	2.19349	0.028272	0.537093	Igtp	interferon gamma induced GTPase
66500	539.062	-0.977434	0.445622	-2.19341	0.0282776	0.537093	Slc30a7	solute carrier family 30 (zinc transporter), member 7
243548	661.724	-0.881032	0.401746	-2.19301	0.0283069	0.537093	Prickle2	prickle homolog 2 (Drosophila)
23938	356.6	-1.35986	0.620353	-2.19208	0.0283738	0.537093	Map2k5	mitogen-activated protein kinase kinase 5
15018	1893.38	1.01498	0.463048	2.19195	0.0283833	0.537093	H2-Q7	histocompatibility 2, Q region locus 7
69573	2960.82	-1.40458	0.640827	-2.19182	0.0283924	0.537093	Hilpda	hypoxia inducible lipid droplet associated
214579	30.542	1.83835	0.839168	2.19068	0.0284747	0.537307	Aldh5a1	aldhehyde dehydrogenase family 5, subfamily A1
108907	292.995	1.62909	0.743694	2.19054	0.0284852	0.537307	Nusap1	nucleolar and spindle associated protein 1
380912	39.1669	1.78503	0.815162	2.18978	0.0285401	0.537572	Zfp395	zinc finger protein 395
18526	8.82921	-1.952	0.891686	-2.18911	0.0285889	0.537609	Pcdh10	protocadherin 10
100702	466.17	1.68609	0.770386	2.18863	0.0286236	0.537609	Gbp6	guanylate binding protein 6
246710	57.4948	1.57482	0.720032	2.18715	0.0287312	0.538864	Rhobtb2	Rho-related BTB domain containing 2
56030	126.347	1.21688	0.557412	2.18309	0.0290291	0.54265	Tmem131	transmembrane protein 131
66799	346.909	1.45695	0.667464	2.18282	0.0290491	0.54265	Ube2w	ubiquitin-conjugating enzyme E2W (putative)
60507	80.8822	-1.29549	0.59352	-2.18272	0.0290566	0.54265	Qtrt1	queuine tRNA-ribosyltransferase 1
242474	233.93	-1.29728	0.594988	-2.18034	0.029232	0.544901	Tmem245	transmembrane protein 245
22183	179.104	-1.51488	0.694911	-2.17997	0.0292597	0.544901	Zrsr1	zinc finger (CCCH type), RNA binding motif and serine/arginine rich 1
57745	7.01755	-1.8699	0.858155	-2.17898	0.029333	NA	Zfp112	zinc finger protein 112
67101	51.8628	1.72633	0.792723	2.17773	0.0294264	0.547232	2310039H08Rik	RIKEN cDNA 2310039H08 gene
15400	19.9518	1.76359	0.810226	2.17667	0.0295055	0.54793	Hoxa3	homeobox A3
74653	49.45	1.70791	0.785416	2.17453	0.0296655	0.548827	Pomk	protein-O-mannose kinase
107769	169.94	-1.24391	0.572072	-2.17439	0.0296759	0.548827	Tm6sf1	transmembrane 6 superfamily member 1
74159	177.869	1.3405	0.616508	2.17435	0.0296787	0.548827	Acbd5	acyl-Coenzyme A binding domain containing 5
67896	83.4861	1.66075	0.764223	2.17312	0.0297715	0.549392	Ccdc80	coiled-coil domain containing 80
77652	178.197	-1.44034	0.662884	-2.17284	0.0297926	0.549392	Zfp955a	zinc finger protein 955A
270035	41	-1.47914	0.681077	-2.17176	0.0298738	0.54981	Letm2	leucine zipper-EF-hand containing transmembrane protein 2
69155	346.431	1.13723	0.523726	2.17143	0.0298987	0.54981	1810030O07Rik	RIKEN cDNA 1810030O07 gene
12846	1057.68	-0.990289	0.456182	-2.17082	0.0299447	0.549816	Comt	catechol-O-methyltransferase
17314	89.9268	-1.58413	0.73008	-2.16981	0.0300215	0.549816	Mgmt	O-6-methylguanine-DNA methyltransferase
15438	15.2198	1.89853	0.874989	2.16977	0.0300241	0.549816	Hoxd9	homeobox D9
19883	206.214	-1.1443	0.527522	-2.1692	0.0300672	0.549841	Rora	RAR-related orphan receptor alpha
66658	36.8098	-1.55536	0.717626	-2.16737	0.0302067	0.550376	Ccdc51	coiled-coil domain containing 51
101401	468.73	-0.942619	0.435033	-2.16677	0.0302521	0.550376	Adamts9	a disintegrin-like and metallopeptidase (reprolysin type) with thrombospondin type 1 motif, 9
320642	46.5324	-1.91681	0.88497	-2.16596	0.0303146	0.550376	A630066F11Rik	RIKEN cDNA A630066F11 gene
15937	9090.66	-1.16538	0.538066	-2.16587	0.0303208	0.550376	Ier3	immediate early response 3
15519	5116.52	-1.10206	0.508889	-2.16562	0.0303403	0.550376	Hsp90aa1	heat shock protein 90, alpha (cytosolic), class A member 1
637896	14.1358	1.91402	0.883857	2.16553	0.0303469	0.550376	Vmn2r78	vomeronasal 2, receptor 78
13056	93.5109	1.74844	0.807603	2.16497	0.0303896	0.550395	Cyb561	cytochrome b-561
66039	244.944	-1.44288	0.667065	-2.16302	0.0305394	0.552348	Tmem254a	transmembrane protein 254a
74407	6.32058	-1.85427	0.857418	-2.16262	0.0305702	NA	Ttc25	tetratricopeptide repeat domain 25
239081	4.37595	-1.85296	0.856897	-2.16241	0.0305865	NA	Tlr11	toll-like receptor 11
18764	141.624	1.38962	0.64264	2.16235	0.0305909	0.552522	Pkd2	polycystic kidney disease 2
14667	702.461	1.02879	0.475922	2.16167	0.0306438	0.552557	Gm2a	GM2 ganglioside activator protein
75146	175.309	1.39487	0.6454	2.16124	0.0306767	0.552557	Tmem180	transmembrane protein 180
208718	126.093	1.21214	0.561	2.16067	0.0307208	0.552597	Dis3l2	DIS3 mitotic control homolog (S. cerevisiae)-like 2
100041231	68.4265	-1.50883	0.698926	-2.15878	0.0308674	0.554479	Gm3219	B-cell CLL/lymphoma 7C pseudogene
70549	36.2777	-1.45438	0.674383	-2.15661	0.0310361	0.556749	Tln2	talin 2
14733	15.464	1.81425	0.841686	2.1555	0.0311228	0.557546	Gpc1	glypican 1
14281	53489.3	-0.915034	0.424842	-2.15382	0.0312542	0.55914	Fos	FBJ osteosarcoma oncogene
93705	20.0229	-1.85379	0.861756	-2.15117	0.0314627	0.560118	Pcdhgb8	protocadherin gamma subfamily B, 8
67139	127.106	1.56428	0.727402	2.1505	0.0315155	0.560118	Mis12	MIS12 homolog (yeast)
13549	40.5306	1.68401	0.783093	2.15046	0.0315192	0.560118	Dyrk1b	dual-specificity tyrosine-(Y)-phosphorylation regulated kinase 1b
98053	524.455	-0.894618	0.41619	-2.14954	0.0315914	0.560118	Gtf2f1	general transcription factor IIF, polypeptide 1
231093	52.5984	1.81133	0.842995	2.14869	0.0316591	0.560118	Agbl5	ATP/GTP binding protein-like 5
70375	11.002	-1.90341	0.886027	-2.14825	0.0316939	0.560118	Ica1l	islet cell autoantigen 1-like
23797	94.8192	1.44629	0.673293	2.14809	0.0317068	0.560118	Akt3	thymoma viral proto-oncogene 3
75502	14.7669	-1.913	0.890638	-2.1479	0.0317221	0.560118	Cmtm2b	CKLF-like MARVEL transmembrane domain containing 2B
69048	460.369	1.15314	0.536992	2.1474	0.0317613	0.560118	Slc30a5	solute carrier family 30 (zinc transporter), member 5
14183	19.907	-1.81405	0.844832	-2.14723	0.031775	0.560118	Fgfr2	fibroblast growth factor receptor 2
24135	941.132	1.22982	0.57275	2.14722	0.0317761	0.560118	Zfp68	zinc finger protein 68
78781	464.572	1.08827	0.507029	2.14636	0.0318439	0.560452	Zc3hav1	zinc finger CCCH type, antiviral 1
238130	312.513	-1.32341	0.616788	-2.14566	0.0319005	0.560452	Dock4	dedicator of cytokinesis 4
319760	22.3941	1.87525	0.874087	2.14538	0.0319226	0.560452	D130020L05Rik	RIKEN cDNA D130020L05 gene
13839	7.74561	-1.82948	0.852922	-2.14495	0.0319567	NA	Epha5	Eph receptor A5
93885	183.64	-1.22487	0.571332	-2.14388	0.0320421	0.561399	Pcdhb14	protocadherin beta 14
18798	321.396	-1.36638	0.637884	-2.14204	0.03219	0.561399	Plcb4	phospholipase C, beta 4
15891	730.076	-1.47428	0.688301	-2.14191	0.0322008	0.561399	Ibsp	integrin binding sialoprotein
66690	101.515	1.40212	0.654746	2.14147	0.0322363	0.561399	Tmem186	transmembrane protein 186
56264	41.6042	1.86608	0.871586	2.14101	0.0322731	0.561399	Cpxm1	carboxypeptidase X 1 (M14 family)
446099	6.73175	-1.87706	0.87688	-2.14061	0.0323055	NA	Nlrp4e	NLR family, pyrin domain containing 4E
58520	163.369	1.02738	0.479977	2.14048	0.0323161	0.561399	0610007P14Rik	RIKEN cDNA 0610007P14 gene
12273	424.24	1.29798	0.607021	2.13827	0.0324945	0.561399	C5ar1	complement component 5a receptor 1
223337	9.45001	-1.8224	0.852285	-2.13825	0.0324965	0.561399	Ugt3a2	UDP glycosyltransferases 3 family, polypeptide A2
76669	9.45001	-1.8224	0.852285	-2.13825	0.0324965	0.561399	1700128F08Rik	U1-snRNP binding protein homolog pseudogene
22401	24.7712	1.70697	0.798319	2.13821	0.0324998	0.561399	Zmat3	zinc finger matrin type 3
11409	96.3112	-1.15823	0.541708	-2.1381	0.0325084	0.561399	Acads	acyl-Coenzyme A dehydrogenase, short chain
70427	47.0713	-1.66118	0.776955	-2.13807	0.0325113	0.561399	Mier2	mesoderm induction early response 1, family member 2
71712	77.1392	1.81934	0.851018	2.13784	0.03253	0.561399	Dram1	DNA-damage regulated autophagy modulator 1
217869	3856.24	-0.981938	0.459557	-2.13671	0.0326218	0.562246	Eif5	eukaryotic translation initiation factor 5
216197	505.143	-1.27246	0.596214	-2.13424	0.0328234	0.564983	Ckap4	cytoskeleton-associated protein 4
171285	15.3726	1.89406	0.88796	2.13304	0.032921	0.565924	Havcr2	hepatitis A virus cellular receptor 2
24064	489.376	1.2734	0.597303	2.13192	0.0330138	0.566087	Spry2	sprouty homolog 2 (Drosophila)
21933	294.432	-0.910375	0.427029	-2.13188	0.0330164	0.566087	Tnfrsf10b	tumor necrosis factor receptor superfamily, member 10b
70252	25.0601	1.70171	0.798633	2.13077	0.033108	0.56692	Jpx	Jpx transcript, Xist activator (non-protein coding)
12300	14.8708	-1.84729	0.867427	-2.12962	0.0332034	0.567284	Cacng2	calcium channel, voltage-dependent, gamma subunit 2
226652	121.84	1.34356	0.630937	2.12947	0.0332153	0.567284	Arhgap30	Rho GTPase activating protein 30
625131	6.97285	-1.81422	0.852074	-2.12918	0.0332396	NA	Vmn2r87	vomeronasal 2, receptor 87
244329	41.1295	1.68438	0.791368	2.12844	0.0333003	0.567818	Mcph1	microcephaly, primary autosomal recessive 1
101358	62.8667	1.43306	0.673413	2.12805	0.0333326	0.567818	Fbxl14	F-box and leucine-rich repeat protein 14
66943	988.959	-1.10488	0.519746	-2.12582	0.0335186	0.570248	Pqlc1	PQ loop repeat containing 1
69478	57.4303	1.26147	0.593646	2.12495	0.0335905	0.570736	2300009A05Rik	RIKEN cDNA 2300009A05 gene
434246	5.39492	1.88356	0.886958	2.12362	0.0337017	NA	Trim72	tripartite motif-containing 72
18985	75.0368	1.44762	0.682154	2.12213	0.0338266	0.573732	Pou2af1	POU domain, class 2, associating factor 1
16373	324.218	-1.33561	0.629467	-2.12181	0.0338539	0.573732	Irx3	Iroquois related homeobox 3
230125	642.46	1.04229	0.491682	2.11985	0.0340188	0.575787	Slc25a51	solute carrier family 25, member 51
12144	132.55	1.7064	0.805684	2.11795	0.0341791	0.57658	Blm	Bloom syndrome, RecQ helicase-like
108767	14579.2	-1.1191	0.528506	-2.11748	0.0342193	0.57658	Pnrc1	proline-rich nuclear receptor coactivator 1
13041	12.2944	1.88187	0.888818	2.11727	0.0342368	0.57658	Ctsw	cathepsin W
12642	28.5657	-1.84396	0.871201	-2.11657	0.0342966	0.57658	Ch25h	cholesterol 25-hydroxylase
234678	154.663	-1.12572	0.531991	-2.11604	0.0343412	0.57658	D230025D16Rik	RIKEN cDNA D230025D16 gene
69206	9.71921	1.83949	0.869675	2.11515	0.0344175	0.57658	2010016I18Rik	RIKEN cDNA 2010016I18 gene
70699	110.397	1.22338	0.578457	2.1149	0.0344388	0.57658	Nup205	nucleoporin 205
432450	36.6451	-1.64399	0.777351	-2.11486	0.0344419	0.57658	Nkain2	Na+/K+ transporting ATPase interacting 2
13864	233.742	-1.40145	0.66273	-2.11466	0.0344592	0.57658	Nr2f6	nuclear receptor subfamily 2, group F, member 6
235379	4.51762	-1.83675	0.868687	-2.1144	0.0344811	NA	Gldn	gliomedin
12339	523.438	1.10692	0.52414	2.11188	0.0346967	0.579171	Capn7	calpain 7
81703	33.1857	-1.65821	0.78535	-2.11143	0.0347351	0.579171	Jdp2	Jun dimerization protein 2
109979	190.51	-1.24578	0.59034	-2.11027	0.0348348	0.579171	Art3	ADP-ribosyltransferase 3
68597	63.5695	1.57485	0.746416	2.10988	0.0348685	0.579171	Ccdc167	coiled-coil domain containing 167
319169	124.215	1.38637	0.657269	2.10929	0.0349193	0.579171	Hist1h2ak	histone cluster 1, H2ak
74356	16.6959	1.76965	0.839011	2.10921	0.0349263	0.579171	4931428F04Rik	RIKEN cDNA 4931428F04 gene
12021	9.64044	1.86216	0.88303	2.10883	0.034959	0.579171	Bard1	BRCA1 associated RING domain 1
70408	153.976	1.10556	0.524272	2.10876	0.0349655	0.579171	Polr3f	polymerase (RNA) III (DNA directed) polypeptide F
21749	416.72	1.01261	0.480631	2.10684	0.0351317	0.580566	Terf1	telomeric repeat binding factor 1
214112	12.6811	-1.85086	0.879411	-2.10466	0.0353212	0.580566	Nipal4	NIPA-like domain containing 4
100689	9.22501	-1.78833	0.849808	-2.10439	0.0353446	0.580566	Spon2	spondin 2, extracellular matrix protein
69590	53.1738	-1.72009	0.817386	-2.10438	0.0353456	0.580566	Gpx8	glutathione peroxidase 8 (putative)
83815	195.526	1.46646	0.696874	2.10435	0.0353481	0.580566	Cenpq	centromere protein Q
66457	50.6963	-1.55599	0.73943	-2.10431	0.0353513	0.580566	2810002D19Rik	RIKEN cDNA 2810002D19 gene
54125	68.1883	1.46266	0.695105	2.10424	0.0353579	0.580566	Polm	polymerase (DNA directed), mu
74753	33.0257	1.60232	0.761854	2.10319	0.0354493	0.581342	5830415F09Rik	RIKEN cDNA 5830415F09 gene
140499	327.57	-1.26468	0.601689	-2.10188	0.0355638	0.582495	Ube2j2	ubiquitin-conjugating enzyme E2J 2
231858	7.31745	-1.80718	0.8599	-2.10161	0.0355873	NA	Radil	Ras association and DIL domains
12716	4.88436	-1.83466	0.874533	-2.09787	0.0359167	NA	Ckmt1	creatine kinase, mitochondrial 1, ubiquitous
545056	240.255	-1.26836	0.604833	-2.09704	0.0359904	0.586678	Gm5801	ubiquitin-conjugating enzyme E2, J2 homolog pseudogene
15982	6004.75	-0.839753	0.400608	-2.0962	0.0360646	0.586678	Ifrd1	interferon-related developmental regulator 1
231503	5.74287	1.86072	0.887784	2.09591	0.0360902	NA	Tmem150c	transmembrane protein 150C
67015	146.704	1.36171	0.649759	2.09571	0.0361079	0.586678	Ccdc91	coiled-coil domain containing 91
69640	34.711	1.81001	0.863814	2.09537	0.0361383	0.586678	Fam83g	family with sequence similarity 83, member G
74277	922.346	-1.3282	0.634078	-2.09469	0.0361984	0.586678	Chic2	cysteine-rich hydrophobic domain 2
17184	1684.15	0.964816	0.460698	2.09425	0.0362378	0.586678	Matr3	matrin 3
69634	56.0823	1.43158	0.683673	2.09395	0.036264	0.586678	Clybl	citrate lyase beta like
77945	48.4899	1.63956	0.783089	2.09371	0.036286	0.586678	Rpgrip1	retinitis pigmentosa GTPase regulator interacting protein 1
69534	153.447	-1.38373	0.660909	-2.09368	0.0362881	0.586678	Avpi1	arginine vasopressin-induced 1
77644	269.42	1.32272	0.631773	2.09366	0.0362899	0.586678	C330007P06Rik	RIKEN cDNA C330007P06 gene
26398	210.357	0.976079	0.466286	2.0933	0.0363221	0.586678	Map2k4	mitogen-activated protein kinase kinase 4
20439	185.028	-1.38331	0.660937	-2.09296	0.0363531	0.586678	Siah2	seven in absentia 2
319166	166.306	1.21147	0.579054	2.09215	0.0364253	0.587124	Hist1h2ae	histone cluster 1, H2ae
66769	6.00496	-1.78261	0.852185	-2.09181	0.0364552	NA	4933427E11Rik	RIKEN cDNA 4933427E11 gene
386454	12.441	1.85023	0.884754	2.09123	0.0365071	0.587358	Rnf39	ring finger protein 39
109270	35.2804	1.75177	0.837771	2.09099	0.0365289	0.587358	Prr5	proline rich 5 (renal)
104175	25.7426	-1.72433	0.825163	-2.08969	0.0366459	0.58811	Sbk1	SH3-binding kinase 1
80981	172.962	-1.1209	0.536487	-2.08934	0.0366768	0.58811	Arl4d	ADP-ribosylation factor-like 4D
407831	1709.22	-0.866105	0.414673	-2.08865	0.0367395	0.58811	Tmem204	transmembrane protein 204
52163	1030.74	-1.081	0.51778	-2.08776	0.0368194	0.58811	Camk1	calcium/calmodulin-dependent protein kinase I
74637	28.5797	1.77798	0.851637	2.08772	0.0368231	0.58811	Shpk	sedoheptulokinase
71801	289.076	1.05882	0.507221	2.0875	0.0368433	0.58811	Plekhf2	pleckstrin homology domain containing, family F (with FYVE domain) member 2
226525	592.908	-1.17205	0.562005	-2.08549	0.0370252	0.590138	Rasal2	RAS protein activator like 2
258089	5.99557	-1.77605	0.851656	-2.08541	0.0370323	NA	Olfr304	olfactory receptor 304
77799	150.329	1.57907	0.75743	2.08477	0.0370904	0.590138	Sla2	Src-like-adaptor 2
56295	150.435	-1.28567	0.616744	-2.08461	0.0371046	0.590138	Higd1a	HIG1 domain family, member 1A
19130	85.3418	-1.50249	0.721188	-2.08335	0.0372193	0.591248	Prox1	prospero homeobox 1
15505	424.738	-1.27468	0.612372	-2.08155	0.0373837	0.593146	Hsph1	heat shock 105kDa/110kDa protein 1
71685	4.88226	-1.80133	0.86546	-2.08135	0.0374015	NA	Galnt14	UDP-N-acetyl-alpha-D-galactosamine:polypeptide N-acetylgalactosaminyltransferase 14
53627	49.8945	1.37332	0.659964	2.0809	0.0374435	0.593154	Porcn	porcupine homolog (Drosophila)
93966	16.1605	-1.85029	0.88934	-2.08052	0.0374783	0.593154	Hemgn	hemogen
212392	14.8894	1.84234	0.885853	2.07974	0.0375494	0.593154	Ccdc110	coiled-coil domain containing 110
30925	22.1258	1.85066	0.889996	2.0794	0.0375806	0.593154	Slamf6	SLAM family member 6
15200	3326.19	-1.28306	0.617128	-2.07909	0.0376091	0.593154	Hbegf	heparin-binding EGF-like growth factor
18393	287.969	1.24184	0.597984	2.07671	0.0378281	0.595669	Orc2	origin recognition complex, subunit 2
81601	116.84	1.3076	0.629776	2.07629	0.037867	0.595669	Kat5	K(lysine) acetyltransferase 5
329942	12.7949	-1.78592	0.860317	-2.07589	0.0379041	0.595669	Csmd2	CUB and Sushi multiple domains 2
268395	110.616	-1.40248	0.676058	-2.07449	0.0380334	0.596989	Mpg	N-methylpurine-DNA glycosylase
117606	24.0484	1.5963	0.769995	2.07314	0.0381595	0.598256	Boc	biregional cell adhesion molecule-related/down-regulated by oncogenes (Cdon) binding protein
13809	241.897	-1.26704	0.611576	-2.07177	0.0382867	0.598903	Enpep	glutamyl aminopeptidase
104582	25.7955	-1.84464	0.890651	-2.07112	0.0383479	0.598903	Rprml	reprimo-like
231151	18.0721	1.73897	0.83972	2.0709	0.0383685	0.598903	Tada2b	transcriptional adaptor 2B
20603	65.331	1.65901	0.801163	2.07075	0.0383825	0.598903	Sms	spermine synthase
140489	9.00001	-1.7538	0.847183	-2.07015	0.0384384	0.599066	Bhlhe23	basic helix-loop-helix family, member e23
66129	254.974	1.3494	0.652211	2.06897	0.0385488	0.600078	Aaed1	AhpC/TSA antioxidant enzyme domain containing 1
17123	299.346	1.48001	0.715558	2.06833	0.0386092	0.600163	Madcam1	mucosal vascular addressin cell adhesion molecule 1
19268	93.1849	1.41973	0.686823	2.06709	0.0387252	0.600163	Ptprf	protein tyrosine phosphatase, receptor type, F
15270	472.369	0.98731	0.477685	2.06686	0.038747	0.600163	H2afx	H2A histone family, member X
76609	6.88946	-1.74998	0.847146	-2.06573	0.0388537	NA	1700065O20Rik	RIKEN cDNA 1700065O20 gene
210582	132.298	-1.42508	0.690243	-2.0646	0.0389607	0.600163	Coq10a	coenzyme Q10 homolog A (yeast)
108837	174.729	1.19474	0.578709	2.06449	0.0389714	0.600163	Ibtk	inhibitor of Bruton agammaglobulinemia tyrosine kinase
56743	148.065	1.43022	0.6929	2.0641	0.0390083	0.600163	Lat2	linker for activation of T cells family, member 2
59308	5724.89	-0.859539	0.416594	-2.06325	0.0390887	0.600163	Emcn	endomucin
52202	188.151	1.51329	0.733613	2.06279	0.0391321	0.600163	Rbm34	RNA binding motif protein 34
12505	752.057	1.69511	0.821762	2.06278	0.0391336	0.600163	Cd44	CD44 antigen
20692	45595.6	-0.994825	0.482287	-2.06272	0.0391389	0.600163	Sparc	secreted acidic cysteine rich glycoprotein
68591	64.5677	-1.39277	0.675415	-2.0621	0.0391986	0.600163	Mocos	molybdenum cofactor sulfurase
208768	578.553	-1.00166	0.485887	-2.06152	0.0392538	0.600163	Sde2	SDE2 telomere maintenance homolog (S. pombe)
66192	92.9935	1.16668	0.5663	2.06018	0.0393809	0.600163	Lage3	L antigen family, member 3
76972	11.6267	1.77381	0.861328	2.05939	0.0394572	0.600163	2810008D09Rik	RIKEN cDNA 2810008D09 gene
230145	9.34639	1.81509	0.881529	2.05902	0.039492	0.600163	Galnt12	UDP-N-acetyl-alpha-D-galactosamine:polypeptide N-acetylgalactosaminyltransferase 12
23857	460.221	-1.35567	0.658417	-2.05898	0.0394963	0.600163	Dmtf1	cyclin D binding myb-like transcription factor 1
53945	339.777	1.253	0.608636	2.05871	0.0395223	0.600163	Slc40a1	solute carrier family 40 (iron-regulated transporter), member 1
232409	33.0117	1.70463	0.828047	2.05861	0.0395314	0.600163	Clec2e	C-type lectin domain family 2, member e
16956	1031.07	-0.844331	0.410218	-2.05825	0.0395662	0.600163	Lpl	lipoprotein lipase
15405	85.9885	1.40113	0.680763	2.05817	0.0395735	0.600163	Hoxa9	homeobox A9
54354	66.1528	1.73598	0.843593	2.05784	0.0396051	0.600163	Rassf5	Ras association (RalGDS/AF-6) domain family member 5
17444	13.2772	1.81196	0.880581	2.05769	0.0396202	0.600163	Grap2	GRB2-related adaptor protein 2
14841	29.5142	1.58276	0.769264	2.05749	0.0396387	0.600163	Gsg2	germ cell-specific gene 2
64602	209.572	1.15783	0.562759	2.05741	0.0396467	0.600163	Ireb2	iron responsive element binding protein 2
17181	19.0517	-1.82767	0.888963	-2.05595	0.0397869	0.601548	Matn2	matrilin 2
330496	6.25831	-1.74098	0.846829	-2.05589	0.0397935	NA	Ifnl2	interferon lambda 2
75906	16.0098	-1.83155	0.89105	-2.05549	0.0398313	0.601548	Fam184a	family with sequence similarity 184, member A
28015	1465.61	0.887353	0.431793	2.05504	0.0398751	0.601548	Polr2m	polymerase (RNA) II (DNA directed) polypeptide M
14314	390.053	-1.00225	0.488007	-2.05375	0.0399995	0.602547	Fstl1	follistatin-like 1
14862	260.147	-1.12523	0.548071	-2.05308	0.0400653	0.602547	Gstm1	glutathione S-transferase, mu 1
15507	1726.32	-1.32363	0.644748	-2.05294	0.0400784	0.602547	Hspb1	heat shock protein 1
66873	243.899	-1.43352	0.699241	-2.0501	0.0403544	0.604041	Tril	TLR4 interactor with leucine-rich repeats
18054	7408.03	-1.05984	0.517184	-2.04925	0.0404381	0.604041	Ngp	neutrophilic granule protein
67694	635.826	-1.12719	0.550107	-2.04903	0.0404587	0.604041	Ift74	intraflagellar transport 74
22371	156.203	1.31019	0.639513	2.04873	0.040489	0.604041	Vwf	Von Willebrand factor homolog
11785	31.9587	-1.62326	0.792334	-2.04871	0.0404905	0.604041	Apbb1	amyloid beta (A4) precursor protein-binding, family B, member 1
192970	42.2493	1.58664	0.774578	2.04839	0.0405213	0.604041	Dhrs11	dehydrogenase/reductase (SDR family) member 11
12477	19.31	1.79983	0.878886	2.04785	0.0405743	0.604041	Ctla4	cytotoxic T-lymphocyte-associated protein 4
245446	43.5867	-1.78354	0.871166	-2.0473	0.0406285	0.604041	Slitrk4	SLIT and NTRK-like family, member 4
16578	16.1711	-1.81998	0.889329	-2.04646	0.0407108	0.604041	Kif9	kinesin family member 9
230103	82.1989	1.43137	0.699451	2.04642	0.0407148	0.604041	Npr2	natriuretic peptide receptor 2
12587	22.8266	1.80489	0.881974	2.04642	0.0407148	0.604041	Mia	melanoma inhibitory activity
72701	46.024	-1.68439	0.823141	-2.04629	0.0407275	0.604041	Zfp618	zinc finger protein 618
12579	12.4249	1.80712	0.883522	2.04536	0.040819	0.604176	Cdkn2b	cyclin-dependent kinase inhibitor 2B (p15, inhibits CDK4)
78373	10.9866	1.81751	0.88864	2.04527	0.0408283	0.604176	Nudt17	nudix (nucleoside diphosphate linked moiety X)-type motif 17
72230	5.81958	-1.73511	0.848453	-2.04503	0.0408518	NA	Zfp558	zinc finger protein 558
16364	25.4163	1.82022	0.890818	2.04332	0.0410212	0.605759	Irf4	interferon regulatory factor 4
17912	786.834	-0.850178	0.41609	-2.04326	0.0410271	0.605759	Myo1b	myosin IB
230734	428.643	-1.1424	0.559637	-2.04132	0.0412187	0.607382	Yrdc	yrdC domain containing (E.coli)
76804	338.41	-1.20717	0.591397	-2.04122	0.0412292	0.607382	Kdm4c	lysine (K)-specific demethylase 4C
69698	172.198	-1.26763	0.621608	-2.03927	0.0414232	0.609559	Slc52a3	solute carrier protein family 52, member 3
73656	135.476	1.52458	0.747788	2.03879	0.0414708	0.609578	Ms4a6c	membrane-spanning 4-domains, subfamily A, member 6C
212163	21.0041	-1.7704	0.868827	-2.03769	0.041581	0.610518	8030462N17Rik	RIKEN cDNA 8030462N17 gene
431706	4.88582	-1.79662	0.882266	-2.03637	0.0417129	NA	Zfp457	zinc finger protein 457
12965	8.77501	-1.7188	0.844399	-2.03553	0.0417976	0.611773	Crygb	crystallin, gamma B
243084	8.77501	-1.7188	0.844399	-2.03553	0.0417976	0.611773	Tmprss11e	transmembrane protease, serine 11e
217207	114.171	1.04129	0.511656	2.03513	0.0418379	0.611773	Dhx8	DEAH (Asp-Glu-Ala-His) box polypeptide 8
20720	279.426	-1.30041	0.639261	-2.03424	0.0419278	0.611773	Serpine2	serine (or cysteine) peptidase inhibitor, clade E, member 2
18488	17.4129	-1.79904	0.884452	-2.03408	0.0419439	0.611773	Cntn3	contactin 3
64292	472.667	-1.02018	0.501609	-2.03382	0.0419695	0.611773	Ptges	prostaglandin E synthase
213575	24.1821	1.81166	0.891065	2.03314	0.0420387	0.611773	Dync2li1	dynein cytoplasmic 2 light intermediate chain 1
240697	11.1466	-1.69912	0.835859	-2.03278	0.0420744	0.611773	Mcmdc2	minichromosome maintenance domain containing 2
12764	243.7	-1.29556	0.637363	-2.03269	0.042084	0.611773	Cmas	cytidine monophospho-N-acetylneuraminic acid synthetase
68572	240.237	1.01984	0.501932	2.03183	0.0421708	0.612253	Ict1	immature colon carcinoma transcript 1
319554	172.42	1.60622	0.790849	2.031	0.0422546	0.612253	Idi1	isopentenyl-diphosphate delta isomerase
434179	43.4731	1.8079	0.890157	2.03099	0.0422563	0.612253	Gm5595	predicted gene 5595
75778	65.0185	-1.61953	0.797876	-2.0298	0.0423764	0.613319	Them4	thioesterase superfamily member 4
100217453	4.51959	-1.80819	0.890876	-2.02967	0.0423899	NA	Snord16a	small nucleolar RNA, C/D box 16A
56405	49.4601	-1.80698	0.890813	-2.02846	0.0425129	0.613886	Dusp14	dual specificity phosphatase 14
57028	11.6521	1.77576	0.875933	2.02727	0.0426345	0.613886	Pdxp	pyridoxal (pyridoxine, vitamin B6) phosphatase
106722	28.9778	1.78536	0.880806	2.02696	0.0426663	0.613886	G6b	immunoreceptor tyrosine-based inhibitory motif (ITIM) containing platelet receptor
52575	232.653	1.20439	0.594277	2.02665	0.0426983	0.613886	Trmt10c	tRNA methyltransferase 10C
21336	22.5822	1.79837	0.887548	2.02623	0.0427415	0.613886	Tacr1	tachykinin receptor 1
75607	8.04534	-1.7943	0.885538	-2.02623	0.0427415	NA	Wnk2	WNK lysine deficient protein kinase 2
16391	534.616	0.965205	0.476364	2.02619	0.0427452	0.613886	Irf9	interferon regulatory factor 9
71326	25.0994	1.7844	0.88107	2.02527	0.0428399	0.613886	Treml1	triggering receptor expressed on myeloid cells-like 1
12417	497.342	1.26967	0.627036	2.02488	0.04288	0.613886	Cbx3	chromobox 3
20874	480.646	-1.19752	0.591484	-2.0246	0.0429083	0.613886	Slk	STE20-like kinase
11606	54.4197	-1.65444	0.817383	-2.02407	0.0429632	0.613886	Agt	angiotensinogen (serpin peptidase inhibitor, clade A, member 8)
12475	1656.09	-1.0472	0.517589	-2.02323	0.0430497	0.613886	Cd14	CD14 antigen
56706	4325.36	-1.0029	0.495791	-2.02282	0.0430917	0.613886	Ccnl1	cyclin L1
108073	12.8678	1.7876	0.883732	2.02279	0.0430947	0.613886	Grm7	glutamate receptor, metabotropic 7
76650	96.2287	-1.23208	0.609125	-2.0227	0.0431039	0.613886	Srxn1	sulfiredoxin 1 homolog (S. cerevisiae)
211896	20.6785	1.7825	0.881397	2.02236	0.0431394	0.613886	Depdc7	DEP domain containing 7
28018	267.513	-1.06807	0.528186	-2.02215	0.0431606	0.613886	Ubfd1	ubiquitin family domain containing 1
20750	369.122	1.52957	0.756796	2.02111	0.0432679	0.614253	Spp1	secreted phosphoprotein 1
27028	62.8862	-1.67063	0.826809	-2.02057	0.0433238	0.614253	Ermap	erythroblast membrane-associated protein
16599	676.947	-0.924355	0.457491	-2.02049	0.0433327	0.614253	Klf3	Kruppel-like factor 3 (basic)
71586	503.269	1.20389	0.595956	2.0201	0.0433727	0.614253	Ifih1	interferon induced with helicase C domain 1
94043	411.659	-1.34113	0.66423	-2.01907	0.0434801	0.615113	Tm2d1	TM2 domain containing 1
69066	8.15399	-1.78363	0.883488	-2.01885	0.0435026	NA	1810010H24Rik	RIKEN cDNA 1810010H24 gene
26457	135.698	1.34533	0.666672	2.01798	0.0435936	0.615278	Slc27a1	solute carrier family 27 (fatty acid transporter), member 1
229214	16.6199	1.79037	0.887311	2.01775	0.0436175	0.615278	Qrfpr	pyroglutamylated RFamide peptide receptor
73504	19.3667	1.78618	0.885293	2.01761	0.0436318	0.615278	1700071M16Rik	RIKEN cDNA 1700071M16 gene
70093	94.4653	-1.17907	0.584645	-2.01673	0.0437233	0.615909	Ube2q1	ubiquitin-conjugating enzyme E2Q (putative) 1
245537	5.99812	-1.77722	0.881416	-2.01632	0.0437665	NA	Nlgn3	neuroligin 3
171166	5.90923	-1.76509	0.875846	-2.01529	0.0438739	NA	Mcoln3	mucolipin 3
108105	152.671	1.50452	0.746838	2.01451	0.0439555	0.617935	B3gnt5	UDP-GlcNAc:betaGal beta-1,3-N-acetylglucosaminyltransferase 5
66950	191.781	1.24684	0.618942	2.01446	0.0439608	0.617935	Tmem206	transmembrane protein 206
66248	530.171	-1.17209	0.582317	-2.01281	0.044135	0.619723	Alg5	asparagine-linked glycosylation 5 (dolichyl-phosphate beta-glucosyltransferase)
67500	726.372	0.836014	0.415516	2.01199	0.0442211	0.620218	Ccar1	cell division cycle and apoptosis regulator 1
20501	2442.83	1.12006	0.556808	2.01158	0.0442643	0.620218	Slc16a1	solute carrier family 16 (monocarboxylic acid transporters), member 1
56289	1303.21	-0.790765	0.393199	-2.01111	0.0443143	0.62026	Rassf1	Ras association (RalGDS/AF-6) domain family member 1
233529	19.7221	1.78349	0.887482	2.00961	0.0444725	0.620988	Kctd14	potassium channel tetramerisation domain containing 14
103889	96.7288	1.20781	0.601064	2.00946	0.0444887	0.620988	Hoxb2	homeobox B2
16828	3394.37	-0.859444	0.427877	-2.00863	0.0445769	0.620988	Ldha	lactate dehydrogenase A
14453	19.247	1.76153	0.877155	2.00823	0.0446183	0.620988	Gas2	growth arrest specific 2
239559	464.501	1.06871	0.532276	2.00781	0.0446639	0.620988	A4galt	alpha 1,4-galactosyltransferase
83454	15.4654	-1.68957	0.841862	-2.00694	0.0447562	0.620988	Nxf2	nuclear RNA export factor 2
84544	8.97672	1.76568	0.8798	2.00692	0.0447587	0.620988	Cd96	CD96 antigen
212569	96.0094	-1.59415	0.794523	-2.00643	0.0448107	0.620988	Zfp273	zinc finger protein 273
434325	103.854	-1.66871	0.831949	-2.00578	0.0448795	0.620988	Tmem221	transmembrane protein 221
26466	534.337	1.5678	0.781655	2.00574	0.0448842	0.620988	Zfp260	zinc finger protein 260
208154	10.2728	1.76381	0.879385	2.00574	0.0448845	0.620988	Btla	B and T lymphocyte associated
242584	8.63787	1.77563	0.885789	2.00457	0.0450089	0.621313	Wdr78	WD repeat domain 78
66343	18.1209	1.67364	0.835141	2.00402	0.0450676	0.621313	Tmem177	transmembrane protein 177
54561	39.2213	-1.77425	0.885358	-2.00399	0.0450707	0.621313	Nap1l3	nucleosome assembly protein 1-like 3
15015	375.108	1.19942	0.598587	2.00375	0.0450965	0.621313	H2-Q4	histocompatibility 2, Q region locus 4
16536	8.10076	-1.77608	0.887127	-2.00206	0.0452786	NA	Kcnq2	potassium voltage-gated channel, subfamily Q, member 2
22373	8.55001	-1.68334	0.841447	-2.00053	0.0454433	0.62467	Wap	whey acidic protein
382406	104.932	-1.16377	0.581746	-2.00048	0.0454485	0.62467	Poc1b	POC1 centriolar protein homolog B (Chlamydomonas)
28194	9.10307	1.75934	0.879622	2.00011	0.0454887	0.62467	Apon	apolipoprotein N
216848	124.753	0.999607	0.500096	1.99883	0.0456269	0.62467	Chd3	chromodomain helicase DNA binding protein 3
269593	1483.56	-1.18498	0.592902	-1.99861	0.0456501	0.62467	Luzp1	leucine zipper protein 1
67456	454.517	0.994068	0.497382	1.9986	0.0456515	0.62467	Ergic2	ERGIC and golgi 2
21763	470.666	1.03868	0.519973	1.99757	0.0457635	0.62467	Tex2	testis expressed gene 2
245877	691.452	-0.956732	0.478958	-1.99753	0.0457678	0.62467	Map7d1	MAP7 domain containing 1
107239	41.471	1.39423	0.698157	1.99701	0.0458244	0.62467	Carns1	carnosine synthase 1
67255	494.464	1.10058	0.551291	1.99638	0.0458931	0.62467	Zfp422	zinc finger protein 422
83961	54.84	1.67392	0.838548	1.99622	0.0459102	0.62467	Nrg4	neuregulin 4
17312	65.1763	1.67408	0.838735	1.99596	0.0459385	0.62467	Clec10a	C-type lectin domain family 10, member A
243612	5.61543	-1.68476	0.844222	-1.99564	0.045973	NA	Ssu2	ssu-2 homolog (C. elegans)
23962	307.771	1.22473	0.613753	1.99547	0.0459918	0.62467	Oasl2	2'-5' oligoadenylate synthetase-like 2
109245	41.0974	-1.72885	0.866482	-1.99525	0.0460152	0.62467	Lrrc39	leucine rich repeat containing 39
13505	12.2239	-1.77631	0.890551	-1.99462	0.046084	0.62467	Dsc1	desmocollin 1
26877	7.99005	1.76594	0.885675	1.99389	0.0461643	NA	B3galt1	UDP-Gal:betaGlcNAc beta 1,3-galactosyltransferase, polypeptide 1
22670	231.403	1.38118	0.692729	1.99383	0.0461705	0.62467	Trim26	tripartite motif-containing 26
194952	65.6164	1.65395	0.829725	1.99337	0.0462214	0.62467	Jmjd4	jumonji domain containing 4
17748	438.776	-1.41308	0.708923	-1.99328	0.0462312	0.62467	Mt1	metallothionein 1
78244	175.47	-1.21946	0.611813	-1.99319	0.0462403	0.62467	Dnajc21	DnaJ (Hsp40) homolog, subfamily C, member 21
93762	784.358	-1.19896	0.601805	-1.99227	0.0463419	0.625402	Smarca5	SWI/SNF related, matrix associated, actin dependent regulator of chromatin, subfamily a, member 5
110385	15.4095	-1.76351	0.885754	-1.99097	0.0464838	0.625822	Pde4c	phosphodiesterase 4C, cAMP specific
100039213	11.6699	-1.73131	0.869664	-1.99078	0.0465056	0.625822	Cphx2	cytoplasmic polyadenylated homeobox 2
54199	116.84	-1.07107	0.53804	-1.99069	0.0465154	0.625822	Ccrl2	chemokine (C-C motif) receptor-like 2
12036	376.873	-1.06921	0.537323	-1.98988	0.0466043	0.625841	Bcat2	branched chain aminotransferase 2, mitochondrial
70769	582.325	-1.07878	0.542238	-1.98949	0.0466467	0.625841	Nolc1	nucleolar and coiled-body phosphoprotein 1
76123	15.9066	1.75935	0.88465	1.98875	0.0467285	0.625841	Gpsm2	G-protein signalling modulator 2 (AGS3-like, C. elegans)
12142	71.2803	-1.6241	0.816655	-1.98873	0.0467314	0.625841	Prdm1	PR domain containing 1, with ZNF domain
381066	861.841	-1.22299	0.615148	-1.98813	0.0467978	0.625841	Zfp948	zinc finger protein 948
66775	97.1441	-1.57674	0.79309	-1.98809	0.0468016	0.625841	Hacd4	3-hydroxyacyl-CoA dehydratase 4
102093	161.839	1.57515	0.792906	1.98655	0.0469724	0.627488	Phkb	phosphorylase kinase beta
71929	975.207	1.09322	0.550474	1.98595	0.0470386	0.627614	Tmem123	transmembrane protein 123
26401	735.411	1.05634	0.531997	1.98561	0.047077	0.627614	Map3k1	mitogen-activated protein kinase kinase kinase 1
74337	7.58108	-1.70757	0.860416	-1.98459	0.0471904	NA	Palm3	paralemmin 3
69519	26.3837	1.7309	0.872259	1.98439	0.0472125	0.628784	Rwdd2a	RWD domain containing 2A
66980	224.755	0.995103	0.50175	1.98327	0.0473378	0.629053	Zdhhc6	zinc finger, DHHC domain containing 6
110173	167.365	1.28444	0.64771	1.98305	0.047362	0.629053	Manba	mannosidase, beta A, lysosomal
21834	8.46744	1.74194	0.878986	1.98176	0.0475061	0.629053	Thrb	thyroid hormone receptor beta
18015	113.997	-1.2482	0.62988	-1.98165	0.0475186	0.629053	Nf1	neurofibromatosis 1
56017	205.846	-1.10153	0.556058	-1.98096	0.0475963	0.629053	Slc2a8	solute carrier family 2, (facilitated glucose transporter), member 8
74890	9.95598	-1.76363	0.8906	-1.98028	0.0476726	0.629053	Morn3	MORN repeat containing 3
74016	34.8205	1.49446	0.754804	1.97992	0.047712	0.629053	Phf19	PHD finger protein 19
319996	24.6422	1.66613	0.841742	1.97939	0.0477726	0.629053	Casc4	cancer susceptibility candidate 4
237898	58.859	-1.33004	0.672055	-1.97907	0.0478082	0.629053	Usp32	ubiquitin specific peptidase 32
17354	189.601	-1.09111	0.551341	-1.979	0.0478156	0.629053	Mllt10	myeloid/lymphoid or mixed-lineage leukemia (trithorax homolog, Drosophila); translocated to, 10
68204	54.3792	-1.66912	0.843774	-1.97816	0.0479105	0.629053	2900060B14Rik	RIKEN cDNA 2900060B14 gene
330503	32.5385	-1.75225	0.885846	-1.97805	0.0479226	0.629053	Gm5113	predicted gene 5113
104859	58.2826	-1.36243	0.688885	-1.97773	0.0479593	0.629053	Tecpr2	tectonin beta-propeller repeat containing 2
75729	18.6797	1.7404	0.880129	1.97744	0.0479922	0.629053	Fam227a	family with sequence similarity 227, member A
93877	12.3343	-1.73585	0.877888	-1.9773	0.0480076	0.629053	Pcdhb6	protocadherin beta 6
12663	46.4492	1.57183	0.795091	1.97691	0.0480516	0.629053	Chml	choroideremia-like
214150	451.101	-0.972505	0.491977	-1.97673	0.0480726	0.629053	Ago3	argonaute RISC catalytic subunit 3
67378	34.8786	1.54387	0.781092	1.97656	0.0480914	0.629053	Bbs2	Bardet-Biedl syndrome 2 (human)
108075	333.091	-1.2387	0.627172	-1.97505	0.0482625	0.630665	Ltbp4	latent transforming growth factor beta binding protein 4
103537	293.391	-1.46062	0.739819	-1.9743	0.0483479	0.631156	Mbtd1	mbt domain containing 1
233020	5.75385	-1.66149	0.841931	-1.97342	0.0484473	NA	Hipk4	homeodomain interacting protein kinase 4
72587	374.239	1.00779	0.510813	1.97292	0.0485042	0.63257	Pan3	PAN3 polyA specific ribonuclease subunit homolog (S. cerevisiae)
381792	8.39778	-1.69311	0.858494	-1.97219	0.0485882	0.632642	2310040G24Rik	RIKEN cDNA 2310040G24 gene
59004	254.817	-0.92799	0.47068	-1.9716	0.0486557	0.632642	Pias4	protein inhibitor of activated STAT 4
30060	6.50096	1.7356	0.880419	1.97133	0.0486861	NA	Mfi2	antigen p97 (melanoma associated) identified by monoclonal antibodies 133.2 and 96.5
751864	7.99396	1.73222	0.878727	1.97128	0.0486917	NA	Gm9733	predicted gene 9733
320181	10.0512	1.73281	0.879088	1.97114	0.0487074	0.632642	Fndc7	fibronectin type III domain containing 7
73094	11.073	1.74859	0.887112	1.97111	0.0487119	0.632642	Sgip1	SH3-domain GRB2-like (endophilin) interacting protein 1
208177	1263.48	-0.875328	0.444178	-1.97067	0.0487618	0.632642	Phldb2	pleckstrin homology-like domain, family B, member 2
102545	652.532	0.867954	0.440506	1.97036	0.0487977	0.632642	Cmtm7	CKLF-like MARVEL transmembrane domain containing 7
12537	2390.28	-1.11832	0.567799	-1.96958	0.0488869	0.632779	Cdk11b	cyclin-dependent kinase 11B
66420	694.645	-1.14895	0.583394	-1.96943	0.0489042	0.632779	Polr2e	polymerase (RNA) II (DNA directed) polypeptide E
106489	195.312	-0.968286	0.492565	-1.9658	0.0493215	0.636326	Sft2d1	SFT2 domain containing 1
624219	17.294	1.74462	0.887566	1.96562	0.0493427	0.636326	Gm6484	predicted gene 6484
67374	482.054	-1.03449	0.526423	-1.96514	0.0493983	0.636326	Jam2	junction adhesion molecule 2
245381	8.32501	-1.6474	0.838315	-1.96513	0.0493992	0.636326	Sowahd	sosondowah ankyrin repeat domain family member D
382019	48.6745	1.69227	0.861363	1.96465	0.0494551	0.636326	Zfp882	zinc finger protein 882
12017	667.122	-1.26113	0.641949	-1.96454	0.0494679	0.636326	Bag1	BCL2-associated athanogene 1
14050	38.5318	1.56477	0.796696	1.96407	0.0495219	0.636399	Eya3	eyes absent 3 homolog (Drosophila)
20971	277.541	1.34187	0.683735	1.96255	0.0496984	0.638046	Sdc4	syndecan 4
319901	256	-1.30342	0.66435	-1.96194	0.0497691	0.638333	Dsel	dermatan sulfate epimerase-like
243874	5.84654	-1.64524	0.840354	-1.9578	0.0502539	NA	Nlrp9b	NLR family, pyrin domain containing 9B
382064	6.9857	-1.74313	0.89062	-1.95721	0.0503228	NA	Gm1110	predicted gene 1110
19228	13.0771	1.73648	0.887246	1.95715	0.0503293	0.644386	Pth1r	parathyroid hormone 1 receptor
22408	4.91188	-1.68756	0.862314	-1.95702	0.0503452	NA	Wnt1	wingless-type MMTV integration site family, member 1
215653	50.9088	1.49441	0.763891	1.95632	0.0504277	0.644386	Rassf2	Ras association (RalGDS/AF-6) domain family member 2
246727	16.3	1.72163	0.880061	1.95626	0.0504347	0.644386	Oas3	2'-5' oligoadenylate synthetase 3
102162	143.988	-0.923087	0.471867	-1.95624	0.0504365	0.644386	Taf5l	TAF5-like RNA polymerase II, p300/CBP-associated factor (PCAF)-associated factor
66793	11.2992	1.73695	0.88848	1.95497	0.0505865	0.645044	Efcab1	EF hand calcium binding domain 1
252875	105.266	1.41626	0.724634	1.95445	0.0506479	0.645044	Mios	missing oocyte, meiosis regulator, homolog (Drosophila)
93725	11.741	1.71346	0.876874	1.95405	0.0506952	0.645044	Ear10	eosinophil-associated, ribonuclease A family, member 10
13870	331.748	-1.13335	0.579999	-1.95405	0.0506954	0.645044	Ercc1	excision repair cross-complementing rodent repair deficiency, complementation group 1
72578	14.782	1.73757	0.889361	1.95373	0.0507327	0.645044	2700054A10Rik	RIKEN cDNA 2700054A10 gene
432769	33.0143	1.7352	0.888532	1.95288	0.0508337	0.645706	Zfp708	zinc finger protein 708
20288	110.82	1.51777	0.7774	1.95236	0.050895	0.645748	Msr1	macrophage scavenger receptor 1
18129	203.149	1.28902	0.660569	1.95138	0.0510117	0.645748	Notch2	notch 2
234669	20.5019	-1.73555	0.889467	-1.95123	0.0510302	0.645748	Ces2b	carboxyesterase 2B
18010	863.9	-0.883809	0.452956	-1.9512	0.0510329	0.645748	Neu1	neuraminidase 1
70951	35.5867	-1.7038	0.873498	-1.95055	0.0511107	0.645849	Spata1	spermatogenesis associated 1
12143	56.9223	1.65587	0.84903	1.9503	0.0511402	0.645849	Blk	B lymphoid kinase
110446	580.605	0.854521	0.438317	1.94955	0.0512297	0.645849	Acat1	acetyl-Coenzyme A acetyltransferase 1
209837	19.4335	-1.7217	0.883151	-1.94949	0.0512368	0.645849	Slc38a5	solute carrier family 38, member 5
16211	323.799	0.971065	0.498306	1.94873	0.0513273	0.646024	Kpnb1	karyopherin (importin) beta 1
71962	156.56	-1.32213	0.678634	-1.94823	0.0513874	0.646024	Gatsl3	GATS protein-like 3
83671	5.47346	1.71807	0.881888	1.94818	0.0513936	NA	Sytl2	synaptotagmin-like 2
218963	12178.8	-0.980758	0.503481	-1.94795	0.0514206	0.646024	Gm1821	ubiquitin pseudogene
114644	5.50052	1.71496	0.880479	1.94776	0.0514436	NA	Slc13a3	solute carrier family 13 (sodium-dependent dicarboxylate transporter), member 3
74597	12.6582	-1.69994	0.873152	-1.9469	0.051547	0.646024	4833418N02Rik	RIKEN cDNA 4833418N02 gene
225028	121.162	1.07249	0.550897	1.94681	0.0515576	0.646024	Map4k3	mitogen-activated protein kinase kinase kinase kinase 3
545207	5.7886	1.71497	0.881075	1.94646	0.0516	NA	E130008D07Rik	RIKEN cDNA E130008D07 gene
73710	158.794	-0.991719	0.509503	-1.94644	0.0516014	0.646024	Tubb2b	tubulin, beta 2B class IIB
53618	213.808	1.19715	0.615073	1.94635	0.0516131	0.646024	Fut8	fucosyltransferase 8
17283	149.911	1.10574	0.568278	1.94578	0.0516814	0.646024	Men1	multiple endocrine neoplasia 1
209588	85.8336	1.58096	0.812691	1.94534	0.0517343	0.646024	Sectm1a	secreted and transmembrane 1A
75608	124.421	-1.31971	0.678874	-1.94396	0.0519	0.646024	Chmp4b	charged multivesicular body protein 4B
228730	127.578	1.30739	0.672689	1.94352	0.0519531	0.646024	Kiz	kizuna centrosomal protein
56473	140.359	1.35663	0.698364	1.94259	0.0520662	0.646024	Fads2	fatty acid desaturase 2
109294	693.905	-0.780848	0.402045	-1.94219	0.0521141	0.646024	Prex2	phosphatidylinositol-3,4,5-trisphosphate-dependent Rac exchange factor 2
213056	214.566	1.0313	0.531011	1.94214	0.0521196	0.646024	Fam126b	family with sequence similarity 126, member B
13557	31.6146	1.47725	0.760974	1.94126	0.0522263	0.646024	E2f3	E2F transcription factor 3
66704	541.04	-0.929855	0.479188	-1.94048	0.0523213	0.646024	Rbm4b	RNA binding motif protein 4B
110886	18.7044	-1.63503	0.842685	-1.94026	0.0523482	0.646024	Gabra5	gamma-aminobutyric acid (GABA) A receptor, subunit alpha 5
78802	49.1282	1.5555	0.801699	1.94026	0.0523484	0.646024	Ttc30a1	tetratricopeptide repeat domain 30A1
80914	188.465	-1.14744	0.59141	-1.94018	0.0523584	0.646024	Uck2	uridine-cytidine kinase 2
18768	48.2526	1.7065	0.879745	1.93977	0.0524077	0.646024	Pkib	protein kinase inhibitor beta, cAMP dependent, testis specific
244698	12.5714	1.70302	0.877986	1.93968	0.0524181	0.646024	Hephl1	hephaestin-like 1
21954	18.0763	-1.72014	0.887036	-1.9392	0.0524765	0.646024	Tnni3	troponin I, cardiac 3
64214	146.028	1.58051	0.815064	1.93913	0.0524856	0.646024	Rgs18	regulator of G-protein signaling 18
21973	1334.9	1.46602	0.756022	1.93913	0.0524856	0.646024	Top2a	topoisomerase (DNA) II alpha
74257	173.748	1.25039	0.644911	1.93886	0.0525179	0.646024	Tspan17	tetraspanin 17
12709	381.101	-1.08647	0.560443	-1.93859	0.0525511	0.646024	Ckb	creatine kinase, brain
60597	13.4546	-1.70528	0.879891	-1.93806	0.0526158	0.646024	Mapk8ip2	mitogen-activated protein kinase 8 interacting protein 2
242860	111.022	1.31899	0.680862	1.93724	0.0527164	0.646024	Rsbn1l	round spermatid basic protein 1-like
116873	575.623	-1.02568	0.529468	-1.93719	0.0527218	0.646024	Stim2	stromal interaction molecule 2
74769	56.9576	-1.35254	0.698287	-1.93694	0.052753	0.646024	Pik3cb	phosphatidylinositol 3-kinase, catalytic, beta polypeptide
545389	287.734	-1.10448	0.570261	-1.9368	0.0527697	0.646024	Cep170	centrosomal protein 170
81489	2834.14	-0.835967	0.431837	-1.93584	0.0528871	0.646861	Dnajb1	DnaJ (Hsp40) homolog, subfamily B, member 1
107652	594.178	-0.888837	0.459406	-1.93475	0.0530207	0.647778	Uap1	UDP-N-acetylglucosamine pyrophosphorylase 1
56055	182.493	-1.13466	0.58656	-1.93443	0.0530603	0.647778	Gtpbp2	GTP binding protein 2
233899	14.641	1.69508	0.876656	1.93357	0.0531662	0.647846	Gm166	predicted gene 166
21803	155.185	-1.1509	0.59536	-1.93311	0.0532221	0.647846	Tgfb1	transforming growth factor, beta 1
51793	615.908	-0.916055	0.473977	-1.9327	0.0532735	0.647846	Ddah2	dimethylarginine dimethylaminohydrolase 2
20888	21.3547	1.70875	0.884147	1.93265	0.0532794	0.647846	Sult1c1	sulfotransferase family, cytosolic, 1C, member 1
109284	441.052	0.910191	0.471055	1.93224	0.05333	0.647846	R3hdm4	R3H domain containing 4
66631	996.441	1.13518	0.587648	1.93173	0.0533927	0.647846	Hiatl1	hippocampus abundant transcript-like 1
212073	155.648	-1.2227	0.632999	-1.93159	0.0534098	0.647846	Syne3	spectrin repeat containing, nuclear envelope family member 3
66053	222.125	1.02314	0.529837	1.93104	0.0534776	0.648072	Ppil2	peptidylprolyl isomerase (cyclophilin)-like 2
171171	5.70073	1.70466	0.88277	1.93103	0.0534792	NA	Ntng2	netrin G2
68354	8.10001	-1.61099	0.834992	-1.92934	0.0536882	NA	Plekhd1os	pleckstrin homology domain containing, family D (with coiled-coil domains) member 1, opposite strand
71834	130.325	-1.22578	0.635364	-1.92926	0.0536992	0.65016	Zbtb43	zinc finger and BTB domain containing 43
18799	35.4196	1.62707	0.843609	1.92871	0.0537673	0.650204	Plcd1	phospholipase C, delta 1
12337	68.2929	1.6789	0.870628	1.92838	0.0538084	0.650204	Capn5	calpain 5
70829	155.359	-1.23793	0.64207	-1.92803	0.0538508	0.650204	Ccdc93	coiled-coil domain containing 93
272790	7.37079	1.69049	0.877061	1.92745	0.0539235	NA	Magee2	melanoma antigen, family E, 2
110611	1193.58	-0.898562	0.466252	-1.9272	0.0539542	0.650609	Hdlbp	high density lipoprotein (HDL) binding protein
210029	168.643	-1.46661	0.761096	-1.92697	0.053983	0.650609	Metrnl	meteorin, glial cell differentiation regulator-like
329506	242.776	0.990131	0.514055	1.92612	0.0540893	0.651295	Ctdspl2	CTD (carboxy-terminal domain, RNA polymerase II, polypeptide A) small phosphatase like 2
217615	451.126	-1.0202	0.529983	-1.92497	0.0542329	0.651485	Ctage5	CTAGE family, member 5
229542	77.0961	-1.18602	0.616296	-1.92444	0.0542995	0.651485	Gatad2b	GATA zinc finger domain containing 2B
12589	64.9694	-1.61029	0.836779	-1.92439	0.0543059	0.651485	Ift81	intraflagellar transport 81
16904	10.4566	-1.69846	0.882619	-1.92434	0.0543124	0.651485	Gzmm	granzyme M (lymphocyte met-ase 1)
330173	44.1953	1.2819	0.666262	1.92402	0.0543522	0.651485	2610524H06Rik	RIKEN cDNA 2610524H06 gene
14537	21.6715	1.60938	0.836916	1.92298	0.054482	0.651833	Gcnt1	glucosaminyl (N-acetyl) transferase 1, core 2
626578	291.521	1.45367	0.756112	1.92256	0.0545352	0.651833	Gbp10	guanylate-binding protein 10
72085	130.675	-1.30881	0.680878	-1.92224	0.0545755	0.651833	Osgepl1	O-sialoglycoprotein endopeptidase-like 1
11479	65.5342	1.48415	0.772105	1.92221	0.0545789	0.651833	Acvr1b	activin A receptor, type 1B
12962	99.8812	1.23817	0.644616	1.92079	0.0547578	0.652337	Crybb3	crystallin, beta B3
20698	191.002	-1.57929	0.822249	-1.9207	0.0547695	0.652337	Sphk1	sphingosine kinase 1
193280	14.7776	1.68628	0.877951	1.9207	0.0547696	0.652337	C030037D09Rik	RIKEN cDNA C030037D09 gene
69581	5.59315	1.69408	0.882072	1.92057	0.0547855	NA	Rhou	ras homolog gene family, member U
224129	8.30711	1.68791	0.879288	1.91963	0.0549048	0.652509	Adcy5	adenylate cyclase 5
434234	74.8693	-1.66527	0.867501	-1.91962	0.0549059	0.652509	2610020H08Rik	RIKEN cDNA 2610020H08 gene
19264	751.978	1.56633	0.816221	1.91901	0.0549834	0.652509	Ptprc	protein tyrosine phosphatase, receptor type, C
71790	9.46463	-1.67887	0.875642	-1.91731	0.0551991	0.652509	Anxa9	annexin A9
20671	562.762	-0.868781	0.453166	-1.91714	0.0552206	0.652509	Sox17	SRY (sex determining region Y)-box 17
545280	5.08215	-1.6543	0.862984	-1.91695	0.0552439	NA	A630010A05Rik	RIKEN cDNA A630010A05 gene
14865	33.4541	-1.62728	0.848965	-1.91679	0.055265	0.652509	Gstm4	glutathione S-transferase, mu 4
16401	89.3236	1.27583	0.665659	1.91665	0.0552829	0.652509	Itga4	integrin alpha 4
76055	447.826	-1.121	0.584969	-1.91634	0.0553224	0.652509	Mgea5	meningioma expressed antigen 5 (hyaluronidase)
78317	30.8313	-1.68498	0.87976	-1.91527	0.0554585	0.652509	Ccdc88b	coiled-coil domain containing 88B
193742	942.582	-0.771059	0.402644	-1.91499	0.0554937	0.652509	Abhd16a	abhydrolase domain containing 16A
70080	21.9364	-1.41482	0.738913	-1.91473	0.0555266	0.652509	Igsf23	immunoglobulin superfamily, member 23
93880	156.868	1.54002	0.804557	1.91412	0.0556043	0.652509	Pcdhb9	protocadherin beta 9
100316870	23.1511	-1.67785	0.876683	-1.91387	0.0556372	0.652509	Gm17821	DDB1 and CUL4 associated factor 5 pseudogene
56334	1222.9	0.912328	0.476751	1.91364	0.0556663	0.652509	Tmed2	transmembrane emp24 domain trafficking protein 2
232811	102.123	1.20867	0.631775	1.91313	0.0557317	0.652509	Suv420h2	suppressor of variegation 4-20 homolog 2 (Drosophila)
208449	297.285	-0.92658	0.484328	-1.91312	0.0557322	0.652509	Sgms1	sphingomyelin synthase 1
16969	323.104	-0.8054	0.42102	-1.91297	0.0557514	0.652509	Zbtb7a	zinc finger and BTB domain containing 7a
11465	5948.37	-0.761578	0.398121	-1.91293	0.0557572	0.652509	Actg1	actin, gamma, cytoplasmic 1
94089	48.3568	1.38996	0.726649	1.91283	0.0557698	0.652509	Trim7	tripartite motif-containing 7
78558	28.1296	1.55235	0.811558	1.9128	0.0557738	0.652509	Htra3	HtrA serine peptidase 3
242711	6.77185	-1.62802	0.851178	-1.91267	0.0557901	NA	Cela3a	chymotrypsin-like elastase family, member 3A
11886	1177.02	0.986934	0.516395	1.9112	0.055979	0.654329	Asah1	N-acylsphingosine amidohydrolase 1
320129	54.3488	1.36829	0.716185	1.91052	0.0560657	0.654762	Adrbk2	adrenergic receptor kinase, beta 2
52040	902.185	-0.923137	0.483588	-1.90893	0.0562709	0.655748	Ppp1r10	protein phosphatase 1, regulatory subunit 10
15402	495.71	-0.945888	0.495549	-1.90877	0.0562922	0.655748	Hoxa5	homeobox A5
75398	211.878	-1.12727	0.590747	-1.90821	0.0563636	0.655748	Mrpl32	mitochondrial ribosomal protein L32
16905	2405.94	-0.920558	0.482562	-1.90765	0.0564365	0.655748	Lmna	lamin A
330355	385.415	0.902079	0.472903	1.90754	0.0564513	0.655748	Dnah6	dynein, axonemal, heavy chain 6
14158	200.224	-1.12687	0.590791	-1.90739	0.0564698	0.655748	Fer	fer (fms/fps related) protein kinase
16878	8.8026	-1.6995	0.891107	-1.90717	0.0564983	0.655748	Lif	leukemia inhibitory factor
108841	72.5882	1.07744	0.565269	1.90606	0.0566429	0.656849	Rdh13	retinol dehydrogenase 13 (all-trans and 9-cis)
80744	60.6903	1.19799	0.628911	1.90486	0.056798	0.658004	Cwc22	CWC22 spliceosome-associated protein homolog (S. cerevisiae)
319849	11.8598	1.66488	0.874276	1.90429	0.0568718	0.658004	Plxna4os1	plexin A4, opposite strand 1
18417	4.74971	-1.6795	0.882159	-1.90385	0.0569301	NA	Cldn11	claudin 11
67213	1035.59	1.02946	0.540731	1.90383	0.0569323	0.658004	Cmtm6	CKLF-like MARVEL transmembrane domain containing 6
66425	143.763	-1.56203	0.820588	-1.90355	0.0569691	0.658004	Pcp4l1	Purkinje cell protein 4-like 1
414093	13.5717	-1.58461	0.832526	-1.90337	0.0569921	0.658004	A830082N09Rik	RIKEN cDNA A830082N09 gene
55989	2534.31	-1.00295	0.527117	-1.90271	0.0570781	0.658265	Nop58	NOP58 ribonucleoprotein
209380	50.4355	-1.69451	0.890869	-1.90208	0.0571605	0.658265	Gm4759	GTPase, very large interferon inducible 1 pseudogene
56458	538.083	-1.01381	0.533008	-1.90205	0.0571644	0.658265	Foxo1	forkhead box O1
80287	312.369	1.30182	0.684716	1.90126	0.0572678	0.65858	Apobec3	apolipoprotein B mRNA editing enzyme, catalytic polypeptide 3
77929	227.765	1.00058	0.526321	1.90108	0.0572917	0.65858	Yipf6	Yip1 domain family, member 6
94093	363.018	-1.38138	0.726977	-1.90017	0.0574111	0.658868	Trim33	tripartite motif-containing 33
19376	34.1756	-1.49719	0.788491	-1.8988	0.0575904	0.658868	Rab34	RAB34, member RAS oncogene family
105351	34.8885	1.42668	0.751555	1.8983	0.0576562	0.658868	AW209491	expressed sequence AW209491
242705	102.273	1.38894	0.731712	1.8982	0.0576693	0.658868	E2f2	E2F transcription factor 2
414084	51.1755	1.68463	0.887585	1.89799	0.0576977	0.658868	Tnip3	TNFAIP3 interacting protein 3
68066	1366.71	-0.903766	0.476203	-1.89786	0.0577144	0.658868	Slc25a39	solute carrier family 25, member 39
67772	180.105	0.889943	0.468942	1.89777	0.0577266	0.658868	Chd8	chromodomain helicase DNA binding protein 8
27049	316.93	-1.00653	0.530533	-1.8972	0.0578012	0.658868	Etv3	ets variant 3
208213	9.45197	1.66057	0.875391	1.89695	0.0578348	0.658868	Tmem132c	transmembrane protein 132C
52013	239.223	1.17299	0.618511	1.89648	0.0578969	0.658868	R3hcc1l	R3H domain and coiled-coil containing 1 like
240754	11.3946	1.68272	0.887363	1.89631	0.0579185	0.658868	Lax1	lymphocyte transmembrane adaptor 1
226438	8.43994	-1.66336	0.877197	-1.89623	0.05793	0.658868	Igfn1	immunoglobulin-like and fibronectin type III domain containing 1
66072	327.279	0.974494	0.514023	1.89582	0.057984	0.658868	Sdhaf2	succinate dehydrogenase complex assembly factor 2
70225	141.72	1.10443	0.582638	1.89557	0.0580164	0.658868	Ppil3	peptidylprolyl isomerase (cyclophilin)-like 3
19011	179.519	-1.04146	0.549581	-1.895	0.0580918	0.659157	Endou	endonuclease, polyU-specific
628709	7.30427	-1.64572	0.868729	-1.8944	0.0581724	NA	Gm10324	predicted gene 10324
208820	103.369	1.24098	0.65561	1.89286	0.058376	0.661434	Triqk	triple QxxK/R motif containing
329731	8.24416	-1.63902	0.865952	-1.89274	0.0583928	0.661434	Fam19a3	family with sequence similarity 19, member A3
12825	74.0925	1.54299	0.815521	1.89203	0.0584864	0.661926	Col3a1	collagen, type III, alpha 1
329165	214.082	1.15116	0.608705	1.89116	0.0586024	0.66267	Abi2	abl-interactor 2
100504661	13.1135	-1.66899	0.882859	-1.89044	0.0586992	0.663196	Gm20337	predicted gene, 20337
239319	82.2003	0.987999	0.523046	1.88893	0.0589007	0.66446	Card6	caspase recruitment domain family, member 6
12950	29.6461	1.64619	0.871657	1.88857	0.0589488	0.66446	Hapln1	hyaluronan and proteoglycan link protein 1
329727	265.389	-1.08042	0.572137	-1.8884	0.0589721	0.66446	Dennd2c	DENN/MADD domain containing 2C
15384	1421.57	-1.15815	0.613395	-1.8881	0.0590127	0.66446	Hnrnpab	heterogeneous nuclear ribonucleoprotein A/B
219132	345.949	1.02493	0.543137	1.88706	0.0591518	0.665458	Phf11d	PHD finger protein 11D
17995	910.993	-0.847583	0.449397	-1.88604	0.059289	0.666433	Ndufv1	NADH dehydrogenase (ubiquinone) flavoprotein 1
70892	53.7529	-1.30046	0.690352	-1.88376	0.0595977	0.668874	Ttll7	tubulin tyrosine ligase-like family, member 7
99480	1236.86	-0.905884	0.480954	-1.88352	0.0596305	0.668874	Dnttip2	deoxynucleotidyltransferase, terminal, interacting protein 2
30962	3.51239	-1.56879	0.832971	-1.88336	0.0596511	NA	Slc7a9	solute carrier family 7 (cationic amino acid transporter, y+ system), member 9
226551	921.003	-1.20073	0.637621	-1.88315	0.0596805	0.668874	Suco	SUN domain containing ossification factor
21982	393.151	-1.18398	0.628794	-1.88294	0.0597091	0.668874	Tmem165	transmembrane protein 165
69053	404.379	-1.24343	0.660545	-1.88243	0.0597777	0.668982	1810013L24Rik	RIKEN cDNA 1810013L24 gene
14991	183.031	0.919916	0.488777	1.88208	0.0598258	0.668982	H2-M3	histocompatibility 2, M region locus 3
243862	9.64833	1.64458	0.873967	1.88174	0.059871	0.668982	Psg22	pregnancy-specific glycoprotein 22
70747	522.64	-1.32714	0.705977	-1.87986	0.0601274	0.671003	Tspan2	tetraspanin 2
18020	31.9663	1.62353	0.863734	1.87967	0.0601537	0.671003	Nfatc2ip	nuclear factor of activated T cells, cytoplasmic, calcineurin dependent 2 interacting protein
14675	5.84453	-1.58569	0.843673	-1.87951	0.060175	NA	Gna14	guanine nucleotide binding protein, alpha 14
69089	215.3	-1.02885	0.54776	-1.87828	0.0603426	0.671972	Oxa1l	oxidase assembly 1-like
243963	29.1578	1.64527	0.875979	1.8782	0.0603536	0.671972	Zfp473	zinc finger protein 473
231386	1328.33	-0.962314	0.512439	-1.87791	0.0603934	0.671972	Ythdc1	YTH domain containing 1
12447	100.456	-1.33614	0.712001	-1.8766	0.0605734	0.673407	Ccne1	cyclin E1
218271	172.313	-0.936802	0.499311	-1.87619	0.0606291	0.673458	B4galt7	xylosylprotein beta1,4-galactosyltransferase, polypeptide 7 (galactosyltransferase I)
24136	412.542	0.906266	0.483377	1.87486	0.0608114	0.674914	Zeb2	zinc finger E-box binding homeobox 2
68275	197.763	1.19385	0.637113	1.87385	0.0609515	0.675901	Rpa1	replication protein A1
73872	7.79361	-1.5955	0.851594	-1.87355	0.0609926	NA	4930423M02Rik	RIKEN cDNA 4930423M02 gene
100042964	5.92379	1.65683	0.884813	1.87251	0.0611355	NA	Gm4133	predicted gene 4133
319481	52.6228	-1.15441	0.616916	-1.87127	0.0613079	0.676825	Wdr59	WD repeat domain 59
353282	41.2774	-1.59746	0.853807	-1.87098	0.0613475	0.676825	Sfmbt2	Scm-like with four mbt domains 2
226250	1299.02	1.19951	0.641173	1.8708	0.0613723	0.676825	Afap1l2	actin filament associated protein 1-like 2
213012	114.053	1.23929	0.662491	1.87064	0.0613944	0.676825	Abhd10	abhydrolase domain containing 10
100043434	9.05628	1.64643	0.880212	1.8705	0.061415	0.676825	Gm4432	predicted gene 4432
71398	77.448	1.65832	0.886607	1.87041	0.0614274	0.676825	5430427O19Rik	RIKEN cDNA 5430427O19 gene
319670	48.3414	1.29487	0.692337	1.87029	0.0614436	0.676825	Eml5	echinoderm microtubule associated protein like 5
66471	881.083	1.03505	0.553422	1.87028	0.0614455	0.676825	Anp32e	acidic (leucine-rich) nuclear phosphoprotein 32 family, member E
52846	77.1115	-1.0949	0.585906	-1.86873	0.0616601	0.677654	Cnot11	CCR4-NOT transcription complex, subunit 11
224703	644.204	-1.10843	0.593218	-1.8685	0.0616927	0.677654	2017-03-02	membrane-associated ring finger (C3HC4) 2
57435	10.8716	-1.62863	0.871684	-1.86838	0.0617097	0.677654	Plin4	perilipin 4
74375	355.906	-0.840366	0.449813	-1.86826	0.0617263	0.677654	Gcc1	golgi coiled coil 1
71175	1793.21	-1.04955	0.562103	-1.86719	0.0618746	0.677931	Nipbl	Nipped-B homolog (Drosophila)
56760	60.3268	1.53172	0.820461	1.8669	0.0619149	0.677931	Clec1b	C-type lectin domain family 1, member b
52609	103.826	1.09312	0.585592	1.86669	0.0619447	0.677931	Cbx7	chromobox 7
109594	70.8846	-1.44666	0.77511	-1.86639	0.0619864	0.677931	Lmo1	LIM domain only 1
217353	379.838	-0.796664	0.426941	-1.86598	0.0620439	0.677931	Tmc6	transmembrane channel-like gene family 6
69257	624.925	-1.00391	0.53804	-1.86587	0.0620601	0.677931	Elf2	E74-like factor 2
18036	559.857	-0.992416	0.532065	-1.86522	0.0621509	0.678361	Nfkbib	nuclear factor of kappa light polypeptide gene enhancer in B cells inhibitor, beta
72139	371.391	-1.36353	0.731198	-1.86479	0.0622107	0.678451	2610044O15Rik8	RIKEN cDNA 2610044O15 gene
83436	290.85	0.924822	0.496136	1.86405	0.062315	0.678462	Plekha2	pleckstrin homology domain-containing, family A (phosphoinositide binding specific) member 2
68146	421.277	-1.24554	0.668382	-1.86352	0.0623891	0.678462	Arl13b	ADP-ribosylation factor-like 13B
621976	198.79	1.34174	0.720105	1.86325	0.062427	0.678462	Tmem170b	transmembrane protein 170B
93681	23.2794	1.64961	0.885396	1.86313	0.0624438	0.678462	Zkscan8	zinc finger with KRAB and SCAN domains 8
67664	365.675	-1.11319	0.59754	-1.86295	0.0624689	0.678462	Rnf125	ring finger protein 125
236900	197.512	-0.914472	0.491094	-1.86211	0.0625871	0.679186	Pdk3	pyruvate dehydrogenase kinase, isoenzyme 3
72823	316.641	-1.02647	0.551417	-1.86151	0.0626728	0.67944	Pard3b	par-3 family cell polarity regulator beta
52276	228.405	1.04895	0.563602	1.86116	0.0627223	0.67944	Cdca8	cell division cycle associated 8
16362	5513.08	-0.807811	0.434108	-1.86085	0.0627651	0.67944	Irf1	interferon regulatory factor 1
74440	860.772	-0.906665	0.487385	-1.86027	0.062848	0.679497	Cmip	c-Maf inducing protein
11835	16.4663	-1.63661	0.88023	-1.8593	0.0629849	0.679497	Ar	androgen receptor
76642	35.3713	1.52833	0.822117	1.85902	0.0630247	0.679497	1700113A16Rik	RIKEN cDNA 1700113A16 gene
110596	92.0138	-1.63136	0.877767	-1.85854	0.0630926	0.679497	Arhgef28	Rho guanine nucleotide exchange factor (GEF) 28
98267	1158.85	1.29271	0.695717	1.85809	0.0631559	0.679497	Stk17b	serine/threonine kinase 17b (apoptosis-inducing)
242585	190.99	-0.902417	0.4858	-1.85759	0.0632273	0.679497	Slc35d1	solute carrier family 35 (UDP-glucuronic acid/UDP-N-acetylgalactosamine dual transporter), member D1
11602	12.6274	1.61854	0.871563	1.85706	0.0633031	0.679497	Angpt4	angiopoietin 4
434800	8.78176	1.62128	0.873057	1.85702	0.0633082	0.679497	Smim9	small integral membrane protein 9
69009	92.0206	1.02476	0.551842	1.85699	0.063313	0.679497	Thap7	THAP domain containing 7
240638	97.6122	1.42212	0.765856	1.85691	0.0633241	0.679497	Slc16a12	solute carrier family 16 (monocarboxylic acid transporters), member 12
18706	121.129	1.06591	0.574153	1.8565	0.0633824	0.679497	Pik3ca	phosphatidylinositol 3-kinase, catalytic, alpha polypeptide
65972	392.878	0.97201	0.523584	1.85645	0.0633888	0.679497	Ifi30	interferon gamma inducible protein 30
18245	3022.05	-0.99443	0.535851	-1.8558	0.0634827	0.679531	Oaz1	ornithine decarboxylase antizyme 1
16411	50.5765	1.59674	0.860449	1.85571	0.0634951	0.679531	Itgax	integrin alpha X
17221	10.4594	1.62941	0.878324	1.85513	0.0635773	0.679626	Cd46	CD46 antigen, complement regulatory protein
268903	414.745	-0.947475	0.510789	-1.85492	0.063607	0.679626	Nrip1	nuclear receptor interacting protein 1
474332	15.659	-1.44966	0.78179	-1.85428	0.0636985	0.680053	Dnm3os	dynamin 3, opposite strand
234542	7.31589	-1.6291	0.878751	-1.85388	0.0637565	NA	Rtbdn	retbindin
20315	2195.71	-0.957089	0.516443	-1.85323	0.0638491	0.681109	Cxcl12	chemokine (C-X-C motif) ligand 12
223672	4.93392	1.62903	0.879369	1.8525	0.0639542	NA	Apol9a	apolipoprotein L 9a
76967	103.555	1.29134	0.697297	1.85192	0.0640377	0.682037	2700049A03Rik	RIKEN cDNA 2700049A03 gene
52432	206.312	-1.30167	0.702883	-1.8519	0.0640396	0.682037	Ppp2r2d	protein phosphatase 2, regulatory subunit B, delta
320407	14.6451	1.63909	0.885343	1.85136	0.064118	0.682321	Klri2	killer cell lectin-like receptor family I member 2
66090	437.108	-1.04294	0.563696	-1.85018	0.064287	0.68339	Ypel3	yippee-like 3 (Drosophila)
14027	32.1248	-1.61262	0.871713	-1.84994	0.0643221	0.68339	Evpl	envoplakin
64540	1605.41	-0.833861	0.450952	-1.84911	0.0644419	0.684111	Tspan4	tetraspanin 4
21408	21.731	-1.58822	0.859285	-1.8483	0.0645582	0.684431	Zfp354a	zinc finger protein 354A
18807	624.675	0.917635	0.496506	1.84818	0.0645758	0.684431	Pld3	phospholipase D family, member 3
214932	52.301	1.59028	0.861017	1.84698	0.0647499	0.685725	Cecr5	cat eye syndrome chromosome region, candidate 5
665211	182.317	-1.23536	0.669179	-1.84609	0.0648798	0.685776	Gm14326	predicted gene 14326
328287	15.1317	1.64726	0.892322	1.84603	0.0648872	0.685776	Gm20554	predicted gene, 20554
246228	490.806	-0.935168	0.506702	-1.8456	0.0649508	0.685776	Vwa1	von Willebrand factor A domain containing 1
22221	185.527	-1.33317	0.722382	-1.84551	0.0649627	0.685776	Ubp1	upstream binding protein 1
13048	12.3361	1.61128	0.8741	1.84335	0.0652774	0.688546	Cux2	cut-like homeobox 2
12444	872.714	-0.868609	0.471396	-1.84263	0.0653831	0.689079	Ccnd2	cyclin D2
271457	623.833	-1.03182	0.560073	-1.84229	0.0654325	0.689079	Rab5a	RAB5A, member RAS oncogene family
102644	729.347	-0.757908	0.411606	-1.84134	0.0655713	0.689497	Oaf	OAF homolog (Drosophila)
382252	791.419	-1.53068	0.831304	-1.84131	0.0655767	0.689497	A830080D01Rik	RIKEN cDNA A830080D01 gene
218341	160.029	-1.57923	0.857886	-1.84083	0.0656461	0.689499	Rfesd	Rieske (Fe-S) domain containing
216161	4322.39	-0.791643	0.430286	-1.83981	0.0657968	0.689499	Sbno2	strawberry notch homolog 2 (Drosophila)
50911	205.085	0.887451	0.482391	1.83969	0.0658136	0.689499	Exosc9	exosome component 9
69358	109.95	-1.41767	0.770611	-1.83967	0.0658161	0.689499	Lrrc51	leucine rich repeat containing 51
269346	36.9476	1.58903	0.864161	1.83881	0.0659433	0.689499	Slc28a2	solute carrier family 28 (sodium-coupled nucleoside transporter), member 2
243958	49.2974	1.46138	0.794958	1.83831	0.0660163	0.689499	Siglecg	sialic acid binding Ig-like lectin G
14202	17.5258	1.59892	0.869834	1.83819	0.0660339	0.689499	Fhl4	four and a half LIM domains 4
66082	242.934	0.958688	0.521614	1.83792	0.0660736	0.689499	Abhd6	abhydrolase domain containing 6
68659	527.045	-1.10479	0.601459	-1.83685	0.066232	0.689499	Fam198b	family with sequence similarity 198, member B
66646	156.138	1.1111	0.605013	1.83649	0.0662849	0.689499	Rpe	ribulose-5-phosphate-3-epimerase
100503580	10.9222	-1.51677	0.825958	-1.83638	0.0663014	0.689499	Gm19782	predicted gene, 19782
236451	59.3931	1.16256	0.633084	1.83635	0.0663059	0.689499	Phf11b	PHD finger protein 11B
12769	164.446	1.53702	0.837056	1.83622	0.0663245	0.689499	Ccr9	chemokine (C-C motif) receptor 9
67286	53.5624	1.28033	0.697269	1.83621	0.0663269	0.689499	Ift22	intraflagellar transport 22
227545	12.6978	1.62598	0.885778	1.83565	0.0664094	0.689499	Proser2	proline and serine rich 2
12892	67.6116	-1.22898	0.669587	-1.83542	0.0664429	0.689499	Cpox	coproporphyrinogen oxidase
80986	118.808	1.30513	0.711138	1.83527	0.0664659	0.689499	Ckap2	cytoskeleton associated protein 2
19073	22104	-1.01325	0.552273	-1.83468	0.0665525	0.689854	Srgn	serglycin
11692	171.906	-1.10666	0.60345	-1.83389	0.06667	0.69037	Gfer	growth factor, erv1 (S. cerevisiae)-like (augmenter of liver regeneration)
208748	14.7343	-1.62155	0.88435	-1.83361	0.0667119	0.69037	Prrg3	proline rich Gla (G-carboxyglutamic acid) 3 (transmembrane)
74455	39.2878	1.35451	0.738841	1.83329	0.0667593	0.69037	Nsun6	NOL1/NOP2/Sun domain family member 6
320398	21.7996	1.60376	0.875317	1.8322	0.0669215	0.690542	Lrig3	leucine-rich repeats and immunoglobulin-like domains 3
21453	211.609	1.01197	0.552375	1.83204	0.0669448	0.690542	Tcof1	Treacher Collins Franceschetti syndrome 1, homolog
665596	64.1039	-1.15993	0.633205	-1.83183	0.0669763	0.690542	Hist1h2bq	histone cluster 1, H2bq
67618	406.725	0.956666	0.522263	1.83177	0.0669855	0.690542	Aasdhppt	aminoadipate-semialdehyde dehydrogenase-phosphopantetheinyl transferase
60322	815.095	-0.725349	0.396078	-1.83133	0.0670519	0.690687	Chst7	carbohydrate (N-acetylglucosamino) sulfotransferase 7
20111	317.554	1.05656	0.57734	1.83005	0.0672417	0.691045	Rps6ka1	ribosomal protein S6 kinase polypeptide 1
20382	2199.93	-0.974669	0.532623	-1.82994	0.0672586	0.691045	Srsf2	serine/arginine-rich splicing factor 2
18035	14214	-0.995535	0.544074	-1.82978	0.0672832	0.691045	Nfkbia	nuclear factor of kappa light polypeptide gene enhancer in B cells inhibitor, alpha
67065	88.8696	-1.04821	0.572888	-1.82969	0.0672964	0.691045	Polr3d	polymerase (RNA) III (DNA directed) polypeptide D
72836	22.0739	1.57581	0.861465	1.82922	0.0673665	0.691228	Pot1b	protection of telomeres 1B
76686	7.70633	-1.58566	0.867246	-1.82839	0.0674908	NA	Clip3	CAP-GLY domain containing linker protein 3
101543	68.4975	-1.26714	0.693065	-1.82832	0.067502	0.691818	Wtip	WT1-interacting protein
107351	244.22	1.05425	0.576682	1.82814	0.067529	0.691818	Kank1	KN motif and ankyrin repeat domains 1
68015	324.396	0.898583	0.491878	1.82684	0.0677236	0.693273	Trap1	TNF receptor-associated protein 1
16478	1037.39	-1.17468	0.643574	-1.82525	0.0679632	0.695186	Jund	jun D proto-oncogene
21385	20.6864	-1.61847	0.886952	-1.82475	0.0680388	0.695357	Tbx2	T-box 2
77604	63.1541	1.40753	0.771602	1.82416	0.0681279	0.695357	Rbm12b2	RNA binding motif protein 12 B2
70458	13.9017	1.62325	0.890035	1.82381	0.0681811	0.695357	2610318N02Rik	RIKEN cDNA 2610318N02 gene
234463	126.657	1.57334	0.863286	1.8225	0.0683791	0.695357	Tmem184c	transmembrane protein 184C
17847	708.212	-0.990069	0.543305	-1.82231	0.0684083	0.695357	Usp34	ubiquitin specific peptidase 34
83602	263.317	1.38556	0.760412	1.82211	0.0684378	0.695357	Gtf2a1	general transcription factor II A, 1
22337	37.6385	1.38386	0.759542	1.82197	0.0684595	0.695357	Vdr	vitamin D receptor
22410	17.2179	1.60842	0.882823	1.82191	0.0684686	0.695357	Wnt10b	wingless-type MMTV integration site family, member 10B
11491	377.16	0.962813	0.528587	1.82149	0.068533	0.695357	Adam17	a disintegrin and metallopeptidase domain 17
77116	681.284	0.886221	0.486576	1.82134	0.0685547	0.695357	Mtmr2	myotubularin related protein 2
16541	267.067	1.35509	0.744023	1.82131	0.0685601	0.695357	Napsa	napsin A aspartic peptidase
320571	20.909	-1.56262	0.858474	-1.82023	0.0687239	0.696484	Atp8b5	ATPase, class I, type 8B, member 5
71301	6.16872	-1.49965	0.824058	-1.81983	0.0687846	NA	4930593A02Rik	RIKEN cDNA 4930593A02 gene
226791	39.3252	1.54355	0.848466	1.81922	0.0688773	0.697377	Lyplal1	lysophospholipase-like 1
21789	11736.5	-0.898361	0.49398	-1.81862	0.0689694	0.697377	Tfpi2	tissue factor pathway inhibitor 2
246313	8.96851	1.58339	0.870658	1.81861	0.0689708	0.697377	Prokr2	prokineticin receptor 2
20639	628.29	-1.0839	0.596152	-1.81816	0.0690396	0.697538	Snrpb2	U2 small nuclear ribonucleoprotein B
67420	710.185	1.17102	0.644522	1.81689	0.0692342	0.69833	Far1	fatty acyl CoA reductase 1
16803	1024.79	-0.873385	0.480857	-1.81631	0.069323	0.69833	Lbp	lipopolysaccharide binding protein
268739	70.5629	-1.13638	0.62566	-1.81629	0.0693254	0.69833	Arhgef40	Rho guanine nucleotide exchange factor (GEF) 40
15490	79.121	1.07415	0.591409	1.81626	0.0693299	0.69833	Hsd17b7	hydroxysteroid (17-beta) dehydrogenase 7
20878	93.9494	1.54244	0.849507	1.81569	0.0694184	0.698689	Aurka	aurora kinase A
80913	748.637	0.845453	0.46583	1.81494	0.0695334	0.699312	Pum2	pumilio RNA-binding family member 2
14073	8.68231	1.57836	0.870306	1.81357	0.0697437	0.700892	Faah	fatty acid amide hydrolase
77097	128.357	-1.13403	0.625649	-1.81257	0.069898	0.701908	Tanc2	tetratricopeptide repeat, ankyrin repeat and coiled-coil containing 2
238217	9.30939	-1.52003	0.839014	-1.81168	0.0700351	0.702749	Rpl10l	ribosomal protein L10-like
231327	138.412	1.06414	0.587492	1.81132	0.0700907	0.702772	Ppat	phosphoribosyl pyrophosphate amidotransferase
74365	140.137	-1.43034	0.790054	-1.81043	0.070229	0.703159	Lonrf3	LON peptidase N-terminal domain and ring finger 3
76563	67.3771	1.48157	0.818486	1.81014	0.0702744	0.703159	Qrsl1	glutaminyl-tRNA synthase (glutamine-hydrolyzing)-like 1
20354	125.534	1.41259	0.780522	1.8098	0.0703272	0.703159	Sema4d	sema domain, immunoglobulin domain (Ig), transmembrane domain (TM) and short cytoplasmic domain, (semaphorin) 4D
244672	132.111	-1.18145	0.652902	-1.80954	0.0703669	0.703159	Cwf19l2	CWF19-like 2, cell cycle control (S. pombe)
217473	145.627	1.12984	0.624449	1.80934	0.0703987	0.703159	Ankmy2	ankyrin repeat and MYND domain containing 2
192120	9.72449	-1.54198	0.852832	-1.80806	0.0705965	0.703159	Bspry	B-box and SPRY domain containing
78797	121.928	0.917475	0.507611	1.80744	0.0706941	0.703159	Ndor1	NADPH dependent diflavin oxidoreductase 1
20440	465.374	1.06843	0.59122	1.80717	0.0707366	0.703159	St6gal1	beta galactoside alpha 2,6 sialyltransferase 1
100737	94.1308	1.31817	0.729468	1.80703	0.0707568	0.703159	Dcun1d4	DCN1, defective in cullin neddylation 1, domain containing 4 (S. cerevisiae)
192159	374.936	0.953712	0.527842	1.80681	0.0707914	0.703159	Prpf8	pre-mRNA processing factor 8
53867	27.607	-1.60485	0.888719	-1.8058	0.0709494	0.703159	Col5a3	collagen, type V, alpha 3
75600	120.571	-1.17207	0.64921	-1.80538	0.0710154	0.703159	Calml4	calmodulin-like 4
12643	20.1772	1.59794	0.885345	1.80487	0.0710945	0.703159	Chad	chondroadherin
170745	3.70518	-1.48646	0.823779	-1.80444	0.071162	NA	Xpnpep2	X-prolyl aminopeptidase (aminopeptidase P) 2, membrane-bound
328099	306.378	1.00341	0.556221	1.80398	0.0712352	0.703159	Prps1l3	phosphoribosyl pyrophosphate synthetase 1-like 3
68480	241.175	-1.16127	0.643739	-1.80394	0.0712405	0.703159	1110007C09Rik	RIKEN cDNA 1110007C09 gene
214552	116.123	1.048	0.581058	1.80361	0.0712929	0.703159	Cep164	centrosomal protein 164
14000	117.811	1.41612	0.785167	1.80358	0.0712964	0.703159	Drosha	drosha, ribonuclease type III
14254	2965.05	-0.747073	0.414233	-1.80351	0.0713083	0.703159	Flt1	FMS-like tyrosine kinase 1
97114	4.78811	1.59723	0.885658	1.80344	0.0713187	NA	Hist2h3c2	histone cluster 2, H3c2
102060	108.338	-1.30592	0.724352	-1.80289	0.0714061	0.703159	Gadd45gip1	growth arrest and DNA-damage-inducible, gamma interacting protein 1
73046	471.451	-1.04736	0.581007	-1.80267	0.0714405	0.703159	Glrx5	glutaredoxin 5 homolog (S. cerevisiae)
54447	385.958	1.11155	0.616615	1.80266	0.0714417	0.703159	Asah2	N-acylsphingosine amidohydrolase 2
100418235	10.8752	1.56545	0.86864	1.80218	0.0715171	0.703159	C130030K03Rik	proteasome (prosome, macropain) subunit, alpha type 6 pseudogene
16549	85.3819	1.11312	0.617674	1.80211	0.0715274	0.703159	Khsrp	KH-type splicing regulatory protein
74772	314.126	0.937592	0.520285	1.80207	0.0715341	0.703159	Atp13a2	ATPase type 13A2
14873	402.389	-0.993394	0.551462	-1.80138	0.0716425	0.703159	Gsto1	glutathione S-transferase omega 1
56218	146.15	1.38263	0.767602	1.80124	0.0716654	0.703159	Patz1	POZ (BTB) and AT hook containing zinc finger 1
52685	3126.89	-0.753304	0.418289	-1.80092	0.0717163	0.703159	Cd300lg	CD300 antigen like family member G
71916	39.3693	1.54651	0.85884	1.8007	0.0717508	0.703159	Dus4l	dihydrouridine synthase 4-like (S. cerevisiae)
22223	32.3127	-1.45743	0.809481	-1.80045	0.0717891	0.703159	Uchl1	ubiquitin carboxy-terminal hydrolase L1
17873	2619.61	-0.855262	0.475084	-1.80023	0.0718238	0.703159	Gadd45b	growth arrest and DNA-damage-inducible 45 beta
271842	31.8788	1.45646	0.809094	1.80012	0.0718423	0.703159	Rpusd2	RNA pseudouridylate synthase domain containing 2
381406	124.988	1.2995	0.722236	1.79928	0.0719743	0.703159	2810408M09Rik	RIKEN cDNA 2810408M09 gene
18227	2127.17	-0.833949	0.463615	-1.7988	0.072051	0.703159	Nr4a2	nuclear receptor subfamily 4, group A, member 2
16467	6.53432	-1.59147	0.884917	-1.79844	0.0721071	NA	Atcay	ataxia, cerebellar, Cayman type homolog (human)
217198	75.9761	-1.26113	0.701515	-1.79772	0.072221	0.703159	Plekhh3	pleckstrin homology domain containing, family H (with MyTH4 domain) member 3
19141	11505.6	0.802544	0.446528	1.7973	0.0722883	0.703159	Lgmn	legumain
74044	56.7532	1.37295	0.764	1.79705	0.072327	0.703159	Ttf2	transcription termination factor, RNA polymerase II
277010	89.608	-0.973792	0.541983	-1.79672	0.07238	0.703159	Marveld1	MARVEL (membrane-associating) domain containing 1
81896	81.1947	1.25045	0.695998	1.79663	0.0723936	0.703159	Ift122	intraflagellar transport 122
19707	78.6614	1.3337	0.742612	1.79596	0.0725012	0.703159	Reps1	RalBP1 associated Eps domain containing protein
170772	109.858	1.15728	0.644405	1.79589	0.0725125	0.703159	Glcci1	glucocorticoid induced transcript 1
242384	18.3796	1.59967	0.891209	1.79494	0.0726632	0.703159	Lingo2	leucine rich repeat and Ig domain containing 2
14265	927.959	-1.13365	0.631622	-1.79482	0.0726827	0.703159	Fmr1	fragile X mental retardation syndrome 1
17258	925.96	-0.993711	0.553659	-1.79481	0.0726844	0.703159	Mef2a	myocyte enhancer factor 2A
76184	9.27226	-1.59683	0.889799	-1.79459	0.0727186	0.703159	Abca6	ATP-binding cassette, sub-family A (ABC1), member 6
235461	200.243	-1.23107	0.686013	-1.79453	0.0727283	0.703159	Fam63b	family with sequence similarity 63, member B
22661	485.597	1.22778	0.684252	1.79434	0.0727592	0.703159	Zfp148	zinc finger protein 148
20352	85.8294	0.957174	0.533514	1.79409	0.0727985	0.703159	Sema4b	sema domain, immunoglobulin domain (Ig), transmembrane domain (TM) and short cytoplasmic domain, (semaphorin) 4B
71910	253.07	-0.960527	0.535413	-1.79399	0.0728144	0.703159	Ppapdc1b	phosphatidic acid phosphatase type 2 domain containing 1B
98766	132.399	-1.17177	0.653312	-1.79358	0.0728797	0.703159	Ubac1	ubiquitin associated domain containing 1
192976	26.0159	1.40317	0.782409	1.7934	0.0729092	0.703159	Lrrc75a	leucine rich repeat containing 75A
22248	56.865	-1.51769	0.846271	-1.79339	0.0729113	0.703159	Unc119	unc-119 homolog (C. elegans)
78369	28.32	-1.58942	0.886498	-1.79292	0.0729857	0.703159	Icam4	intercellular adhesion molecule 4, Landsteiner-Wiener blood group
74122	482.053	0.997975	0.556796	1.79235	0.0730765	0.703159	Tmem43	transmembrane protein 43
66641	149.127	1.06532	0.594402	1.79225	0.0730929	0.703159	Sike1	suppressor of IKBKE 1
244608	6.25547	-1.58841	0.886423	-1.79193	0.0731438	NA	Ccdc113	coiled-coil domain containing 113
622434	59.0209	-1.55773	0.869405	-1.79172	0.0731771	0.703159	Arhgef26	Rho guanine nucleotide exchange factor (GEF) 26
228769	280.902	-0.853907	0.476608	-1.79163	0.0731916	0.703159	Psmf1	proteasome (prosome, macropain) inhibitor subunit 1
382018	14.7697	1.49508	0.834661	1.79124	0.073254	0.703159	Unc13a	unc-13 homolog A (C. elegans)
71833	355.17	1.24238	0.693991	1.79019	0.0734231	0.703159	Dcaf7	DDB1 and CUL4 associated factor 7
107733	191.391	-0.99189	0.554338	-1.78932	0.0735628	0.703159	Mrpl41	mitochondrial ribosomal protein L41
16172	290.699	1.08667	0.607336	1.78924	0.0735763	0.703159	Il17ra	interleukin 17 receptor A
15939	1898.54	-1.14836	0.641835	-1.78918	0.0735859	0.703159	Ier5	immediate early response 5
67892	144.942	1.08706	0.607575	1.78917	0.0735871	0.703159	Coa6	cytochrome c oxidase assembly factor 6
76568	248.38	-0.810553	0.453062	-1.78906	0.0736056	0.703159	Ift46	intraflagellar transport 46
330788	77.2084	1.54616	0.864408	1.78869	0.0736647	0.703159	Zfp866	zinc finger protein 866
238386	137.072	1.18907	0.664897	1.78836	0.0737186	0.703159	Btbd7	BTB (POZ) domain containing 7
65257	107.342	1.29118	0.722163	1.78793	0.0737877	0.703159	Asb3	ankyrin repeat and SOCS box-containing 3
68283	12.8777	-1.57697	0.882023	-1.78791	0.0737911	0.703159	9530077C05Rik	RIKEN cDNA 9530077C05 gene
100763	190.105	1.0253	0.573525	1.78772	0.0738216	0.703159	Ube3c	ubiquitin protein ligase E3C
16647	138.295	0.930043	0.520273	1.78761	0.0738396	0.703159	Kpna2	karyopherin (importin) alpha 2
73430	61.0027	-1.54178	0.862686	-1.78719	0.0739076	0.703159	1700049G17Rik	RIKEN cDNA 1700049G17 gene
59025	929.792	0.893703	0.500076	1.78713	0.0739157	0.703159	Usp14	ubiquitin specific peptidase 14
74283	11.0196	1.55866	0.872435	1.78657	0.0740078	0.703528	1700085C21Rik	RIKEN cDNA 1700085C21 gene
100579147	11.6779	-1.46463	0.82018	-1.78574	0.0741415	0.704291	Gm10619	predicted gene 10619
69798	8.13739	1.58971	0.890467	1.78525	0.0742207	NA	1810044D09Rik	RIKEN cDNA 1810044D09 gene
13619	63.6296	-1.11189	0.622851	-1.78516	0.0742352	0.704359	Phc1	polyhomeotic-like 1 (Drosophila)
667135	4.72486	1.55562	0.871432	1.78513	0.0742395	NA	Vmn1r104	vomeronasal 1 receptor 104
270906	46.77	1.51673	0.849764	1.78488	0.074281	0.704359	Prr11	proline rich 11
100039957	5.52555	-1.53295	0.858925	-1.78473	0.0743048	NA	Gm2518	interferon induced transmembrane protein 2 pseudogene
71592	159.553	1.07819	0.604127	1.78471	0.074309	0.704359	Pogk	pogo transposable element with KRAB domain
19298	297.386	-0.903501	0.506363	-1.7843	0.0743757	0.704485	Pex19	peroxisomal biogenesis factor 19
67201	209.711	0.866281	0.485663	1.78371	0.074471	0.704882	Glod4	glyoxalase domain containing 4
100316770	7.20001	-1.46051	0.819518	-1.78216	0.0747238	NA	Mir669j	microRNA 669j
23836	7.20001	-1.46051	0.819518	-1.78216	0.0747238	NA	Cdh20	cadherin 20
21812	376.541	0.852161	0.478214	1.78196	0.074755	0.70606	Tgfbr1	transforming growth factor, beta receptor I
109113	459.659	-0.970963	0.545211	-1.78089	0.07493	0.70606	Uhrf2	ubiquitin-like, containing PHD and RING finger domains 2
76478	60.3159	1.1498	0.645907	1.78014	0.0750533	0.70606	Haus8	4HAUS augmin-like complex, subunit 8
15278	105.514	1.32496	0.744345	1.78004	0.07507	0.70606	Tfb2m	transcription factor B2, mitochondrial
84682	20.8552	-1.35587	0.761755	-1.77993	0.0750881	0.70606	Cox4i2	cytochrome c oxidase subunit IV isoform 2
114128	804.553	0.795369	0.446901	1.77974	0.0751178	0.70606	Laptm4b	lysosomal-associated protein transmembrane 4B
19386	1353.94	-0.988784	0.55568	-1.77941	0.075172	0.70606	Ranbp2	RAN binding protein 2
105387	24.2083	1.55543	0.874195	1.77927	0.075195	0.70606	Akr1c14	aldo-keto reductase family 1, member C14
12010	35389.1	0.864767	0.48623	1.77852	0.0753193	0.70606	B2m	beta-2 microglobulin
55936	343.674	0.908529	0.510976	1.77802	0.0753998	0.70606	Ctps2	cytidine 5'-triphosphate synthase 2
66056	94.3876	-1.35146	0.760125	-1.77794	0.0754131	0.70606	Zfp524	zinc finger protein 524
50706	34.9362	1.58228	0.890006	1.77783	0.0754319	0.70606	Postn	periostin, osteoblast specific factor
104662	74.2451	1.04349	0.586996	1.77768	0.0754569	0.70606	Tsr1	TSR1 20S rRNA accumulation
18753	323.019	0.939402	0.528463	1.77761	0.0754674	0.70606	Prkcd	protein kinase C, delta
70292	608.258	-0.889696	0.500534	-1.77749	0.0754869	0.70606	Afap1	actin filament associated protein 1
14030	893.728	0.789707	0.44435	1.77722	0.0755323	0.70606	Ewsr1	Ewing sarcoma breakpoint region 1
378460	22.2204	-1.47483	0.829878	-1.77716	0.075542	0.70606	Pram1	PML-RAR alpha-regulated adaptor molecule 1
15926	328.174	0.956757	0.538517	1.77665	0.0756256	0.70606	Idh1	isocitrate dehydrogenase 1 (NADP+), soluble
78795	52.47	1.11848	0.629651	1.77635	0.0756756	0.70606	Armc9	armadillo repeat containing 9
208618	303.195	-0.903414	0.508667	-1.77604	0.0757258	0.70606	Etl4	enhancer trap locus 4
18787	127.519	-1.2155	0.68458	-1.77554	0.075808	0.70606	Serpine1	serine (or cysteine) peptidase inhibitor, clade E, member 1
213827	779.716	0.882146	0.496865	1.77542	0.0758278	0.70606	Arcn1	archain 1
71268	207.827	-0.899877	0.506986	-1.77496	0.0759052	0.70606	Lrrfip2	leucine rich repeat (in FLII) interacting protein 2
216858	389.156	-0.774405	0.436436	-1.77439	0.0759994	0.70606	Kctd11	potassium channel tetramerisation domain containing 11
226830	324.182	-0.914482	0.515401	-1.77431	0.0760118	0.70606	Smyd2	SET and MYND domain containing 2
228482	154.664	1.33219	0.75101	1.77387	0.0760854	0.70606	Arhgap11a	Rho GTPase activating protein 11A
18595	36.2782	1.32588	0.747529	1.77368	0.0761158	0.70606	Pdgfra	platelet derived growth factor receptor, alpha polypeptide
66994	76.7799	1.15077	0.648855	1.77354	0.0761385	0.70606	Cep19	centrosomal protein 19
54123	576.101	0.969102	0.546557	1.7731	0.0762116	0.70606	Irf7	interferon regulatory factor 7
69837	6.11096	1.5757	0.888791	1.77286	0.076252	NA	Pcgf1	polycomb group ring finger 1
12828	145.094	-1.5124	0.853096	-1.77284	0.076255	0.70606	Col4a3	collagen, type IV, alpha 3
72560	16.4867	-1.57274	0.887131	-1.77284	0.0762555	0.70606	Naalad2	N-acetylated alpha-linked acidic dipeptidase 2
74108	147.644	1.31769	0.743415	1.77248	0.0763155	0.706119	Parn	poly(A)-specific ribonuclease (deadenylation nuclease)
414127	3.87379	-1.53065	0.863962	-1.77167	0.0764498	NA	G630055G22Rik	RIKEN cDNA G630055G22 gene
67851	40.7125	-1.30912	0.739504	-1.77026	0.0766832	0.709023	1700021F05Rik	RIKEN cDNA 1700021F05 gene
233744	20.4069	-1.56901	0.887171	-1.76855	0.0769686	0.709766	Spon1	spondin 1, (f-spondin) extracellular matrix protein
71884	7.80297	-1.55593	0.879829	-1.76844	0.0769866	NA	Chit1	chitinase 1 (chitotriosidase)
319545	50.2762	-1.46484	0.828348	-1.76839	0.0769956	0.709766	D430020J02Rik	RIKEN cDNA D430020J02 gene
12452	473.811	-0.979098	0.553697	-1.76829	0.0770122	0.709766	Ccng2	cyclin G2
380967	173.229	0.914122	0.517002	1.76812	0.077041	0.709766	Tmem106c	transmembrane protein 106C
56501	97.1491	-1.19114	0.673778	-1.76785	0.0770852	0.709766	Elf4	E74-like factor 4 (ets domain transcription factor)
211978	71.1707	1.30407	0.737661	1.76785	0.0770864	0.709766	Zfyve26	zinc finger, FYVE domain containing 26
16598	2004	-1.12101	0.634629	-1.7664	0.0773289	0.710589	Klf2	Kruppel-like factor 2 (lung)
353208	139.187	-1.18061	0.66855	-1.76593	0.0774071	0.710589	Zfp931	zinc finger protein 931
104884	78.6645	1.09999	0.623029	1.76556	0.0774703	0.710589	Tdp1	tyrosyl-DNA phosphodiesterase 1
66922	98.8844	-1.269	0.7188	-1.76544	0.0774892	0.710589	Rras2	related RAS viral (r-ras) oncogene homolog 2
20605	4.80821	-1.44793	0.820199	-1.76534	0.0775067	NA	Sstr1	somatostatin receptor 1
72289	77642.9	-1.11272	0.630354	-1.76524	0.0775239	0.710589	Malat1	metastasis associated lung adenocarcinoma transcript 1 (non-coding RNA)
20446	175.017	1.23852	0.701621	1.76522	0.0775265	0.710589	St6galnac2	ST6 (alpha-N-acetyl-neuraminyl-2,3-beta-galactosyl-1,3)-N-acetylgalactosaminide alpha-2,6-sialyltransferase 2
258767	19.4265	1.5312	0.867585	1.7649	0.0775807	0.710589	Olfr1176	olfactory receptor 1176
320460	11.3623	-1.44287	0.817729	-1.76449	0.07765	0.710589	Vwc2l	von Willebrand factor C domain-containing protein 2-like
20402	324.036	-0.977141	0.553802	-1.76442	0.0776609	0.710589	Zfp106	zinc finger protein 106
234214	844.769	1.0075	0.571348	1.76338	0.0778368	0.711705	Sorbs2	sorbin and SH3 domain containing 2
110172	493.659	-0.958586	0.543922	-1.76236	0.0780086	0.712584	Slc35b1	solute carrier family 35, member B1
75974	109.062	1.47705	0.838203	1.76217	0.0780411	0.712584	Dock11	dedicator of cytokinesis 11
104318	941.192	-0.690532	0.392082	-1.7612	0.0782053	0.713452	Csnk1d	casein kinase 1, delta
17329	2020.58	0.801719	0.455273	1.76096	0.0782444	0.713452	Cxcl9	chemokine (C-X-C motif) ligand 9
64453	42.1845	1.3879	0.788442	1.7603	0.0783561	0.713732	Zfp280b	zinc finger protein 280B
17245	55.7526	1.49012	0.846738	1.75983	0.0784361	0.713732	Mdm1	transformed mouse 3T3 cell double minute 1
109042	1889.58	-0.977958	0.555713	-1.75983	0.0784374	0.713732	Prkcdbp	protein kinase C, delta binding protein
69934	36.5396	1.54239	0.877364	1.75798	0.0787508	0.715891	Trmt10b	tRNA methyltransferase 10B
668257	4.98954	-1.43641	0.817201	-1.75772	0.0787958	NA	Dgat2l6	diacylglycerol O-acyltransferase 2-like 6
15502	1885.36	-0.816401	0.464477	-1.75768	0.078802	0.715891	Dnaja1	DnaJ (Hsp40) homolog, subfamily A, member 1
106766	876.062	-0.778617	0.443032	-1.75747	0.0788376	0.715891	Stap2	signal transducing adaptor family member 2
170716	105.099	-1.0408	0.592502	-1.75662	0.0789833	0.716582	Cyp4f13	cytochrome P450, family 4, subfamily f, polypeptide 13
12812	50.1036	1.34826	0.767701	1.75624	0.0790482	0.716582	Coil	coilin
75379	15.5041	-1.48878	0.847794	-1.75607	0.0790767	0.716582	4930599N23Rik	RIKEN cDNA 4930599N23 gene
72265	3108.79	1.11575	0.635584	1.75548	0.0791772	0.717	Tram1	translocating chain-associating membrane protein 1
382083	4.15927	-1.47272	0.83937	-1.75456	0.0793353	NA	Snx22	sorting nexin 22
269952	7.59297	1.53976	0.877681	1.75435	0.0793708	NA	Gdpgp1	GDP-D-glucose phosphorylase 1
140742	207.215	0.843741	0.48101	1.7541	0.0794132	0.718575	Sesn1	sestrin 1
245282	6.04467	-1.5086	0.860152	-1.75388	0.0794511	NA	Apol10a	apolipoprotein L 10A
237782	113.929	-1.03205	0.588455	-1.75383	0.0794601	0.718575	Smcr8	Smith-Magenis syndrome chromosome region, candidate 8 homolog (human)
213389	34.3899	-1.44763	0.825595	-1.75343	0.0795275	0.718691	Prdm9	PR domain containing 9
226144	183.852	1.16347	0.663744	1.75289	0.0796216	0.71882	Erlin1	ER lipid raft associated 1
230596	341.242	-1.06507	0.607667	-1.75272	0.0796508	0.71882	Prpf38a	PRP38 pre-mRNA processing factor 38 (yeast) domain containing A
23792	9.90144	-1.43074	0.816478	-1.75233	0.0797173	0.718928	Adam23	a disintegrin and metallopeptidase domain 23
72621	379.92	-0.839777	0.479461	-1.7515	0.0798596	0.719438	Pdzd11	PDZ domain containing 11
241311	32.4781	-1.51345	0.864156	-1.75137	0.079883	0.719438	Zbtb34	zinc finger and BTB domain containing 34
16590	200.319	1.2498	0.713776	1.75097	0.0799514	0.719563	Kit	kit oncogene
14460	41.717	-1.55128	0.886611	-1.74967	0.0801749	0.720816	Gata1	GATA binding protein 1
74153	559.856	0.985608	0.563659	1.74859	0.0803619	0.720816	Uba7	ubiquitin-like modifier activating enzyme 7
381306	41.7506	1.4354	0.821028	1.7483	0.0804129	0.720816	BC055324	cDNA sequence BC055324
69399	294.042	-0.92256	0.527957	-1.74741	0.0805655	0.720816	1700025G04Rik	RIKEN cDNA 1700025G04 gene
320799	54.4832	-1.33053	0.76157	-1.74708	0.0806226	0.720816	Zhx3	zinc fingers and homeoboxes 3
72269	36.0248	-1.50892	0.863783	-1.74687	0.0806601	0.720816	Cda	cytidine deaminase
237253	44.5639	1.55592	0.890865	1.74653	0.0807194	0.720816	Lrp11	low density lipoprotein receptor-related protein 11
13650	179.98	-1.10664	0.633687	-1.74635	0.080751	0.720816	Rhbdf1	rhomboid family 1 (Drosophila)
237256	8.94795	1.5301	0.876225	1.74624	0.0807689	0.720816	Zc3h12d	zinc finger CCCH type containing 12D
77744	75.9076	1.19925	0.686857	1.746	0.0808109	0.720816	Bora	bora, aurora kinase A activator
12741	15837.2	-0.791469	0.453369	-1.74575	0.0808541	0.720816	Cldn5	claudin 5
54397	88.4353	1.07888	0.618025	1.74569	0.0808652	0.720816	Ppt2	palmitoyl-protein thioesterase 2
11911	3725.74	-0.709595	0.406521	-1.74553	0.0808924	0.720816	Atf4	activating transcription factor 4
12984	1284.8	1.02874	0.589373	1.74548	0.080902	0.720816	Csf2rb2	colony stimulating factor 2 receptor, beta 2, low-affinity (granulocyte-macrophage)
20192	15.8019	-1.41125	0.808892	-1.74467	0.0810422	0.720816	Ryr3	ryanodine receptor 3
18553	16.3681	-1.55305	0.890203	-1.7446	0.0810542	0.720816	Pcsk6	proprotein convertase subtilisin/kexin type 6
22644	237.165	-1.2262	0.702958	-1.74435	0.0810988	0.720816	Rnf103	ring finger protein 103
67230	147.698	-1.30622	0.748969	-1.74402	0.0811553	0.720816	Zfp329	zinc finger protein 329
50781	36.5609	1.48029	0.848883	1.74381	0.081192	0.720816	Dkk3	dickkopf homolog 3 (Xenopus laevis)
67812	1518.3	-1.04228	0.597758	-1.74365	0.0812204	0.720816	Ubxn4	UBX domain protein 4
66609	247.821	1.19879	0.687562	1.74354	0.0812387	0.720816	Cryzl1	crystallin, zeta (quinone reductase)-like 1
229700	161.058	0.921201	0.52846	1.74318	0.0813018	0.720891	Rbm15	RNA binding motif protein 15
319772	12.2121	-1.4894	0.85509	-1.74181	0.0815424	0.720995	C130050O18Rik	RIKEN cDNA C130050O18 gene
26377	143.735	1.36948	0.786486	1.74127	0.0816366	0.720995	Dapp1	dual adaptor for phosphotyrosine and 3-phosphoinositides 1
109275	36.7209	-1.41434	0.812333	-1.74108	0.0816693	0.720995	Actr5	ARP5 actin-related protein 5
243743	229.588	1.16985	0.672159	1.74043	0.0817829	0.720995	Plxna4	plexin A4
74600	92.9357	-1.14793	0.659668	-1.74016	0.0818311	0.720995	Mrpl47	mitochondrial ribosomal protein L47
14972	12164.7	0.647071	0.371852	1.74013	0.081836	0.720995	H2-K1	histocompatibility 2, K1, K region
320893	78.5662	-1.01621	0.584024	-1.74002	0.0818559	0.720995	6430562O15Rik	RIKEN cDNA 6430562O15 gene
69156	104.791	-1.12675	0.647588	-1.73992	0.0818727	0.720995	Comtd1	catechol-O-methyltransferase domain containing 1
73218	223.285	1.03937	0.597463	1.73964	0.0819219	0.720995	Sppl2b	signal peptide peptidase like 2B
224647	224.38	-0.887251	0.510109	-1.73934	0.0819753	0.720995	D17Wsu92e	DNA segment, Chr 17, Wayne State University 92, expressed
69535	69.8867	-1.22533	0.704528	-1.73922	0.0819959	0.720995	Ten1	TEN1 telomerase capping complex subunit
232807	285.488	-0.927883	0.533685	-1.73863	0.0820993	0.720995	Ppp1r12c	protein phosphatase 1, regulatory (inhibitor) subunit 12C
16425	8.66258	-1.5482	0.890489	-1.7386	0.0821057	0.720995	Itih2	inter-alpha trypsin inhibitor, heavy chain 2
94094	49.5105	1.41882	0.816289	1.73814	0.0821861	0.720995	Trim34a	tripartite motif-containing 34A
76025	358.001	0.850272	0.489228	1.73799	0.0822127	0.720995	Cant1	calcium activated nucleotidase 1
16469	18.6201	1.53669	0.884285	1.73778	0.0822494	0.720995	Jrk	jerky
330192	242.303	1.08897	0.626723	1.73756	0.0822885	0.720995	Vps37b	vacuolar protein sorting 37B (yeast)
381668	75.0434	-1.18343	0.681154	-1.73739	0.0823192	0.720995	Fbrsl1	fibrosin-like 1
75599	107.61	-1.05951	0.610026	-1.73682	0.0824184	0.720995	Pcdh1	protocadherin 1
382051	61.4046	1.40884	0.811372	1.73636	0.0824995	0.720995	Pdp2	pyruvate dehyrogenase phosphatase catalytic subunit 2
140765	17.4364	1.51213	0.87094	1.7362	0.0825282	0.720995	Tmprss3	transmembrane protease, serine 3
26427	15.4842	-1.52118	0.876214	-1.73609	0.0825487	0.720995	Creb3l1	cAMP responsive element binding protein 3-like 1
623121	45.7178	-1.50067	0.864465	-1.73596	0.0825713	0.720995	Pydc4	pyrin domain containing 4
67773	150.225	-0.830042	0.4784	-1.73504	0.0827343	0.72194	Kat8	K(lysine) acetyltransferase 8
22702	6.54848	-1.47203	0.848498	-1.73487	0.0827643	NA	Zfp42	zinc finger protein 42
18125	3.02286	-1.41555	0.815957	-1.73484	0.08277	NA	Nos1	nitric oxide synthase 1, neuronal
71323	4.04685	1.51248	0.87218	1.73413	0.0828946	NA	Rassf8	Ras association (RalGDS/AF-6) domain family (N-terminal) member 8
15466	9.01167	-1.45352	0.838216	-1.73407	0.0829065	0.722964	Hrh2	histamine receptor H2
73457	6.9436	1.5007	0.866115	1.73268	0.0831518	NA	1700064M15Rik	RIKEN cDNA 1700064M15 gene
218952	1093.99	-0.815439	0.470641	-1.73261	0.0831641	0.723951	Fermt2	fermitin family homolog 2 (Drosophila)
17313	215.247	1.13301	0.653963	1.73252	0.0831808	0.723951	Mgp	matrix Gla protein
70261	115.176	-1.49441	0.862572	-1.7325	0.0831843	0.723951	Chp2	calcineurin-like EF hand protein 2
56174	464.935	-0.824969	0.476291	-1.73207	0.0832614	0.724143	Nagk	N-acetylglucosamine kinase
18537	585.453	-0.754146	0.435707	-1.73086	0.0834775	0.725197	Pcmt1	protein-L-isoaspartate (D-aspartate) O-methyltransferase 1
75665	13.191	-1.45192	0.838953	-1.73063	0.0835179	0.725197	Ccdc64	coiled-coil domain containing 64
668166	12.7946	1.54137	0.890725	1.73046	0.0835476	0.725197	Zxdb	zinc finger, X-linked, duplicated B
68616	1251.89	-0.835068	0.482753	-1.7298	0.0836654	0.725742	Gdpd3	glycerophosphodiester phosphodiesterase domain containing 3
666747	3.38956	-1.40915	0.814818	-1.7294	0.0837376	NA	Trim43b	tripartite motif-containing 43B
93874	18.6473	-1.54056	0.890854	-1.7293	0.0837551	0.726043	Pcdhb3	protocadherin beta 3
21374	153.715	1.00656	0.582286	1.72864	0.0838739	0.726595	Tbp	TATA box binding protein
80797	295.448	1.02732	0.594733	1.72736	0.0841024	0.727843	Clca3a2	chloride channel calcium activated 3A2
19664	116.331	1.14934	0.665551	1.72691	0.0841846	0.727843	Rbpj	recombination signal binding protein for immunoglobulin kappa J region
20454	166.463	-0.90728	0.525466	-1.72662	0.0842359	0.727843	St3gal5	ST3 beta-galactoside alpha-2,3-sialyltransferase 5
18405	37.1567	-1.52231	0.881811	-1.72635	0.0842852	0.727843	Orm1	orosomucoid 1
666203	4.47672	-1.53792	0.890989	-1.72608	0.0843335	NA	Gm7978	predicted gene 7978
14178	9.59521	-1.40353	0.813256	-1.72582	0.0843796	0.727843	Fgf7	fibroblast growth factor 7
106564	38.9969	1.1614	0.673003	1.72569	0.0844025	0.727843	Ppcs	phosphopantothenoylcysteine synthetase
69051	286.972	-0.816698	0.473261	-1.72568	0.0844044	0.727843	Pycr2	pyrroline-5-carboxylate reductase family, member 2
12983	1584.9	0.95384	0.552963	1.72496	0.0845342	0.728486	Csf2rb	colony stimulating factor 2 receptor, beta, low-affinity (granulocyte-macrophage)
100415914	7.03526	1.50663	0.873829	1.72416	0.0846783	NA	Gm12505	predicted gene 12505
319940	16.3735	-1.53279	0.889043	-1.72409	0.0846912	0.729335	Sorbs2os	sorbin and SH3 domain containing 2, opposite strand
14957	55.404	1.24645	0.723087	1.72379	0.0847463	0.729335	Hist1h1d	histone cluster 1, H1d
70233	287.192	-0.837332	0.485877	-1.72334	0.0848266	0.729335	Cd2bp2	CD2 antigen (cytoplasmic tail) binding protein 2
100041102	9.6309	-1.53222	0.889412	-1.72274	0.0849364	0.729335	Gm3139	predicted gene 3139
328759	22.9216	1.48369	0.861499	1.72222	0.085029	0.729335	Vmn2r95	vomeronasal 2, receptor 95
244091	7.65513	1.4894	0.8649	1.72205	0.0850597	NA	Fsd2	fibronectin type III and SPRY domain containing 2
72895	397.158	-0.878298	0.510139	-1.72168	0.0851266	0.729335	Setd5	SET domain containing 5
74521	10.138	1.53017	0.888944	1.72134	0.0851897	0.729335	Ppp4r4	protein phosphatase 4, regulatory subunit 4
79455	7.83598	1.48839	0.864733	1.72122	0.0852117	NA	Pdcl2	phosducin-like 2
15516	8879.66	-0.834287	0.484732	-1.72113	0.0852272	0.729335	Hsp90ab1	heat shock protein 90 alpha (cytosolic), class B member 1
74393	33.9482	1.51053	0.87765	1.7211	0.085232	0.729335	Map10	microtubule-associated protein 10
11861	2456	-0.93669	0.54429	-1.72094	0.0852615	0.729335	Arl4a	ADP-ribosylation factor-like 4A
547253	657.98	0.87832	0.510745	1.71969	0.0854897	0.729335	Parp14	poly (ADP-ribose) polymerase family, member 14
11364	201.471	-0.866063	0.503774	-1.71915	0.0855872	0.729335	Acadm	acyl-Coenzyme A dehydrogenase, medium chain
67075	614.956	0.831755	0.483849	1.71904	0.0856075	0.729335	Magt1	magnesium transporter 1
71769	10.5685	-1.50565	0.875957	-1.71886	0.0856398	0.729335	Bbs10	Bardet-Biedl syndrome 10 (human)
71865	1191.19	-0.813496	0.473293	-1.7188	0.0856509	0.729335	Fbxo30	F-box protein 30
70081	287.994	-1.33367	0.776069	-1.7185	0.0857056	0.729335	2210404O09Rik	RIKEN cDNA 2210404O09 gene
106052	94.202	1.142	0.664766	1.71789	0.085816	0.729335	Fbxo4	F-box protein 4
104252	986.769	-0.809887	0.471444	-1.71789	0.0858172	0.729335	Cdc42ep2	CDC42 effector protein (Rho GTPase binding) 2
432442	78.3543	-1.07053	0.623202	-1.71779	0.0858348	0.729335	Akap7	A kinase (PRKA) anchor protein 7
230837	130.994	1.00943	0.587631	1.71779	0.0858353	0.729335	Asap3	ArfGAP with SH3 domain, ankyrin repeat and PH domain 3
212632	113.305	-0.913637	0.531894	-1.71771	0.0858504	0.729335	Iffo2	intermediate filament family orphan 2
16410	503.179	-0.843161	0.490906	-1.71756	0.0858765	0.729335	Itgav	integrin alpha V
16169	115.516	1.20343	0.700727	1.71741	0.085905	0.729335	Il15ra	interleukin 15 receptor, alpha chain
216810	192.515	-0.982962	0.572613	-1.71663	0.0860477	0.729924	Tom1l2	target of myb1-like 2 (chicken)
26396	966.398	-0.774835	0.451449	-1.71633	0.0861016	0.729924	Map2k2	mitogen-activated protein kinase kinase 2
216011	42.7863	1.4487	0.844225	1.71601	0.0861599	0.729924	Lrrc20	leucine rich repeat containing 20
70676	153.634	-1.37659	0.802295	-1.71582	0.0861958	0.729924	Gulp1	GULP, engulfment adaptor PTB domain containing 1
20480	190.832	1.21013	0.706183	1.71362	0.0865987	0.732865	Clpb	ClpB caseinolytic peptidase B
75051	9.15104	-1.52617	0.890783	-1.71329	0.0866588	0.732903	Ccdc173	coiled-coil domain containing 173
319565	327.503	-0.911593	0.532279	-1.71262	0.0867818	0.733473	Syne2	spectrin repeat containing, nuclear envelope 2
17970	78.2781	-1.28397	0.750081	-1.71178	0.0869375	0.734118	Ncf2	neutrophil cytosolic factor 2
226841	5.48355	1.4811	0.865332	1.7116	0.0869711	NA	Vash2	vasohibin 2
15369	431.551	-0.88856	0.519207	-1.71138	0.087011	0.734118	Hmox2	heme oxygenase (decycling) 2
73516	51.4353	-1.39675	0.816192	-1.7113	0.0870251	0.734118	1700086O06Rik	RIKEN cDNA 1700086O06 gene
280408	33.1605	-1.45691	0.852031	-1.70993	0.0872789	0.735649	Rilp	Rab interacting lysosomal protein
14683	5598.65	-0.812986	0.475556	-1.70955	0.0873495	0.735649	Gnas	GNAS (guanine nucleotide binding protein, alpha stimulating) complex locus
114606	9.52442	-1.44225	0.84371	-1.70942	0.087374	0.735649	Tle6	transducin-like enhancer of split 6, homolog of Drosophila E(spl)
17295	47.5169	-1.46519	0.857537	-1.7086	0.0875245	0.736388	Met	met proto-oncogene
68818	195.21	-0.886981	0.519207	-1.70834	0.0875734	0.736388	Zfand2b	zinc finger, AN1 type domain 2B
73422	10.1166	-1.51017	0.884615	-1.70715	0.0877944	0.73692	Prox2	prospero homeobox 2
16764	35.8927	1.44378	0.845748	1.7071	0.0878027	0.73692	Aff3	AF4/FMR2 family, member 3
11834	111.018	1.05486	0.617993	1.70692	0.0878367	0.73692	Aqr	aquarius
12304	948.601	0.888813	0.52075	1.70679	0.0878603	0.73692	Pdia4	protein disulfide isomerase associated 4
546981	6.75001	-1.38266	0.810247	-1.70647	0.0879203	NA	Vmn2r75	vomeronasal 2, receptor 75
12614	38.8682	1.46824	0.861421	1.70444	0.0882992	0.738561	Celsr1	cadherin, EGF LAG seven-pass G-type receptor 1 (flamingo homolog, Drosophila)
16476	27064.8	-0.717484	0.420966	-1.70437	0.0883114	0.738561	Jun	jun proto-oncogene
12611	289.417	-0.865954	0.508193	-1.70399	0.0883834	0.738561	Cebpg	CCAAT/enhancer binding protein (C/EBP), gamma
77619	124.241	-1.28952	0.7568	-1.70391	0.0883978	0.738561	Prelid2	PRELI domain containing 2
230709	408.296	0.843346	0.494966	1.70385	0.0884097	0.738561	Zmpste24	zinc metallopeptidase, STE24
69923	109.529	-0.92396	0.542305	-1.70376	0.0884252	0.738561	Agk	acylglycerol kinase
19881	65.995	-1.44116	0.845953	-1.70359	0.0884571	0.738561	Rom1	rod outer segment membrane protein 1
71562	39.1227	1.3767	0.808293	1.70322	0.0885262	0.738561	Afmid	arylformamidase
57431	98.544	-1.06042	0.622659	-1.70304	0.0885601	0.738561	Dnajc4	DnaJ (Hsp40) homolog, subfamily C, member 4
18108	191.355	-0.967682	0.568467	-1.70227	0.0887057	0.739078	Nmt2	N-myristoyltransferase 2
232227	155.306	1.26054	0.740624	1.702	0.0887551	0.739078	Iqsec1	IQ motif and Sec7 domain 1
13437	253.07	-0.756307	0.444412	-1.70181	0.0887902	0.739078	Dnpep	aspartyl aminopeptidase
51813	334.663	-1.37945	0.810811	-1.70132	0.0888825	0.739379	Ccnc	cyclin C
217262	21.8164	1.48367	0.873518	1.6985	0.0894135	0.742697	Abca9	ATP-binding cassette, sub-family A (ABC1), member 9
50776	85.628	-1.26648	0.745807	-1.69813	0.0894834	0.742697	Polg2	polymerase (DNA directed), gamma 2, accessory subunit
29807	104.716	0.936157	0.551313	1.69805	0.0894981	0.742697	Tpk1	thiamine pyrophosphokinase
207952	62.4219	1.052	0.619548	1.69801	0.0895067	0.742697	Klhl25	kelch-like 25
233649	4.35295	-1.3782	0.811759	-1.6978	0.0895461	NA	Cnga4	cyclic nucleotide gated channel alpha 4
320965	10.4155	-1.37435	0.809546	-1.69767	0.0895693	0.742749	4831440E17Rik	RIKEN cDNA 4831440E17 gene
66875	573.334	-1.26858	0.747616	-1.69683	0.0897286	0.743259	Swt1	SWT1 RNA endoribonuclease homolog (S. cerevisiae)
58859	257.605	-0.854363	0.503529	-1.69675	0.0897435	0.743259	Efemp2	epidermal growth factor-containing fibulin-like extracellular matrix protein 2
66722	8.1098	1.46302	0.862362	1.69653	0.0897862	NA	Spag16	sperm associated antigen 16
16175	15.6104	1.45933	0.860398	1.69611	0.0898644	0.743697	Il1a	interleukin 1 alpha
15403	15.6687	1.46692	0.864989	1.69588	0.0899092	0.743697	Hoxa6	homeobox A6
70852	4.74472	-1.44756	0.854014	-1.69501	0.090073	NA	4921507L20Rik	RIKEN cDNA 4921507L20 gene
14590	506.891	-0.921793	0.543947	-1.69464	0.090144	0.745049	Ggh	gamma-glutamyl hydrolase
81913	131.255	-0.895172	0.528306	-1.69442	0.0901856	0.745049	Bambi-ps1	BMP and activin membrane-bound inhibitor, pseudogene (Xenopus laevis)
19735	1864.25	-0.815842	0.481578	-1.6941	0.0902463	0.745083	Rgs2	regulator of G-protein signaling 2
209692	15.1552	-1.50792	0.890526	-1.69329	0.0903996	0.745882	Dhtkd1	dehydrogenase E1 and transketolase domain containing 1
19301	27.1418	1.46739	0.867364	1.69178	0.0906876	0.746065	Pxmp2	peroxisomal membrane protein 2
18197	8.6625	1.49296	0.882481	1.69178	0.0906878	0.746065	Nsg2	neuron specific gene family member 2
67057	597.391	-0.91063	0.538362	-1.69148	0.0907444	0.746065	Yaf2	YY1 associated factor 2
58521	1184.24	-1.06836	0.63169	-1.69128	0.0907842	0.746065	Eid1	EP300 interacting inhibitor of differentiation 1
103737	80.3607	1.38129	0.816923	1.69085	0.090866	0.746065	Pex12	peroxisomal biogenesis factor 12
75140	19.896	-1.49625	0.88497	-1.69074	0.0908867	0.746065	Slxl1	Slx-like 1
12830	27.0161	1.49264	0.882918	1.69058	0.0909171	0.746065	Col4a5	collagen, type IV, alpha 5
74580	53.7759	1.40555	0.831406	1.69057	0.0909191	0.746065	Pyroxd2	pyridine nucleotide-disulphide oxidoreductase domain 2
52535	54.7989	1.34324	0.79458	1.69051	0.0909311	0.746065	Mettl17	methyltransferase like 17
18974	67.4297	1.28621	0.761135	1.68985	0.0910564	0.746629	Pole2	polymerase (DNA directed), epsilon 2 (p59 subunit)
15159	354.05	0.913424	0.541016	1.68835	0.091344	0.748522	Hccs	holocytochrome c synthetase
100504007	6.74684	-1.45609	0.862504	-1.68822	0.0913699	NA	Gm15787	predicted gene 15787
23920	3.29669	-1.36835	0.810827	-1.6876	0.0914874	NA	Insrr	insulin receptor-related receptor
207393	5.63506	-1.36558	0.809237	-1.68749	0.0915091	NA	Elfn2	leucine rich repeat and fibronectin type III, extracellular 2
320609	11.4046	1.49156	0.884174	1.68695	0.091612	0.749858	Strip2	striatin interacting protein 2
13717	96.532	0.896636	0.531566	1.68678	0.0916451	0.749858	Eln	elastin
408059	10.8617	-1.49979	0.889234	-1.68661	0.0916778	0.749858	BC049352	cDNA sequence BC049352
242481	13.3276	-1.49997	0.889862	-1.68562	0.0918695	0.750489	Palm2	paralemmin 2
104346	76.5266	-1.37314	0.814693	-1.68547	0.0918976	0.750489	Gas8	growth arrest specific 8
384619	4.05957	1.46253	0.86779	1.68535	0.091921	NA	Ccdc155	coiled-coil domain containing 155
11306	206.831	0.961435	0.570474	1.68533	0.0919257	0.750489	Abcb7	ATP-binding cassette, sub-family B (MDR/TAP), member 7
544971	450.924	-0.867764	0.515349	-1.68384	0.092213	0.751959	Bdp1	B double prime 1, subunit of RNA polymerase III transcription initiation factor IIIB
12814	44.9389	1.4141	0.839827	1.6838	0.0922198	0.751959	Col11a1	collagen, type XI, alpha 1
16001	199.491	0.873543	0.518923	1.68338	0.0923022	0.752084	Igf1r	insulin-like growth factor I receptor
50873	16.4294	-1.4533	0.863448	-1.68313	0.0923492	0.752084	Park2	Parkinson disease (autosomal recessive, juvenile) 2, parkin
70122	136.502	-1.09425	0.650534	-1.68208	0.0925525	0.753275	Mllt3	myeloid/lymphoid or mixed-lineage leukemia (trithorax homolog, Drosophila); translocated to, 3
72341	113.37	-1.40843	0.837968	-1.68077	0.0928079	0.754887	Elp6	elongator acetyltransferase complex subunit 6
17350	108.583	1.35063	0.804	1.67989	0.0929794	0.755224	Mlh1	mutL homolog 1 (E. coli)
100503068	3.1177	-1.35765	0.808233	-1.67977	0.0930013	NA	Gm11549	predicted gene 11549
269693	52.3133	1.46573	0.873065	1.67883	0.0931847	0.755224	Ccdc60	coiled-coil domain containing 60
231986	70.2452	1.41192	0.841096	1.67866	0.0932177	0.755224	Jazf1	JAZF zinc finger 1
233335	135.321	1.30464	0.77722	1.67859	0.0932318	0.755224	Synm	synemin, intermediate filament protein
67103	71.5336	1.41672	0.844275	1.67803	0.0933407	0.755224	Ptgr1	prostaglandin reductase 1
16416	67.2158	1.38725	0.826716	1.67803	0.0933419	0.755224	Itgb3	integrin beta 3
114713	319.443	-1.15645	0.689176	-1.67803	0.093342	0.755224	Rasa2	RAS p21 protein activator 2
12986	59.0234	-1.20888	0.720496	-1.67785	0.0933769	0.755224	Csf3r	colony stimulating factor 3 receptor (granulocyte)
636931	21.3439	-1.47169	0.877303	-1.67752	0.0934406	0.755224	Trim71	tripartite motif-containing 71
381113	9.38605	-1.39369	0.830835	-1.67746	0.0934523	0.755224	Cdkl4	cyclin-dependent kinase-like 4
20510	12.8854	1.49076	0.888771	1.67732	0.0934793	0.755224	Slc1a1	solute carrier family 1 (neuronal/epithelial high affinity glutamate transporter, system Xag), member 1
70998	284.914	1.20212	0.717116	1.67632	0.0936748	0.755883	Phf6	PHD finger protein 6
234729	101.606	-0.865735	0.51645	-1.67632	0.0936756	0.755883	Vac14	Vac14 homolog (S. cerevisiae)
72281	14.2883	-1.4849	0.885995	-1.67597	0.0937443	0.755975	Sh2d4a	SH2 domain containing 4A
619313	7.2915	1.44352	0.861378	1.67583	0.093772	NA	I730030J21Rik	RIKEN cDNA I730030J21 gene
67292	132.057	1.18701	0.708529	1.67532	0.0938713	0.756286	Pigc	phosphatidylinositol glycan anchor biosynthesis, class C
101023	117.08	-1.18339	0.706646	-1.67465	0.094002	0.756286	Zfp513	zinc finger protein 513
94249	13.9767	-1.48916	0.889272	-1.67459	0.0940153	0.756286	Slc24a3	solute carrier family 24 (sodium/potassium/calcium exchanger), member 3
233058	66.512	-1.14584	0.684313	-1.67443	0.094046	0.756286	Zfp420	zinc finger protein 420
277668	10.0998	-1.35034	0.806504	-1.67431	0.0940697	0.756286	Gm13088	predicted gene 13088
653030	5.31637	1.46793	0.876852	1.67409	0.0941124	NA	Arhgap27os3	Rho GTPase activating protein 27, opposite strand 3
211673	457.825	-0.997912	0.596517	-1.6729	0.0943475	0.758033	Arfgef1	ADP-ribosylation factor guanine nucleotide-exchange factor 1(brefeldin A-inhibited)
12346	265.287	-1.46914	0.878367	-1.67258	0.0944103	0.758033	Car1	carbonic anhydrase 1
102857	31.5865	-1.37732	0.823836	-1.67183	0.0945574	0.758033	Slc6a8	solute carrier family 6 (neurotransmitter transporter, creatine), member 8
64660	349.941	-0.924631	0.553085	-1.67177	0.0945698	0.758033	Mrps24	mitochondrial ribosomal protein S24
54673	3426.98	-0.764732	0.457518	-1.67148	0.0946272	0.758033	Sh3glb1	SH3-domain GRB2-like B1 (endophilin)
64009	123.904	-1.16734	0.698399	-1.67145	0.0946319	0.758033	Syne1	spectrin repeat containing, nuclear envelope 1
57773	105.596	-1.11628	0.668047	-1.67096	0.0947294	0.758353	Wdr4	WD repeat domain 4
21835	469.044	-0.846011	0.506615	-1.66993	0.0949335	0.759525	Thrsp	thyroid hormone responsive
244891	125.472	1.16503	0.698262	1.66848	0.0952213	0.761278	Scaper	S phase cyclin A-associated protein in the ER
26363	245.369	0.923164	0.553416	1.66812	0.0952919	0.761278	Btd	biotinidase
73616	6.52501	-1.3428	0.805164	-1.66774	0.0953683	NA	Pldi	polymorphic derived intron containing
67465	170.311	0.905983	0.543315	1.66751	0.0954132	0.761278	Sf3a1	splicing factor 3a, subunit 1
12815	49.3271	1.43433	0.860302	1.66724	0.095466	0.761278	Col11a2	collagen, type XI, alpha 2
192195	480.745	0.73136	0.438676	1.6672	0.0954748	0.761278	Ash1l	ash1 (absent, small, or homeotic)-like (Drosophila)
77938	322.906	-0.777572	0.466455	-1.66698	0.095518	0.761278	Fam53b	family with sequence similarity 53, member B
20860	12.3191	1.43127	0.858699	1.66679	0.0955567	0.761278	Sult1e1	sulfotransferase family 1E, member 1
74194	121.931	1.42537	0.85542	1.66628	0.0956569	0.761616	Rnd3	Rho family GTPase 3
67702	133.399	1.14143	0.685159	1.66594	0.0957262	0.761708	Rnf149	ring finger protein 149
18639	8.9181	1.43554	0.862052	1.66526	0.0958613	0.762323	Pfkfb1	6-phosphofructo-2-kinase/fructose-2,6-biphosphatase 1
80885	34.9811	-1.47486	0.886027	-1.66457	0.0959983	0.762952	Hcar2	hydroxycarboxylic acid receptor 2
108067	57.6224	0.993369	0.596973	1.66401	0.0961106	0.763385	Eif2b3	eukaryotic translation initiation factor 2B, subunit 3
16421	291.164	1.36868	0.822711	1.66363	0.0961869	0.763471	Itgb7	integrin beta 7
13850	34.214	-1.46919	0.883341	-1.66322	0.0962684	0.763471	Ephx2	epoxide hydrolase 2, cytoplasmic
69131	292.905	-1.07751	0.64795	-1.66295	0.0963221	0.763471	Cdk12	cyclin-dependent kinase 12
83490	101.619	1.1023	0.662916	1.6628	0.0963532	0.763471	Pik3ap1	phosphoinositide-3-kinase adaptor protein 1
17101	189.447	-0.850535	0.511654	-1.66233	0.0964475	0.76376	Lyst	lysosomal trafficking regulator
241452	6.62227	1.43091	0.860918	1.66207	0.0964981	NA	Dhrs9	dehydrogenase/reductase (SDR family) member 9
114679	302.636	-0.89598	0.539111	-1.66196	0.096521	0.763841	Selm	selenoprotein M
22423	7.08123	-1.39061	0.837187	-1.66105	0.0967029	NA	Wnt8b	wingless-type MMTV integration site family, member 8B
252837	15.8535	-1.45612	0.876668	-1.66097	0.09672	0.763841	Ackr4	atypical chemokine receptor 4
69068	2290.71	-0.82762	0.498299	-1.66089	0.0967354	0.763841	1810011O10Rik	RIKEN cDNA 1810011O10 gene
17175	6.74397	-1.42959	0.860866	-1.66064	0.0967852	NA	Masp2	mannan-binding lectin serine peptidase 2
53424	303.748	0.873493	0.526072	1.6604	0.0968332	0.763841	Tsnax	translin-associated factor X
18263	1561.02	-0.959696	0.578046	-1.66024	0.0968661	0.763841	Odc1	ornithine decarboxylase, structural 1
16399	47.0463	1.28135	0.771813	1.66018	0.0968781	0.763841	Itga2b	integrin alpha 2b
13836	619.673	-0.755047	0.454804	-1.66016	0.0968821	0.763841	Epha2	Eph receptor A2
67666	38.5672	-1.41732	0.853826	-1.65997	0.0969212	0.763841	Hapln3	hyaluronan and proteoglycan link protein 3
68966	380.802	-0.774913	0.467005	-1.65932	0.0970504	0.764403	Ngdn	neuroguidin, EIF4E binding protein
22696	48.6239	1.44292	0.869849	1.65882	0.0971521	0.764746	Zfp37	zinc finger protein 37
56187	107.701	1.17384	0.707879	1.65825	0.0972672	0.765196	Rabggta	Rab geranylgeranyl transferase, a subunit
67078	333.106	-1.02927	0.620947	-1.65759	0.0974012	0.765788	Pgp	phosphoglycolate phosphatase
14348	15.9387	1.4235	0.859005	1.65716	0.0974881	0.765788	Fut9	fucosyltransferase 9
72140	104.959	1.05735	0.638297	1.65652	0.097616	0.765788	Cep89	centrosomal protein 89
19341	95.0471	1.06985	0.646178	1.65565	0.0977922	0.765788	Rab4a	RAB4A, member RAS oncogene family
80290	1053.67	-0.740694	0.447409	-1.65552	0.0978196	0.765788	Gpr146	G protein-coupled receptor 146
14674	1417.53	-0.807326	0.487691	-1.65541	0.0978424	0.765788	Gna13	guanine nucleotide binding protein, alpha 13
21853	611.182	-1.01197	0.611356	-1.65529	0.0978656	0.765788	Timeless	timeless circadian clock 1
217946	101.18	1.29453	0.782155	1.65508	0.0979091	0.765788	Cdca7l	cell division cycle associated 7 like
100526556	2.87861	-1.37868	0.833059	-1.65496	0.0979319	NA	Mir3091	microRNA 3091
233060	24.1867	1.47178	0.889433	1.65474	0.0979771	0.765788	Zfp382	zinc finger protein 382
67304	4.37708	-1.3295	0.803839	-1.65393	0.0981411	NA	3110070M22Rik	RIKEN cDNA 3110070M22 gene
67298	89.7429	1.09406	0.661626	1.65359	0.098211	0.765788	Gprasp1	G protein-coupled receptor associated sorting protein 1
408058	188.91	-1.03726	0.627384	-1.65331	0.0982671	0.765788	BC048507	cDNA sequence BC048507
13395	14.3801	1.43581	0.86855	1.65311	0.0983089	0.765788	Dlx5	distal-less homeobox 5
22759	241.219	-1.06959	0.647112	-1.65287	0.0983572	0.765788	Zfp97	zinc finger protein 97
29817	14991.8	-0.882056	0.533757	-1.65254	0.0984242	0.765788	Igfbp7	insulin-like growth factor binding protein 7
18779	18.3713	1.4136	0.855458	1.65245	0.0984428	0.765788	Pla2r1	phospholipase A2 receptor 1
66442	310.35	1.32508	0.801898	1.65243	0.0984472	0.765788	Spc25	SPC25, NDC80 kinetochore complex component, homolog (S. cerevisiae)
70297	754.77	0.846672	0.512476	1.65212	0.0985103	0.765788	Gcc2	GRIP and coiled-coil domain containing 2
266793	11.862	-1.45622	0.881444	-1.65208	0.0985182	0.765788	Snord87	small nucleolar RNA, C/D box 87
216565	38.7469	1.31455	0.795727	1.65201	0.0985329	0.765788	Ehbp1	EH domain binding protein 1
64707	21.6016	1.47093	0.890521	1.65176	0.0985838	0.765788	Suv39h2	suppressor of variegation 3-9 homolog 2 (Drosophila)
15191	474.209	-0.872858	0.528521	-1.65151	0.0986343	0.765788	Hdgf	hepatoma-derived growth factor
16826	1994.59	-0.645588	0.390922	-1.65145	0.0986464	0.765788	Ldb2	LIM domain binding 2
237868	17.9312	1.41883	0.859224	1.6513	0.0986783	0.765788	Sarm1	sterile alpha and HEAT/Armadillo motif containing 1
626058	19.5741	-1.4673	0.88891	-1.65067	0.0988059	0.766321	E330020D12Rik	Riken cDNA E330020D12 gene
11787	545.013	-0.739277	0.448058	-1.64996	0.0989514	0.766321	Apbb2	amyloid beta (A4) precursor protein-binding, family B, member 2
21985	363.794	1.05337	0.638613	1.64947	0.0990519	0.766321	Tpd52	tumor protein D52
67134	706.365	-0.899884	0.545791	-1.64877	0.0991948	0.766321	Nop56	NOP56 ribonucleoprotein
224585	118.068	1.37307	0.832951	1.64844	0.0992615	0.766321	Zfp160	zinc finger protein 160
56347	1256.81	-0.770811	0.467614	-1.64839	0.0992723	0.766321	Eif3c	eukaryotic translation initiation factor 3, subunit C
69926	11.3048	-1.46565	0.889471	-1.64778	0.0993975	0.766321	Dnah17	dynein, axonemal, heavy chain 17
268878	4.93845	-1.32553	0.804439	-1.64777	0.0993991	NA	Atp13a5	ATPase type 13A5
23908	23.0522	1.46709	0.890353	1.64776	0.0994012	0.766321	Hs2st1	heparan sulfate 2-O-sulfotransferase 1
11754	12.6222	-1.46696	0.890362	-1.6476	0.0994352	0.766321	Aoc3	amine oxidase, copper containing 3
77558	7.70668	1.4308	0.868424	1.64759	0.0994377	NA	9330179D12Rik	RIKEN cDNA 9330179D12 gene
54712	108.174	1.32656	0.805169	1.64756	0.0994435	0.766321	Plxnc1	plexin C1
68625	7.12877	-1.45751	0.884708	-1.64744	0.0994667	NA	Cfap57	cilia and flagella associated protein 57
68043	229.784	-1.39026	0.844257	-1.64673	0.099614	0.766321	N6amt2	N-6 adenine-specific DNA methyltransferase 2 (putative)
629557	25.7667	-1.19551	0.726155	-1.64636	0.0996907	0.766321	Gm6981	glyceraldehyde-3-phosphate dehydrogenase pseudogene
70640	89.2132	0.946419	0.574957	1.64607	0.0997494	0.766321	Dcp2	DCP2 decapping enzyme homolog (S. cerevisiae)
13822	279.616	0.775673	0.471266	1.64593	0.0997774	0.766321	Epb4.1l2	erythrocyte protein band 4.1-like 2
69207	2320.75	-0.794075	0.482559	-1.64555	0.0998562	0.766321	Srsf11	serine/arginine-rich splicing factor 11
71817	2177.09	-0.744517	0.452478	-1.64542	0.0998832	0.766321	Tmem50a	transmembrane protein 50A
210146	48.8285	-1.19373	0.725505	-1.64538	0.0998905	0.766321	Irgq	immunity-related GTPase family, Q
66610	118.242	-0.915733	0.556573	-1.64531	0.0999066	0.766321	Abi3	ABI gene family, member 3
55963	52.3472	1.33457	0.811155	1.64527	0.099914	0.766321	Slc1a4	solute carrier family 1 (glutamate/neutral amino acid transporter), member 4
620913	45.1454	1.29507	0.787322	1.6449	0.0999896	0.766321	Gm12185	predicted gene 12185
225164	353	-0.698094	0.424442	-1.64474	0.100024	0.766321	Mib1	mindbomb homolog 1 (Drosophila)
239027	18.3979	-1.4	0.851204	-1.64473	0.100026	0.766321	Arhgap22	Rho GTPase activating protein 22
628693	12.5234	1.37342	0.835508	1.64382	0.100214	0.766552	Gm6904	predicted gene 6904
103149	57.8507	1.4203	0.864055	1.64376	0.100226	0.766552	Upb1	ureidopropionase, beta
14272	445.157	0.686083	0.417396	1.64372	0.100234	0.766552	Fnta	farnesyltransferase, CAAX box, alpha
70673	30.896	-1.46339	0.890433	-1.64346	0.100288	0.766552	Prdm16	PR domain containing 16
17692	275.497	1.09556	0.666882	1.64282	0.100421	0.767122	Msl3	male-specific lethal 3 homolog (Drosophila)
72469	16.1593	1.45862	0.888105	1.64239	0.100509	0.767347	Plcd3	phospholipase C, delta 3
72674	1672.91	-0.674014	0.410505	-1.64191	0.100608	0.767622	Adipor1	adiponectin receptor 1
26388	647.18	1.39782	0.85147	1.64166	0.100661	0.767622	Ifi202b	interferon activated gene 202B
24001	15.4015	1.43708	0.875994	1.64051	0.100898	0.768208	Tiam2	T cell lymphoma invasion and metastasis 2
57776	4.47936	-1.44208	0.879148	-1.64032	0.100939	NA	Ttyh1	tweety homolog 1 (Drosophila)
12124	247.945	-0.903001	0.550611	-1.64	0.101006	0.768208	Bik	BCL2-interacting killer
226470	214.66	-1.42509	0.869056	-1.63981	0.101045	0.768208	Zbtb41	zinc finger and BTB domain containing 41 homolog
75286	16.1353	-1.41742	0.864464	-1.63965	0.101077	0.768208	4930549G23Rik	RIKEN cDNA 4930549G23 gene
320299	193.174	1.2565	0.766336	1.63962	0.101084	0.768208	Iqcb1	IQ calmodulin-binding motif containing 1
381823	8103.13	-0.737812	0.449995	-1.6396	0.101088	0.768208	Apold1	apolipoprotein L domain containing 1
66602	318.309	-0.875371	0.53414	-1.63884	0.101246	0.768969	1700020I14Rik	RIKEN cDNA 1700020I14 gene
326618	2531.04	-0.704818	0.43032	-1.63789	0.101444	0.770032	Tpm4	tropomyosin 4
11758	1447.28	-0.752655	0.459754	-1.63708	0.101613	0.77087	Prdx6	peroxiredoxin 6
68612	304.113	1.06005	0.647771	1.63646	0.101744	0.771152	Ube2c	ubiquitin-conjugating enzyme E2C
57266	66.2878	-1.3367	0.81688	-1.63634	0.101768	0.771152	Cxcl14	chemokine (C-X-C motif) ligand 14
320718	7.82602	1.43268	0.875987	1.6355	0.101944	NA	Slc26a9	solute carrier family 26, member 9
101055769	3.72149	1.40946	0.861893	1.6353	0.101986	NA	Gm12596	predicted gene 12596
26934	316.462	0.743219	0.454726	1.63443	0.102168	0.77357	Racgap1	Rac GTPase-activating protein 1
230119	74.3089	1.09857	0.672209	1.63426	0.102204	0.77357	Zbtb5	zinc finger and BTB domain containing 5
380850	265.155	-1.40666	0.860938	-1.63387	0.102287	0.773754	Gm5141	predicted gene 5141
217057	72.7808	-1.11018	0.679657	-1.63344	0.102376	0.77398	Ptrh2	peptidyl-tRNA hydrolase 2
380752	91.2833	-0.92454	0.566173	-1.63296	0.102476	0.774299	Tssc1	tumor suppressing subtransferable candidate 1
71720	53.7882	1.19072	0.729574	1.63207	0.102664	0.774669	Osbpl3	oxysterol binding protein-like 3
208144	70.3338	1.27957	0.784039	1.63203	0.102673	0.774669	Dhx37	DEAH (Asp-Glu-Ala-His) box polypeptide 37
67388	324.245	-0.908219	0.556605	-1.63171	0.10274	0.774669	1110008F13Rik	RIKEN cDNA 1110008F13 gene
83563	12.3379	-1.43279	0.87814	-1.63162	0.10276	0.774669	Usp26	ubiquitin specific peptidase 26
16800	443.204	1.03207	0.632769	1.63104	0.102881	0.775137	Arhgef2	rho/rac guanine nucleotide exchange factor (GEF) 2
20687	471.526	0.867188	0.531868	1.63046	0.103005	0.775291	Sp3	trans-acting transcription factor 3
68644	180.82	-1.07354	0.658458	-1.63039	0.103019	0.775291	Abhd14a	abhydrolase domain containing 14A
68554	37.3783	1.0725	0.658538	1.6286	0.103397	0.777531	Cebpzos	CCAAT/enhancer binding protein (C/EBP), zeta, opposite strand
102502	7.4421	1.41417	0.868404	1.62847	0.103425	NA	Pls1	plastin 1 (I-isoform)
18439	68.6406	1.13642	0.697975	1.62817	0.103488	0.777531	P2rx7	purinergic receptor P2X, ligand-gated ion channel, 7
72199	207.511	1.16625	0.716303	1.62815	0.103494	0.777531	Mms19	MMS19 (MET18 S. cerevisiae)
320051	3.59255	-1.34383	0.825398	-1.6281	0.103504	NA	Exph5	exophilin 5
22097	5.55767	1.39727	0.858572	1.62743	0.103646	NA	Tsix	X (inactive)-specific transcript, opposite strand
12527	2206.56	-0.708219	0.435211	-1.6273	0.103673	0.778437	Cd9	CD9 antigen
628870	7.64007	-1.4496	0.891068	-1.62681	0.103777	NA	Otogl	otogelin-like
207742	8.79046	1.39378	0.856862	1.62662	0.103819	0.778975	Rnf43	ring finger protein 43
56527	6.26393	1.44466	0.888185	1.62653	0.103837	NA	Mast1	microtubule associated serine/threonine kinase 1
69885	31.675	-1.40576	0.864337	-1.62641	0.103863	0.778975	Aunip	aurora kinase A and ninein interacting protein
215751	934.438	0.729104	0.448454	1.62582	0.103989	0.779047	Ginm1	glycoprotein integral membrane 1
80905	36.4664	1.3646	0.839847	1.62483	0.1042	0.779047	Polh	polymerase (DNA directed), eta (RAD 30 related)
232406	197.437	1.37739	0.847885	1.6245	0.104269	0.779047	BC035044	cDNA sequence BC035044
264134	6.59084	1.41197	0.86925	1.62435	0.104301	NA	Ttc26	tetratricopeptide repeat domain 26
14700	598.16	0.853941	0.525717	1.62434	0.104304	0.779047	Gng10	guanine nucleotide binding protein (G protein), gamma 10
18711	107.402	1.24494	0.766627	1.62392	0.104394	0.779047	Pikfyve	phosphoinositide kinase, FYVE finger containing
74167	339.476	-0.945312	0.582237	-1.62358	0.104465	0.779047	Nudt9	nudix (nucleoside diphosphate linked moiety X)-type motif 9
66841	337.999	0.897909	0.553203	1.62311	0.104566	0.779047	Etfdh	electron transferring flavoprotein, dehydrogenase
18126	8.47237	-1.29771	0.799595	-1.62295	0.104599	0.779047	Nos2	nitric oxide synthase 2, inducible
100504601	10.2472	-1.40527	0.866161	-1.62241	0.104716	0.779047	Gm16702	predicted gene, 16702
27096	494.68	-0.816102	0.503029	-1.62238	0.104723	0.779047	Trappc3	trafficking protein particle complex 3
226153	54.1368	1.08934	0.67169	1.62179	0.104849	0.779047	Peo1	progressive external ophthalmoplegia 1 (human)
240064	31.2939	1.44402	0.890574	1.62145	0.104921	0.779047	Zfp799	zinc finger protein 799
16337	2626.1	0.897752	0.553694	1.62139	0.104935	0.779047	Insr	insulin receptor
380694	32.9611	-1.41215	0.871319	-1.6207	0.105081	0.779047	Ccnjl	cyclin J-like
67043	567.989	0.739156	0.456141	1.62046	0.105134	0.779047	Syap1	synapse associated protein 1
654409	26.767	-1.25804	0.776611	-1.61991	0.105251	0.779047	4932416H05Rik	RIKEN cDNA 4932416H05 gene
20284	18.2201	1.43996	0.889026	1.6197	0.105297	0.779047	Scrg1	scrapie responsive gene 1
66625	404.676	1.03789	0.640969	1.61925	0.105394	0.779047	Pnisr	PNN interacting serine/arginine-rich
100642166	24.6273	-1.36975	0.846036	-1.61902	0.105444	0.779047	Gm15446	predicted gene 15446
213350	220.935	-0.804954	0.497282	-1.61871	0.10551	0.779047	Pddc1	Parkinson disease 7 domain containing 1
68032	479.725	-0.883052	0.545533	-1.6187	0.105513	0.779047	Emc4	ER membrane protein complex subunit 4
59040	545.87	0.860942	0.53203	1.61822	0.105615	0.779047	Rhot1	ras homolog gene family, member T1
67326	85.175	1.10467	0.682918	1.61758	0.105754	0.779047	1700037H04Rik	RIKEN cDNA 1700037H04 gene
434377	151.642	-1.05332	0.651212	-1.61747	0.105777	0.779047	Zfp560	zinc finger protein 560
667992	15.5412	1.38485	0.856325	1.6172	0.105835	0.779047	Tas2r103	taste receptor, type 2, member 103
121021	39.1269	-1.21286	0.750007	-1.61713	0.10585	0.779047	Cspg4	chondroitin sulfate proteoglycan 4
27966	142.899	-0.898203	0.555434	-1.61712	0.105852	0.779047	Rrp9	RRP9, small subunit (SSU) processome component, homolog (yeast)
12508	1218.32	0.951225	0.588251	1.61704	0.10587	0.779047	Cd53	CD53 antigen
319196	4.8559	-1.4264	0.882134	-1.61699	0.105881	NA	Ankef1	ankyrin repeat and EF-hand domain containing 1
68083	551.56	-0.677806	0.419256	-1.61669	0.105946	0.779047	Pak1ip1	PAK1 interacting protein 1
110639	421.861	-1.13157	0.69994	-1.61667	0.105949	0.779047	Prps2	phosphoribosyl pyrophosphate synthetase 2
434350	37.2072	1.44024	0.890899	1.61662	0.105961	0.779047	9430091E24Rik	RIKEN cDNA 9430091E24 gene
380732	61.4787	1.17139	0.724613	1.61657	0.105972	0.779047	Milr1	mast cell immunoglobulin like receptor 1
67580	24.0239	1.40426	0.868725	1.61646	0.105995	0.779047	Lrrc18	leucine rich repeat containing 18
70971	7.73439	-1.31999	0.81661	-1.61642	0.106003	NA	4931429P17Rik	RIKEN cDNA 4931429P17 gene
76867	175.677	1.12044	0.693305	1.61609	0.106074	0.779047	Rhbdd1	rhomboid domain containing 1
627049	798.812	-1.05528	0.653018	-1.61601	0.106093	0.779047	Zfp800	zinc finger protein 800
319430	297.756	0.884355	0.547301	1.61585	0.106127	0.779047	C5ar2	complement component 5a receptor 2
69073	4.03733	-1.29307	0.800286	-1.61576	0.106147	NA	Kdf1	keratinocyte differentiation factor 1
245695	68.8631	-1.13218	0.700755	-1.61566	0.106167	0.779047	Tceanc	transcription elongation factor A (SII) N-terminal and central domain containing
53610	775.243	0.737807	0.456677	1.6156	0.106181	0.779047	Nono	non-POU-domain-containing, octamer binding protein
109305	358.928	-0.90939	0.562886	-1.61558	0.106184	0.779047	Orai1	ORAI calcium release-activated calcium modulator 1
67106	100.567	1.01403	0.627822	1.61515	0.106278	0.779047	Zbtb8os	zinc finger and BTB domain containing 8 opposite strand
17750	143.828	-1.26464	0.783096	-1.61492	0.106327	0.779047	Mt2	metallothionein 2
100042055	4.51698	-1.39769	0.865507	-1.61488	0.106337	NA	Gm10377	predicted gene 10377
22138	307.118	1.09856	0.680307	1.6148	0.106355	0.779047	Ttn	titin
23918	494.275	-0.756201	0.468631	-1.61364	0.106606	0.779738	Impdh2	inosine 5'-phosphate dehydrogenase 2
78506	69.2992	1.12666	0.698234	1.61359	0.106616	0.779738	Micu3	mitochondrial calcium uptake family, member 3
381845	5.46014	-1.3785	0.854575	-1.61309	0.106725	NA	2310014L17Rik	RIKEN cDNA 2310014L17 gene
80292	57.3993	1.11988	0.694307	1.61294	0.106757	0.779738	Zxdc	ZXD family zinc finger C
71844	325.142	1.13689	0.704869	1.61291	0.106765	0.779738	Nupl1	nucleoporin like 1
107242	64.2619	0.997172	0.618449	1.61237	0.106881	0.779738	AI837181	expressed sequence AI837181
118451	205.488	0.883539	0.548024	1.61223	0.106912	0.779738	Mrps2	mitochondrial ribosomal protein S2
71902	391.258	0.891088	0.552739	1.61213	0.106933	0.779738	Cand1	cullin associated and neddylation disassociated 1
16181	89.4846	-1.25473	0.778312	-1.61212	0.106935	0.779738	Il1rn	interleukin 1 receptor antagonist
13479	67.0007	-1.40492	0.871589	-1.61191	0.106981	0.779738	Dpep1	dipeptidase 1 (renal)
170472	78.8349	1.19158	0.73961	1.61109	0.107161	0.780315	Recql5	RecQ protein-like 5
59032	291.674	0.904996	0.561759	1.61101	0.107179	0.780315	Ppp2r3c	protein phosphatase 2, regulatory subunit B'', gamma
16974	131.365	1.16191	0.721361	1.61072	0.107242	0.780344	Lrp6	low density lipoprotein receptor-related protein 6
504186	15.3793	1.37791	0.855711	1.61025	0.107343	0.780648	Chrna10	cholinergic receptor, nicotinic, alpha polypeptide 10
17686	70.8032	1.22628	0.762105	1.60907	0.107601	0.782098	Msh3	mutS homolog 3 (E. coli)
21401	5.85858	-1.39652	0.867978	-1.60893	0.107631	NA	Tcea3	transcription elongation factor A (SII), 3
670558	19.1024	-1.43102	0.889973	-1.60794	0.107848	0.783121	H60c	histocompatibility 60c
112419	26.6029	-1.42363	0.885913	-1.60696	0.108063	0.783121	2010002M12Rik	RIKEN cDNA 2010002M12 gene
54394	218.584	0.970275	0.603837	1.60685	0.108088	0.783121	Crlf3	cytokine receptor-like factor 3
241327	41.1258	-1.30579	0.812644	-1.60684	0.10809	0.783121	Olfml2a	olfactomedin-like 2A
70397	368.345	0.833518	0.518841	1.6065	0.108164	0.783121	Tmem70	transmembrane protein 70
101739	466.961	-1.11548	0.694428	-1.60633	0.1082	0.783121	Psip1	PC4 and SFRS1 interacting protein 1
319625	64.7918	1.31043	0.815824	1.60626	0.108217	0.783121	Galm	galactose mutarotase
11487	2301.48	0.808	0.503033	1.60626	0.108217	0.783121	Adam10	a disintegrin and metallopeptidase domain 10
320916	5.83115	-1.32856	0.827353	-1.6058	0.108318	NA	Wscd2	WSC domain containing 2
16819	2287.04	-0.860094	0.535724	-1.60548	0.108388	0.783663	Lcn2	lipocalin 2
621603	13.095	1.40645	0.87609	1.60538	0.108411	0.783663	Aldh3b2	aldehyde dehydrogenase 3 family, member B2
54399	277.4	-0.980676	0.611009	-1.60501	0.108491	0.783813	Bet1l	blocked early in transport 1 homolog (S. cerevisiae)-like
56360	411.939	-0.901373	0.561904	-1.60414	0.108684	0.784351	Acot9	acyl-CoA thioesterase 9
236727	20.2783	1.34041	0.835599	1.60413	0.108685	0.784351	Slc9a7	solute carrier family 9 (sodium/hydrogen exchanger), member 7
224691	77.9422	1.31667	0.821019	1.6037	0.10878	0.784561	Zfp472	zinc finger protein 472
68810	72.4983	1.33906	0.835177	1.60332	0.108864	0.784561	Nexn	nexilin
11601	215.953	-0.823452	0.513709	-1.60295	0.108945	0.784561	Angpt2	angiopoietin 2
21384	17.0467	-1.38082	0.861442	-1.60292	0.108952	0.784561	Tbx15	T-box 15
667373	5.89178	1.37216	0.85616	1.6027	0.109002	NA	Gm14446	predicted gene 14446
28071	493.905	-1.12265	0.700677	-1.60224	0.109103	0.784955	Twistnb	TWIST neighbor
237886	56.2697	1.30436	0.814136	1.60214	0.109126	0.784955	Slfn9	schlafen 9
12728	18.2509	1.42551	0.890172	1.60139	0.10929	0.785456	Clcn5	chloride channel 5
668612	10.503	-1.42502	0.889929	-1.60128	0.109315	0.785456	Gm9268	predicted gene 9268
71508	214.249	1.36035	0.849809	1.60077	0.109429	0.785456	Zfp935	zinc finger protein 935
72074	9.15298	-1.27446	0.796243	-1.60059	0.109469	0.785456	Anks4b	ankyrin repeat and sterile alpha motif domain containing 4B
19134	1267.05	-0.937495	0.585776	-1.60043	0.109503	0.785456	Prpf4b	PRP4 pre-mRNA processing factor 4 homolog B (yeast)
75956	2124.43	-0.785867	0.491104	-1.60021	0.109553	0.785456	Srrm2	serine/arginine repetitive matrix 2
381629	692.621	-0.646765	0.404321	-1.59963	0.10968	0.78594	Atraid	all-trans retinoic acid induced differentiation factor
243912	36.0942	1.26718	0.792562	1.59884	0.109856	0.786513	Hspb6	heat shock protein, alpha-crystallin-related, B6
626596	6.37098	-1.40785	0.880546	-1.59884	0.109856	NA	Rgs22	regulator of G-protein signalling 22
17425	57.239	1.29652	0.810965	1.59874	0.109879	0.786513	Foxk1	forkhead box K1
68176	456.961	-0.839603	0.525336	-1.59822	0.109994	0.786814	Fam212a	family with sequence similarity 212, member A
432488	33.5054	-1.22622	0.767343	-1.59801	0.110041	0.786814	Gm17745	predicted gene, 17745
15108	375.33	-0.928498	0.581205	-1.59754	0.110146	0.786853	Hsd17b10	hydroxysteroid (17-beta) dehydrogenase 10
16182	10.895	1.42028	0.889276	1.59712	0.11024	0.786853	Il18r1	interleukin 18 receptor 1
72962	50.4605	-1.00508	0.629383	-1.59694	0.11028	0.786853	Tymp	thymidine phosphorylase
19262	661.04	-0.778475	0.487643	-1.5964	0.110399	0.786853	Ptpra	protein tyrosine phosphatase, receptor type, A
50909	266.588	0.75718	0.474306	1.5964	0.1104	0.786853	C1ra	complement component 1, r subcomponent A
93960	21.7756	-1.3789	0.863978	-1.59599	0.110491	0.786853	Nkd1	naked cuticle 1 homolog (Drosophila)
71795	571.171	-0.705637	0.442168	-1.59586	0.110521	0.786853	Pitpnc1	phosphatidylinositol transfer protein, cytoplasmic 1
80718	15.3362	1.36177	0.853321	1.59584	0.110523	0.786853	Rab27b	RAB27B, member RAS oncogene family
29818	6.62037	1.36341	0.854474	1.59562	0.110575	NA	Hspb7	heat shock protein family, member 7 (cardiovascular)
269629	4.77892	-1.26949	0.795918	-1.595	0.110713	NA	Lhfpl3	lipoma HMGIC fusion partner-like 3
67144	163.995	0.945407	0.592807	1.5948	0.110758	0.787985	Lrrc40	leucine rich repeat containing 40
57778	99.0102	1.13087	0.709355	1.59422	0.110887	0.787985	Fmnl1	formin-like 1
71673	313.496	-0.867717	0.544325	-1.59411	0.11091	0.787985	Rnf215	ring finger protein 215
20585	275.296	-0.944252	0.592355	-1.59406	0.110922	0.787985	Hltf	helicase-like transcription factor
67329	8.29372	1.36653	0.857632	1.59338	0.111075	0.788648	1700018L02Rik	RIKEN cDNA 1700018L02 gene
381510	110.444	1.29647	0.814397	1.59194	0.111398	0.790179	Dpy19l4	dpy-19-like 4 (C. elegans)
68328	566.978	-0.783071	0.491914	-1.59189	0.11141	0.790179	Rab13	RAB13, member RAS oncogene family
[truncated: 21,727 more rows]
