# Supplementary material for: Heme oxygenase‐1 deficiency triggers exhaustion of hematopoietic stem cells
Source: EMBO Rep. 2019 Dec 29;21(2):e47895. doi: 10.15252/embr.201947895 (PMC7001511; doi:10.15252/embr.201947895)
Supplement: Supplementary file 4 — Dataset EV2 [file EMBR-21-e47895-s004.xlsx]

## Sheet: Legend
RNA-seq differential gene expression analysis between HO-1-/- vs HO-1+/+ in CARs.
LEGEND:
baseMean	average of the normalized count values, divided by the size factors
log2FoldChange	expression effect size estimate reported on a logarithmic scale to base 2
lfcSE	standard error estimate for the log2 fold change estimate.
stat	Wald statistic
pvalue	Wald test p-value
padj	BH adjusted p-values
hgnc_symbol	hgnc gene symbol
gene_name	full gene name

## Sheet: DEseq2 output
RNA-seq differential gene expression analysis between HO-1-/- vs HO-1+/+ in CARs.
	baseMean	log2FoldChange	lfcSE	stat	pvalue	padj	hgnc_symbol	gene_name
12845	1264.69	-2.97026	0.266269	-11.1551	6.76111e-29	8.80093e-25	Comp	cartilage oligomeric matrix protein
15368	575.437	-2.40835	0.281514	-8.55497	1.17896e-17	7.67324e-14	Hmox1	heme oxygenase (decycling) 1
20128	313.095	2.1843	0.27095	8.06166	7.52638e-16	3.2657e-12	Trim30a	tripartite motif-containing 30A
23960	148.868	2.45974	0.312342	7.87515	3.4033e-15	1.10752e-11	Oas1g	2'-5' oligoadenylate synthetase 1G
76933	466.158	2.61958	0.335603	7.80559	5.92235e-15	1.54182e-11	Ifi27l2a	interferon, alpha-inducible protein 27 like 2A
246730	308.671	2.0774	0.3034	6.84708	7.53734e-12	1.63523e-08	Oas1a	2'-5' oligoadenylate synthetase 1A
631323	97.8462	2.15031	0.325444	6.60731	3.91361e-11	7.27763e-08	Gm12250	predicted gene 12250
23962	341.956	1.78893	0.27878	6.41697	1.39009e-10	2.26185e-07	Oasl2	2'-5' oligoadenylate synthetase-like 2
74091	149.296	1.76481	0.284933	6.19379	5.8735e-10	8.49503e-07	Npl	N-acetylneuraminate pyruvate lyase
67775	337.586	1.58093	0.257713	6.13445	8.54535e-10	1.11235e-06	Rtp4	receptor transporter protein 4
11670	80.6479	-1.98523	0.333039	-5.96096	2.50761e-09	2.96742e-06	Aldh3a1	aldehyde dehydrogenase family 3, subfamily A1
12839	238.151	-2.02457	0.345502	-5.85979	4.63449e-09	5.02726e-06	Col9a1	collagen, type IX, alpha 1
104759	290.944	1.48005	0.259335	5.7071	1.14916e-08	1.15067e-05	Pld4	phospholipase D family, member 4
77433	23.1894	1.92301	0.345331	5.56859	2.56804e-08	2.38773e-05	Redrum	Redrum, erythroid developmental long intergenic non-protein coding transcript
13193	25.7878	1.82532	0.348651	5.2354	1.64632e-07	0.000142867	Dcx	doublecortin
17392	45.5866	-1.81582	0.348543	-5.20973	1.89111e-07	0.000153853	Mmp3	matrix metallopeptidase 3
74558	510.436	1.25373	0.251057	4.99378	5.92083e-07	0.000431615	Gvin1	GTPase, very large interferon inducible 1
100039246	468.845	-1.36878	0.274183	-4.99224	5.96841e-07	0.000431615	Plac9b	placenta specific 9b
68053	306.968	-1.26174	0.255737	-4.93374	8.06713e-07	0.000552683	Ubxn2b	UBX domain protein 2B
236451	40.3334	1.71621	0.350208	4.90054	9.55757e-07	0.000622055	Phf11b	PHD finger protein 11B
403395	88.8951	-1.71268	0.350316	-4.88895	1.01377e-06	0.000628392	Clec3a	C-type lectin domain family 3, member a
52668	1142.85	1.12672	0.23131	4.87104	1.11012e-06	0.000656838	Ifi27	interferon, alpha-inducible protein 27
30939	537.171	1.30667	0.270938	4.82278	1.4157e-06	0.000801223	Pttg1	pituitary tumor-transforming gene 1
15900	824.433	1.2539	0.260906	4.80596	1.54011e-06	0.000835318	Irf8	interferon regulatory factor 8
231162	105.375	-1.67821	0.350996	-4.78127	1.74193e-06	0.000906989	Cytl1	cytokine-like 1
100040462	521.712	1.29318	0.276311	4.68016	2.86651e-06	0.00143513	Mndal	myeloid nuclear differentiation antigen like
327959	116.279	1.39501	0.299699	4.65469	3.24466e-06	0.00156429	Xaf1	XIAP associated factor 1
58185	86.3916	1.52141	0.32964	4.61536	3.92423e-06	0.00180061	Rsad2	radical S-adenosyl methionine domain containing 2
276950	84.9521	1.40762	0.305593	4.60621	4.10075e-06	0.00180061	Slfn8	schlafen 8
54123	353.018	1.25411	0.272411	4.60373	4.14982e-06	0.00180061	Irf7	interferon regulatory factor 7
654812	24.2077	-1.56242	0.34396	-4.54246	5.56005e-06	0.00233468	Angptl7	angiopoietin-like 7
545384	112.635	1.50705	0.332703	4.52971	5.90634e-06	0.00240259	BC094916	cDNA sequence BC094916
12873	64.439	1.54299	0.350138	4.40679	1.04914e-05	0.00413836	Cpa3	carboxypeptidase A3, mast cell
633285	20.9996	-1.48594	0.345312	-4.30319	1.68359e-05	0.00644567	Rbm46	RNA binding motif protein 46
170757	201.865	1.26509	0.294467	4.2962	1.73752e-05	0.00646207	Eltd1	EGF, latrophilin seven transmembrane domain containing 1
106869	1536.44	0.954758	0.222787	4.28552	1.8231e-05	0.00659201	Tnfaip8	tumor necrosis factor, alpha-induced protein 8
72281	303.51	-1.23183	0.290334	-4.2428	2.20745e-05	0.00776605	Sh2d4a	SH2 domain containing 4A
319169	612.965	1.2933	0.305339	4.23562	2.27923e-05	0.00780755	Hist1h2ak	histone cluster 1, H2ak
17069	5736.88	0.960303	0.227581	4.21961	2.4472e-05	0.008168	Ly6e	lymphocyte antigen 6 complex, locus E
12643	290.462	-1.43779	0.343756	-4.1826	2.88198e-05	0.00937199	Chad	chondroadherin
232406	469.04	1.17644	0.281638	4.17714	2.95192e-05	0.00937199	BC035044	cDNA sequence BC035044
20311	67.9249	1.44082	0.3504	4.11193	3.92363e-05	0.0121605	Cxcl5	chemokine (C-X-C motif) ligand 5
58203	81.7542	1.32723	0.323627	4.1011	4.11186e-05	0.0121769	Zbp1	Z-DNA binding protein 1
15950	471.611	1.3386	0.326418	4.10087	4.11601e-05	0.0121769	Ifi203	interferon activated gene 203
11770	42.8276	-1.41122	0.345935	-4.07942	4.51475e-05	0.0127967	Fabp4	fatty acid binding protein 4, adipocyte
236573	92.5881	1.42003	0.348128	4.07904	4.52215e-05	0.0127967	Gbp9	guanylate-binding protein 9
80720	55.6093	-1.33281	0.328763	-4.05402	5.03443e-05	0.0139432	Pbx4	pre B cell leukemia homeobox 4
231507	7021.27	1.10957	0.281196	3.94591	7.9499e-05	0.0215591	Plac8	placenta-specific 8
12490	200.464	1.35954	0.346569	3.92286	8.75034e-05	0.0232456	Cd34	CD34 antigen
407809	117.543	-1.26252	0.327824	-3.8512	0.00011754	0.0306004	BC055402	cDNA sequence BC055402
107350	265.732	1.0832	0.282171	3.83882	0.000123625	0.0312977	AW112010	expressed sequence AW112010
19106	289.771	1.09947	0.286781	3.83381	0.000126172	0.0312977	Eif2ak2	eukaryotic translation initiation factor 2-alpha kinase 2
192190	91.18	-1.33796	0.349211	-3.83137	0.000127431	0.0312977	Pkhd1l1	polycystic kidney and hepatic disease 1-like 1
100038882	100.264	1.26971	0.332429	3.8195	0.000133725	0.0322351	Isg15	ISG15 ubiquitin-like modifier
170459	258.181	-1.06468	0.279291	-3.81208	0.000137804	0.0324431	Stard4	StAR-related lipid transfer (START) domain containing 4
72461	763.493	-0.894603	0.23487	-3.80892	0.000139572	0.0324431	Prcp	prolylcarboxypeptidase (angiotensinase C)
22750	145.426	-1.12384	0.296727	-3.78746	0.000152196	0.0347568	Zfp9	zinc finger protein 9
208098	377.69	-1.15276	0.30539	-3.77471	0.000160196	0.0359529	Panx3	pannexin 3
13032	1060.24	0.900781	0.239653	3.75869	0.000170808	0.037685	Ctsc	cathepsin C
112422	106.488	-1.20864	0.322817	-3.74405	0.000181078	0.0392848	2610305D13Rik	RIKEN cDNA 2610305D13 gene
18606	227.604	1.07893	0.288988	3.73347	0.000188861	0.0403017	Enpp2	ectonucleotide pyrophosphatase/phosphodiesterase 2
24110	158.65	1.07574	0.290189	3.70703	0.000209703	0.0430507	Usp18	ubiquitin specific peptidase 18
71520	93.0996	1.23549	0.333454	3.70515	0.000211268	0.0430507	Grap	GRB2-related adaptor protein
14706	86.2328	-1.29194	0.348732	-3.70467	0.000211665	0.0430507	Gng4	guanine nucleotide binding protein (G protein), gamma 4
108670	117.146	1.23711	0.33565	3.6857	0.000228074	0.0456745	Epsti1	epithelial stromal interaction 1 (breast)
55990	237.668	-1.17306	0.319678	-3.6695	0.000243023	0.0479307	Fmo2	flavin containing monooxygenase 2
110751	16.9209	-1.25732	0.344934	-3.64511	0.000267275	0.0519272	Adam33	a disintegrin and metallopeptidase domain 33
77577	277.896	1.10714	0.304554	3.63528	0.000277682	0.0531557	Spns3	spinster homolog 3
14962	288.06	1.06857	0.299285	3.57042	0.000356405	0.0672367	Cfb	complement factor B
330723	44.3725	-1.2379	0.350041	-3.53645	0.000405543	0.0749619	Htra4	HtrA serine peptidase 4
107652	1153.27	-0.835269	0.236354	-3.53398	0.000409353	0.0749619	Uap1	UDP-N-acetylglucosamine pyrophosphorylase 1
258780	11.6316	1.0845	0.307105	3.53135	0.000413439	NA	Olfr916	olfactory receptor 916
67138	160.297	1.12363	0.318256	3.53059	0.000414631	0.0749619	Herc6	hect domain and RLD 6
234311	176.139	1.18199	0.33548	3.52327	0.000426253	0.0760073	Ddx60	DEAD (Asp-Glu-Ala-Asp) box polypeptide 60
16912	652.022	0.929219	0.264343	3.51521	0.000439407	0.076236	Psmb9	proteasome (prosome, macropain) subunit, beta type 9 (large multifunctional peptidase 2)
73656	218.84	1.15134	0.327665	3.51378	0.000441779	0.076236	Ms4a6c	membrane-spanning 4-domains, subfamily A, member 6C
382045	55.1041	1.21456	0.345877	3.51153	0.00044553	0.076236	Gpr114	G protein-coupled receptor 114
15959	66.2116	1.14618	0.326855	3.5067	0.000453699	0.076236	Ifit3	interferon-induced protein with tetratricopeptide repeats 3
80861	164.925	1.08399	0.309281	3.50488	0.000456819	0.076236	Dhx58	DEXH (Asp-Glu-X-His) box polypeptide 58
109361	34.5839	1.22004	0.348828	3.49754	0.000469576	0.077373	D730005E14Rik	RIKEN cDNA D730005E14 gene
545030	308.609	0.902727	0.258374	3.49388	0.000476048	0.077459	Wdfy4	WD repeat and FYVE domain containing 4
12642	72.4822	-1.17225	0.336007	-3.48877	0.000485242	0.0779802	Ch25h	cholesterol 25-hydroxylase
74145	1180.74	1.0794	0.311557	3.46453	0.000531162	0.0829636	F13a1	coagulation factor XIII, A1 subunit
105827	70.8696	-1.16442	0.336149	-3.464	0.000532199	0.0829636	Amigo2	adhesion molecule with Ig like domain 2
11982	58.7718	1.17282	0.338861	3.46108	0.00053802	0.0829636	Atp10a	ATPase, class V, type 10A
24063	263.832	-0.899403	0.260629	-3.45089	0.000558745	0.0829636	Spry1	sprouty homolog 1 (Drosophila)
16012	50.1359	-1.1997	0.347654	-3.45084	0.000558846	0.0829636	Igfbp6	insulin-like growth factor binding protein 6
17064	342.283	0.877603	0.254536	3.44785	0.000565062	0.0829636	Cd93	CD93 antigen
544881	17.3401	-1.19039	0.345562	-3.44479	0.000571505	0.0829636	BB287469	expressed sequence BB287469
16913	1652.7	0.951231	0.27614	3.44474	0.000571606	0.0829636	Psmb8	proteasome (prosome, macropain) subunit, beta type 8 (large multifunctional peptidase 7)
19044	561.79	-0.907417	0.263493	-3.44379	0.000573613	0.0829636	Ppox	protoporphyrinogen oxidase
224585	312.617	-0.903228	0.263432	-3.42869	0.000606492	0.0867551	Zfp160	zinc finger protein 160
240753	36.9053	-1.18088	0.345218	-3.42068	0.00062465	0.0883812	Plekha6	pleckstrin homology domain containing, family A member 6
20708	74.0554	-1.11901	0.328073	-3.41087	0.000647555	0.0906367	Serpinb6b	serine (or cysteine) peptidase inhibitor, clade B, member 6b
17295	73.5227	1.17966	0.346999	3.3996	0.000674838	0.0928425	Met	met proto-oncogene
19298	455.493	-0.92029	0.270793	-3.39849	0.000677579	0.0928425	Pex19	peroxisomal biogenesis factor 19
212937	219.372	1.04709	0.30933	3.38502	0.000711741	0.0965076	Tifab	TRAF-interacting protein with forkhead-associated domain, family member B
68026	1539.25	0.800538	0.236744	3.38145	0.00072105	0.0967619	2810417H13Rik	RIKEN cDNA 2810417H13 gene
57266	2236.84	-0.778869	0.231038	-3.37117	0.000748502	0.0990595	Cxcl14	chemokine (C-X-C motif) ligand 14
16145	279.435	1.00985	0.299725	3.36924	0.000753766	0.0990595	Igtp	interferon gamma induced GTPase
12346	12392.2	-1.02558	0.304633	-3.3666	0.000761001	0.0990595	Car1	carbonic anhydrase 1
55932	291.476	0.84854	0.253167	3.3517	0.000803159	0.102086	Gbp3	guanylate binding protein 3
329828	74.6222	-1.13407	0.338587	-3.34941	0.000809845	0.102086	AI464131	expressed sequence AI464131
16421	289.09	0.886373	0.264685	3.34879	0.000811657	0.102086	Itgb7	integrin beta 7
258653	15.211	0.999238	0.298508	3.34744	0.000815621	0.102086	Olfr1136	olfactory receptor 1136
11595	94.5561	-1.16485	0.350672	-3.32176	0.000894501	0.110699	Acan	aggrecan
76568	354.621	-0.82104	0.247472	-3.31771	0.000907581	0.110699	Ift46	intraflagellar transport 46
52614	25.0847	-1.15621	0.348722	-3.31555	0.000914623	0.110699	Emr4	EGF-like module containing, mucin-like, hormone receptor-like sequence 4
67893	811.421	0.907465	0.273796	3.31438	0.000918455	0.110699	Tmem86a	transmembrane protein 86A
20310	358.622	-1.13957	0.344577	-3.30714	0.000942531	0.112559	Cxcl2	chemokine (C-X-C motif) ligand 2
67216	339.185	-0.910732	0.276534	-3.29338	0.000989889	0.11714	Mboat2	membrane bound O-acyltransferase domain containing 2
67873	352.685	-0.886359	0.269641	-3.28719	0.00101194	0.118357	Mri1	methylthioribose-1-phosphate isomerase homolog (S. cerevisiae)
77090	303.281	0.960295	0.292291	3.28541	0.00101836	0.118357	Ocel1	occludin/ELL domain containing 1
246727	222.055	1.1268	0.343442	3.28091	0.00103474	0.119196	Oas3	2'-5' oligoadenylate synthetase 3
16188	228.871	1.03004	0.314777	3.27229	0.0010668	0.121811	Il3ra	interleukin 3 receptor, alpha chain
14998	253.444	0.858838	0.263364	3.26103	0.00111008	0.125651	H2-DMa	histocompatibility 2, class II, locus DMa
225608	139.146	-0.986942	0.302907	-3.25824	0.00112107	0.125801	Sh3tc2	SH3 domain and tetratricopeptide repeats 2
11504	2556.14	-0.72562	0.223376	-3.24843	0.00116043	0.129105	Adamts1	a disintegrin-like and metallopeptidase (reprolysin type) with thrombospondin type 1 motif, 1
19883	349.376	-0.969266	0.299011	-3.24157	0.00118873	0.13101	Rora	RAR-related orphan receptor alpha
243983	494.624	-0.782043	0.241414	-3.23943	0.00119768	0.13101	Zdhhc13	zinc finger, DHHC domain containing 13
211323	94.3712	1.00804	0.311449	3.23662	0.00120956	0.131207	Nrg1	neuregulin 1
57875	1766.4	-0.749979	0.233794	-3.20787	0.00133723	0.143857	Angptl4	angiopoietin-like 4
18484	881.057	-0.79296	0.247601	-3.20258	0.00136204	0.144626	Pam	peptidylglycine alpha-amidating monooxygenase
70423	64.4225	-1.05802	0.330532	-3.20096	0.0013697	0.144626	Tspan15	tetraspanin 15
244672	208.095	0.861317	0.269222	3.19928	0.00137771	0.144626	Cwf19l2	CWF19-like 2, cell cycle control (S. pombe)
17084	105.691	1.05102	0.329096	3.19366	0.0014048	0.14629	Ly86	lymphocyte antigen 86
170706	147.735	-1.0102	0.316743	-3.18933	0.00142602	0.147321	Tmem37	transmembrane protein 37
18377	9.31187	1.01187	0.317475	3.18726	0.00143629	NA	Omg	oligodendrocyte myelin glycoprotein
211612	185.601	-0.993765	0.311929	-3.18587	0.0014432	0.147923	Ptchd1	patched domain containing 1
84544	60.1226	-1.09449	0.343926	-3.18235	0.00146084	0.148561	Cd96	CD96 antigen
223272	37.7617	-1.11136	0.350384	-3.17183	0.00151479	0.151318	Itgbl1	integrin, beta-like 1
14313	317.837	-0.892305	0.281361	-3.17139	0.0015171	0.151318	Fst	follistatin
381067	58.803	1.09382	0.34502	3.1703	0.00152283	0.151318	Zfp229	zinc finger protein 229
15466	30.5805	1.10799	0.350481	3.16134	0.00157046	0.154869	Hrh2	histamine receptor H2
74155	6489.34	-0.821627	0.262234	-3.13318	0.00172924	0.169244	Errfi1	ERBB receptor feedback inhibitor 1
19253	515.232	0.857471	0.275046	3.11755	0.00182359	0.176181	Ptpn18	protein tyrosine phosphatase, non-receptor type 18
72535	96.5845	1.07551	0.345048	3.11697	0.00182719	0.176181	Aldh1b1	aldehyde dehydrogenase 1 family, member B1
100041433	25.6152	-1.08562	0.34878	-3.11262	0.00185437	0.177488	Gm13247	predicted gene 13247
13121	313.919	-0.819457	0.263774	-3.10666	0.00189214	0.178995	Cyp51	cytochrome P450, family 51
69551	1391.9	0.92861	0.298992	3.1058	0.00189762	0.178995	2310022B05Rik	RIKEN cDNA 2310022B05 gene
14866	652.168	-0.820823	0.264519	-3.10308	0.00191517	0.179351	Gstm5	glutathione S-transferase, mu 5
213556	120.268	-0.996928	0.321652	-3.0994	0.00193913	0.180297	Plekhh2	pleckstrin homology domain containing, family H (with MyTH4 domain) member 2
21824	682.06	-0.819768	0.264787	-3.09595	0.00196183	0.181115	Thbd	thrombomodulin
17920	273.024	-0.870348	0.282426	-3.08168	0.00205833	0.188685	Myo6	myosin VI
408062	209.076	1.02956	0.334797	3.07519	0.00210368	0.190678	Zfp873	zinc finger protein 873
81489	2906.2	-0.793873	0.258222	-3.07439	0.00210936	0.190678	Dnajb1	DnaJ (Hsp40) homolog, subfamily B, member 1
20682	113.711	-0.96749	0.314964	-3.07174	0.00212813	0.191047	Sox9	SRY (sex determining region Y)-box 9
72512	256.324	0.863151	0.281402	3.06732	0.00215988	0.192569	Tmem173	transmembrane protein 173
21940	34.5477	1.07271	0.350327	3.06203	0.00219842	0.194353	Cd27	CD27 antigen
20520	179.86	-0.854871	0.279457	-3.05905	0.00222044	0.194353	Slc22a5	solute carrier family 22 (organic cation transporter), member 5
244416	223.832	-0.959678	0.314194	-3.05441	0.00225502	0.194353	Ppp1r3b	protein phosphatase 1, regulatory (inhibitor) subunit 3B
12515	752.899	0.770192	0.252178	3.05416	0.00225694	0.194353	Cd69	CD69 antigen
66039	373.269	-0.859904	0.281692	-3.05264	0.00226838	0.194353	Tmem254a	transmembrane protein 254a
11898	110.211	0.925615	0.303232	3.0525	0.00226947	0.194353	Ass1	argininosuccinate synthetase 1
70556	178.927	-0.894701	0.29345	-3.04891	0.00229677	0.195406	Slc25a33	solute carrier family 25, member 33
12404	30.5691	-1.06692	0.350497	-3.04403	0.00233434	0.19642	Cbln1	cerebellin 1 precursor protein
15040	697.014	0.833124	0.273744	3.04344	0.00233887	0.19642	H2-T23	histocompatibility 2, T region locus 23
70086	56.4878	-1.05139	0.345971	-3.03897	0.00237388	0.197979	Cysltr2	cysteinyl leukotriene receptor 2
110877	28.3926	1.05114	0.346203	3.03619	0.00239585	0.197979	Slc18a1	solute carrier family 18 (vesicular monoamine), member 1
13516	22.7383	-0.981883	0.323489	-3.03529	0.00240306	0.197979	Epyc	epiphycan
27007	16.2996	1.03476	0.341212	3.0326	0.00242459	0.198496	Klrk1	killer cell lectin-like receptor subfamily K, member 1
51902	129.458	-0.936167	0.310625	-3.01382	0.00257981	0.209883	Rnf24	ring finger protein 24
14659	8.92496	0.910891	0.302871	3.00752	0.00263385	NA	Glrp1	glutamine repeat protein 1
14129	16.662	0.951091	0.316555	3.0045	0.00266016	0.215077	Fcgr1	Fc receptor, IgG, high affinity I
53856	106.744	1.04181	0.347364	2.99919	0.002707	0.217513	Prg3	proteoglycan 3
269831	117.434	-0.9555	0.319543	-2.99021	0.00278789	0.222638	Tspan12	tetraspanin 12
21426	285.699	0.907869	0.304054	2.98588	0.00282761	0.224433	Tfec	transcription factor EC
217169	14.1005	0.963179	0.322992	2.98206	0.0028632	0.22588	Tns4	tensin 4
21846	73.5734	1.00673	0.337968	2.97879	0.0028939	0.226927	Tie1	tyrosine kinase with immunoglobulin-like and EGF-like domains 1
15165	12.8438	0.951624	0.319515	2.97834	0.00289814	NA	Hcn1	hyperpolarization-activated, cyclic nucleotide-gated K+ 1
66141	2195.95	0.707884	0.238357	2.96985	0.00297947	0.232238	Ifitm3	interferon induced transmembrane protein 3
100216455	12.8187	0.92426	0.311314	2.9689	0.00298871	NA	Gm14124	predicted gene 14124
629016	62.8686	0.989525	0.334558	2.95771	0.00309933	0.240143	Zfp953	zinc finger protein 953
14264	505.973	-0.970488	0.328841	-2.95124	0.00316504	0.243783	Fmod	fibromodulin
110279	98.8064	0.937985	0.318213	2.94766	0.00320187	0.243969	Bcr	breakpoint cluster region
102941	71.6538	-1.00029	0.339386	-2.94737	0.00320494	0.243969	B630019K06Rik	novel protein similar to F-box and leucine-rich repeat protein 17 (Fbxl17)
20393	2061.51	-0.683225	0.232136	-2.94321	0.00324828	0.24583	Sgk1	serum/glucocorticoid regulated kinase 1
67419	17.462	-0.995516	0.338694	-2.93928	0.00328979	0.247533	3632451O06Rik	RIKEN cDNA 3632451O06 gene
20452	259.743	0.9008	0.307016	2.93405	0.00334567	0.249535	St8sia4	ST8 alpha-N-acetyl-neuraminide alpha-2,8-sialyltransferase 4
76650	195.548	-0.908832	0.309842	-2.93321	0.00335474	0.249535	Srxn1	sulfiredoxin 1 homolog (S. cerevisiae)
14366	45.1881	-0.986174	0.336498	-2.9307	0.00338196	0.250131	Fzd4	frizzled homolog 4 (Drosophila)
22759	194.327	1.00867	0.345398	2.92031	0.00349683	0.257165	Zfp97	zinc finger protein 97
243743	33.7186	-1.0212	0.350095	-2.91693	0.003535	0.258512	Plxna4	plexin A4
58801	203.675	0.800344	0.274585	2.91474	0.0035598	0.258871	Pmaip1	phorbol-12-myristate-13-acetate-induced protein 1
104776	343.461	-0.863783	0.296792	-2.9104	0.00360972	0.261008	Aldh6a1	aldehyde dehydrogenase family 6, subfamily A1
208638	538.069	-0.737079	0.253438	-2.90832	0.00363379	0.261008	Slc25a38	solute carrier family 25, member 38
13035	12897.5	0.928775	0.319498	2.90698	0.00364935	0.261008	Ctsg	cathepsin G
79560	281.092	-0.807299	0.2782	-2.90186	0.00370952	0.263862	Ublcp1	ubiquitin-like domain containing CTD phosphatase 1
23959	335.116	-0.840663	0.290209	-2.89676	0.00377044	0.266738	Nt5e	5' nucleotidase, ecto
244486	16.4219	-0.907811	0.313744	-2.89348	0.00381002	0.267551	Adam29	a disintegrin and metallopeptidase domain 29
16197	447.27	0.975525	0.337271	2.89241	0.00382304	0.267551	Il7r	interleukin 7 receptor
67717	8.35479	0.838535	0.290101	2.89049	0.00384645	NA	Lipf	lipase, gastric
243771	194.577	0.884183	0.306596	2.88387	0.00392817	0.273439	Parp12	poly (ADP-ribose) polymerase family, member 12
16596	1256.57	-0.804984	0.279451	-2.88059	0.00396931	0.273929	Klf1	Kruppel-like factor 1 (erythroid)
76459	201.601	-0.885933	0.30762	-2.87996	0.00397731	0.273929	Car12	carbonic anyhydrase 12
17128	303.072	0.757191	0.263339	2.87534	0.0040359	0.276502	Smad4	SMAD family member 4
16373	351.772	-0.779538	0.271551	-2.87069	0.00409577	0.279134	Irx3	Iroquois related homeobox 3
216835	7.8638	0.85306	0.297274	2.86961	0.00410976	NA	Usp43	ubiquitin specific peptidase 43
56417	355.813	0.748382	0.261085	2.86643	0.0041513	0.27961	Adar	adenosine deaminase, RNA-specific
11752	66.9289	-1.00559	0.350908	-2.86568	0.00416118	0.27961	Anxa8	annexin A8
56078	17.4889	-0.951453	0.33207	-2.86522	0.00416719	0.27961	Car5b	carbonic anhydrase 5b, mitochondrial
12950	247.116	-0.923956	0.322659	-2.86357	0.00418896	0.279629	Hapln1	hyaluronan and proteoglycan link protein 1
434223	425.013	0.817017	0.286473	2.85198	0.00434472	0.288547	Gm1966	predicted gene 1966
12317	6755.86	0.792042	0.278128	2.84775	0.00440289	0.290926	Calr	calreticulin
474332	161.119	-0.796845	0.280491	-2.84089	0.00449873	0.295758	Dnm3os	dynamin 3, opposite strand
239250	33.7698	-0.988533	0.348594	-2.83578	0.00457146	0.299028	Slitrk6	SLIT and NTRK-like family, member 6
449000	146.872	0.972008	0.344058	2.82513	0.00472618	0.307603	Zfp960	zinc finger protein 960
71398	334.137	0.905201	0.320885	2.82095	0.00478814	0.308156	5430427O19Rik	RIKEN cDNA 5430427O19 gene
329207	21.7942	0.914688	0.324347	2.82009	0.00480106	0.308156	Rbm44	RNA binding motif protein 44
58861	14.7621	0.861285	0.305605	2.8183	0.00482789	0.308156	Cysltr1	cysteinyl leukotriene receptor 1
11847	268.581	-0.856534	0.30393	-2.8182	0.00482937	0.308156	Arg2	arginase type II
268301	444.269	0.732881	0.26092	2.80883	0.00497218	0.315122	Sowahc	sosondowah ankyrin repeat domain family member C
319468	252.143	0.804417	0.286486	2.80788	0.00498695	0.315122	Ppm1h	protein phosphatase 1H (PP2C domain containing)
226352	91.6807	-0.894742	0.319201	-2.80307	0.00506193	0.318315	Epb4.1l5	erythrocyte protein band 4.1-like 5
70101	96.1381	0.86789	0.309993	2.79971	0.00511487	0.320098	Cyp4f16	cytochrome P450, family 4, subfamily f, polypeptide 16
210853	148.213	0.928261	0.331859	2.79715	0.00515553	0.321098	Zfp947	zinc finger protein 947
74735	122.096	0.824539	0.295142	2.7937	0.00521081	0.322996	Trim14	tripartite motif-containing 14
105387	211.764	0.933435	0.334328	2.79197	0.00523882	0.323193	Akr1c14	aldo-keto reductase family 1, member C14
14219	1659.9	-0.670016	0.240482	-2.78614	0.00533402	0.326769	Ctgf	connective tissue growth factor
20308	518.817	0.864183	0.310418	2.78394	0.00537034	0.326769	Ccl9	chemokine (C-C motif) ligand 9
11979	180.737	-0.844307	0.30329	-2.78383	0.00537209	0.326769	Atp7b	ATPase, Cu++ transporting, beta polypeptide
16364	279.899	0.87538	0.315206	2.77717	0.00548347	0.330865	Irf4	interferon regulatory factor 4
73895	29.0154	0.962003	0.346447	2.77677	0.00549027	0.330865	4930431P03Rik	RIKEN cDNA 4930431P03 gene
66333	77.1068	-0.960717	0.346385	-2.77355	0.00554486	0.331298	Aqp11	aquaporin 11
15507	94.5269	-0.955234	0.344434	-2.77334	0.00554836	0.331298	Hspb1	heat shock protein 1
17179	212.743	0.873164	0.315427	2.76819	0.00563681	0.335043	Matk	megakaryocyte-associated tyrosine kinase
83691	83.3903	-0.930998	0.33671	-2.76498	0.00569262	0.336822	Crispld1	cysteine-rich secretory protein LCCL domain containing 1
12266	3746.41	0.762727	0.276005	2.76345	0.00571935	0.336872	C3	complement component 3
100043133	76.4065	0.869334	0.314787	2.76166	0.0057509	0.337205	9130023H24Rik	RIKEN cDNA 9130023H24 gene
232984	152.511	0.856957	0.310807	2.7572	0.00582986	0.340024	B3gnt8	UDP-GlcNAc:betaGal beta-1,3-N-acetylglucosaminyltransferase 8
269529	183.987	-0.744621	0.270438	-2.75339	0.00589812	0.340024	Fbxo10	F-box protein 10
328833	261.134	0.855558	0.310732	2.75336	0.00589868	0.340024	Treml2	triggering receptor expressed on myeloid cells-like 2
192663	202.651	-0.818166	0.297284	-2.75214	0.00592078	0.340024	Abcg4	ATP-binding cassette, sub-family G (WHITE), member 4
223332	107.343	-0.85223	0.309883	-2.75017	0.00595646	0.340024	Ranbp3l	RAN binding protein 3-like
98256	38.3547	0.941979	0.342627	2.74928	0.00597257	0.340024	Kmo	kynurenine 3-monooxygenase (kynurenine 3-hydroxylase)
17858	71.5688	0.950813	0.345904	2.74878	0.00598183	0.340024	Mx2	MX dynamin-like GTPase 2
56367	704.806	-0.824502	0.300692	-2.74201	0.00610643	0.344261	Scoc	short coiled-coil protein
213391	489.544	0.714147	0.260465	2.74182	0.00610997	0.344261	Rassf4	Ras association (RalGDS/AF-6) domain family member 4
18008	46.9252	-0.959724	0.350359	-2.73926	0.00615776	0.344261	Nes	nestin
68262	216.457	-0.846835	0.309174	-2.73903	0.00616216	0.344261	Agpat4	1-acylglycerol-3-phosphate O-acyltransferase 4 (lysophosphatidic acid acyltransferase, delta)
11832	31.7676	-0.956593	0.349635	-2.73598	0.00621955	0.345983	Aqp7	aquaporin 7
231655	130.935	0.908295	0.332945	2.72806	0.0063708	0.349226	Oasl1	2'-5' oligoadenylate synthetase-like 1
15018	802.155	0.694341	0.25453	2.72793	0.00637333	0.349226	H2-Q7	histocompatibility 2, Q region locus 7
54445	1698.98	0.726738	0.26656	2.72636	0.00640375	0.349226	Unc93b1	unc-93 homolog B1 (C. elegans)
68859	263.108	-0.799813	0.293429	-2.72575	0.00641561	0.349226	Smim1	small integral membrane protein 1
73919	42.8818	0.930924	0.341738	2.72409	0.00644793	0.349226	Lyrm1	LYR motif containing 1
226791	93.5863	0.82796	0.303953	2.72397	0.00645016	0.349226	Lyplal1	lysophospholipase-like 1
19011	42.8583	0.924848	0.33962	2.72318	0.00646565	0.349226	Endou	endonuclease, polyU-specific
666589	10.7919	0.827388	0.304114	2.72065	0.00651533	NA	Gm8179	predicted gene 8179
71827	7.91505	0.817657	0.301002	2.71645	0.00659867	NA	Lrrc34	leucine rich repeat containing 34
69325	11.589	0.902902	0.333265	2.70926	0.00674335	NA	1700012B09Rik	RIKEN cDNA 1700012B09 gene
22781	48.7965	-0.926197	0.342155	-2.70695	0.00679036	0.365249	Ikzf4	IKAROS family zinc finger 4
70717	39.1222	-0.947024	0.350696	-2.70041	0.00692545	0.370982	Medag	mesenteric estrogen dependent adipogenesis
71982	363.397	0.756349	0.280276	2.69859	0.00696345	0.371489	Snx10	sorting nexin 10
69631	6.04156	0.749856	0.278114	2.69621	0.00701325	NA	Plet1os	placenta expressed transcript 1, opposite strand
70747	210.106	0.874477	0.324452	2.69525	0.00703368	0.371568	Tspan2	tetraspanin 2
20284	58.0123	-0.925627	0.343444	-2.69513	0.00703605	0.371568	Scrg1	scrapie responsive gene 1
228859	70.3596	-0.882661	0.327622	-2.69414	0.007057	0.371568	Fitm2	fat storage-inducing transmembrane protein 2
100041546	10741.5	0.810376	0.301155	2.6909	0.00712604	0.371568	Ly6c2	lymphocyte antigen 6 complex, locus C2
20853	873.741	-0.603906	0.224515	-2.68982	0.00714904	0.371568	Stau1	staufen (RNA binding protein) homolog 1 (Drosophila)
12125	553.549	-0.633497	0.235571	-2.6892	0.00716241	0.371568	Bcl2l11	BCL2-like 11 (apoptosis facilitator)
217125	326.535	-0.737976	0.274434	-2.68909	0.00716475	0.371568	Samd14	sterile alpha motif domain containing 14
72310	3029.03	0.819323	0.305417	2.68264	0.00730433	0.377304	Nkg7	natural killer cell group 7 sequence
56043	147.162	-0.756667	0.282368	-2.67972	0.0073684	0.379108	Akr1e1	aldo-keto reductase family 1, member E1
109006	861.945	0.615167	0.230169	2.67268	0.00752483	0.385633	Ciapin1	cytokine induced apoptosis inhibitor 1
102060	326.11	-0.764309	0.286402	-2.66866	0.00761546	0.388747	Gadd45gip1	growth arrest and DNA-damage-inducible, gamma interacting protein 1
402773	12.4215	0.912811	0.34208	2.66841	0.00762105	NA	D030018L15Rik	nuclear receptor coactivator 2 pseudogene
209550	33.1717	-0.934088	0.350416	-2.66565	0.00768393	0.39071	Rad51ap2	RAD51 associated protein 2
96875	193.018	-0.875391	0.328559	-2.66434	0.00771399	0.390712	Prg4	proteoglycan 4 (megakaryocyte stimulating factor, articular superficial zone protein)
54720	285.489	-0.828269	0.312206	-2.65296	0.00797893	0.402565	Rcan1	regulator of calcineurin 1
19152	15926.3	0.843515	0.31854	2.64807	0.00809528	0.406858	Prtn3	proteinase 3
20342	243.001	-0.721454	0.272646	-2.64612	0.00814217	0.407641	Selenbp2	selenium binding protein 2
19159	615.039	-0.719423	0.272628	-2.63885	0.00831884	0.41234	Cyth3	cytohesin 3
64136	1027.48	0.788245	0.298733	2.63862	0.00832437	0.41234	Sdf2l1	stromal cell-derived factor 2-like 1
21354	854.945	0.627525	0.237917	2.63758	0.0083501	0.41234	Tap1	transporter 1, ATP-binding cassette, sub-family B (MDR/TAP)
360213	29.2647	0.912935	0.346194	2.63706	0.00836274	0.41234	Trim46	tripartite motif-containing 46
70862	9.14648	0.791432	0.300137	2.6369	0.00836665	NA	Spata16	spermatogenesis associated 16
77117	299.04	0.768914	0.291746	2.63556	0.00839983	0.412606	Zfp934	zinc finger protein 934
71721	58.5644	-0.851995	0.323433	-2.63423	0.0084329	0.412673	Fam13c	family with sequence similarity 13, member C
17067	1825.01	0.800971	0.304523	2.63025	0.00853224	0.415971	Ly6c1	lymphocyte antigen 6 complex, locus C1
74051	29.7442	-0.919692	0.349986	-2.6278	0.00859389	0.416467	Steap2	six transmembrane epithelial antigen of prostate 2
30060	49.0869	-0.921744	0.350856	-2.62713	0.00861082	0.416467	Mfi2	antigen p97 (melanoma associated) identified by monoclonal antibodies 133.2 and 96.5
99887	495.173	-0.817699	0.311381	-2.62604	0.00863841	0.416467	Tmem56	transmembrane protein 56
14283	75.3356	-0.869508	0.33202	-2.61885	0.00882279	0.423787	Fosl1	fos-like antigen 1
75974	653.367	0.626757	0.239575	2.61611	0.00889366	0.425621	Dock11	dedicator of cytokinesis 11
55985	28.1222	0.916966	0.35079	2.614	0.00894891	0.426696	Cxcl13	chemokine (C-X-C motif) ligand 13
17161	177.367	0.702706	0.269089	2.61143	0.00901646	0.4283	Maoa	monoamine oxidase A
227325	13.7264	-0.845336	0.323856	-2.61022	0.00904837	0.4283	Dner	delta/notch-like EGF-related receptor
17082	161.134	-0.87276	0.334623	-2.60819	0.00910237	0.429296	Il1rl1	interleukin 1 receptor-like 1
14247	985.347	0.654848	0.251937	2.59925	0.00934275	0.439042	Fli1	Friend leukemia integration 1
20533	325.28	-0.666204	0.256659	-2.59568	0.00944033	0.441907	Slc4a1	solute carrier family 4 (anion exchanger), member 1
330914	40.8067	0.892147	0.343883	2.59433	0.00947755	0.441907	Arhgap32	Rho GTPase activating protein 32
11932	614.782	-0.789577	0.304466	-2.59332	0.00950556	0.441907	Atp1b2	ATPase, Na+/K+ transporting, beta 2 polypeptide
57916	51.0522	0.88775	0.343055	2.58778	0.00965964	0.447108	Tnfrsf13b	tumor necrosis factor receptor superfamily, member 13b
328949	51.7902	-0.890249	0.344146	-2.58684	0.00968613	0.447108	Mcc	mutated in colorectal cancers
17164	755.221	0.582578	0.22532	2.58555	0.00972231	0.447192	Mapkapk2	MAP kinase-activated protein kinase 2
112407	192.176	0.77155	0.298557	2.58426	0.00975873	0.447287	Egln3	egl-9 family hypoxia-inducible factor 3
19335	103.002	-0.778699	0.301617	-2.58175	0.00983003	0.448974	Rab23	RAB23, member RAS oncogene family
80914	796.32	-0.62997	0.24418	-2.57994	0.00988184	0.449543	Uck2	uridine-cytidine kinase 2
60504	120.899	0.834999	0.323781	2.5789	0.00991156	0.449543	Il21r	interleukin 21 receptor
229003	212.965	0.662194	0.25709	2.57573	0.0100029	0.452108	Helz2	helicase with zinc finger 2, transcriptional coactivator
13730	2045.08	-0.667334	0.259317	-2.57343	0.0100696	0.453438	Emp1	epithelial membrane protein 1
319757	410.964	-0.713395	0.277335	-2.57232	0.0101019	0.453438	Smo	smoothened homolog (Drosophila)
11556	11.0152	-0.83729	0.325532	-2.57207	0.0101094	NA	Adrb3	adrenergic receptor, beta 3
68695	194.313	-0.742752	0.289067	-2.56948	0.0101851	0.455601	Hddc3	HD domain containing 3
20846	887.6	0.644017	0.250911	2.56672	0.0102666	0.457088	Stat1	signal transducer and activator of transcription 1
19250	173.661	-0.802525	0.312756	-2.56598	0.0102886	0.457088	Ptpn14	protein tyrosine phosphatase, non-receptor type 14
209837	754.733	-0.667208	0.260756	-2.55874	0.0105052	0.465123	Slc38a5	solute carrier family 38, member 5
67844	1119.38	0.635647	0.248683	2.55605	0.0105868	0.467147	Rab32	RAB32, member RAS oncogene family
102693	318.553	-0.773617	0.302937	-2.55372	0.0106579	0.467369	Phldb1	pleckstrin homology-like domain, family B, member 1
226841	52.6413	-0.891875	0.349299	-2.55333	0.0106699	0.467369	Vash2	vasohibin 2
20203	70.7568	-0.843281	0.330393	-2.55236	0.0106995	0.467369	S100b	S100 protein, beta polypeptide, neural
216616	185.093	-0.832044	0.326527	-2.54817	0.0108291	0.471447	Efemp1	epidermal growth factor-containing fibulin-like extracellular matrix protein 1
99586	33.3091	-0.880359	0.346195	-2.54296	0.0109919	0.475242	Dpyd	dihydropyrimidine dehydrogenase
100037278	598.48	0.836227	0.328965	2.54199	0.0110223	0.475242	Fam129c	family with sequence similarity 129, member C
226123	14.4919	-0.848449	0.333788	-2.54188	0.0110258	0.475242	Morn4	MORN repeat containing 4
12494	110.998	0.849681	0.334509	2.54008	0.0110826	0.476113	Cd38	CD38 antigen
80902	51.6857	0.887576	0.349867	2.5369	0.011184	0.47889	Zfp202	zinc finger protein 202
102075	13.4135	-0.856	0.337651	-2.53516	0.0112395	0.479686	Plekhg4	pleckstrin homology domain containing, family G (with RhoGef domain) member 4
68144	19.4501	0.863491	0.340954	2.53257	0.0113228	0.481664	5031426D15Rik	RIKEN cDNA 5031426D15 gene
75166	7.71772	0.743738	0.29412	2.52869	0.0114489	NA	4930533B01Rik	RIKEN cDNA 4930533B01 gene
14862	2142.72	0.778063	0.308025	2.52597	0.0115379	0.487229	Gstm1	glutathione S-transferase, mu 1
100503184	7.31196	0.675235	0.267385	2.52532	0.0115592	NA	Gm19583	predicted gene, 19583
110257	5925.96	-0.630408	0.249637	-2.5253	0.0115599	0.487229	Hba-a2	hemoglobin alpha, adult chain 2
12160	269.481	-0.693337	0.274576	-2.52512	0.0115659	0.487229	Bmp5	bone morphogenetic protein 5
21827	66.118	-0.877411	0.347816	-2.52263	0.011648	0.488957	Thbs3	thrombospondin 3
20306	100.024	-0.781263	0.309828	-2.52161	0.0116821	0.488957	Ccl7	chemokine (C-C motif) ligand 7
13607	87.6876	-0.807142	0.320508	-2.51832	0.0117916	0.491688	Eda	ectodysplasin-A
30928	52.1057	0.827805	0.328835	2.51739	0.0118229	0.491688	Zbtb18	zinc finger and BTB domain containing 18
210762	5.67753	0.681499	0.270769	2.51691	0.011839	NA	Ppp1r36	protein phosphatase 1, regulatory subunit 36
232431	38.5849	-0.880061	0.350534	-2.51063	0.0120515	0.499599	Gprc5a	G protein-coupled receptor, family C, group 5, member A
18414	225.119	-0.689704	0.27501	-2.50793	0.0121442	0.500848	Osmr	oncostatin M receptor
17427	517.915	-0.712642	0.284288	-2.50676	0.0121842	0.500848	Mns1	meiosis-specific nuclear structural protein 1
75564	92.0172	0.820829	0.327495	2.50639	0.012197	0.500848	Rsph9	radial spoke head 9 homolog (Chlamydomonas)
14584	103.116	-0.786395	0.314091	-2.50372	0.0122896	0.500999	Gfpt2	glutamine fructose-6-phosphate transaminase 2
13041	20.8652	0.876758	0.350321	2.50273	0.0123239	0.500999	Ctsw	cathepsin W
213326	318.138	-0.632998	0.252956	-2.50241	0.0123352	0.500999	Scyl2	SCY1-like 2 (S. cerevisiae)
18295	1635.81	-0.656657	0.262469	-2.50185	0.0123547	0.500999	Ogn	osteoglycin
227327	27.9265	-0.875363	0.350199	-2.49961	0.0124329	0.501559	B3gnt7	UDP-GlcNAc:betaGal beta-1,3-N-acetylglucosaminyltransferase 7
330790	59.923	-0.848755	0.339767	-2.49805	0.0124878	0.501559	Hapln4	hyaluronan and proteoglycan link protein 4
12767	296.498	0.721355	0.28894	2.49656	0.0125404	0.501559	Cxcr4	chemokine (C-X-C motif) receptor 4
16365	572.789	-0.784813	0.314457	-2.49577	0.0125682	0.501559	Irg1	immunoresponsive gene 1
12475	3378.51	-0.863243	0.345998	-2.49494	0.012598	0.501559	Cd14	CD14 antigen
80287	656.964	0.763243	0.305923	2.49489	0.0125997	0.501559	Apobec3	apolipoprotein B mRNA editing enzyme, catalytic polypeptide 3
68693	307.086	0.689046	0.276357	2.49332	0.0126555	0.502245	Hnrnpul2	heterogeneous nuclear ribonucleoprotein U-like 2
67392	509.813	-0.604898	0.24291	-2.49022	0.0127665	0.505109	4833420G17Rik	RIKEN cDNA 4833420G17 gene
72203	145.517	-0.78094	0.313954	-2.48743	0.012867	0.507543	2610507I01Rik	RIKEN cDNA 2610507I01 gene
12772	249.594	0.85338	0.343594	2.48369	0.0130031	0.511363	Ccr2	chemokine (C-C motif) receptor 2
26358	205.975	-0.789884	0.31824	-2.48204	0.0130634	0.512097	Aldh1a7	aldehyde dehydrogenase family 1, subfamily A7
19039	1911.85	0.580567	0.234259	2.47831	0.0132006	0.512097	Lgals3bp	lectin, galactoside-binding, soluble, 3 binding protein
231602	30.4113	-0.852274	0.343919	-2.47812	0.0132077	0.512097	P2rx2	purinergic receptor P2X, ligand-gated ion channel, 2
16165	23.7148	0.763051	0.307983	2.47757	0.0132279	0.512097	Il13ra2	interleukin 13 receptor, alpha 2
14778	9955.67	-0.660013	0.266399	-2.47753	0.0132295	0.512097	Gpx3	glutathione peroxidase 3
12331	1340.5	0.724571	0.292547	2.47677	0.0132578	0.512097	Cap1	CAP, adenylate cyclase-associated protein 1 (yeast)
18053	7.81426	0.714373	0.288676	2.47465	0.0133366	NA	Ngfr	nerve growth factor receptor (TNFR superfamily, member 16)
53417	39.9226	-0.865244	0.350201	-2.4707	0.0134847	0.516315	Hif3a	hypoxia inducible factor 3, alpha subunit
382090	151.961	0.694872	0.281431	2.46907	0.0135466	0.516315	Cep162	centrosomal protein 162
14362	312.85	-0.662347	0.268271	-2.46895	0.013551	0.516315	Fzd1	frizzled homolog 1 (Drosophila)
27056	191.623	0.811455	0.328851	2.46755	0.0136043	0.516315	Irf5	interferon regulatory factor 5
21943	437.905	-0.696281	0.282197	-2.46736	0.0136115	0.516315	Tnfsf11	tumor necrosis factor (ligand) superfamily, member 11
212632	62.8912	-0.786351	0.318703	-2.46735	0.0136119	0.516315	Iffo2	intermediate filament family orphan 2
380732	158.87	0.742429	0.301007	2.46648	0.0136447	0.516315	Milr1	mast cell immunoglobulin like receptor 1
216858	176.58	-0.705093	0.28629	-2.46286	0.0137833	0.52005	Kctd11	potassium channel tetramerisation domain containing 11
71592	75.4872	0.776493	0.316177	2.45588	0.0140539	0.526112	Pogk	pogo transposable element with KRAB domain
53623	169.273	0.825067	0.33603	2.45534	0.0140753	0.526112	Gria3	glutamate receptor, ionotropic, AMPA3 (alpha 3)
252875	426.357	-0.609586	0.248334	-2.4547	0.0141	0.526112	Mios	missing oocyte, meiosis regulator, homolog (Drosophila)
15442	80.6461	0.850652	0.346559	2.45456	0.0141056	0.526112	Hpse	heparanase
53620	516.603	-0.669446	0.273249	-2.44995	0.0142878	0.530835	Vamp5	vesicle-associated membrane protein 5
26357	543.337	-0.638333	0.260619	-2.44929	0.0143138	0.530835	Abcg2	ATP-binding cassette, sub-family G (WHITE), member 2
22035	22.713	0.858074	0.350547	2.44781	0.0143726	0.531499	Tnfsf10	tumor necrosis factor (ligand) superfamily, member 10
78081	4.86558	0.629529	0.257366	2.44605	0.0144432	NA	Crisp4	cysteine-rich secretory protein 4
13590	68.713	-0.793111	0.324441	-2.44455	0.0145035	0.531967	Lefty1	left right determination factor 1
320295	28.4512	0.856546	0.350719	2.44225	0.0145959	0.531967	C920006O11Rik	RIKEN cDNA C920006O11 gene
56437	625.424	-0.685296	0.280644	-2.44187	0.0146112	0.531967	Rrad	Ras-related associated with diabetes
21817	994.421	-0.700794	0.286991	-2.44187	0.0146115	0.531967	Tgm2	transglutaminase 2, C polypeptide
209200	315.063	0.689441	0.282448	2.44095	0.0146487	0.531967	Dtx3l	deltex 3-like (Drosophila)
78593	11.0322	0.771011	0.315954	2.44027	0.0146764	NA	Nrip3	nuclear receptor interacting protein 3
218341	435.22	-0.767826	0.314734	-2.43961	0.0147033	0.531967	Rfesd	Rieske (Fe-S) domain containing
15460	28.5179	-0.849118	0.348084	-2.43941	0.0147114	0.531967	Hr	hairless
16905	3110.95	-0.558602	0.228993	-2.43939	0.0147121	0.531967	Lmna	lamin A
320129	79.0089	0.791852	0.324997	2.43649	0.0148306	0.534123	Adrbk2	adrenergic receptor kinase, beta 2
70325	57.7415	-0.841487	0.345449	-2.43592	0.0148539	0.534123	Pigw	phosphatidylinositol glycan anchor biosynthesis, class W
74646	408.118	-0.647677	0.266041	-2.4345	0.0149124	0.534635	Spsb1	splA/ryanodine receptor domain and SOCS box containing 1
213011	38.6768	-0.833323	0.342426	-2.43358	0.0149502	0.534635	Zfp583	zinc finger protein 583
27404	14.9265	-0.825095	0.339723	-2.42873	0.0151517	0.537015	Abca8b	ATP-binding cassette, sub-family A (ABC1), member 8b
11606	1945.91	-0.547507	0.225482	-2.42816	0.0151757	0.537015	Agt	angiotensinogen (serpin peptidase inhibitor, clade A, member 8)
67035	1224.13	-0.67783	0.279172	-2.42801	0.015182	0.537015	Dnajb4	DnaJ (Hsp40) homolog, subfamily B, member 4
13479	969.409	-0.67864	0.279516	-2.42791	0.0151859	0.537015	Dpep1	dipeptidase 1 (renal)
230767	92.6776	-0.730359	0.300927	-2.42703	0.015223	0.537015	Iqcc	IQ motif containing C
270160	6.3958	0.621992	0.256348	2.42636	0.0152512	NA	Rab39	RAB39, member RAS oncogene family
23892	352.794	-0.679696	0.280531	-2.42289	0.0153977	0.541707	Grem1	gremlin 1
381644	185.708	0.669107	0.276692	2.41823	0.015596	0.545957	Cep135	centrosomal protein 135
12837	1563.1	0.581009	0.240323	2.41762	0.0156225	0.545957	Col8a1	collagen, type VIII, alpha 1
209462	177.389	-0.680064	0.281354	-2.41711	0.0156443	0.545957	Hace1	HECT domain and ankyrin repeat containing, E3 ubiquitin protein ligase 1
20698	1785.61	-0.610724	0.252882	-2.41506	0.0157326	0.54611	Sphk1	sphingosine kinase 1
228913	126.545	0.787928	0.326316	2.41461	0.0157519	0.54611	Zfp217	zinc finger protein 217
70417	62.2934	-0.823935	0.341303	-2.41409	0.0157746	0.54611	Megf10	multiple EGF-like-domains 10
17329	359.613	0.636503	0.264277	2.40847	0.0160197	0.55204	Cxcl9	chemokine (C-X-C motif) ligand 9
76792	129.884	0.736297	0.305743	2.40822	0.0160307	0.55204	2410131K14Rik	RIKEN cDNA 2410131K14 gene
140859	110.359	-0.761238	0.316296	-2.40673	0.0160961	0.552508	Nek8	NIMA (never in mitosis gene a)-related expressed kinase 8
791294	20.8653	0.829867	0.345031	2.4052	0.0161638	0.552508	Gm9958	predicted gene 9958
23925	373.74	-0.665406	0.276711	-2.4047	0.0161858	0.552508	Kel	Kell blood group
19946	626.742	0.664138	0.276257	2.40406	0.016214	0.552508	Rpl30	ribosomal protein L30
100702	126.105	0.747512	0.311117	2.40268	0.0162756	0.553158	Gbp6	guanylate binding protein 6
94176	650.831	0.647307	0.269578	2.40118	0.0163421	0.553973	Dock2	dedicator of cyto-kinesis 2
68616	442.305	-0.655063	0.273272	-2.39711	0.0165249	0.558714	Gdpd3	glycerophosphodiester phosphodiesterase domain containing 3
214642	290.613	-0.678098	0.283147	-2.39487	0.0166265	0.559483	Cped1	cadherin-like and PC-esterase domain containing 1
329679	81.9576	-0.811724	0.339089	-2.39384	0.0166731	0.559483	Fnip2	folliculin interacting protein 2
242083	216.603	-0.714876	0.298653	-2.39367	0.0166809	0.559483	Ppm1l	protein phosphatase 1 (formerly 2C)-like
12802	228.295	-0.641493	0.268091	-2.39282	0.0167196	0.559483	Cnr2	cannabinoid receptor 2 (macrophage)
66569	117.242	-0.792066	0.331156	-2.39182	0.0167651	0.559569	Gdpd1	glycerophosphodiester phosphodiesterase domain containing 1
19288	1279.09	-0.663474	0.277512	-2.39079	0.016812	0.559698	Ptx3	pentraxin related gene
21872	118.935	-0.7443	0.311799	-2.38712	0.0169812	0.562409	Tjp1	tight junction protein 1
15024	129.598	0.70653	0.296098	2.38613	0.0170266	0.562409	H2-T10	histocompatibility 2, T region locus 10
268567	343.408	0.569985	0.238988	2.38499	0.0170796	0.562409	Tmem229b	transmembrane protein 229B
11538	554.425	0.556114	0.23336	2.38308	0.0171686	0.562409	Adnp	activity-dependent neuroprotective protein
108052	472.326	-0.674683	0.28313	-2.38295	0.0171746	0.562409	Slc14a1	solute carrier family 14 (urea transporter), member 1
24066	173.573	-0.719338	0.301999	-2.38192	0.0172224	0.562409	Spry4	sprouty homolog 4 (Drosophila)
15982	4098.53	-0.548853	0.230437	-2.38179	0.0172288	0.562409	Ifrd1	interferon-related developmental regulator 1
12227	3464.32	-0.507446	0.213072	-2.38157	0.0172391	0.562409	Btg2	B cell translocation gene 2, anti-proliferative
54396	179.018	0.665273	0.27963	2.37912	0.017354	0.564742	Irgm2	immunity-related GTPase family M member 2
17896	394.134	0.793604	0.334436	2.37296	0.0176461	0.569133	Myl4	myosin, light polypeptide 4
13167	891.54	0.638903	0.269298	2.37248	0.0176691	0.569133	Dbi	diazepam binding inhibitor
15439	8779.5	0.539992	0.227746	2.37103	0.0177386	0.569133	Hp	haptoglobin
26429	1094.88	-0.604406	0.254932	-2.37085	0.0177473	0.569133	Orc5	origin recognition complex, subunit 5
67501	530.063	0.601335	0.253642	2.3708	0.0177494	0.569133	Ccdc50	coiled-coil domain containing 50
81799	28.2127	-0.80198	0.338279	-2.37077	0.0177512	0.569133	C1qtnf3	C1q and tumor necrosis factor related protein 3
78416	54.521	0.829146	0.349891	2.36973	0.0178012	0.569333	Rnase6	ribonuclease, RNase A family, 6
258410	6.45861	0.596421	0.25209	2.36591	0.0179858	NA	Olfr291	olfactory receptor 291
55992	50.3835	-0.822171	0.347913	-2.36315	0.0181204	0.578122	Trim3	tripartite motif-containing 3
21822	278.812	0.617134	0.261358	2.36126	0.018213	0.578237	Tgtp1	T cell specific GTPase 1
13011	1087.18	0.744776	0.315456	2.36095	0.0182282	0.578237	Cst7	cystatin F (leukocystatin)
80909	30.1717	-0.826001	0.349947	-2.36036	0.0182573	0.578237	Gatsl2	GATS protein-like 2
319166	810.046	0.691453	0.293117	2.35897	0.0183259	0.578323	Hist1h2ae	histone cluster 1, H2ae
231147	88.0831	0.780958	0.331124	2.3585	0.0183489	0.578323	Sh3tc1	SH3 domain and tetratricopeptide repeats 1
27053	1592.47	-0.537651	0.228187	-2.35619	0.0184635	0.58053	Asns	asparagine synthetase
233231	7.72941	-0.700232	0.297397	-2.35454	0.0185457	NA	Mrgprb1	MAS-related GPR, member B1
19285	410.335	-0.620031	0.263368	-2.35424	0.0185607	0.580841	Ptrf	polymerase I and transcript release factor
23859	58.9126	0.824794	0.35035	2.3542	0.0185626	0.580841	Dlg2	discs, large homolog 2 (Drosophila)
67797	447.452	0.594281	0.252535	2.35326	0.0186094	0.580908	Snrnp48	small nuclear ribonucleoprotein 48 (U11/U12)
239618	126.423	-0.753696	0.320615	-2.35078	0.018734	0.581176	Pdzrn4	PDZ domain containing RING finger 4
224792	163.285	-0.737258	0.31365	-2.35058	0.0187443	0.581176	Gpr116	G protein-coupled receptor 116
14190	560.282	0.716695	0.304921	2.35043	0.0187519	0.581176	Fgl2	fibrinogen-like protein 2
14582	739.798	-0.689102	0.293314	-2.34936	0.0188055	0.581451	Gfi1b	growth factor independent 1B
69906	402.502	-0.682415	0.29105	-2.34466	0.0190444	0.587443	Slc25a32	solute carrier family 25, member 32
212167	106.777	-0.757965	0.323536	-2.34276	0.0191419	0.588246	Gsap	gamma-secretase activating protein
13406	5020.45	-0.589877	0.251844	-2.34223	0.0191687	0.588246	Dmp1	dentin matrix protein 1
75568	35.5184	0.821303	0.350758	2.34151	0.019206	0.588246	Capsl	calcyphosine-like
78070	90.0596	-0.779991	0.333356	-2.33981	0.0192933	0.588621	Cpt1c	carnitine palmitoyltransferase 1c
27028	1354.38	-0.64639	0.276295	-2.33949	0.0193098	0.588621	Ermap	erythroblast membrane-associated protein
73569	10.2241	-0.705127	0.30151	-2.33866	0.0193533	NA	Vgll3	vestigial like 3 (Drosophila)
319164	732.77	0.652526	0.279019	2.33864	0.0193539	0.588621	Hist1h2ac	histone cluster 1, H2ac
13608	63.6336	-0.799357	0.342077	-2.33678	0.0194509	0.590191	Edar	ectodysplasin-A receptor
328234	32.4601	-0.812901	0.348226	-2.3344	0.0195746	0.591237	Rnf182	ring finger protein 182
67475	351.704	0.608861	0.260824	2.33437	0.0195762	0.591237	Ero1lb	ERO1-like beta (S. cerevisiae)
229905	66.228	0.817561	0.350904	2.32987	0.019813	0.597004	Ccbl2	cysteine conjugate-beta lyase 2
22351	50.2582	0.803199	0.344968	2.32833	0.0198946	0.597287	Vill	villin-like
94187	99.9845	-0.781394	0.335656	-2.32796	0.0199142	0.597287	Zfp423	zinc finger protein 423
71586	384.697	0.636698	0.273614	2.327	0.0199654	0.597448	Ifih1	interferon induced with helicase C domain 1
217558	400.444	0.659504	0.283809	2.32376	0.0201384	0.599105	G2e3	G2/M-phase specific E3 ubiquitin ligase
245511	8.23358	0.605193	0.260522	2.323	0.020179	NA	4930415L06Rik	RIKEN cDNA 4930415L06 gene
225594	26.7586	0.781714	0.336962	2.31989	0.020347	0.599105	Gm4841	predicted gene 4841
11666	538.81	0.584661	0.252072	2.31942	0.0203721	0.599105	Abcd1	ATP-binding cassette, sub-family D (ALD), member 1
16790	20.2511	-0.807144	0.348051	-2.31904	0.0203929	0.599105	Anpep	alanyl (membrane) aminopeptidase
338523	621.27	-0.564064	0.243244	-2.31892	0.0203995	0.599105	Kdm7a	lysine (K)-specific demethylase 7A
54342	240.349	0.682127	0.294191	2.31865	0.0204138	0.599105	Gnpnat1	glucosamine-phosphate N-acetyltransferase 1
74734	364.949	0.662333	0.285781	2.31763	0.0204696	0.599105	Rhoh	ras homolog gene family, member H
20362	1022.17	-0.62472	0.269589	-2.3173	0.0204871	0.599105	2017-09-08	septin 8
97423	33.5234	-0.802886	0.346537	-2.31689	0.0205099	0.599105	R74862	expressed sequence R74862
14701	1048.18	0.572732	0.247517	2.31391	0.0206726	0.599105	Gng12	guanine nucleotide binding protein (G protein), gamma 12
76781	295.621	-0.613944	0.265345	-2.31376	0.020681	0.599105	Mettl4	methyltransferase like 4
503610	147.158	0.704233	0.304405	2.31348	0.0206965	0.599105	Zdhhc18	zinc finger, DHHC domain containing 18
242608	84.7754	-0.780127	0.337232	-2.31333	0.0207047	0.599105	Podn	podocan
72713	106.627	-0.71966	0.311151	-2.3129	0.0207284	0.599105	Angptl1	angiopoietin-like 1
71706	118.268	-0.748775	0.323812	-2.31237	0.0207571	0.599105	Slc46a3	solute carrier family 46, member 3
15504	42.661	-0.811036	0.350782	-2.31208	0.0207733	0.599105	Dnajb3	DnaJ (Hsp40) homolog, subfamily B, member 3
71865	1387.34	-0.61723	0.267114	-2.31074	0.0208474	0.599105	Fbxo30	F-box protein 30
229900	358.197	0.602906	0.260994	2.31004	0.0208862	0.599105	Gbp7	guanylate binding protein 7
93882	27.3327	-0.801518	0.346997	-2.30987	0.0208953	0.599105	Pcdhb11	protocadherin beta 11
100038566	16.2235	-0.798203	0.345859	-2.30789	0.0210054	0.600939	Gm10658	predicted gene 10658
214791	14.2038	0.750923	0.325546	2.30666	0.0210738	0.60108	Sertad4	SERTA domain containing 4
22169	272.71	0.621027	0.269293	2.30614	0.0211027	0.60108	Cmpk2	cytidine monophosphate (UMP-CMP) kinase 2, mitochondrial
77220	70.3889	-0.805326	0.349592	-2.30362	0.0212442	0.603791	Tmem200a	transmembrane protein 200A
14961	344.774	0.736633	0.320035	2.30172	0.0213507	0.604333	H2-Ab1	histocompatibility 2, class II antigen A, beta 1
13731	395.429	-0.649538	0.282218	-2.30155	0.0213607	0.604333	Emp2	epithelial membrane protein 2
15951	324.279	0.627604	0.272826	2.30038	0.0214268	0.604333	Ifi204	interferon activated gene 204
217325	50.4418	-0.796129	0.346145	-2.29999	0.021449	0.604333	Llgl2	lethal giant larvae homolog 2 (Drosophila)
13850	139.573	-0.738381	0.321193	-2.29887	0.0215122	0.604803	Ephx2	epoxide hydrolase 2, cytoplasmic
381175	68.2134	-0.774686	0.337367	-2.29627	0.0216602	0.605133	Ccdc68	coiled-coil domain containing 68
22190	26769.6	-0.486928	0.212125	-2.29547	0.021706	0.605133	Ubc	ubiquitin C
14991	125.429	0.743123	0.323778	2.29516	0.021724	0.605133	H2-M3	histocompatibility 2, M region locus 3
229791	47.6392	-0.801203	0.349282	-2.29386	0.0217987	0.605133	Lppr4	lipid phosphate phosphatase-related protein type 4
22183	54.8468	0.752662	0.328173	2.29349	0.0218199	0.605133	Zrsr1	zinc finger (CCCH type), RNA binding motif and serine/arginine rich 1
319430	56.3888	-0.783151	0.341494	-2.29331	0.0218303	0.605133	C5ar2	complement component 5a receptor 2
241230	9.16053	-0.723662	0.31572	-2.2921	0.0218999	NA	St8sia6	ST8 alpha-N-acetyl-neuraminide alpha-2,8-sialyltransferase 6
211006	108.652	-0.697894	0.304661	-2.29073	0.0219792	0.605133	Sepsecs	Sep (O-phosphoserine) tRNA:Sec (selenocysteine) tRNA synthase
14238	9.07592	-0.707564	0.308885	-2.2907	0.0219805	NA	Foxf2	forkhead box F2
14178	278.741	-0.655427	0.286176	-2.29029	0.0220044	0.605133	Fgf7	fibroblast growth factor 7
666048	67.0143	-0.7709	0.336764	-2.28914	0.0220711	0.605133	Trabd2b	TraB domain containing 2B
19073	27608.6	0.579859	0.253409	2.28824	0.0221238	0.605133	Srgn	serglycin
226251	229.848	0.778867	0.34053	2.28722	0.0221829	0.605133	Ablim1	actin-binding LIM protein 1
214763	185.615	0.720248	0.31498	2.28665	0.0222164	0.605133	Mb21d1	Mab-21 domain containing 1
233168	439.965	0.60277	0.263627	2.28645	0.022228	0.605133	AI987944	expressed sequence AI987944
70497	463.864	0.633083	0.276912	2.28622	0.0222413	0.605133	Arhgap17	Rho GTPase activating protein 17
68797	350.978	-0.734919	0.321611	-2.28512	0.0223058	0.605133	Pdgfrl	platelet-derived growth factor receptor-like
30937	215.256	-0.726348	0.317879	-2.28498	0.0223138	0.605133	Lmcd1	LIM and cysteine-rich domains 1
22235	1308.25	-0.604175	0.264412	-2.28498	0.0223142	0.605133	Ugdh	UDP-glucose dehydrogenase
14744	183.486	0.76516	0.335125	2.28321	0.0224181	0.605834	Gpr65	G-protein coupled receptor 65
22041	3365.31	-0.599434	0.26257	-2.28295	0.0224331	0.605834	Trf	transferrin
22758	69.8319	0.754697	0.331042	2.27976	0.0226219	0.609311	Zscan12	zinc finger and SCAN domain containing 12
59056	65.6939	-0.797833	0.350073	-2.27905	0.0226641	0.609311	Evc	Ellis van Creveld gene syndrome
66607	251.575	0.594092	0.260749	2.27841	0.0227023	0.609311	Ms4a4d	membrane-spanning 4-domains, subfamily A, member 4D
235047	114.589	-0.700539	0.307641	-2.27713	0.0227783	0.610093	Zfp809	zinc finger protein 809
12262	7.95097	0.65338	0.287294	2.27425	0.0229508	NA	C1qc	complement component 1, q subcomponent, C chain
170813	5099.77	0.697934	0.306892	2.27421	0.0229537	0.612159	Ms4a3	membrane-spanning 4-domains, subfamily A, member 3
84094	75.3282	-0.773281	0.340115	-2.27359	0.0229907	0.612159	Plvap	plasmalemma vesicle associated protein
67042	255.718	0.611999	0.269224	2.2732	0.0230143	0.612159	Ift27	intraflagellar transport 27
230784	424.837	-0.531095	0.233684	-2.27271	0.0230436	0.612159	Sesn2	sestrin 2
74196	312.751	-0.619161	0.273343	-2.26515	0.0235038	0.62235	Ttc27	tetratricopeptide repeat domain 27
23854	564.976	-0.562419	0.248396	-2.2642	0.0235618	0.62235	Def8	differentially expressed in FDCP 8
241327	180.642	-0.695635	0.307252	-2.26406	0.0235706	0.62235	Olfml2a	olfactomedin-like 2A
16391	496.487	0.519733	0.229672	2.26293	0.0236399	0.622917	Irf9	interferon regulatory factor 9
330577	5.0931	0.603095	0.266623	2.26198	0.0236988	NA	Fam154b	family with sequence similarity 154, member B
630499	142.565	0.650581	0.287621	2.26194	0.0237012	0.62327	H2-K2	histocompatibility 2, K region locus 2
100504235	17.3073	0.693897	0.306891	2.26105	0.0237559	0.623449	Gm20125	predicted gene, 20125
224022	102.284	-0.71106	0.314943	-2.25774	0.0239618	0.626157	Slc7a4	solute carrier family 7 (cationic amino acid transporter, y+ system), member 4
20663	245.748	0.662608	0.293508	2.25755	0.0239738	0.626157	Sos2	son of sevenless homolog 2 (Drosophila)
225362	22.233	0.790722	0.350455	2.25627	0.0240536	0.626157	Reep2	receptor accessory protein 2
110595	36.167	-0.784439	0.347688	-2.25616	0.0240608	0.626157	Timp4	tissue inhibitor of metalloproteinase 4
60425	17.1232	0.78087	0.346382	2.25436	0.0241736	0.626157	Doc2g	double C2, gamma
56468	182.378	-0.691528	0.306811	-2.25392	0.0242009	0.626157	Socs5	suppressor of cytokine signaling 5
18648	1332.86	0.647646	0.287378	2.25363	0.0242192	0.626157	Pgam1	phosphoglycerate mutase 1
14282	7055.05	-0.532404	0.236304	-2.25305	0.0242562	0.626157	Fosb	FBJ osteosarcoma oncogene B
13592	93.1549	-0.789841	0.350654	-2.25248	0.024292	0.626157	Ebf2	early B cell factor 2
14972	10436.3	0.513331	0.22804	2.25105	0.0243821	0.626853	H2-K1	histocompatibility 2, K1, K region
104156	145.453	-0.645394	0.286871	-2.24977	0.0244633	0.626853	Etv5	ets variant 5
109901	353.364	-0.679255	0.30198	-2.24934	0.024491	0.626853	Cela1	chymotrypsin-like elastase family, member 1
100039796	417.649	0.543511	0.241763	2.24811	0.0245691	0.626853	Tgtp2	T cell specific GTPase 2
73968	7.72313	-0.636712	0.283245	-2.24792	0.0245815	NA	4930444F02Rik	RIKEN cDNA 4930444F02 gene
218100	345.535	-0.553016	0.246034	-2.24772	0.0245938	0.626853	Zfp322a	zinc finger protein 322A
15361	1262.32	0.52287	0.232645	2.2475	0.0246079	0.626853	Hmga1	high mobility group AT-hook 1
67888	29.0371	-0.787657	0.35083	-2.24512	0.0247603	0.627249	Tmem100	transmembrane protein 100
21825	10563.8	-0.656556	0.292575	-2.24406	0.0248287	0.627249	Thbs1	thrombospondin 1
105653	82.2201	-0.760442	0.33891	-2.24378	0.0248462	0.627249	Phyhip	phytanoyl-CoA hydroxylase interacting protein
94352	580.603	-0.6784	0.302375	-2.24357	0.0248601	0.627249	Loxl2	lysyl oxidase-like 2
57434	90.3056	-0.709715	0.316385	-2.2432	0.0248841	0.627249	Xrcc2	X-ray repair complementing defective repair in Chinese hamster cells 2
212123	75.9943	0.710545	0.31686	2.24245	0.024932	0.627249	Dcaf15	DDB1 and CUL4 associated factor 15
71492	73.526	0.731938	0.326511	2.24169	0.0249812	0.627249	Bbs7	Bardet-Biedl syndrome 7 (human)
11423	139.909	-0.702194	0.313303	-2.24126	0.025009	0.627249	Ache	acetylcholinesterase
268480	43.67	0.754237	0.33689	2.23882	0.0251675	0.627975	Rapgefl1	Rap guanine nucleotide exchange factor (GEF)-like 1
229675	360.081	0.627809	0.2806	2.23738	0.0252613	0.627975	Rsbn1	rosbin, round spermatid basic protein 1
209387	16.4083	0.724163	0.323824	2.23629	0.025333	0.627975	Trim30d	tripartite motif-containing 30D
19171	705.439	0.570214	0.255041	2.23577	0.0253666	0.627975	Psmb10	proteasome (prosome, macropain) subunit, beta type 10
110355	953.875	0.580918	0.25994	2.23482	0.0254293	0.627975	Adrbk1	adrenergic receptor kinase, beta 1
56791	548.319	0.531064	0.237723	2.23396	0.0254859	0.627975	Ube2l6	ubiquitin-conjugating enzyme E2L 6
217166	466.416	-0.579484	0.259456	-2.23346	0.0255189	0.627975	Nr1d1	nuclear receptor subfamily 1, group D, member 1
237775	33.6971	-0.781484	0.34995	-2.23313	0.0255405	0.627975	Zfp867	zinc finger protein 867
230376	335.931	-0.601397	0.269345	-2.23281	0.0255614	0.627975	Haus6	HAUS augmin-like complex, subunit 6
109978	37.9997	-0.783115	0.350767	-2.23258	0.0255768	0.627975	Art4	ADP-ribosyltransferase 4
14853	45.2702	0.764576	0.342571	2.23188	0.025623	0.627975	Gspt2	G1 to S phase transition 2
66253	221.473	-0.650713	0.291588	-2.23162	0.02564	0.627975	Aig1	androgen-induced 1
17828	280.798	-0.599314	0.268701	-2.23041	0.0257199	0.627975	Bloc1s5	biogenesis of lysosomal organelles complex-1, subunit 5, muted
11428	429.666	-0.542917	0.243427	-2.23031	0.0257272	0.627975	Aco1	aconitase 1
69536	127.999	0.730254	0.327555	2.22941	0.0257869	0.627975	Hemk1	HemK methyltransferase family member 1
16192	17.1989	0.676033	0.303308	2.22887	0.0258227	0.627975	Il5ra	interleukin 5 receptor, alpha
64008	255.817	-0.690142	0.309712	-2.22834	0.0258581	0.627975	Aqp9	aquaporin 9
18106	31.6914	0.779418	0.350299	2.22501	0.0260805	0.628637	Cd244	CD244 natural killer cell receptor 2B4
66171	2282.92	0.513133	0.230623	2.22498	0.0260825	0.628637	Pgls	6-phosphogluconolactonase
245403	6.21274	-0.647575	0.291256	-2.22338	0.02619	NA	Dcaf12l2	DDB1 and CUL4 associated factor 12-like 2
107528	89.2772	0.773762	0.348018	2.22334	0.0261927	0.628637	Magee1	melanoma antigen, family E, 1
26438	4.28127	0.567929	0.255472	2.22306	0.0262116	NA	Psg18	pregnancy specific glycoprotein 18
22632	564.288	0.547779	0.246446	2.22272	0.026235	0.628637	Yy1	YY1 transcription factor
50709	416.88	0.582055	0.261874	2.22265	0.0262393	0.628637	Hist1h1e	histone cluster 1, H1e
73451	56.8355	-0.744199	0.334899	-2.22216	0.0262723	0.628637	Zfp763	zinc finger protein 763
68527	17.4071	-0.690324	0.310662	-2.22211	0.026276	0.628637	Ucma	upper zone of growth plate and cartilage matrix associated
57814	424.229	-0.675981	0.304254	-2.22177	0.0262991	0.628637	Kcne4	potassium voltage-gated channel, Isk-related subfamily, gene 4
11861	539.183	-0.565846	0.254719	-2.22146	0.02632	0.628637	Arl4a	ADP-ribosylation factor-like 4A
70227	47.483	-0.774125	0.348893	-2.21881	0.0264999	0.63122	Zfp619	zinc finger protein 619
77613	38.6192	-0.768232	0.346294	-2.21844	0.0265251	0.63122	Prss36	protease, serine 36
19153	39.8374	-0.777783	0.350817	-2.21706	0.0266188	0.631264	Prx	periaxin
20613	354.619	-0.676948	0.305346	-2.21699	0.0266239	0.631264	Snai1	snail family zinc finger 1
23986	767.306	-0.519154	0.234399	-2.21483	0.0267714	0.633607	Eci2	enoyl-Coenzyme A delta isomerase 2
12209	5.39794	0.599163	0.270857	2.2121	0.0269597	NA	Brs3	bombesin-like receptor 3
319191	448.649	0.627256	0.283697	2.211	0.0270356	0.637918	Hist1h2ai	histone cluster 1, H2ai
28250	114.623	-0.774218	0.350202	-2.21077	0.0270516	0.637918	Slco1a4	solute carrier organic anion transporter family, member 1a4
108655	962.699	0.547333	0.247937	2.20755	0.0272759	0.642044	Foxp1	forkhead box P1
16005	31.1055	-0.772272	0.350174	-2.20539	0.0274265	0.644193	Igfals	insulin-like growth factor binding protein, acid labile subunit
12822	72.7701	0.713615	0.323716	2.20445	0.0274927	0.644193	Col18a1	collagen, type XVIII, alpha 1
100504714	6.63732	-0.619877	0.2812	-2.2044	0.0274961	NA	Gm16793	predicted gene, 16793
19395	1147.04	0.610616	0.277034	2.20412	0.0275156	0.644193	Rasgrp2	RAS, guanyl releasing protein 2
208164	22.0353	-0.732129	0.332412	-2.20247	0.0276321	0.645758	Fam180a	family with sequence similarity 180, member A
381511	137.489	0.688515	0.313327	2.19743	0.0279897	0.65154	Pdp1	pyruvate dehyrogenase phosphatase catalytic subunit 1
17921	181.44	0.698395	0.317827	2.19741	0.0279914	0.65154	Myo7a	myosin VIIA
320502	5.75315	0.555067	0.252678	2.19673	0.0280394	NA	Lmod3	leiomodin 3 (fetal)
319493	75.7865	0.719266	0.32748	2.19637	0.0280657	0.65154	A430078G23Rik	RIKEN cDNA A430078G23 gene
52428	189.121	-0.746746	0.340022	-2.19617	0.0280797	0.65154	Rhpn2	rhophilin, Rho GTPase binding protein 2
17221	9.81967	-0.678968	0.309202	-2.19587	0.0281012	NA	Cd46	CD46 antigen, complement regulatory protein
83396	152.7	-0.640205	0.291894	-2.19328	0.0282873	0.653915	Glis2	GLIS family zinc finger 2
12801	41.2205	0.767976	0.350261	2.19258	0.0283376	0.653915	Cnr1	cannabinoid receptor 1 (brain)
11622	63.0685	0.704114	0.321189	2.19222	0.0283639	0.653915	Ahr	aryl-hydrocarbon receptor
14999	93.3551	0.700853	0.31974	2.19195	0.028383	0.653915	H2-DMb1	histocompatibility 2, class II, locus Mb1
633640	34.0255	-0.765064	0.34948	-2.18915	0.0285859	0.654433	Gm7120	predicted gene 7120
75146	404.355	0.713618	0.326076	2.1885	0.0286329	0.654433	Tmem180	transmembrane protein 180
52685	63.7025	-0.75823	0.34648	-2.18838	0.0286419	0.654433	Cd300lg	CD300 antigen like family member G
212276	198.016	0.742384	0.339262	2.18823	0.0286526	0.654433	Zfp748	zinc finger protein 748
77573	411.766	-0.552521	0.252503	-2.18817	0.0286569	0.654433	Vps33a	vacuolar protein sorting 33A (yeast)
114643	21.9308	0.755905	0.345907	2.18528	0.028868	0.658099	Oas1c	2'-5' oligoadenylate synthetase 1C
320923	42.089	0.76318	0.349356	2.18453	0.0289233	0.658208	Mtap7d3	MAP7 domain containing 3
20341	820.027	-0.559246	0.256099	-2.18371	0.0289835	0.658427	Selenbp1	selenium binding protein 1
18514	135.132	-0.705223	0.323183	-2.18212	0.0291007	0.65961	Pbx1	pre B cell leukemia homeobox 1
243958	391.279	0.625895	0.286894	2.18163	0.029137	0.65961	Siglecg	sialic acid binding Ig-like lectin G
15199	424.634	-0.595016	0.273395	-2.1764	0.0295257	0.667251	Hebp1	heme binding protein 1
240756	532.547	-0.571493	0.262708	-2.17539	0.0296007	0.667412	Klhl12	kelch-like 12
74205	176.352	-0.628745	0.289088	-2.17493	0.0296354	0.667412	Acsl3	acyl-CoA synthetase long-chain family member 3
228839	85.7519	-0.705818	0.324733	-2.17353	0.0297402	0.668579	Tgif2	TGFB-induced factor homeobox 2
14007	1497.19	0.568693	0.261724	2.17287	0.02979	0.668579	Celf2	CUGBP, Elav-like family member 2
18689	8.82862	-0.649633	0.299014	-2.17258	0.0298119	NA	Phxr4	per-hexamer repeat gene 4
246154	2162.57	-0.532182	0.245144	-2.1709	0.0299389	0.668712	Vasn	vasorin
76681	17.6322	0.716095	0.330119	2.1692	0.0300673	0.668712	Trim12a	tripartite motif-containing 12A
19418	26.2802	-0.732827	0.337927	-2.1686	0.0301133	0.668712	Rasgrf2	RAS protein-specific guanine nucleotide-releasing factor 2
381059	103.882	0.706751	0.325915	2.16851	0.0301199	0.668712	Gm1604b	predicted gene 1604b
211666	349.469	0.687297	0.316946	2.1685	0.0301206	0.668712	Mgst2	microsomal glutathione S-transferase 2
116838	5.78641	0.641294	0.295838	2.16772	0.0301797	NA	Rims2	regulating synaptic membrane exocytosis 2
22324	1195.83	0.579823	0.267487	2.16766	0.0301842	0.668712	Vav1	vav 1 oncogene
100044193	71.017	0.758812	0.350126	2.16725	0.0302154	0.668712	Gm20939	predicted gene, 20939
328660	74.5372	0.757837	0.349738	2.16687	0.0302449	0.668712	Bex6	brain expressed gene 6
106347	16.9958	0.730095	0.337119	2.16569	0.0303349	0.668712	Ildr1	immunoglobulin-like domain containing receptor 1
26949	362.801	0.700359	0.323394	2.16565	0.0303378	0.668712	Vat1	vesicle amine transport protein 1 homolog (T californica)
18642	504.767	-0.594876	0.274725	-2.16535	0.030361	0.668712	Pfkm	phosphofructokinase, muscle
17765	1014.15	0.47438	0.219263	2.16351	0.0305016	0.67062	Mtf2	metal response element binding transcription factor 2
77619	182.549	-0.676831	0.312931	-2.16288	0.0305507	0.67062	Prelid2	PRELI domain containing 2
21930	377.762	-0.558374	0.258342	-2.16137	0.0306665	0.672029	Tnfaip6	tumor necrosis factor alpha induced protein 6
105351	124.428	-0.672105	0.311208	-2.15967	0.0307986	0.672509	AW209491	expressed sequence AW209491
213211	628.978	0.530753	0.245861	2.15875	0.0308694	0.672509	Rnf26	ring finger protein 26
12043	145.444	0.719159	0.333231	2.15814	0.0309169	0.672509	Bcl2	B cell leukemia/lymphoma 2
70808	132.983	0.686518	0.318228	2.15732	0.030981	0.672509	4632415L05Rik	RRS1 ribosome biogenesis regulator homolog pseudogene
238875	156.84	0.682651	0.316461	2.15714	0.030995	0.672509	Gapt	Grb2-binding adaptor, transmembrane
19416	44.738	-0.746645	0.346135	-2.15709	0.0309984	0.672509	Rasd1	RAS, dexamethasone-induced 1
72368	261.513	0.581908	0.269902	2.156	0.0310836	0.672615	2310045N01Rik	RIKEN cDNA 2310045N01 gene
20660	579.906	0.631477	0.292985	2.15532	0.0311367	0.672615	Sorl1	sortilin-related receptor, LDLR class A repeats-containing
67608	406.669	-0.584732	0.271385	-2.15462	0.0311916	0.672615	Narf	nuclear prelamin A recognition factor
67847	43.8634	-0.739123	0.343078	-2.15439	0.0312099	0.672615	Sncaip	synuclein, alpha interacting protein (synphilin)
414095	9.69163	0.636362	0.295508	2.15346	0.0312829	NA	B130034C11Rik	RIKEN cDNA B130034C11 gene
77097	81.6599	-0.729163	0.338654	-2.15312	0.0313095	0.673646	Tanc2	tetratricopeptide repeat, ankyrin repeat and coiled-coil containing 2
72137	178.264	-0.584362	0.271822	-2.1498	0.0315712	0.678155	Wdsub1	WD repeat, SAM and U-box domain containing 1
14460	843.682	-0.65539	0.304991	-2.14888	0.0316437	0.678593	Gata1	GATA binding protein 1
16170	1082.95	0.552502	0.257278	2.14749	0.0317544	0.679418	Il16	interleukin 16
100041979	206.389	-0.734925	0.342352	-2.1467	0.0318174	0.679418	Gm3604	predicted gene 3604
231050	348.903	0.5265	0.245306	2.1463	0.031849	0.679418	Galnt11	UDP-N-acetyl-alpha-D-galactosamine:polypeptide N-acetylgalactosaminyltransferase 11
71775	119.506	-0.644083	0.300163	-2.14577	0.031891	0.679418	1300017J02Rik	RIKEN cDNA 1300017J02 gene
74044	245.665	0.608478	0.28368	2.14494	0.0319576	0.67971	Ttf2	transcription termination factor, RNA polymerase II
64099	1147.01	0.637664	0.297376	2.1443	0.0320091	0.67971	Parvg	parvin, gamma
217944	30.526	0.743536	0.346922	2.14324	0.0320942	0.680408	Rapgef5	Rap guanine nucleotide exchange factor (GEF) 5
212933	6.72119	0.640306	0.298811	2.14285	0.0321255	NA	Pm20d1	peptidase M20 domain containing 1
20887	162.112	-0.63045	0.294323	-2.14203	0.0321908	0.681346	Sult1a1	sulfotransferase family 1A, phenol-preferring, member 1
80885	812.426	-0.671495	0.313631	-2.14104	0.0322711	0.681439	Hcar2	hydroxycarboxylic acid receptor 2
71461	289.425	-0.544212	0.254224	-2.14068	0.0322999	0.681439	Ptk7	PTK7 protein tyrosine kinase 7
19355	219.177	-0.560232	0.26184	-2.1396	0.0323872	0.682176	Rad1	RAD1 homolog (S. pombe)
17954	5.19125	0.509205	0.238089	2.13872	0.0324583	NA	Nap1l2	nucleosome assembly protein 1-like 2
665376	5.19125	0.509205	0.238089	2.13872	0.0324583	NA	Vmn2r99	vomeronasal 2, receptor 99
57440	160.873	-0.662905	0.309971	-2.13861	0.0324675	0.682762	Ehd3	EH-domain containing 3
170771	9.08475	0.602975	0.282054	2.1378	0.0325328	NA	Khdrbs2	KH domain containing, RNA binding, signal transduction associated 2
18174	551.715	-0.548309	0.256522	-2.13747	0.0325596	0.683594	Slc11a2	solute carrier family 11 (proton-coupled divalent metal ion transporters), member 2
232854	7.69817	-0.63206	0.296301	-2.13317	0.0329109	NA	Zfp418	zinc finger protein 418
109082	96.784	0.698249	0.327694	2.1308	0.0331057	0.691192	Fbxw17	F-box and WD-40 domain protein 17
73723	3611.32	0.595098	0.279299	2.13068	0.0331154	0.691192	Sh3bgrl3	SH3 domain binding glutamic acid-rich protein-like 3
54651	6.79911	-0.612256	0.28751	-2.12952	0.0332117	NA	Usp27x	ubiquitin specific peptidase 27, X chromosome
408064	26.1144	0.74452	0.349692	2.12907	0.0332481	0.691192	BC064078	cDNA sequence BC064078
19743	1325.49	-0.620356	0.291377	-2.12905	0.0332505	0.691192	Rhag	Rhesus blood group-associated A glycoprotein
17159	2153.54	0.558113	0.262152	2.12896	0.0332573	0.691192	Man2b1	mannosidase 2, alpha B1
14860	101.609	-0.674743	0.317025	-2.12836	0.0333075	0.691192	Gsta4	glutathione S-transferase, alpha 4
15064	166.454	-0.675385	0.317336	-2.1283	0.0333122	0.691192	Mr1	major histocompatibility complex, class I-related
17929	50.8084	-0.743938	0.349613	-2.12789	0.0333463	0.691192	Myom1	myomesin 1
240913	378.359	-0.570693	0.26833	-2.12684	0.0334337	0.691465	Adamts4	a disintegrin-like and metallopeptidase (reprolysin type) with thrombospondin type 1 motif, 4
231004	31.5213	-0.745978	0.350809	-2.12645	0.0334657	0.691465	Samd11	sterile alpha motif domain containing 11
232566	95.9124	-0.684547	0.322042	-2.12564	0.0335329	0.691756	Amn1	antagonist of mitotic exit network 1
54646	10.0563	0.673969	0.317164	2.12499	0.0335878	NA	Ppp1r3f	protein phosphatase 1, regulatory (inhibitor) subunit 3F
18984	854.456	-0.473234	0.222795	-2.12408	0.0336636	0.692919	Por	P450 (cytochrome) oxidoreductase
18613	138.471	0.632132	0.297657	2.12369	0.0336958	0.692919	Pecam1	platelet/endothelial cell adhesion molecule 1
19746	1365.23	-0.575186	0.271245	-2.12054	0.0339603	0.697258	Rhd	Rh blood group, D antigen
12457	702.245	-0.497314	0.234594	-2.11989	0.0340154	0.697288	Ccrn4l	CCR4 carbon catabolite repression 4-like (S. cerevisiae)
328489	18.5285	0.721222	0.340431	2.11855	0.0341281	0.6985	A630020A06	uncharacterized A630020A06
22364	675.719	0.687312	0.324574	2.11758	0.0342104	0.699085	Vpreb3	pre-B lymphocyte gene 3
68982	28.1893	0.741155	0.350174	2.11653	0.0342996	0.699808	1500015A07Rik	RIKEN cDNA 1500015A07 gene
29856	630.423	-0.522	0.24676	-2.11542	0.0343942	0.700641	Smtn	smoothelin
212285	96.2793	0.65771	0.311059	2.11442	0.0344795	0.70128	Arap2	ArfGAP with RhoGAP domain, ankyrin repeat and PH domain 2
67978	44.1752	-0.740172	0.350667	-2.11075	0.0347937	0.706567	Tctn2	tectonic family member 2
75472	11.8382	-0.704802	0.334066	-2.10977	0.0348779	NA	Cfap126	cilia and flagella associated protein 126
17068	281.169	0.711173	0.337308	2.10838	0.034998	0.707504	Ly6d	lymphocyte antigen 6 complex, locus D
27279	187.904	-0.665716	0.315828	-2.10785	0.0350444	0.707504	Tnfrsf12a	tumor necrosis factor receptor superfamily, member 12a
67464	595.459	-0.6053	0.287167	-2.10784	0.0350452	0.707504	Entpd4	ectonucleoside triphosphate diphosphohydrolase 4
229644	105.281	0.704999	0.33456	2.10724	0.0350965	0.707504	Trim45	tripartite motif-containing 45
70435	83.4682	0.654525	0.310633	2.10707	0.0351116	0.707504	Inf2	inverted formin, FH2 and WH2 domain containing
17984	94.1315	-0.709748	0.337076	-2.1056	0.0352392	0.70864	Ndn	necdin
665433	5053.74	0.588635	0.279709	2.10446	0.0353386	0.70864	Hist1h2ao	histone cluster 1, H2ao
14051	95.7564	-0.693497	0.329618	-2.10394	0.0353836	0.70864	Eya4	eyes absent 4 homolog (Drosophila)
319172	427.282	0.598576	0.284505	2.10392	0.0353857	0.70864	Hist1h2ab	histone cluster 1, H2ab
11596	28.7025	0.731215	0.347697	2.10303	0.0354636	0.70887	Ager	advanced glycosylation end product-specific receptor
215418	783.073	-0.487294	0.231765	-2.10254	0.0355061	0.70887	Csrnp1	cysteine-serine-rich nuclear protein 1
380601	202.673	-0.61439	0.292331	-2.10169	0.0355802	0.709041	Fastkd5	FAST kinase domains 5
17937	149.022	-0.61914	0.294677	-2.10108	0.0356338	0.709041	Nab2	Ngfi-A binding protein 2
67103	987.225	0.60873	0.289792	2.10058	0.0356781	0.709041	Ptgr1	prostaglandin reductase 1
109270	41.61	0.720662	0.343205	2.0998	0.0357464	0.709316	Prr5	proline rich 5 (renal)
23928	28.6619	-0.735544	0.350469	-2.09874	0.0358399	0.710089	Lamc3	laminin gamma 3
18645	230.939	0.668455	0.319194	2.0942	0.0362426	0.716975	Pfn2	profilin 2
16633	146.756	-0.732563	0.350008	-2.09299	0.03635	0.717391	Klra2	killer cell lectin-like receptor, subfamily A, member 2
17926	39.8555	-0.718595	0.343378	-2.09272	0.0363738	0.717391	Myoc	myocilin
54324	53.3234	0.707027	0.338146	2.09089	0.0365378	0.719535	Arhgef5	Rho guanine nucleotide exchange factor (GEF) 5
219134	33.0566	-0.707997	0.338731	-2.09015	0.0366048	0.719663	Shisa2	shisa family member 2
16840	171.234	-0.643095	0.307913	-2.08856	0.0367472	0.719663	Lect1	leukocyte cell derived chemotaxin 1
67286	131.513	0.585561	0.280445	2.08797	0.0368003	0.719663	Ift22	intraflagellar transport 22
76642	64.7967	0.671754	0.321731	2.08794	0.0368037	0.719663	1700113A16Rik	RIKEN cDNA 1700113A16 gene
210741	173.728	0.702139	0.336314	2.08775	0.0368207	0.719663	Kcnk12	potassium channel, subfamily K, member 12
68428	1093.66	-0.570579	0.273502	-2.08619	0.036961	0.721322	Steap3	STEAP family member 3
216021	6.27493	0.574618	0.275562	2.08526	0.0370455	NA	Stox1	storkhead box 1
16559	78.022	0.726309	0.348451	2.08439	0.0371247	0.722905	Kif17	kinesin family member 17
227700	335.636	-0.538318	0.258409	-2.08321	0.0372325	0.722905	Sh3glb2	SH3-domain GRB2-like endophilin B2
69635	360.147	0.600836	0.288447	2.083	0.0372512	0.722905	Dapk1	death associated protein kinase 1
12587	41.3928	-0.729689	0.350333	-2.08285	0.0372652	0.722905	Mia	melanoma inhibitory activity
100503468	11.8501	0.65411	0.314062	2.08274	0.0372749	NA	Gm14023	predicted gene 14023
66895	837.193	-0.548349	0.263345	-2.08225	0.0373198	0.722905	Pxdc1	PX domain containing 1
241589	11.3065	0.696079	0.334354	2.08186	0.037355	NA	D430041D05Rik	RIKEN cDNA D430041D05 gene
66943	837.183	-0.474221	0.228003	-2.07989	0.0375359	0.725192	Pqlc1	PQ loop repeat containing 1
15016	262.528	0.564197	0.271349	2.07923	0.0375964	0.725192	H2-Q5	histocompatibility 2, Q region locus 5
17869	2326.52	-0.458409	0.220533	-2.07864	0.0376501	0.725192	Myc	myelocytomatosis oncogene
23882	4134.4	-0.557796	0.268361	-2.07853	0.0376608	0.725192	Gadd45g	growth arrest and DNA-damage-inducible 45 gamma
21679	7.4529	-0.588443	0.283214	-2.07773	0.0377342	NA	Tead4	TEA domain family member 4
93702	15.6914	-0.702075	0.337989	-2.07722	0.0377816	0.726446	Pcdhgb5	protocadherin gamma subfamily B, 5
414093	5.93995	0.520071	0.250547	2.07574	0.0379177	NA	A830082N09Rik	RIKEN cDNA A830082N09 gene
72937	15.9998	0.72142	0.347928	2.07348	0.0381278	0.728805	2900008C10Rik	RIKEN cDNA 2900008C10 gene
212531	14.6976	-0.706888	0.341077	-2.07252	0.0382174	0.728805	Sh3bgrl2	SH3 domain binding glutamic acid-rich protein like 2
106389	27.5568	0.699264	0.337506	2.07186	0.0382787	0.728805	Eaf2	ELL associated factor 2
399609	14.7435	-0.713488	0.344615	-2.07039	0.0384156	0.728805	C130046K22Rik	RIKEN cDNA C130046K22 gene
217069	622.848	0.467179	0.225677	2.07012	0.0384408	0.728805	Trim25	tripartite motif-containing 25
80750	254.12	0.600083	0.289888	2.07005	0.0384477	0.728805	N4bp1	NEDD4 binding protein 1
12829	8.15968	0.63887	0.308684	2.06966	0.0384842	NA	Col4a4	collagen, type IV, alpha 4
15205	674.156	-0.625296	0.302136	-2.06958	0.0384913	0.728805	Hes1	hairy and enhancer of split 1 (Drosophila)
58245	522.102	-0.585242	0.282804	-2.06943	0.0385059	0.728805	Gpr180	G protein-coupled receptor 180
215280	244.458	0.615237	0.297367	2.06895	0.0385509	0.728805	Wipf1	WAS/WASL interacting protein family, member 1
11975	538.878	-0.479501	0.231767	-2.06889	0.038556	0.728805	Atp6v0a1	ATPase, H+ transporting, lysosomal V0 subunit A1
53881	346.686	-0.582597	0.281755	-2.06775	0.0386638	0.728805	Slc5a3	solute carrier family 5 (inositol transporters), member 3
223752	191.496	0.584991	0.282935	2.06758	0.0386797	0.728805	Gramd4	GRAM domain containing 4
102545	3622.02	0.602412	0.291369	2.06753	0.0386846	0.728805	Cmtm7	CKLF-like MARVEL transmembrane domain containing 7
73067	234.811	0.52852	0.255634	2.06749	0.0386882	0.728805	Tmem192	transmembrane protein 192
20893	2265.72	-0.600605	0.290651	-2.06641	0.0387894	0.729656	Bhlhe40	basic helix-loop-helix family, member e40
18476	341.007	0.595293	0.288274	2.06502	0.0389209	0.731072	Pafah1b3	platelet-activating factor acetylhydrolase, isoform 1b, subunit 3
230027	162.99	-0.589638	0.285701	-2.06383	0.0390339	0.731926	Coq3	coenzyme Q3 homolog, methyltransferase (yeast)
69046	795.821	-0.491858	0.238378	-2.06336	0.0390788	0.731926	Isca1	iron-sulfur cluster assembly 1 homolog (S. cerevisiae)
18536	849.775	0.520398	0.252332	2.06235	0.0391743	0.732116	Pcm1	pericentriolar material 1
12369	372.703	0.5547	0.269002	2.06207	0.0392014	0.732116	Casp7	caspase 7
258964	3.93922	0.507759	0.246325	2.06134	0.0392707	NA	Olfr541	olfactory receptor 541
74511	58.7721	-0.713695	0.346592	-2.05918	0.039477	0.736206	Lrrc17	leucine rich repeat containing 17
71704	285.896	0.582098	0.282947	2.05727	0.0396601	0.738562	Arhgef3	Rho guanine nucleotide exchange factor (GEF) 3
56017	323.52	-0.533516	0.259435	-2.05646	0.0397384	0.738965	Slc2a8	solute carrier family 2, (facilitated glucose transporter), member 8
18952	457.04	-0.57299	0.278999	-2.05373	0.0400016	0.740005	2017-09-04	septin 4
98752	627.455	0.700203	0.340942	2.05373	0.0400018	0.740005	Fcrla	Fc receptor-like A
102124	203.205	0.599508	0.291923	2.05365	0.0400091	0.740005	Enkd1	enkurin domain containing 1
13400	333.472	-0.612114	0.2981	-2.05339	0.0400348	0.740005	Dmpk	dystrophia myotonica-protein kinase
52815	8.19718	-0.571034	0.278139	-2.05306	0.0400672	NA	Ldhd	lactate dehydrogenase D
64103	29.2918	0.694212	0.338155	2.05294	0.0400786	0.740005	Tnmd	tenomodulin
94047	6.87563	0.563039	0.274455	2.05148	0.0402199	NA	Cecr6	cat eye syndrome chromosome region, candidate 6
17182	138.801	-0.569681	0.277921	-2.04979	0.0403848	0.744384	Matn3	matrilin 3
14825	579.451	-0.533055	0.260112	-2.04933	0.0404302	0.744384	Cxcl1	chemokine (C-X-C motif) ligand 1
170676	35.5627	-0.718443	0.35069	-2.04866	0.0404955	0.744417	Peg10	paternally expressed 10
14805	7.48126	0.55635	0.271584	2.04854	0.0405069	NA	Grik1	glutamate receptor, ionotropic, kainate 1
621677	90.966	-0.664161	0.324348	-2.04768	0.0405913	0.744417	Gm6249	predicted gene 6249
16775	244.798	0.574838	0.280865	2.04667	0.0406903	0.744417	Lama4	laminin, alpha 4
320011	1532.97	0.509361	0.248879	2.04662	0.0406956	0.744417	Uggt1	UDP-glucose glycoprotein glucosyltransferase 1
269424	441.776	0.545334	0.266529	2.04606	0.0407504	0.744417	Jade1	jade family PHD finger 1
15116	264.879	-0.668387	0.326897	-2.04464	0.0408904	0.744417	Has1	hyaluronan synthase1
16898	1605.66	0.64963	0.317732	2.04458	0.0408961	0.744417	Rps2	ribosomal protein S2
16399	18.7179	0.676673	0.330974	2.04449	0.0409052	0.744417	Itga2b	integrin alpha 2b
74513	224.823	0.553284	0.270874	2.04259	0.041093	0.744417	Neto2	neuropilin (NRP) and tolloid (TLL)-like 2
223753	766.558	0.54495	0.266796	2.04258	0.0410944	0.744417	Cerk	ceramide kinase
170765	18.6123	-0.697471	0.341502	-2.04236	0.0411157	0.744417	Ripply3	ripply3 homolog (zebrafish)
69068	59.6868	-0.694447	0.340026	-2.04234	0.0411182	0.744417	1810011O10Rik	RIKEN cDNA 1810011O10 gene
665563	111.455	-0.647512	0.317414	-2.03996	0.0413544	0.747654	Mthfd2l	methylenetetrahydrofolate dehydrogenase (NADP+ dependent) 2-like
19662	101.89	-0.618112	0.303153	-2.03894	0.0414556	0.748444	Rbp4	retinol binding protein 4, plasma
12778	320.649	-0.685833	0.336953	-2.0354	0.0418107	0.753808	Ackr3	atypical chemokine receptor 3
109594	127.962	0.648336	0.318745	2.03402	0.0419491	0.755258	Lmo1	LIM domain only 1
105450	5.76622	-0.553005	0.271883	-2.03398	0.0419536	NA	Mmrn2	multimerin 2
257915	3.47999	0.470784	0.23146	2.03398	0.041954	NA	Olfr1016	olfactory receptor 1016
18768	19.3436	0.698135	0.343441	2.03276	0.0420764	0.755761	Pkib	protein kinase inhibitor beta, cAMP dependent, testis specific
218865	145.933	0.636451	0.313174	2.03226	0.0421272	0.755761	Chdh	choline dehydrogenase
67168	538.549	0.589	0.289859	2.03202	0.0421512	0.755761	Lpar6	lysophosphatidic acid receptor 6
70933	3.63039	0.494775	0.243629	2.03086	0.0422693	NA	4931402G19Rik	RIKEN cDNA 4931402G19 gene
66300	140.642	-0.589948	0.290497	-2.03082	0.042273	0.756573	Inafm1	InaF motif containing 1
11804	2777.56	-0.428824	0.211198	-2.03043	0.0423127	0.756573	Aplp2	amyloid beta (A4) precursor-like protein 2
16558	136.811	0.680317	0.335328	2.02881	0.0424774	0.758475	Kif16b	kinesin family member 16B
268980	119.429	-0.587925	0.289967	-2.02756	0.0426052	0.759715	Strn	striatin, calmodulin binding protein
624866	52.5441	0.674626	0.333025	2.02575	0.0427901	0.761712	Lekr1	leucine, glutamate and lysine rich 1
18675	3317.63	-0.606437	0.299499	-2.02484	0.0428842	0.761712	Phex	phosphate regulating endopeptidase homolog, X-linked
22393	83.8269	-0.630953	0.311729	-2.02404	0.0429659	0.761712	Wfs1	Wolfram syndrome 1 homolog (human)
108115	369.934	0.578279	0.285745	2.02376	0.042995	0.761712	Slco4a1	solute carrier organic anion transporter family, member 4a1
76886	27.1964	0.70462	0.348292	2.02307	0.0430656	0.761712	Fam81a	family with sequence similarity 81, member A
19200	724.238	0.611604	0.302331	2.02296	0.0430774	0.761712	Pstpip1	proline-serine-threonine phosphatase-interacting protein 1
22719	118.867	-0.630636	0.311813	-2.02248	0.0431268	0.761712	Zfp61	zinc finger protein 61
15234	72.1933	0.683019	0.338072	2.02033	0.0433487	0.763613	Hgf	hepatocyte growth factor
12362	335.246	0.534534	0.264581	2.0203	0.0433518	0.763613	Casp1	caspase 1
100038363	1549.03	0.614202	0.304218	2.01895	0.0434921	0.765049	F630028O10Rik	RIKEN cDNA F630028O10 gene
16011	3747.74	-0.479714	0.237809	-2.01722	0.0436722	0.767181	Igfbp5	insulin-like growth factor binding protein 5
68955	4.89344	0.524569	0.260107	2.01674	0.0437227	NA	Srrm4	serine/arginine repetitive matrix 4
94094	41.4727	0.70732	0.350763	2.01652	0.0437456	0.767434	Trim34a	tripartite motif-containing 34A
77018	79.494	-0.688525	0.341674	-2.01515	0.0438891	0.768407	Col25a1	collagen, type XXV, alpha 1
68837	199.656	0.558717	0.277298	2.01486	0.0439191	0.768407	Foxk2	forkhead box K2
104479	561.729	-0.471352	0.234105	-2.01342	0.0440704	0.77002	Ccdc117	coiled-coil domain containing 117
629820	8.94028	0.641138	0.318547	2.0127	0.0441464	NA	Gm7008	predicted gene 7008
17330	2619.59	-0.5523	0.274457	-2.01234	0.0441842	0.770961	Minpp1	multiple inositol polyphosphate histidine phosphatase 1
68607	127.062	0.581801	0.289196	2.01178	0.0442428	0.770961	Serhl	serine hydrolase-like
30925	197.379	0.695188	0.345829	2.01021	0.0444093	0.772828	Slamf6	SLAM family member 6
71733	143.731	-0.630237	0.313946	-2.00747	0.0446999	0.773919	Susd2	sushi domain containing 2
100043468	251.092	-0.601667	0.299721	-2.00742	0.0447048	0.773919	Zfp955b	zinc finger protein 955B
72139	186.185	-0.586179	0.292022	-2.00731	0.0447164	0.773919	2610044O15Rik8	RIKEN cDNA 2610044O15 gene
68709	90.2182	-0.695639	0.346636	-2.00683	0.0447675	0.773919	Cilp2	cartilage intermediate layer protein 2
209357	328.659	-0.531455	0.2649	-2.00624	0.0448303	0.773919	Gtf2h3	general transcription factor IIH, polypeptide 3
71983	162.838	-0.631139	0.314627	-2.00599	0.0448574	0.773919	Tmco6	transmembrane and coiled-coil domains 6
217835	597.489	0.587355	0.29285	2.00565	0.0448933	0.773919	Rin3	Ras and Rab interactor 3
330286	95.6578	0.637327	0.317846	2.00514	0.0449476	0.773919	D630045J12Rik	RIKEN cDNA D630045J12 gene
19294	110.676	-0.608296	0.303474	-2.00445	0.0450223	0.774181	Pvrl2	poliovirus receptor-related 2
17319	1340.66	0.474885	0.2371	2.00289	0.0451894	0.775591	Mif	macrophage migration inhibitory factor
13136	565.692	-0.545437	0.272368	-2.00257	0.0452234	0.775591	Cd55	CD55 antigen
235631	259.243	-0.61796	0.308692	-2.00186	0.0452993	0.77587	Prss50	protease, serine 50
69183	11.9414	-0.632029	0.315938	-2.00048	0.0454484	NA	C1qtnf2	C1q and tumor necrosis factor related protein 2
194388	494.254	0.474884	0.23748	1.99968	0.0455345	0.777506	Tet3	tet methylcytosine dioxygenase 3
384009	517.209	0.603712	0.301936	1.99947	0.0455576	0.777506	Glipr2	GLI pathogenesis-related 2
54483	249.945	0.617792	0.309002	1.99932	0.045574	0.777506	Mefv	Mediterranean fever
12334	743.072	-0.568017	0.284235	-1.9984	0.0456731	0.777822	Capn2	calpain 2
107895	180.517	0.616941	0.308923	1.99707	0.0458177	0.777822	Mgat5	mannoside acetylglucosaminyltransferase 5
21814	600.367	-0.461082	0.230889	-1.99698	0.0458269	0.777822	Tgfbr3	transforming growth factor, beta receptor III
68235	62.2233	0.689106	0.345097	1.99685	0.0458417	0.777822	Mturn	maturin, neural progenitor differentiation regulator homolog (Xenopus)
108156	2341.56	-0.520857	0.260926	-1.99619	0.0459137	0.777822	Mthfd1	methylenetetrahydrofolate dehydrogenase (NADP+ dependent), methenyltetrahydrofolate cyclohydrolase, formyltetrahydrofolate synthase
21847	1821.21	-0.554796	0.278018	-1.99554	0.0459842	0.777822	Klf10	Kruppel-like factor 10
83767	28.8017	-0.698097	0.349872	-1.99529	0.0460108	0.777822	Wasf1	WAS protein family, member 1
76073	496.746	0.541552	0.271537	1.99439	0.0461094	0.777954	Pcgf5	polycomb group ring finger 5
69784	198.256	-0.601432	0.301602	-1.99413	0.0461382	0.777954	1500009L16Rik	RIKEN cDNA 1500009L16 gene
11964	1081.68	0.45147	0.226526	1.99302	0.0462597	0.778028	Atp6v1a	ATPase, H+ transporting, lysosomal V1 subunit A
57915	382.619	0.514356	0.258082	1.99299	0.0462621	0.778028	Tbc1d1	TBC1 domain family, member 1
15015	419.885	0.564833	0.283496	1.99239	0.0463287	0.778142	H2-Q4	histocompatibility 2, Q region locus 4
234515	22.8637	0.675381	0.339176	1.99124	0.0464542	0.779245	Inpp4b	inositol polyphosphate-4-phosphatase, type II
117600	76.3998	-0.697289	0.35085	-1.98743	0.0468752	0.784755	Srgap1	SLIT-ROBO Rho GTPase activating protein 1
142682	169.593	-0.566979	0.285374	-1.98679	0.0469452	0.784755	Zcchc14	zinc finger, CCHC domain containing 14
66175	133.006	-0.666779	0.335719	-1.98612	0.0470195	0.784755	Mustn1	musculoskeletal, embryonic nuclear protein 1
67389	1699.11	-0.589966	0.29705	-1.98609	0.0470238	0.784755	Fam132a	family with sequence similarity 132, member A
67966	192.281	0.556319	0.280312	1.98464	0.0471843	0.786425	Zcchc10	zinc finger, CCHC domain containing 10
19265	611.852	0.603159	0.304194	1.98281	0.0473887	0.787753	Ptprcap	protein tyrosine phosphatase, receptor type, C polypeptide-associated protein
22782	56.1982	0.670402	0.338138	1.98263	0.0474091	0.787753	Slc30a1	solute carrier family 30 (zinc transporter), member 1
227674	186.623	0.577586	0.291372	1.9823	0.0474455	0.787753	Ddx31	DEAD/H (Asp-Glu-Ala-Asp/His) box polypeptide 31
208869	11.9377	0.654248	0.330175	1.98152	0.0475332	NA	Dock3	dedicator of cyto-kinesis 3
76293	13.6886	-0.577394	0.291541	-1.98049	0.0476487	0.790119	Mfap4	microfibrillar-associated protein 4
26903	107.355	-0.666506	0.336795	-1.97896	0.0478201	0.791953	Dysf	dysferlin
72371	134.278	-0.635857	0.321529	-1.9776	0.0479737	0.793486	2210408I21Rik	RIKEN cDNA 2210408I21 gene
218454	491.098	-0.488938	0.247561	-1.97502	0.0482661	0.79731	Lhfpl2	lipoma HMGIC fusion partner-like 2
72103	255.632	-0.502127	0.254495	-1.97303	0.0484924	0.798123	Aplf	aprataxin and PNKP like factor
72287	396.893	-0.518362	0.262796	-1.97249	0.0485538	0.798123	Plekhf1	pleckstrin homology domain containing, family F (with FYVE domain) member 1
18669	40.382	0.677552	0.343547	1.97223	0.0485836	0.798123	Abcb1b	ATP-binding cassette, sub-family B (MDR/TAP), member 1B
14696	284.549	-0.511346	0.259306	-1.97198	0.0486118	0.798123	Gnb4	guanine nucleotide binding protein (G protein), beta 4
18082	90.6279	0.595886	0.302299	1.97118	0.0487032	0.798123	Nipsnap1	4-nitrophenylphosphatase domain and non-neuronal SNAP25-like protein homolog 1 (C. elegans)
544817	291.564	0.505065	0.256244	1.97103	0.0487199	0.798123	Arhgap27	Rho GTPase activating protein 27
319167	973.725	0.56232	0.285323	1.97082	0.0487445	0.798123	Hist1h2ag	histone cluster 1, H2ag
16477	8152.59	-0.424366	0.215444	-1.96972	0.0488699	0.79917	Junb	jun B proto-oncogene
76486	13.1153	0.624671	0.317371	1.96827	0.0490374	0.800534	Ly6k	lymphocyte antigen 6 complex, locus K
234730	131.268	-0.60492	0.307389	-1.96793	0.0490763	0.800534	Fuk	fucokinase
224829	93.5434	0.639688	0.325151	1.96736	0.0491422	0.800607	Trerf1	transcriptional regulating factor 1
328370	193.594	-0.548048	0.278781	-1.96587	0.0493134	0.802391	Rft1	RFT1 homolog (S. cerevisiae)
72147	124.602	-0.607552	0.309275	-1.96444	0.0494792	0.803162	Zbtb46	zinc finger and BTB domain containing 46
14369	209.414	-0.65005	0.330916	-1.9644	0.0494842	0.803162	Fzd7	frizzled homolog 7 (Drosophila)
435626	11.5677	-0.642235	0.327028	-1.96385	0.0495471	NA	Rufy4	RUN and FYVE domain containing 4
233805	87.7355	-0.608745	0.310037	-1.96346	0.049593	0.803615	Dcun1d3	DCN1, defective in cullin neddylation 1, domain containing 3 (S. cerevisiae)
11815	107.31	-0.645593	0.328891	-1.96294	0.0496534	0.803615	Apod	apolipoprotein D
108100	360.119	-0.533696	0.272027	-1.96192	0.0497716	0.803615	Baiap2	brain-specific angiogenesis inhibitor 1-associated protein 2
19341	226.756	-0.5934	0.302654	-1.96065	0.0499194	0.803615	Rab4a	RAB4A, member RAS oncogene family
74616	367.817	-0.533906	0.27233	-1.96051	0.049936	0.803615	Scrn3	secernin 3
71985	95.5911	-0.599013	0.305779	-1.95898	0.0501154	0.803615	Acad10	acyl-Coenzyme A dehydrogenase family, member 10
50765	784.582	-0.564494	0.288234	-1.95846	0.0501764	0.803615	Tfr2	transferrin receptor 2
71452	100.278	0.608474	0.31076	1.95802	0.0502274	0.803615	Ankrd40	ankyrin repeat domain 40
13449	225.884	0.665114	0.339787	1.95744	0.0502952	0.803615	Dok2	docking protein 2
19378	1150.75	0.549262	0.280712	1.95668	0.0503856	0.803615	Aldh1a2	aldehyde dehydrogenase family 1, subfamily A2
69774	101.694	0.685108	0.350228	1.95618	0.0504444	0.803615	Ms4a6b	membrane-spanning 4-domains, subfamily A, member 6B
15446	1299.99	-0.616691	0.315255	-1.95617	0.0504453	0.803615	Hpgd	hydroxyprostaglandin dehydrogenase 15 (NAD)
17173	6.14169	0.569032	0.291032	1.95522	0.0505568	NA	Ascl2	achaete-scute complex homolog 2 (Drosophila)
108911	965.296	0.476199	0.243574	1.95505	0.0505768	0.803615	Rcc2	regulator of chromosome condensation 2
69816	181.951	0.652105	0.33357	1.95493	0.0505917	0.803615	Mzb1	marginal zone B and B1 cell-specific protein 1
72160	26.0032	0.683997	0.350011	1.95422	0.0506753	0.803615	Tmem163	transmembrane protein 163
78798	466.158	0.553511	0.283264	1.95405	0.0506956	0.803615	Eml4	echinoderm microtubule associated protein like 4
66892	276.025	0.534214	0.273403	1.95394	0.0507082	0.803615	Eif4e3	eukaryotic translation initiation factor 4E member 3
22236	4.76854	-0.521166	0.266851	-1.95303	0.0508165	NA	Ugt1a2	UDP glucuronosyltransferase 1 family, polypeptide A2
74186	47.3019	-0.674077	0.345356	-1.95184	0.0509578	0.803615	Ccdc3	coiled-coil domain containing 3
228019	239.756	-0.542637	0.278106	-1.95119	0.0510344	0.803615	Mettl8	methyltransferase like 8
192167	7.84852	0.571127	0.292781	1.9507	0.0510927	NA	Nlgn1	neuroligin 1
667803	154.485	0.558912	0.286544	1.95053	0.0511129	0.803615	C920025E04Rik	RIKEN cDNA C920025E04 gene
72745	189.273	-0.640717	0.328505	-1.9504	0.051128	0.803615	Tmem161b	transmembrane protein 161B
17750	855.351	-0.491863	0.252211	-1.95021	0.0511515	0.803615	Mt2	metallothionein 2
209692	17.9986	-0.657031	0.33691	-1.95017	0.051156	0.803615	Dhtkd1	dehydrogenase E1 and transketolase domain containing 1
399558	275.939	-0.571193	0.292946	-1.94982	0.0511971	0.803615	Flrt2	fibronectin leucine rich transmembrane protein 2
12516	18.6308	0.638993	0.327815	1.94925	0.0512657	0.803615	Cd7	CD7 antigen
16007	13695.4	-0.529646	0.271796	-1.94868	0.0513331	0.803615	Cyr61	cysteine rich protein 61
20324	16.8759	-0.652068	0.334638	-1.94858	0.0513458	0.803615	Sdpr	serum deprivation response
107684	51.683	0.679556	0.348754	1.94853	0.051352	0.803615	Coro2a	coronin, actin binding protein 2A
14457	543.352	0.604787	0.310408	1.94836	0.0513721	0.803615	Gas7	growth arrest specific 7
381066	173.828	-0.638011	0.327501	-1.94812	0.0514009	0.803615	Zfp948	zinc finger protein 948
330119	135.138	-0.648364	0.332851	-1.94791	0.0514259	0.803615	Adamts3	a disintegrin-like and metallopeptidase (reprolysin type) with thrombospondin type 1 motif, 3
70031	7.97211	0.603959	0.310248	1.94669	0.0515714	NA	Cmtm8	CKLF-like MARVEL transmembrane domain containing 8
233016	2384.49	-0.536183	0.275444	-1.94662	0.0515806	0.803767	Blvrb	biliverdin reductase B (flavin reductase (NADPH))
14755	1176.55	-0.473606	0.243348	-1.94621	0.0516299	0.803767	Pigq	phosphatidylinositol glycan anchor biosynthesis, class Q
17231	53.6991	0.666102	0.342316	1.94587	0.0516701	0.803767	Mcpt8	mast cell protease 8
327958	51.3961	-0.681804	0.350404	-1.94577	0.0516827	0.803767	Pitpnm3	PITPNM family member 3
78784	9.38334	0.617429	0.317703	1.94342	0.0519657	NA	Celf3	CUGBP, Elav-like family member 3
72097	78.7012	-0.64607	0.332552	-1.94276	0.052045	0.805494	2010300C02Rik	RIKEN cDNA 2010300C02 gene
381650	126.65	0.547834	0.28202	1.94254	0.0520722	0.805494	Thap6	THAP domain containing 6
11552	15.0265	-0.659074	0.339317	-1.94235	0.0520943	0.805494	Adra2b	adrenergic receptor, alpha 2b
106582	622.385	0.45996	0.236868	1.94184	0.0521564	0.805494	Nrm	nurim (nuclear envelope membrane protein)
272347	118.408	0.60081	0.309412	1.94178	0.0521641	0.805494	Zfp398	zinc finger protein 398
19279	18.9406	0.658031	0.338883	1.94177	0.0521653	0.805494	Ptprr	protein tyrosine phosphatase, receptor type, R
217593	470.136	-0.574205	0.295862	-1.94079	0.0522842	0.805494	Slc25a21	solute carrier family 25 (mitochondrial oxodicarboxylate carrier), member 21
14677	1310.75	-0.609896	0.314293	-1.94053	0.0523147	0.805494	Gnai1	guanine nucleotide binding protein (G protein), alpha inhibiting 1
17112	809.86	-0.565985	0.291709	-1.94024	0.0523506	0.805494	Tm4sf1	transmembrane 4 superfamily member 1
29817	2434.22	-0.476372	0.245894	-1.9373	0.0527083	0.809265	Igfbp7	insulin-like growth factor binding protein 7
19049	7.58719	-0.589792	0.304528	-1.93674	0.0527773	NA	Ppp1r1b	protein phosphatase 1, regulatory (inhibitor) subunit 1B
74202	39.2969	-0.669444	0.345799	-1.93593	0.0528759	0.809265	Fblim1	filamin binding LIM protein 1
66817	13.7405	-0.64963	0.335569	-1.9359	0.0528794	0.809265	Tmem170	transmembrane protein 170
214150	117.747	-0.62327	0.322054	-1.9353	0.0529537	0.809265	Ago3	argonaute RISC catalytic subunit 3
52679	156.247	0.580432	0.299922	1.93528	0.0529558	0.809265	E2f7	E2F transcription factor 7
70616	324.191	0.479299	0.247677	1.93518	0.0529687	0.809265	Sugp1	SURP and G patch domain containing 1
72125	110.614	-0.678329	0.350686	-1.93429	0.0530773	0.809974	Amer2	APC membrane recruitment 2
14710	50.2179	0.651303	0.336807	1.93376	0.0531429	0.810024	Gngt2	guanine nucleotide binding protein (G protein), gamma transducing activity polypeptide 2
13857	598.255	-0.546828	0.283016	-1.93214	0.0533416	0.811156	Epor	erythropoietin receptor
252837	325.348	-0.595858	0.308392	-1.93214	0.0533417	0.811156	Ackr4	atypical chemokine receptor 4
211286	604.149	-0.45721	0.236847	-1.93041	0.0535566	0.813034	Cln5	ceroid-lipofuscinosis, neuronal 5
22275	1240.4	-0.452225	0.23448	-1.92863	0.0537772	0.813034	Urod	uroporphyrinogen decarboxylase
69788	4.9178	-0.510104	0.264505	-1.92852	0.0537906	NA	1600023N17Rik	RIKEN cDNA 1600023N17 gene
53319	1307.69	-0.428936	0.22243	-1.92841	0.0538046	0.813034	Nxf1	nuclear RNA export factor 1
76612	25.1871	-0.675734	0.350436	-1.92827	0.053822	0.813034	Lrrc27	leucine rich repeat containing 27
319170	430.338	0.557169	0.288956	1.92821	0.0538287	0.813034	Hist1h2an	histone cluster 1, H2an
98766	948.779	-0.483781	0.250957	-1.92774	0.0538874	0.813034	Ubac1	ubiquitin associated domain containing 1
69955	264.063	-0.498057	0.258379	-1.92762	0.0539025	0.813034	Fars2	phenylalanine-tRNA synthetase 2 (mitochondrial)
208836	181.977	0.556416	0.288736	1.92708	0.0539702	0.813113	Fanci	Fanconi anemia, complementation group I
107476	119.999	0.549213	0.285191	1.92577	0.0541327	0.81462	Acaca	acetyl-Coenzyme A carboxylase alpha
11307	306.219	0.620592	0.322487	1.92439	0.0543051	0.81627	Abcg1	ATP-binding cassette, sub-family G (WHITE), member 1
13845	61.6263	-0.664063	0.345288	-1.92322	0.0544529	0.817547	Ephb3	Eph receptor B3
12585	115.326	-0.579017	0.301213	-1.92228	0.0545699	0.817779	Cdr2	cerebellar degeneration-related 2
14119	216.679	-0.578931	0.301286	-1.92153	0.0546646	0.817779	Fbn2	fibrillin 2
67656	3.5259	0.429122	0.22333	1.92148	0.0546718	NA	4930548H24Rik	RIKEN cDNA 4930548H24 gene
16149	758.956	0.651856	0.339306	1.92114	0.0547137	0.817779	Cd74	CD74 antigen (invariant polypeptide of major histocompatibility complex, class II antigen-associated)
20296	437.409	-0.544245	0.283299	-1.9211	0.0547196	0.817779	Ccl2	chemokine (C-C motif) ligand 2
72282	11.3251	-0.611446	0.318299	-1.92098	0.0547341	NA	1810062G17Rik	RIKEN cDNA 1810062G17 gene
54390	105.446	0.659239	0.343582	1.91873	0.055019	0.820467	Sit1	suppression inducing transmembrane adaptor 1
11757	1921.56	-0.426673	0.222409	-1.91841	0.0550589	0.820467	Prdx3	peroxiredoxin 3
14261	225.889	-0.533401	0.278077	-1.91818	0.0550886	0.820467	Fmo1	flavin containing monooxygenase 1
78617	4.33626	0.472906	0.246555	1.91806	0.055104	NA	Cstad	CSA-conditional, T cell activation-dependent protein
320772	8.41014	0.583229	0.304089	1.91795	0.0551168	NA	Mdga2	MAM domain containing glycosylphosphatidylinositol anchor 2
20498	823.516	-0.484465	0.252644	-1.91758	0.0551647	0.820661	Slc12a4	solute carrier family 12, member 4
15891	41522.4	-0.573689	0.299445	-1.91584	0.0553851	0.822386	Ibsp	integrin binding sialoprotein
74107	254.406	0.546634	0.285349	1.91567	0.055407	0.822386	Cep55	centrosomal protein 55
13998	102.035	-0.560104	0.292729	-1.91338	0.0556989	0.823331	Fgd6	FYVE, RhoGEF and PH domain containing 6
214459	212.666	0.572269	0.299165	1.91289	0.0557625	0.823331	Fnbp1l	formin binding protein 1-like
140494	16.7884	-0.650277	0.339946	-1.91288	0.0557633	0.823331	Atp6v0a4	ATPase, H+ transporting, lysosomal V0 subunit A4
226139	236.105	0.58977	0.308327	1.9128	0.055773	0.823331	Cox15	cytochrome c oxidase assembly protein 15
15288	1988.21	-0.459641	0.24031	-1.9127	0.0557869	0.823331	Hmbs	hydroxymethylbilane synthase
29876	1844.69	-0.432048	0.226061	-1.9112	0.0559783	0.823713	Clic4	chloride intracellular channel 4 (mitochondrial)
18823	23.3184	0.613468	0.321036	1.9109	0.0560169	0.823713	Plp1	proteolipid protein (myelin) 1
11629	18.7454	0.649247	0.339775	1.91081	0.0560285	0.823713	Aif1	allograft inflammatory factor 1
66180	824.154	-0.55374	0.289837	-1.91052	0.0560659	0.823713	P3h4	prolyl 3-hydroxylase family member 4 (non-enzymatic)
106338	62.1924	0.615101	0.322219	1.90895	0.056268	0.825751	Nsun3	NOL1/NOP2/Sun domain family member 3
170639	6.39689	-0.500637	0.262359	-1.90821	0.0563635	NA	Olfr78	olfactory receptor 78
66864	167.469	0.629735	0.330184	1.90723	0.0564914	0.828095	Clec14a	C-type lectin domain family 14, member a
17873	2199.25	-0.505387	0.265354	-1.90458	0.0568351	0.831173	Gadd45b	growth arrest and DNA-damage-inducible 45 beta
24004	116.368	-0.608794	0.319717	-1.90416	0.0568889	0.831173	Rai2	retinoic acid induced 2
12978	330.354	0.557002	0.292523	1.90413	0.0568929	0.831173	Csf1r	colony stimulating factor 1 receptor
66513	300.982	-0.479931	0.252274	-1.90242	0.0571165	0.831456	Tab1	TGF-beta activated kinase 1/MAP3K7 binding protein 1
22038	532.474	-0.454452	0.238905	-1.90223	0.0571411	0.831456	Plscr1	phospholipid scramblase 1
23876	3008.09	-0.471282	0.247803	-1.90184	0.0571915	0.831456	Fbln5	fibulin 5
74325	244.443	-0.514533	0.270574	-1.90163	0.057219	0.831456	Cltb	clathrin, light polypeptide (Lcb)
18788	27.9658	0.661004	0.347754	1.90078	0.0573311	0.831456	Serpinb2	serine (or cysteine) peptidase inhibitor, clade B, member 2
18160	27.1194	-0.653933	0.344057	-1.90066	0.0573471	0.831456	Npr1	natriuretic peptide receptor 1
100609	227.645	-0.527019	0.277297	-1.90056	0.0573594	0.831456	Nsun5	NOL1/NOP2/Sun domain family, member 5
12725	704.358	-0.458278	0.241244	-1.89964	0.0574801	0.83185	Clcn3	chloride channel 3
83602	476.497	0.444812	0.234188	1.89938	0.0575144	0.83185	Gtf2a1	general transcription factor II A, 1
80782	4.28494	0.440003	0.231766	1.89848	0.0576332	NA	Klrb1b	killer cell lectin-like receptor subfamily B member 1B
18458	2579.12	0.434982	0.229203	1.8978	0.0577218	0.833923	Pabpc1	poly(A) binding protein, cytoplasmic 1
67865	448.431	-0.528079	0.278412	-1.89675	0.0578609	0.835005	Rgs10	regulator of G-protein signalling 10
12828	5.62647	0.540051	0.285093	1.8943	0.058185	NA	Col4a3	collagen, type IV, alpha 3
243277	422.856	-0.55422	0.292628	-1.89394	0.058233	0.838141	Gpr133	G protein-coupled receptor 133
98878	491.848	0.497091	0.262469	1.89391	0.0582373	0.838141	Ehd4	EH-domain containing 4
327978	150.963	0.516541	0.272775	1.89365	0.0582713	0.838141	Slfn5	schlafen 5
319156	95.4466	0.591999	0.312802	1.89257	0.0584152	0.838591	Hist1h4d	histone cluster 1, H4d
66674	188.392	-0.575866	0.304422	-1.89167	0.0585351	0.838591	Spryd7	SPRY domain containing 7
13972	131.697	-0.578586	0.305926	-1.89126	0.058589	0.838591	Gnb1l	guanine nucleotide binding protein (G protein), beta polypeptide 1-like
14667	891.587	0.526609	0.278482	1.891	0.0586243	0.838591	Gm2a	GM2 ganglioside activator protein
223739	164.669	0.548304	0.289955	1.891	0.0586247	0.838591	5031439G07Rik	RIKEN cDNA 5031439G07 gene
242702	9.85694	-0.572566	0.302846	-1.89062	0.0586753	NA	Myom3	myomesin family, member 3
16668	33.9852	0.662188	0.350406	1.88977	0.0587888	0.840015	Krt18	keratin 18
338367	802.632	-0.477687	0.252955	-1.88842	0.0589693	0.84021	Myo1d	myosin ID
242785	459.313	-0.510932	0.27068	-1.88758	0.0590817	0.84021	Klhl21	kelch-like 21
237761	51.0411	-0.659235	0.349514	-1.88615	0.0592752	0.84021	Sowaha	sosondowah ankyrin repeat domain family member A
72401	655.103	-0.483532	0.256363	-1.88612	0.0592782	0.84021	Slc43a1	solute carrier family 43, member 1
70797	320.732	0.470701	0.249566	1.88608	0.0592844	0.84021	Ankib1	ankyrin repeat and IBR domain containing 1
319801	41.3509	0.658111	0.348941	1.88602	0.0592917	0.84021	9630033F20Rik	RIKEN cDNA 9630033F20 gene
16792	3562.64	0.537433	0.284983	1.88584	0.059316	0.84021	Laptm5	lysosomal-associated protein transmembrane 5
237926	56.5214	-0.657134	0.34851	-1.88556	0.0593549	0.84021	Rsad1	radical S-adenosyl methionine domain containing 1
66940	897.985	0.453967	0.240805	1.8852	0.0594022	0.84021	Shisa5	shisa family member 5
17349	216.031	-0.573174	0.304093	-1.88487	0.0594479	0.84021	Mlf1	myeloid leukemia factor 1
17425	139.088	0.580197	0.308053	1.88344	0.0596414	0.84021	Foxk1	forkhead box K1
17837	8.79596	0.56917	0.302203	1.8834	0.059646	NA	Mug2	murinoglobulin 2
53376	121.743	0.595617	0.316262	1.8833	0.0596597	0.84021	Usp2	ubiquitin specific peptidase 2
66311	269.479	0.512731	0.272253	1.88329	0.0596617	0.84021	Cenpw	centromere protein W
69900	241.233	-0.513441	0.272808	-1.88206	0.0598274	0.84021	Mfsd11	major facilitator superfamily domain containing 11
14472	10.7297	0.566032	0.300811	1.88169	0.0598786	NA	Gbx2	gastrulation brain homeobox 2
20497	28.8237	0.653728	0.347447	1.88152	0.0599018	0.84021	Slc12a3	solute carrier family 12, member 3
16764	120.832	0.635478	0.337763	1.88143	0.0599131	0.84021	Aff3	AF4/FMR2 family, member 3
17523	106819	0.600808	0.319346	1.88137	0.0599214	0.84021	Mpo	myeloperoxidase
76390	4.153	0.413286	0.219768	1.88056	0.0600322	NA	Zfp735	zinc finger protein 735
22693	14.2325	0.634567	0.33758	1.87975	0.0601418	0.84021	Zfp30	zinc finger protein 30
319168	504.062	0.545413	0.290159	1.8797	0.060149	0.84021	Hist1h2ah	histone cluster 1, H2ah
21803	214.007	0.497596	0.264727	1.87966	0.060155	0.84021	Tgfb1	transforming growth factor, beta 1
69634	231.411	-0.510636	0.271668	-1.87963	0.0601579	0.84021	Clybl	citrate lyase beta like
26404	59.5727	-0.642454	0.34191	-1.87901	0.0602429	0.840496	Map3k12	mitogen-activated protein kinase kinase kinase 12
12700	250.003	-0.579873	0.308775	-1.87798	0.0603836	0.840712	Cish	cytokine inducible SH2-containing protein
240034	126.847	0.586949	0.312621	1.87751	0.0604481	0.840712	Zfp760	zinc finger protein 760
20454	1225.64	-0.434065	0.231202	-1.87742	0.0604599	0.840712	St3gal5	ST3 beta-galactoside alpha-2,3-sialyltransferase 5
69190	775.058	-0.427256	0.227626	-1.87701	0.0605168	0.840712	Dym	dymeclin
66190	955.007	-0.427123	0.227696	-1.87585	0.0606758	0.840763	Acer3	alkaline ceramidase 3
12663	91.6778	0.651166	0.347308	1.87489	0.0608073	0.840763	Chml	choroideremia-like
244141	173.025	-0.513341	0.273803	-1.87486	0.0608124	0.840763	Nars2	asparaginyl-tRNA synthetase 2 (mitochondrial)(putative)
103978	4.67632	-0.488486	0.260631	-1.87424	0.0608973	NA	Gpc5	glypican 5
18595	876.47	-0.49271	0.262955	-1.87374	0.0609663	0.840763	Pdgfra	platelet derived growth factor receptor, alpha polypeptide
13040	356.98	0.633826	0.338276	1.8737	0.0609723	0.840763	Ctss	cathepsin S
66540	4865.86	0.47053	0.251192	1.87319	0.0610428	0.840763	Fam107b	family with sequence similarity 107, member B
70661	193.553	0.533852	0.285057	1.87279	0.0610971	0.840763	Sik3	SIK family kinase 3
94281	24.6541	-0.656677	0.350669	-1.87264	0.0611182	0.840763	Sfxn4	sideroflexin 4
20910	247.787	-0.528758	0.282443	-1.87209	0.0611942	0.840763	Stxbp1	syntaxin binding protein 1
230801	125.265	-0.608365	0.324976	-1.87203	0.0612024	0.840763	Pigv	phosphatidylinositol glycan anchor biosynthesis, class V
74253	9.0357	0.575104	0.307235	1.87187	0.0612249	NA	Klrg2	killer cell lectin-like receptor subfamily G, member 2
67472	643.026	-0.48011	0.256531	-1.87155	0.0612692	0.840763	Mtfr1	mitochondrial fission regulator 1
319880	58.476	-0.612765	0.327473	-1.87119	0.0613187	0.840763	Tmcc3	transmembrane and coiled coil domains 3
240255	136.087	0.611264	0.326723	1.87089	0.0613601	0.840763	Ythdc2	YTH domain containing 2
69660	348.233	-0.486726	0.260226	-1.8704	0.0614282	0.840811	Tmbim1	transmembrane BAX inhibitor motif containing 1
243083	10.0861	0.507878	0.271555	1.87026	0.0614483	NA	Tmprss11f	transmembrane protease, serine 11f
12702	6543.22	-0.507193	0.271366	-1.86904	0.0616176	0.840996	Socs3	suppressor of cytokine signaling 3
228355	221.342	0.532935	0.285161	1.86889	0.0616379	0.840996	Madd	MAP-kinase activating death domain
20616	20.7241	-0.63572	0.340224	-1.86854	0.0616875	0.840996	Snap91	synaptosomal-associated protein 91
226304	6.60364	0.457772	0.244992	1.86851	0.0616904	NA	Npbwr1	neuropeptides B/W receptor 1
194744	13.3559	0.639097	0.342097	1.86818	0.0617376	0.840996	Slc25a43	solute carrier family 25, member 43
380713	69.4865	0.649799	0.347862	1.86798	0.0617648	0.840996	Scarf1	scavenger receptor class F, member 1
75178	34.6952	0.654463	0.35061	1.86664	0.061952	0.841828	Meiob	meiosis specific with OB domains
77583	89.8825	-0.585114	0.31348	-1.86651	0.0619696	0.841828	Notum	notum pectinacetylesterase homolog (Drosophila)
17313	797.612	-0.634568	0.340041	-1.86615	0.0620199	0.841828	Mgp	matrix Gla protein
19085	48.5894	-0.623764	0.334583	-1.8643	0.0622793	0.842831	Prkar1b	protein kinase, cAMP dependent regulatory, type I beta
19702	3.56506	0.431658	0.231544	1.86426	0.0622852	NA	Ren2	renin 2 tandem duplication of Ren1
223723	922.74	-0.49565	0.265909	-1.86399	0.0623237	0.842831	Ttll12	tubulin tyrosine ligase-like family, member 12
66824	675.177	0.477884	0.256387	1.86392	0.0623331	0.842831	Pycard	PYD and CARD domain containing
78923	146.723	-0.593344	0.318431	-1.86334	0.0624151	0.842831	Chsy3	chondroitin sulfate synthase 3
20847	191.145	0.544122	0.29209	1.86285	0.0624827	0.842831	Stat2	signal transducer and activator of transcription 2
50701	46976.1	0.588664	0.316046	1.86259	0.0625202	0.842831	Elane	elastase, neutrophil expressed
108802	8.09464	0.575512	0.308991	1.86255	0.0625256	NA	Calr4	calreticulin 4
272382	634.649	0.585019	0.314121	1.8624	0.062547	0.842831	Spib	Spi-B transcription factor (Spi-1/PU.1 related)
54725	2071.17	-0.562387	0.302412	-1.85967	0.0629325	0.845603	Cadm1	cell adhesion molecule 1
11551	5.93196	0.484836	0.260715	1.85964	0.0629361	NA	Adra2a	adrenergic receptor, alpha 2a
432572	385.313	-0.494625	0.266065	-1.85904	0.0630213	0.845603	Specc1	sperm antigen with calponin homology and coiled-coil domains 1
109032	240.743	0.531356	0.285835	1.85896	0.063033	0.845603	Sp110	Sp110 nuclear body protein
74025	58.0833	-0.640485	0.344649	-1.85837	0.0631171	0.845603	Nphp3	nephronophthisis 3 (adolescent)
269132	43.83	-0.644875	0.347039	-1.85822	0.0631375	0.845603	Colgalt2	collagen beta(1-O)galactosyltransferase 2
13506	7.5175	0.544413	0.292976	1.85822	0.0631383	NA	Dsc2	desmocollin 2
219170	6.43664	0.506115	0.27238	1.85812	0.0631522	NA	Fam216b	family with sequence similarity 216, member B
319901	192.702	-0.640903	0.345061	-1.85736	0.0632597	0.845603	Dsel	dermatan sulfate epimerase-like
211770	1099.19	-0.466666	0.25129	-1.85708	0.0632998	0.845603	Trib1	tribbles homolog 1 (Drosophila)
22634	1134.47	-0.564114	0.303859	-1.8565	0.0633822	0.845603	Plagl1	pleiomorphic adenoma gene-like 1
56214	711.778	-0.494005	0.266137	-1.85621	0.0634243	0.845603	Scamp4	secretory carrier membrane protein 4
16651	125.586	-0.61888	0.333615	-1.85507	0.0635861	0.845603	Sspn	sarcospan
11607	99.0039	-0.595008	0.320897	-1.8542	0.0637106	0.845603	Agtr1a	angiotensin II receptor, type 1a
387524	136.163	0.580201	0.312929	1.8541	0.0637254	0.845603	Znrf2	zinc and ring finger 2
20703	17.0775	-0.517207	0.278964	-1.85403	0.0637352	0.845603	Serpina1d	serine (or cysteine) peptidase inhibitor, clade A, member 1D
80981	341.103	-0.596024	0.321501	-1.85388	0.0637565	0.845603	Arl4d	ADP-ribosylation factor-like 4D
436022	18.9684	0.64986	0.350599	1.85357	0.0638005	0.845603	Dnaaf3	dynein, axonemal assembly factor 3
118446	6.26391	0.483988	0.261154	1.85326	0.0638445	NA	Gjc3	gap junction protein, gamma 3
20841	178.319	0.511323	0.275948	1.85297	0.0638869	0.845603	Zfp143	zinc finger protein 143
215900	24.4918	0.618591	0.334117	1.85142	0.0641091	0.845603	Fam26f	family with sequence similarity 26, member F
229357	4.11273	0.423071	0.22856	1.85103	0.0641654	NA	Gpr149	G protein-coupled receptor 149
434459	4.11273	0.423071	0.22856	1.85103	0.0641654	NA	Gm5622	predicted gene 5622
13642	24.613	-0.638639	0.345106	-1.85056	0.0642332	0.845603	Efnb2	ephrin B2
21912	79.0241	-0.645732	0.34895	-1.8505	0.0642414	0.845603	Tspan7	tetraspanin 7
236312	441.553	0.60395	0.326508	1.84973	0.0643531	0.845603	Pyhin1	pyrin and HIN domain family, member 1
59007	686.337	-0.458746	0.248021	-1.84963	0.0643675	0.845603	Ngly1	N-glycanase 1
72386	19.3543	-0.576593	0.311774	-1.84939	0.0644012	0.845603	2610035D17Rik	RIKEN cDNA 2610035D17 gene
100041085	11.2172	-0.563451	0.304779	-1.84872	0.0644981	NA	G630090E17Rik	RIKEN cDNA G630090E17 gene
228482	617.584	0.501268	0.271203	1.84831	0.0645569	0.845603	Arhgap11a	Rho GTPase activating protein 11A
14547	297.415	-0.485786	0.262861	-1.84807	0.0645924	0.845603	Gdap2	ganglioside-induced differentiation-associated-protein 2
106740	14.4287	-0.630495	0.341178	-1.848	0.0646026	0.845603	LOC106740	uncharacterized LOC106740
667214	27.276	0.645044	0.349153	1.84745	0.0646814	0.845603	9930111J21Rik1	RIKEN cDNA 9930111J21 gene 1
72701	83.6145	-0.60345	0.326652	-1.84738	0.0646925	0.845603	Zfp618	zinc finger protein 618
107975	509.309	-0.492917	0.266821	-1.84737	0.0646936	0.845603	Pacs1	phosphofurin acidic cluster sorting protein 1
233065	206.034	0.507205	0.274581	1.8472	0.0647184	0.845603	Alkbh6	alkB, alkylation repair homolog 6 (E. coli)
73699	1008.06	-0.482919	0.261517	-1.84661	0.0648038	0.845603	Ppp2r1b	protein phosphatase 2, regulatory subunit A, beta
24132	343.976	0.469097	0.254053	1.84645	0.0648268	0.845603	Zfp53	zinc finger protein 53
56743	68.6401	0.623788	0.337952	1.84579	0.0649231	0.845603	Lat2	linker for activation of T cells family, member 2
57255	840.824	-0.509554	0.276138	-1.84529	0.0649955	0.845603	Cldn13	claudin 13
73873	25.7129	-0.646293	0.350356	-1.84468	0.0650846	0.845603	Fam161a	family with sequence similarity 161, member A
230676	178.323	0.491675	0.266558	1.84453	0.0651055	0.845603	Szt2	seizure threshold 2
623661	32.0728	-0.636363	0.345093	-1.84403	0.0651787	0.845603	Lipt1	lipoyltransferase 1
76267	529.414	-0.492829	0.267268	-1.84395	0.0651899	0.845603	Fads1	fatty acid desaturase 1
13713	133.887	0.565046	0.306514	1.84346	0.0652621	0.845603	Elk3	ELK3, member of ETS oncogene family
245424	5.70376	0.459615	0.249376	1.84306	0.0653202	NA	Gpr101	G protein-coupled receptor 101
13805	923.536	-0.504229	0.273602	-1.84293	0.0653399	0.845603	Eng	endoglin
72361	1224.93	-0.54332	0.294826	-1.84285	0.0653512	0.845603	Ces2g	carboxylesterase 2G
67998	314.15	-0.449936	0.244369	-1.84121	0.0655904	0.847264	Fam134c	family with sequence similarity 134, member C
67676	243.821	0.507709	0.275767	1.84108	0.0656098	0.847264	Rpp21	ribonuclease P 21 subunit
73234	21.1492	-0.571807	0.310718	-1.84027	0.0657279	0.847666	3110079O15Rik	RIKEN cDNA 3110079O15 gene
100503605	3141.38	-0.457076	0.248413	-1.83998	0.0657711	0.847666	Hbb-bs	hemoglobin, beta adult s chain
244209	28.1281	0.641918	0.349018	1.83921	0.0658838	0.848278	Cyp2r1	cytochrome P450, family 2, subfamily r, polypeptide 1
667370	27.5418	0.64475	0.350702	1.83846	0.0659951	0.848872	I830012O16Rik	RIKEN cDNA I830012O16 gene
11931	239.248	-0.57507	0.31299	-1.83734	0.0661595	0.850147	Atp1b1	ATPase, Na+/K+ transporting, beta 1 polypeptide
217038	160.713	-0.538421	0.293222	-1.83622	0.0663248	0.850317	Mrm1	mitochondrial rRNA methyltransferase 1 homolog (S. cerevisiae)
14083	256.102	-0.509162	0.277311	-1.83606	0.0663481	0.850317	Ptk2	PTK2 protein tyrosine kinase 2
63986	436.025	0.53712	0.292683	1.83516	0.0664823	0.850317	Gmfg	glia maturation factor, gamma
74551	1640.64	-0.424476	0.231323	-1.83499	0.0665071	0.850317	Pck2	phosphoenolpyruvate carboxykinase 2 (mitochondrial)
102857	42.4029	-0.637219	0.347343	-1.83455	0.0665721	0.850317	Slc6a8	solute carrier family 6 (neurotransmitter transporter, creatine), member 8
18654	194.767	-0.503696	0.27459	-1.83435	0.0666014	0.850317	Pgf	placental growth factor
63872	90.0558	0.581247	0.3172	1.83243	0.0668874	0.850317	Zfp296	zinc finger protein 296
69665	3.27547	0.424403	0.231646	1.83212	0.0669336	NA	Upk3bl	uroplakin 3B-like
13482	301.662	0.616257	0.336375	1.83205	0.0669434	0.850317	Dpp4	dipeptidylpeptidase 4
13019	7.88632	-0.54172	0.295707	-1.83195	0.0669596	NA	Ctf1	cardiotrophin 1
231571	148.805	-0.5296	0.289119	-1.83177	0.0669854	0.850317	Rpap2	RNA polymerase II associated protein 2
68190	35.4827	0.639718	0.349294	1.83146	0.0670319	0.850317	5330426P16Rik	RIKEN cDNA 5330426P16 gene
23945	464.741	-0.468776	0.256023	-1.83099	0.0671017	0.850317	Mgll	monoglyceride lipase
217262	147.231	0.57201	0.312427	1.83086	0.0671211	0.850317	Abca9	ATP-binding cassette, sub-family A (ABC1), member 9
74666	11.5933	0.529416	0.28917	1.83081	0.0671287	NA	4930432K21Rik	RIKEN cDNA 4930432K21 gene
93688	4.28252	0.413889	0.226114	1.83044	0.0671837	NA	Klhl1	kelch-like 1
77053	686.049	-0.450122	0.245918	-1.83037	0.0671941	0.850317	Sun1	Sad1 and UNC84 domain containing 1
78896	195.449	-0.596575	0.325942	-1.83031	0.0672039	0.850317	1500015O10Rik	RIKEN cDNA 1500015O10 gene
14739	99.7524	0.625685	0.341881	1.83012	0.0672313	0.850317	S1pr2	sphingosine-1-phosphate receptor 2
213027	73.3767	0.58487	0.319635	1.8298	0.0672793	0.850317	Evi5l	ecotropic viral integration site 5 like
14357	36.5082	0.640862	0.350258	1.82969	0.067297	0.850317	Dtx1	deltex 1 homolog (Drosophila)
226169	496.919	-0.471809	0.25797	-1.82893	0.0674105	0.850317	Pprc1	peroxisome proliferative activated receptor, gamma, coactivator-related 1
68327	185.488	0.508774	0.278301	1.82814	0.0675285	0.850317	Tsr3	TSR3 20S rRNA accumulation
22017	43.2177	-0.61691	0.337514	-1.82781	0.0675785	0.850317	Tpmt	thiopurine methyltransferase
224170	530.44	0.564573	0.30899	1.82716	0.0676761	0.850317	Dzip3	DAZ interacting protein 3, zinc finger
76074	16.9138	0.613927	0.336055	1.82686	0.0677202	0.850317	Gbp8	guanylate-binding protein 8
279653	58.2009	-0.619722	0.339263	-1.82667	0.0677496	0.850317	Pcdh19	protocadherin 19
27364	98.8512	-0.570537	0.312422	-1.82618	0.0678238	0.850317	Srr	serine racemase
14062	79.7598	-0.6073	0.332577	-1.82604	0.067844	0.850317	F2r	coagulation factor II (thrombin) receptor
11881	817.404	0.512982	0.281094	1.82495	0.0680089	0.850317	Arsb	arylsulfatase B
15275	1209.28	-0.436808	0.239394	-1.82464	0.0680553	0.850317	Hk1	hexokinase 1
269338	256.584	-0.500303	0.27428	-1.82406	0.0681427	0.850317	Vps39	vacuolar protein sorting 39 (yeast)
12322	65.6064	0.628559	0.344643	1.8238	0.0681827	0.850317	Camk2a	calcium/calmodulin-dependent protein kinase II alpha
13872	252.505	0.512464	0.280995	1.82375	0.06819	0.850317	Ercc3	excision repair cross-complementing rodent repair deficiency, complementation group 3
65972	1167.96	0.561722	0.308016	1.82368	0.0682004	0.850317	Ifi30	interferon gamma inducible protein 30
20471	195.7	-0.510794	0.280201	-1.82296	0.0683094	0.850317	Six1	sine oculis-related homeobox 1
71653	10.3492	0.600904	0.329699	1.82259	0.068366	NA	4930506M07Rik	RIKEN cDNA 4930506M07 gene
66971	178.962	-0.580398	0.318549	-1.822	0.0684547	0.850317	Cdk5rap1	CDK5 regulatory subunit associated protein 1
20912	496.271	-0.478124	0.262426	-1.82194	0.0684644	0.850317	Stxbp3a	syntaxin binding protein 3A
98496	314.769	-0.566809	0.311124	-1.82181	0.0684839	0.850317	Pid1	phosphotyrosine interaction domain containing 1
11838	223.472	-0.547319	0.300494	-1.8214	0.0685464	0.850317	Arc	activity regulated cytoskeletal-associated protein
74633	13.7626	0.519182	0.285174	1.82058	0.0686708	0.850317	4930429F24Rik	RIKEN cDNA 4930429F24 gene
66665	248.627	0.559444	0.307299	1.82052	0.0686801	0.850317	Msantd3	Myb/SANT-like DNA-binding domain containing 3
12814	15511.7	-0.512579	0.281598	-1.82025	0.0687204	0.850317	Col11a1	collagen, type XI, alpha 1
140498	4.5636	0.447637	0.24599	1.81974	0.0687989	NA	Rxfp2	relaxin/insulin-like family peptide receptor 2
228852	170.797	0.581871	0.319943	1.81867	0.0689615	0.85249	Ppp1r16b	protein phosphatase 1, regulatory (inhibitor) subunit 16B
100515	65.0411	0.581013	0.319612	1.81787	0.0690847	0.852579	Zfp518b	zinc finger protein 518B
67606	670.022	-0.543189	0.299023	-1.81654	0.0692873	0.852579	Fibin	fin bud initiation factor homolog (zebrafish)
68036	2250.23	0.423976	0.233499	1.81575	0.0694083	0.852579	Zfp706	zinc finger protein 706
241494	105.108	-0.606124	0.333967	-1.81492	0.0695364	0.852579	Zfp385b	zinc finger protein 385B
327814	278.581	-0.535988	0.295364	-1.81467	0.0695746	0.852579	Ppfia2	protein tyrosine phosphatase, receptor type, f polypeptide (PTPRF), interacting protein (liprin), alpha 2
56406	241.69	0.481775	0.265749	1.8129	0.0698477	0.852579	Ncoa6	nuclear receptor coactivator 6
67526	839.169	0.416654	0.229835	1.81284	0.0698562	0.852579	Atg12	autophagy related 12
76261	31.8845	0.633105	0.349236	1.81283	0.0698579	0.852579	0610040J01Rik	RIKEN cDNA 0610040J01 gene
12927	386.447	-0.520031	0.286949	-1.81228	0.0699432	0.852579	Bcar1	breast cancer anti-estrogen resistance 1
15259	744.648	0.462385	0.255173	1.81205	0.0699791	0.852579	Hipk3	homeodomain interacting protein kinase 3
93880	61.9637	0.614838	0.339337	1.81188	0.0700048	0.852579	Pcdhb9	protocadherin beta 9
27375	49.1596	0.635399	0.350746	1.81157	0.0700534	0.852579	Tjp3	tight junction protein 3
11565	1406.47	0.54954	0.303397	1.81129	0.0700954	0.852579	Adssl1	adenylosuccinate synthetase like 1
320790	410.402	0.550043	0.30372	1.81102	0.0701378	0.852579	Chd7	chromodomain helicase DNA binding protein 7
109652	222.291	0.489246	0.270188	1.81076	0.070178	0.852579	Acy1	aminoacylase 1
75894	142.651	-0.595723	0.328993	-1.81075	0.0701801	0.852579	Adal	adenosine deaminase-like
13660	1464.66	-0.401272	0.22164	-1.81047	0.0702237	0.852579	Ehd1	EH-domain containing 1
70266	91.1046	-0.574779	0.317518	-1.81023	0.0702607	0.852579	Ccbl1	cysteine conjugate-beta lyase 1
223433	247.974	0.529021	0.292292	1.80991	0.0703105	0.852579	Fam105a	family with sequence similarity 105, member A
106393	56.4863	-0.625298	0.345533	-1.80966	0.0703485	0.852579	Srl	sarcalumenin
320508	55.1259	-0.608	0.336039	-1.80931	0.0704021	0.852579	Cachd1	cache domain containing 1
223775	702.099	-0.482587	0.266731	-1.80927	0.0704097	0.852579	Pim3	proviral integration site 3
14792	943.606	-0.418687	0.231525	-1.80839	0.0705455	0.85343	Lpcat3	lysophosphatidylcholine acyltransferase 3
433022	22.4269	0.625994	0.346332	1.8075	0.0706846	0.854319	Plcxd2	phosphatidylinositol-specific phospholipase C, X domain containing 2
74732	1364.5	-0.559926	0.309996	-1.80624	0.0708814	0.855903	Stx11	syntaxin 11
16777	455.444	-0.497032	0.275492	-1.80416	0.071206	0.858431	Lamb1	laminin B1
13852	484.813	-0.456257	0.252938	-1.80383	0.0712579	0.858431	Stx2	syntaxin 2
74243	64.0105	0.579211	0.321249	1.803	0.071389	0.858431	Slx4ip	SLX4 interacting protein
69549	118.998	0.532727	0.29559	1.80225	0.0715059	0.858431	2310009B15Rik	RIKEN cDNA 2310009B15 gene
13008	203.359	0.527425	0.292652	1.80223	0.0715095	0.858431	Csrp2	cysteine and glycine-rich protein 2
14934	820.01	-0.557933	0.309662	-1.80175	0.0715845	0.858431	Gypa	glycophorin A
99151	1069.17	-0.47009	0.26096	-1.80139	0.0716419	0.858431	Cercam	cerebral endothelial cell adhesion molecule
546336	76.5385	0.610653	0.338991	1.80138	0.0716424	0.858431	Prrg1	proline rich Gla (G-carboxyglutamic acid) 1
320473	103.309	-0.585846	0.325268	-1.80112	0.0716843	0.858431	Heatr5b	HEAT repeat containing 5B
67544	296.653	-0.481893	0.267814	-1.79935	0.0719629	0.859781	Fam120b	family with sequence similarity 120, member B
216350	336.113	-0.532639	0.296024	-1.79931	0.0719692	0.859781	Tspan8	tetraspanin 8
22666	203.94	0.4786	0.266015	1.79915	0.0719952	0.859781	Zbtb14	zinc finger and BTB domain containing 14
320709	102.98	-0.622856	0.346377	-1.7982	0.0721451	0.860103	Tmem117	transmembrane protein 117
242377	37.6222	-0.630567	0.350745	-1.79779	0.0722096	0.860103	Pm20d2	peptidase M20 domain containing 2
52120	620.04	-0.451444	0.251214	-1.79705	0.072327	0.860103	Hgsnat	heparan-alpha-glucosaminide N-acetyltransferase
319149	644.675	0.516971	0.287699	1.79692	0.0723483	0.860103	Hist1h3d	histone cluster 1, H3d
12142	13.4072	-0.524944	0.292208	-1.79647	0.0724195	0.860103	Prdm1	PR domain containing 1, with ZNF domain
12349	10746	-0.473105	0.263359	-1.79642	0.0724272	0.860103	Car2	carbonic anhydrase 2
241694	132.885	-0.597254	0.332562	-1.79592	0.0725073	0.860103	Ralgapa2	Ral GTPase activating protein, alpha subunit 2 (catalytic)
17948	161.523	0.581209	0.323677	1.79565	0.0725507	0.860103	Naip2	NLR family, apoptosis inhibitory protein 2
67303	13.0394	-0.555911	0.309728	-1.79484	0.0726793	0.860843	3110045C21Rik	RIKEN cDNA 3110045C21 gene
234663	387.662	-0.442781	0.246765	-1.79435	0.0727581	0.860993	Dync1li2	dynein, cytoplasmic 1 light intermediate chain 2
16498	406.973	0.546657	0.30481	1.79343	0.0729035	0.86153	Kcnab2	potassium voltage-gated channel, shaker-related subfamily, beta member 2
77579	291.575	-0.488787	0.272596	-1.79308	0.0729595	0.86153	Myh10	myosin, heavy polypeptide 10, non-muscle
100642166	56.1926	0.620377	0.346035	1.79282	0.0730021	0.86153	Gm15446	predicted gene 15446
320492	10.5401	0.484564	0.270305	1.79266	0.0730274	NA	A830018L16Rik	RIKEN cDNA A830018L16 gene
15438	5.04582	-0.482287	0.269086	-1.79231	0.0730829	NA	Hoxd9	homeobox D9
107823	705.926	0.446759	0.249368	1.79157	0.0732022	0.861818	Whsc1	Wolf-Hirschhorn syndrome candidate 1 (human)
239114	26.1423	-0.6281	0.35061	-1.79145	0.0732218	0.861818	Il17d	interleukin 17D
71624	9.44682	-0.56217	0.313878	-1.79105	0.0732861	NA	4833411C07Rik	RIKEN cDNA 4833411C07 gene
17095	843.207	0.479299	0.267671	1.79063	0.0733534	0.861818	Lyl1	lymphoblastomic leukemia 1
110826	2019.05	0.480706	0.268466	1.79056	0.0733635	0.861818	Etfb	electron transferring flavoprotein, beta polypeptide
12363	275.091	0.439196	0.245424	1.78954	0.0735274	0.861818	Casp4	caspase 4, apoptosis-related cysteine peptidase
22221	567.919	-0.441181	0.246542	-1.78947	0.0735386	0.861818	Ubp1	upstream binding protein 1
12143	165.829	0.605381	0.338316	1.7894	0.0735506	0.861818	Blk	B lymphoid kinase
16541	1446.85	0.553073	0.309183	1.78882	0.0736433	0.861818	Napsa	napsin A aspartic peptidase
245240	43.3076	0.62754	0.350832	1.78872	0.0736602	0.861818	9930111J21Rik2	RIKEN cDNA 9930111J21 gene 2
14783	578.65	-0.462439	0.258592	-1.7883	0.0737284	0.861818	Grb10	growth factor receptor bound protein 10
11772	964.733	-0.429681	0.240328	-1.78789	0.0737935	0.861818	Ap2a2	adaptor-related protein complex 2, alpha 2 subunit
52013	359.889	0.478835	0.267847	1.78772	0.0738209	0.861818	R3hcc1l	R3H domain and coiled-coil containing 1 like
21844	300.121	0.530097	0.2967	1.78664	0.0739952	0.863079	Tiam1	T cell lymphoma invasion and metastasis 1
245532	6.94889	0.517443	0.289664	1.78635	0.0740423	NA	Awat2	acyl-CoA wax alcohol acyltransferase 2
330050	146.942	0.583783	0.32687	1.78598	0.074103	0.863562	Fam185a	family with sequence similarity 185, member A
21346	4307.19	0.467244	0.261683	1.78554	0.0741744	0.863621	Tagln2	transgelin 2
14373	1087.43	-0.547966	0.307042	-1.78466	0.0743163	0.8645	G0s2	G0/G1 switch gene 2
12724	110.798	-0.513847	0.288007	-1.78415	0.0743994	0.864694	Clcn2	chloride channel 2
75619	507.336	-0.513281	0.288031	-1.78204	0.0747434	0.867917	Fastkd2	FAST kinase domains 2
666938	15.9834	0.612805	0.343988	1.78147	0.0748352	0.868208	Bend4	BEN domain containing 4
70025	588.212	0.520712	0.292771	1.77856	0.0753113	0.872954	Acot7	acyl-CoA thioesterase 7
268354	8.19344	0.526912	0.296468	1.7773	0.0755186	NA	Fam19a2	family with sequence similarity 19, member A2
12874	528.596	0.477529	0.268816	1.77642	0.0756641	0.875641	Cpd	carboxypeptidase D
80907	250.812	0.481567	0.271138	1.77609	0.0757173	0.875641	Lactb	lactamase, beta
56794	105.167	-0.563704	0.317414	-1.77593	0.0757449	0.875641	Hacl1	2-hydroxyacyl-CoA lyase 1
71690	1766.72	-0.434605	0.244819	-1.77521	0.0758639	0.87601	Esm1	endothelial cell-specific molecule 1
20345	1200.85	0.50015	0.281788	1.77492	0.0759114	0.87601	Selplg	selectin, platelet (p-selectin) ligand
208166	4.82901	-0.476881	0.268783	-1.77422	0.0760262	NA	Gm609	predicted gene 609
18755	60.2713	-0.606488	0.342055	-1.77307	0.076217	0.878758	Prkch	protein kinase C, eta
20315	45204.2	-0.418332	0.236036	-1.77232	0.0763416	0.878797	Cxcl12	chemokine (C-X-C motif) ligand 12
320355	7.14388	0.429795	0.242529	1.77214	0.0763707	NA	Lipi	lipase, member I
72404	248.227	-0.5378	0.303557	-1.77166	0.0764504	0.878797	Wdr44	WD repeat domain 44
74702	4.92105	-0.44769	0.252721	-1.77148	0.0764815	NA	4930517E11Rik	RIKEN cDNA 4930517E11 gene
67711	513.838	0.418979	0.23656	1.77113	0.0765387	0.878797	Nsmce1	non-SMC element 1 homolog (S. cerevisiae)
69149	137.195	-0.539265	0.304501	-1.77098	0.0765638	0.878797	Kbtbd3	kelch repeat and BTB (POZ) domain containing 3
110958	41.8102	0.620606	0.350463	1.77082	0.0765914	0.878797	M1ap	meiosis 1 associated protein
19299	561.621	-0.437031	0.246825	-1.77061	0.0766256	0.878797	Abcd3	ATP-binding cassette, sub-family D (ALD), member 3
215095	3.32363	0.426891	0.241124	1.77042	0.0766569	NA	Astl	astacin-like metalloendopeptidase (M12 family)
72022	10.551	0.536783	0.3033	1.76981	0.0767591	NA	Slc35f2	solute carrier family 35, member F2
12925	794.616	0.499905	0.282497	1.76959	0.0767948	0.879963	Crip1	cysteine-rich protein 1 (intestinal)
17357	1211.71	-0.416496	0.235436	-1.76904	0.0768867	0.880241	Marcksl1	MARCKS-like 1
56069	4.74917	-0.446023	0.252398	-1.76714	0.077205	NA	Il17b	interleukin 17B
23939	275.82	-0.493805	0.279609	-1.76605	0.0773868	0.88418	Mapk7	mitogen-activated protein kinase 7
20740	570.507	0.471649	0.267071	1.76601	0.0773946	0.88418	Sptan1	spectrin alpha, non-erythrocytic 1
14789	363.694	-0.549763	0.311381	-1.76556	0.077469	0.88418	P3h3	prolyl 3-hydroxylase 3
245368	12.3452	-0.482893	0.273514	-1.76551	0.0774773	NA	Zfp300	zinc finger protein 300
15931	80.6494	0.590297	0.334377	1.76536	0.0775025	0.88418	Ids	iduronate 2-sulfatase
12481	89.4425	0.61819	0.350364	1.76442	0.0776612	0.885215	Cd2	CD2 antigen
226255	101.076	0.535884	0.30386	1.76359	0.0778008	0.88586	Atrnl1	attractin like 1
74753	86.3383	0.539505	0.305967	1.76328	0.0778539	0.88586	5830415F09Rik	RIKEN cDNA 5830415F09 gene
74577	149.782	-0.538028	0.305275	-1.76244	0.0779954	0.886695	Glb1l	galactosidase, beta 1-like
83490	497.794	0.530274	0.301163	1.76075	0.0782803	0.887914	Pik3ap1	phosphoinositide-3-kinase adaptor protein 1
109246	101.097	-0.522389	0.296741	-1.76042	0.0783366	0.887914	Tspan9	tetraspanin 9
432628	658.547	-0.53038	0.301315	-1.76022	0.0783707	0.887914	Mfsd2b	major facilitator superfamily domain containing 2B
66422	314.906	0.453872	0.257876	1.76004	0.0784013	0.887914	Dctpp1	dCTP pyrophosphatase 1
239985	422.123	0.443666	0.252113	1.75979	0.0784436	0.887914	Arid1b	AT rich interactive domain 1B (SWI-like)
100503859	4.89739	0.42058	0.239047	1.7594	0.0785093	NA	1110015O18Rik	RIKEN cDNA 1110015O18 gene
13537	507.118	0.482521	0.27429	1.75916	0.0785502	0.888348	Dusp2	dual specificity phosphatase 2
76265	151.52	-0.522719	0.297361	-1.75786	0.0787712	0.888799	Tsen54	tRNA splicing endonuclease 54 homolog (S. cerevisiae)
108934	392.071	-0.487935	0.277597	-1.75771	0.0787972	0.888799	Smim13	small integral membrane protein 13
11656	82.2545	-0.562465	0.32002	-1.75759	0.0788168	0.888799	Alas2	aminolevulinic acid synthase 2, erythroid
58182	9.49995	0.513111	0.291989	1.7573	0.0788674	NA	Prokr1	prokineticin receptor 1
98952	353.421	-0.538117	0.306248	-1.75713	0.078896	0.888799	Fam102a	family with sequence similarity 102, member A
242474	141.137	0.501486	0.285435	1.75692	0.0789315	0.888799	Tmem245	transmembrane protein 245
227753	5417.04	-0.4352	0.247778	-1.75641	0.0790178	0.889002	Gsn	gelsolin
70575	46.8957	0.597052	0.340129	1.75537	0.0791966	0.890185	Gfod2	glucose-fructose oxidoreductase domain containing 2
15365	87.8638	0.607405	0.3461	1.755	0.0792597	0.890185	Hmga2-ps1	high mobility group AT-hook 2, pseudogene 1
73106	1334.77	0.563732	0.321356	1.75423	0.0793914	0.890894	Prss57	protease, serine 57
100042165	513.205	0.40264	0.229589	1.75374	0.079475	0.891065	BC005561	cDNA sequence BC005561
15000	41.4876	0.595778	0.339917	1.75272	0.0796503	0.892262	H2-DMb2	histocompatibility 2, class II, locus Mb2
384281	304.231	-0.432108	0.246685	-1.75166	0.0798328	0.893537	Gatc	glutamyl-tRNA(Gln) amidotransferase, subunit C
71687	4.41227	-0.464927	0.265509	-1.75108	0.0799328	NA	Tmem25	transmembrane protein 25
213439	13.2866	0.574701	0.328402	1.74999	0.0801202	0.895663	Gpr174	G protein-coupled receptor 174
319236	237.386	0.474034	0.270914	1.74976	0.0801604	0.895663	Trim12c	tripartite motif-containing 12C
71683	846.431	-0.429036	0.245317	-1.74891	0.0803073	0.896474	Gypc	glycophorin C
239405	410.553	-0.500992	0.286521	-1.74854	0.0803713	0.896474	Rspo2	R-spondin 2 homolog (Xenopus laevis)
13034	2633.95	-0.513224	0.293583	-1.74814	0.0804396	0.896474	Ctse	cathepsin E
58186	477.059	-0.460029	0.263224	-1.74767	0.0805207	0.896611	Rad18	RAD18 homolog (S. cerevisiae)
236848	257.747	-0.487735	0.279293	-1.74632	0.0807551	0.897436	BC023829	cDNA sequence BC023829
75687	661.601	-0.438775	0.251287	-1.74611	0.0807923	0.897436	Fam65a	family with sequence similarity 65, member A
67260	82.6076	-0.579893	0.33214	-1.74593	0.0808231	0.897436	Cers4	ceramide synthase 4
16658	571.12	-0.444991	0.254913	-1.74566	0.0808706	0.897436	Mafb	v-maf musculoaponeurotic fibrosarcoma oncogene family, protein B (avian)
12029	4.55007	-0.437384	0.25085	-1.74361	0.0812267	NA	Bcl6b	B cell CLL/lymphoma 6, member B
11517	31.5627	-0.605007	0.347125	-1.74291	0.0813498	0.901985	Adcyap1r1	adenylate cyclase activating polypeptide 1 receptor 1
66330	218.4	0.558651	0.320611	1.74245	0.081429	0.902095	1700020L24Rik	RIKEN cDNA 1700020L24 gene
75858	9.67754	0.575768	0.330487	1.74218	0.0814764	NA	Speer7-ps1	spermatogenesis associated glutamate (E)-rich protein 7, pseudogene 1
16909	1267.8	-0.444722	0.255389	-1.74135	0.0816223	0.902659	Lmo2	LIM domain only 2
17686	284.554	-0.518858	0.297971	-1.7413	0.0816309	0.902659	Msh3	mutS homolog 3 (E. coli)
244421	75.7109	-0.607596	0.348998	-1.74097	0.081688	0.902659	Lonrf1	LON peptidase N-terminal domain and ring finger 1
18670	701.84	-0.529664	0.30447	-1.73963	0.0819248	0.903521	Abcb4	ATP-binding cassette, sub-family B (MDR/TAP), member 4
54420	5.74583	0.416825	0.239626	1.73948	0.0819497	NA	Cldn8	claudin 8
218952	451.324	-0.492707	0.283251	-1.73947	0.0819525	0.903521	Fermt2	fermitin family homolog 2 (Drosophila)
17304	688.655	-0.457774	0.263188	-1.73934	0.0819743	0.903521	Mfge8	milk fat globule-EGF factor 8 protein
77593	206.322	-0.448496	0.258048	-1.73804	0.0822046	0.903639	Usp45	ubiquitin specific petidase 45
107587	28.073	-0.609322	0.350637	-1.73776	0.0822537	0.903639	Osr2	odd-skipped related 2
51795	527.791	-0.473557	0.27254	-1.73757	0.0822861	0.903639	Srpx	sushi-repeat-containing protein
109212	84.6942	0.577656	0.332463	1.7375	0.0822982	0.903639	Fam64a	family with sequence similarity 64, member A
320312	23.9463	0.585499	0.337014	1.73731	0.082332	0.903639	A430035B10Rik	RIKEN cDNA A430035B10 gene
232855	66.4883	-0.592379	0.341175	-1.73629	0.082512	0.904851	Zfp772	zinc finger protein 772
12391	10.8655	-0.518093	0.298502	-1.73565	0.0826266	NA	Cav3	caveolin 3
69028	267.525	0.526767	0.30365	1.73478	0.0827792	0.907018	Mitd1	MIT, microtubule interacting and transport, domain containing 1
239667	263.988	0.457955	0.264083	1.73413	0.082895	0.907276	Dip2b	DIP2 disco-interacting protein 2 homolog B (Drosophila)
18787	414.082	-0.48017	0.276936	-1.73386	0.0829422	0.907276	Serpine1	serine (or cysteine) peptidase inhibitor, clade E, member 1
16205	55.097	0.596059	0.343954	1.73296	0.0831029	0.908271	Gimap1	GTPase, IMAP family member 1
20230	262.149	-0.493356	0.284764	-1.73251	0.0831827	0.908273	Satb1	special AT-rich sequence binding protein 1
59010	771.857	-0.426344	0.246151	-1.73204	0.0832658	0.908273	Sqrdl	sulfide quinone reductase-like (yeast)
57377	355.257	0.430024	0.248434	1.73094	0.0834632	0.908273	Mogs	mannosyl-oligosaccharide glucosidase
14421	1840.29	0.50406	0.291215	1.73089	0.083472	0.908273	B4galnt1	beta-1,4-N-acetyl-galactosaminyl transferase 1
14165	4.03521	0.422505	0.24417	1.73037	0.083564	NA	Fgf10	fibroblast growth factor 10
26570	615.098	-0.49019	0.283376	-1.72982	0.0836623	0.908273	Slc7a11	solute carrier family 7 (cationic amino acid transporter, y+ system), member 11
319660	143.757	-0.569212	0.329083	-1.72969	0.0836853	0.908273	Agmo	alkylglycerol monooxygenase
22031	339.409	0.448004	0.259019	1.72962	0.0836984	0.908273	Traf3	TNF receptor-associated factor 3
67434	184.815	-0.54008	0.312285	-1.72945	0.0837291	0.908273	Ankrd33b	ankyrin repeat domain 33B
78267	141.438	-0.489871	0.283266	-1.72937	0.083743	0.908273	Klhdc8b	kelch domain containing 8B
54216	323.811	-0.475019	0.274729	-1.72905	0.0838009	0.908273	Pcdh7	protocadherin 7
260301	9.78017	0.555883	0.321585	1.72857	0.0838862	NA	Otos	otospiralin
16591	6.87191	0.487973	0.282354	1.72823	0.0839467	NA	Kl	klotho
15945	1547.92	-0.411328	0.238014	-1.72817	0.0839586	0.909226	Cxcl10	chemokine (C-X-C motif) ligand 10
19892	4.69346	0.435152	0.251882	1.72761	0.0840587	NA	Rpe65	retinal pigment epithelium 65
626942	3.66835	0.35904	0.207875	1.72719	0.0841336	NA	Vmn2r90	vomeronasal 2, receptor 90
99480	1167	-0.369421	0.213886	-1.72718	0.0841348	0.90926	Dnttip2	deoxynucleotidyltransferase, terminal, interacting protein 2
22408	8.02729	-0.514507	0.297902	-1.7271	0.0841499	NA	Wnt1	wingless-type MMTV integration site family, member 1
75317	187.952	-0.555949	0.3219	-1.72709	0.0841519	0.90926	Parpbp	PARP1 binding protein
241070	6.54512	-0.42924	0.24854	-1.72705	0.0841593	NA	Gpr1	G protein-coupled receptor 1
71538	556.467	-0.401305	0.232374	-1.72698	0.0841714	0.90926	Fbxo9	f-box protein 9
67543	3.45279	0.359152	0.208005	1.72665	0.0842311	NA	Pabpc6	poly(A) binding protein, cytoplasmic 6
21807	6652.84	-0.492681	0.285383	-1.72639	0.084278	0.909658	Tsc22d1	TSC22 domain family, member 1
22311	6.63788	0.507797	0.294144	1.72636	0.0842832	NA	Vmn2r32	vomeronasal 2, receptor 32
100038577	4.98966	0.441446	0.255739	1.72616	0.0843184	NA	Gm10790	predicted gene 10790
71728	237.49	0.451098	0.26137	1.7259	0.0843655	0.909847	Stk11ip	serine/threonine kinase 11 interacting protein
76071	62.2402	0.605145	0.350817	1.72496	0.0845346	0.910078	Jakmip1	janus kinase and microtubule interacting protein 1
223970	90.0373	0.57411	0.332838	1.72489	0.0845469	0.910078	Rmi2	RMI2, RecQ mediated genome instability 2, homolog (S. cerevisiae)
232440	879.392	0.413302	0.239649	1.72462	0.0845967	0.910078	H2afj	H2A histone family, member J
73713	5.0857	0.457833	0.265482	1.72454	0.0846113	NA	Rbm20	RNA binding motif protein 20
93889	12.02	-0.51299	0.297519	-1.72423	0.0846665	NA	Pcdhb18	protocadherin beta 18
14675	53.7075	-0.60025	0.348132	-1.7242	0.0846718	0.910134	Gna14	guanine nucleotide binding protein, alpha 14
330812	35.4124	-0.603263	0.350419	-1.72155	0.0851513	0.914533	Rnf150	ring finger protein 150
67279	217.614	0.442919	0.257455	1.72038	0.0853639	0.914697	Med31	mediator complex subunit 31
59033	48.6131	0.582273	0.338479	1.72027	0.085384	0.914697	Slc4a8	solute carrier family 4 (anion exchanger), member 8
77827	66.8551	-0.562696	0.327256	-1.71944	0.0855352	0.914697	Krba1	KRAB-A domain containing 1
76477	80.7601	-0.585475	0.340626	-1.71882	0.0856466	0.914697	Pcolce2	procollagen C-endopeptidase enhancer 2
100502698	123.841	0.537225	0.312584	1.71866	0.0856766	0.914697	1700021K19Rik	RIKEN cDNA 1700021K19 gene
15185	99.436	0.50706	0.295096	1.71829	0.0857435	0.914697	Hdac6	histone deacetylase 6
226098	47.2673	-0.602284	0.350576	-1.71798	0.0857998	0.914697	Hectd2	HECT domain containing 2
72345	114.566	0.532955	0.31028	1.71766	0.0858593	0.914697	Amer1	APC membrane recruitment 1
11910	4838.94	-0.514432	0.299739	-1.71627	0.0861134	0.914697	Atf3	activating transcription factor 3
70061	3.48419	0.431369	0.251376	1.71603	0.0861568	NA	Sdr9c7	4short chain dehydrogenase/reductase family 9C, member 7
70584	172.18	-0.48091	0.280309	-1.71564	0.0862278	0.914697	Pak4	p21 protein (Cdc42/Rac)-activated kinase 4
75782	26.1204	-0.590044	0.343934	-1.71557	0.0862404	0.914697	Lca5	Leber congenital amaurosis 5 (human)
109731	213.844	0.512316	0.298663	1.71537	0.0862782	0.914697	Maob	monoamine oxidase B
22171	809.845	0.405465	0.236394	1.71521	0.0863063	0.914697	Tyms	thymidylate synthase
74481	9.46546	0.545017	0.31778	1.71508	0.0863311	NA	Batf2	basic leucine zipper transcription factor, ATF-like 2
56332	1046.29	-0.419427	0.244579	-1.71489	0.0863648	0.914697	Amotl2	angiomotin-like 2
14130	716.819	0.482341	0.281292	1.71473	0.0863943	0.914697	Fcgr2b	Fc receptor, IgG, low affinity IIb
232413	4334.71	0.503262	0.293498	1.7147	0.0864	0.914697	Clec12a	C-type lectin domain family 12, member a
271424	15.1223	0.580763	0.338773	1.71431	0.0864718	0.914697	Ip6k3	inositol hexaphosphate kinase 3
18481	44.323	0.594106	0.346585	1.71417	0.0864979	0.914697	Pak3	p21 protein (Cdc42/Rac)-activated kinase 3
68713	131.317	0.567513	0.331076	1.71415	0.0865017	0.914697	Ifitm1	interferon induced transmembrane protein 1
621823	947.148	0.39669	0.231533	1.71332	0.0866545	0.915385	Psme2b	protease (prosome, macropain) activator subunit 2B
238871	315.001	-0.488739	0.285307	-1.71303	0.0867073	0.915385	Pde4d	phosphodiesterase 4D, cAMP specific
319387	12.468	-0.548515	0.320287	-1.71257	0.0867911	NA	Lphn3	latrophilin 3
16782	10.8262	-0.539014	0.314881	-1.7118	0.086933	NA	Lamc2	laminin, gamma 2
545471	3.81886	-0.425463	0.248621	-1.7113	0.0870266	NA	Zfp345	zinc finger protein 345
235493	133.157	-0.490371	0.286602	-1.71098	0.0870839	0.91842	Fam214a	family with sequence similarity 214, member A
72807	194.145	-0.4962	0.290056	-1.7107	0.087136	0.91842	Zfp429	zinc finger protein 429
217333	273.55	-0.522821	0.305692	-1.71029	0.0872129	0.918487	Trim47	tripartite motif-containing 47
54373	98.6912	0.590622	0.345414	1.7099	0.0872853	0.918506	Prss16	protease, serine 16 (thymus)
74419	4.17073	0.388148	0.227025	1.70971	0.0873192	NA	Tktl2	transketolase-like 2
20535	277.617	0.457858	0.267869	1.70926	0.0874021	0.918993	Slc4a2	solute carrier family 4 (anion exchanger), member 2
269799	20.4964	0.598956	0.350591	1.70842	0.0875587	0.919897	Clec4a1	C-type lectin domain family 4, member a1
319211	12.7861	0.466952	0.273374	1.70811	0.0876162	NA	Nol4	nucleolar protein 4
110637	7.5727	-0.50921	0.298234	-1.70742	0.0877444	NA	Grik4	glutamate receptor, ionotropic, kainate 4
66096	374.368	0.466432	0.273443	1.70577	0.0880501	0.923253	Lamtor4	late endosomal/lysosomal adaptor, MAPK and MTOR activator 4
15424	34.1916	0.594375	0.34854	1.70533	0.0881331	0.923253	Hoxc5	homeobox C5
72997	120.162	0.564356	0.331046	1.70476	0.0882385	0.923253	Kantr	Kdm5c adjacent non-coding transcript
12557	5.3544	-0.421692	0.247366	-1.70473	0.0882447	NA	Cdh17	cadherin 17
78252	596.846	-0.480117	0.281703	-1.70434	0.0883176	0.923253	Nxpe2	neurexophilin and PC-esterase domain family, member 2
329941	31.9378	-0.59072	0.346598	-1.70434	0.0883182	0.923253	Col8a2	collagen, type VIII, alpha 2
18214	573.673	-0.492279	0.28893	-1.7038	0.0884182	0.923253	Ddr2	discoidin domain receptor family, member 2
19252	3262.67	-0.417001	0.244844	-1.70313	0.0885434	0.923253	Dusp1	dual specificity phosphatase 1
75599	42.9216	-0.596056	0.349999	-1.70302	0.0885637	0.923253	Pcdh1	protocadherin 1
67071	4.20568	0.410773	0.24121	1.70297	0.0885746	NA	Rps6ka6	ribosomal protein S6 kinase polypeptide 6
77633	164.902	-0.516415	0.303273	-1.70281	0.0886042	0.923253	4930594C11Rik	G1 to S phase transition pseudogene
26382	51.2805	0.577991	0.33946	1.70268	0.0886283	0.923253	Fgd2	FYVE, RhoGEF and PH domain containing 2
71393	75.229	-0.564146	0.33136	-1.70252	0.0886584	0.923253	Kctd6	potassium channel tetramerisation domain containing 6
74411	146.84	0.537532	0.315833	1.70195	0.0887649	0.923623	Ppapdc2	phosphatidic acid phosphatase type 2 domain containing 2
671232	12.3076	-0.452961	0.266191	-1.70164	0.0888229	NA	Topaz1	testis and ovary specific PAZ domain containing 1
99326	25.5854	-0.596385	0.350809	-1.70003	0.089126	0.925895	Garnl3	GTPase activating RANGAP domain-like 3
382111	70.3064	-0.589009	0.346498	-1.69989	0.0891513	0.925895	Susd5	sushi domain containing 5
67370	193.334	0.533741	0.31403	1.69965	0.0891967	0.925895	Zfp606	zinc finger protein 606
19824	193.689	-0.525684	0.309394	-1.69908	0.089305	0.926281	Trim10	tripartite motif-containing 10
270151	213.389	0.480765	0.283173	1.69778	0.0895497	0.926539	Nlrx1	NLR family member X1
99543	1022.58	-0.437061	0.257505	-1.69729	0.0896412	0.926539	Olfml3	olfactomedin-like 3
18858	575.8	-0.46788	0.275701	-1.69705	0.0896863	0.926539	Pmp22	peripheral myelin protein 22
18575	15.5621	-0.563233	0.331987	-1.69655	0.0897815	0.926539	Pde1c	phosphodiesterase 1C
67946	160.814	-0.458389	0.270223	-1.69634	0.089822	0.926539	Spata6	spermatogenesis associated 6
229007	178.09	-0.454126	0.267777	-1.69591	0.0899026	0.926539	Zgpat	zinc finger, CCCH-type with G patch domain
56620	23.6709	0.585523	0.345259	1.6959	0.0899057	0.926539	Clec4n	C-type lectin domain family 4, member n
72657	1012.24	0.372025	0.219373	1.69585	0.0899136	0.926539	2700094K13Rik	RIKEN cDNA 2700094K13 gene
219132	56.2462	0.576431	0.339966	1.69555	0.0899704	0.926539	Phf11d	PHD finger protein 11D
240263	384.912	-0.465778	0.274858	-1.69462	0.090148	0.927633	Fem1c	fem-1 homolog c (C.elegans)
56501	379.455	0.451743	0.266653	1.69412	0.0902424	0.927871	Elf4	E74-like factor 4 (ets domain transcription factor)
320939	11.6827	-0.473988	0.279906	-1.69338	0.0903832	NA	5930403L14Rik	RIKEN cDNA 5930403L14 gene
52837	1892.48	0.430761	0.254444	1.69295	0.0904641	0.929353	Tmx4	thioredoxin-related transmembrane protein 4
22032	363.649	-0.449333	0.265493	-1.69245	0.0905602	0.929353	Traf4	TNF receptor associated factor 4
268512	71.1029	-0.590574	0.349157	-1.69143	0.0907549	0.929353	Slc26a11	solute carrier family 26, member 11
237073	88.4389	-0.512241	0.30301	-1.69051	0.0909303	0.929353	Rbm41	RNA binding motif protein 41
338365	144.783	-0.509675	0.301518	-1.69036	0.0909587	0.929353	Slc41a2	solute carrier family 41, member 2
74352	251.408	0.420648	0.248854	1.69034	0.0909637	0.929353	Zfp84	zinc finger protein 84
70153	558.317	-0.439121	0.259802	-1.69022	0.0909862	0.929353	2210016F16Rik	RIKEN cDNA 2210016F16 gene
12389	53.2378	-0.592318	0.350482	-1.69001	0.0910261	0.929353	Cav1	caveolin 1, caveolae protein
12518	893.083	0.545347	0.322691	1.68999	0.091029	0.929353	Cd79a	CD79A antigen (immunoglobulin-associated alpha)
620672	7.73897	-0.431922	0.255607	-1.68979	0.0910675	NA	Vmn2r67	vomeronasal 2, receptor 67
12840	204.367	-0.439043	0.259894	-1.68931	0.0911595	0.929447	Col9a2	collagen, type IX, alpha 2
69004	12.0072	-0.559037	0.33106	-1.68863	0.0912906	NA	6330418K02Rik	RIKEN cDNA 6330418K02 gene
100039691	2.35143	0.346069	0.204981	1.6883	0.0913539	NA	Lincenc1	long intergenic non-coding RNA, embryonic stem cells expressed 1
66082	35.6074	-0.583618	0.345708	-1.68818	0.0913762	0.929447	Abhd6	abhydrolase domain containing 6
20112	168.518	0.478773	0.283631	1.68801	0.0914093	0.929447	Rps6ka2	ribosomal protein S6 kinase, polypeptide 2
74653	179.461	-0.460824	0.273022	-1.68786	0.0914372	0.929447	Pomk	protein-O-mannose kinase
231464	792.536	0.430872	0.255296	1.68773	0.0914622	0.929447	Cnot6l	CCR4-NOT transcription complex, subunit 6-like
230587	6.60735	0.448483	0.265753	1.6876	0.0914889	NA	Glis1	GLIS family zinc finger 1
234865	724.178	-0.408963	0.242354	-1.68746	0.0915147	0.929447	Nup133	nucleoporin 133
16184	23.709	0.579849	0.343852	1.68633	0.0917313	0.929447	Il2ra	interleukin 2 receptor, alpha chain
17155	614.292	0.420229	0.249229	1.68611	0.0917743	0.929447	Man1a	mannosidase 1, alpha
170750	1435.16	-0.395186	0.234387	-1.68604	0.0917882	0.929447	Xpnpep1	X-prolyl aminopeptidase (aminopeptidase P) 1, soluble
329739	203.281	0.529377	0.31401	1.68586	0.0918221	0.929447	Fam102b	family with sequence similarity 102, member B
224132	187.808	0.525919	0.31196	1.68586	0.0918237	0.929447	Dirc2	disrupted in renal carcinoma 2 (human)
210673	4.06028	-0.414828	0.246152	-1.68525	0.0919403	NA	Prrt3	proline-rich transmembrane protein 3
100604	395.226	-0.488446	0.289958	-1.68454	0.0920777	0.930691	Lrrc8c	leucine rich repeat containing 8 family, member C
66329	44.1821	0.579975	0.344425	1.68389	0.0922022	0.930691	Susd3	sushi domain containing 3
74570	308.443	-0.438953	0.260713	-1.68366	0.0922472	0.930691	Zkscan1	zinc finger with KRAB and SCAN domains 1
67678	659.194	0.376788	0.223847	1.68324	0.0923282	0.930691	Lsm3	LSM3 homolog, U6 small nuclear RNA associated (S. cerevisiae)
22780	109.93	0.554329	0.329339	1.68316	0.092345	0.930691	Ikzf3	IKAROS family zinc finger 3
15985	1485.4	0.522349	0.310423	1.6827	0.0924335	0.930691	Cd79b	CD79B antigen
12478	631.679	0.524969	0.311993	1.68263	0.0924471	0.930691	Cd19	CD19 antigen
229323	194.231	0.548185	0.326007	1.68151	0.092663	0.932025	Gpr171	G protein-coupled receptor 171
17025	1893.37	-0.476648	0.283515	-1.68121	0.0927227	0.932025	Alad	aminolevulinate, delta-, dehydratase
68794	9.82996	-0.503065	0.299365	-1.68044	0.0928716	NA	Flnc	filamin C, gamma
20377	170.126	-0.510161	0.303601	-1.68037	0.0928862	0.932685	Sfrp1	secreted frizzled-related protein 1
321017	2.7149	0.369238	0.21978	1.68003	0.0929513	NA	9230116L04Rik	RIKEN cDNA 9230116L04 gene
73712	172.66	0.565383	0.336581	1.67978	0.0930001	0.932685	Dmkn	dermokine
21788	362.667	0.457251	0.272228	1.67966	0.0930228	0.932685	Tfpi	tissue factor pathway inhibitor
208171	4.54329	0.43278	0.257664	1.67963	0.093029	NA	Tmprss7	transmembrane serine protease 7
16534	787.31	-0.483292	0.287778	-1.6794	0.0930751	0.932685	Kcnn4	potassium intermediate/small conductance calcium-activated channel, subfamily N, member 4
70081	319.388	0.538375	0.320868	1.67787	0.093372	0.934941	2210404O09Rik	RIKEN cDNA 2210404O09 gene
626578	95.7235	0.52497	0.312966	1.6774	0.0934636	0.935139	Gbp10	guanylate-binding protein 10
18080	1000.4	0.485378	0.28959	1.67609	0.0937212	0.936298	Nin	ninein
17880	16.0299	0.553224	0.330282	1.67501	0.0939328	0.936298	Myh11	myosin, heavy polypeptide 11, smooth muscle
54712	263.384	-0.502961	0.300293	-1.6749	0.0939543	0.936298	Plxnc1	plexin C1
140483	359.771	0.435455	0.260007	1.67478	0.0939772	0.936298	Hnmt	histamine N-methyltransferase
15019	20.2124	0.587423	0.350775	1.67465	0.0940036	0.936298	H2-Q8	histocompatibility 2, Q region locus 8
241633	1440.02	0.516715	0.308559	1.67461	0.094011	0.936298	Atp8b4	ATPase, class I, type 8B, member 4
65945	269.109	-0.465557	0.278133	-1.67386	0.0941574	0.936505	Clstn1	calsyntenin 1
11568	139.75	0.524763	0.313521	1.67377	0.0941757	0.936505	Aebp1	AE binding protein 1
231931	371.719	-0.486982	0.29117	-1.6725	0.094425	0.937948	Gimap6	GTPase, IMAP family member 6
19245	1127.76	0.432666	0.258771	1.672	0.0945238	0.937948	Ptp4a3	protein tyrosine phosphatase 4a3
13429	80.7214	0.557807	0.333635	1.67191	0.0945429	0.937948	Dnm1	dynamin 1
208111	135.435	0.56274	0.336654	1.67157	0.094609	0.937948	9830147E19Rik	RIKEN cDNA 9830147E19 gene
11535	102.595	-0.575002	0.344165	-1.67072	0.0947779	0.938907	Adm	adrenomedullin
233405	196.688	-0.477108	0.285884	-1.66889	0.0951397	0.941567	Vps33b	vacuolar protein sorting 33B (yeast)
19876	172.259	-0.475308	0.284867	-1.66853	0.0952115	0.941567	Robo1	roundabout homolog 1 (Drosophila)
214685	40.6313	-0.585277	0.350872	-1.66806	0.0953034	0.941567	Chadl	chondroadherin-like
74760	265.937	-0.455383	0.2731	-1.66746	0.095423	0.941567	Rab3il1	RAB3A interacting protein (rabin3)-like 1
56441	145.699	-0.459085	0.275384	-1.66707	0.0955001	0.941567	Nat6	N-acetyltransferase 6
66570	333.277	0.417335	0.250395	1.66671	0.0955723	0.941567	Cenpm	centromere protein M
108015	13.6054	-0.469137	0.281507	-1.66652	0.0956107	0.941567	Chrnb4	cholinergic receptor, nicotinic, beta polypeptide 4
12520	3041.32	-0.360176	0.216169	-1.66618	0.095678	0.941567	Cd81	CD81 antigen
77532	63.9059	0.575456	0.345395	1.66608	0.0956974	0.941567	Jrkl	Jrk-like
20319	116.385	-0.558558	0.335327	-1.66571	0.0957705	0.941575	Sfrp2	secreted frizzled-related protein 2
13043	434.306	-0.463373	0.278448	-1.66413	0.0960864	0.943967	Cttn	cortactin
12483	66.9759	0.58312	0.350823	1.66215	0.0964835	0.946524	Cd22	CD22 antigen
71086	23.29	0.582404	0.35063	1.66102	0.0967091	0.946524	4933412E12Rik	RIKEN cDNA 4933412E12 gene
668108	25.2508	0.582438	0.350725	1.66067	0.0967801	0.946524	Gm8979	very large inducible GTPase 1 pseudogene
380683	4.05912	0.379377	0.228455	1.66062	0.0967894	NA	Sec14l3	SEC14-like 3 (S. cerevisiae)
12609	3049.94	-0.392598	0.236454	-1.66036	0.0968422	0.946524	Cebpd	CCAAT/enhancer binding protein (C/EBP), delta
319173	326.953	0.498439	0.300202	1.66035	0.0968446	0.946524	Hist1h2af	histone cluster 1, H2af
11534	979.167	-0.372911	0.224644	-1.66001	0.0969128	0.946524	Adk	adenosine kinase
70370	81.5321	-0.569733	0.343217	-1.65998	0.0969189	0.946524	Fbln7	fibulin 7
230279	103.116	0.495134	0.298319	1.65975	0.0969655	0.946524	6330416G13Rik	RIKEN cDNA 6330416G13 gene
73683	307.279	0.442156	0.266428	1.65957	0.097001	0.946524	Atg16l2	autophagy related 16-like 2 (S. cerevisiae)
21410	5.03016	0.397627	0.239625	1.65937	0.0970404	NA	Hnf1b	HNF1 homeobox B
71740	5.28238	-0.424443	0.255985	-1.65808	0.0973012	NA	Pvrl4	poliovirus receptor-related 4
245631	28.3017	-0.569027	0.343219	-1.65792	0.0973346	0.948079	Mum1l1	melanoma associated antigen (mutated) 1-like 1
54418	16.1714	0.57193	0.345039	1.65758	0.0974017	0.948079	Fmn2	formin 2
56457	1335.31	-0.395521	0.238668	-1.6572	0.0974791	0.948079	Clptm1	cleft lip and palate associated transmembrane protein 1
52502	910.664	-0.362711	0.218893	-1.65702	0.0975145	0.948079	Carhsp1	calcium regulated heat stable protein 1
269642	19.2053	0.524561	0.316578	1.65697	0.0975246	0.948079	Nat8l	N-acetyltransferase 8-like
211986	259.277	-0.422825	0.255423	-1.65539	0.0978454	0.950254	Tmem18	transmembrane protein 18
63959	2807.58	-0.368904	0.222883	-1.65515	0.0978943	0.950254	Slc29a1	solute carrier family 29 (nucleoside transporters), member 1
93891	41.0564	-0.569537	0.344221	-1.65457	0.0980118	0.950343	Pcdhb20	protocadherin beta 20
330189	192.13	-0.468727	0.283324	-1.65438	0.0980495	0.950343	Tmem120b	transmembrane protein 120B
110962	95.9484	0.495912	0.299868	1.65377	0.0981747	0.950848	Mbd6	methyl-CpG binding domain protein 6
219131	5.95229	0.496099	0.30022	1.65245	0.098442	NA	Phf11a	PHD finger protein 11A
218294	54.0268	-0.570999	0.345788	-1.6513	0.0986775	0.952623	Cdc14b	CDC14 cell division cycle 14B
12506	315.053	0.463626	0.28087	1.65068	0.0988038	0.952623	Cd48	CD48 antigen
232408	56.9298	0.561066	0.339921	1.65058	0.0988247	0.952623	Klrb1f	killer cell lectin-like receptor subfamily B member 1F
56526	457.332	0.422748	0.256123	1.65057	0.0988268	0.952623	2017-09-06	septin 6
217430	308.247	0.465984	0.28235	1.65038	0.098866	0.952623	Pqlc3	PQ loop repeat containing
381569	2.95981	0.358841	0.217483	1.64997	0.0989484	NA	Gm13084	predicted gene 13084
17085	108.28	0.49111	0.297662	1.64989	0.0989645	0.952623	Ly9	lymphocyte antigen 9
14168	206.651	-0.546011	0.330953	-1.64981	0.0989812	0.952623	Fgf13	fibroblast growth factor 13
54352	186.733	-0.461223	0.279623	-1.64945	0.099056	0.952623	Irx5	Iroquois related homeobox 5 (Drosophila)
320924	74.5105	-0.524975	0.318284	-1.64939	0.0990667	0.952623	Ccbe1	collagen and calcium binding EGF domains 1
16456	7.3126	0.485796	0.294685	1.64853	0.0992445	NA	F11r	F11 receptor
68842	113.377	-0.51405	0.311839	-1.64844	0.0992615	0.952623	Tulp4	tubby like protein 4
434778	3.53178	0.351386	0.213173	1.64837	0.0992778	NA	Ccdc160	coiled-coil domain containing 160
74525	830.675	-0.402627	0.244284	-1.64819	0.0993129	0.952623	8430419L09Rik	RIKEN cDNA 8430419L09 gene
52633	299.599	-0.448275	0.272018	-1.64796	0.0993607	0.952623	Nit2	nitrilase family, member 2
70122	453.495	-0.489462	0.297125	-1.64733	0.099491	0.952623	Mllt3	myeloid/lymphoid or mixed-lineage leukemia (trithorax homolog, Drosophila); translocated to, 3
414872	255.814	0.477661	0.290035	1.64691	0.0995768	0.952623	Zyg11b	zyg-ll family member B, cell cycle regulator
230162	97.1382	-0.551089	0.33462	-1.64691	0.0995771	0.952623	Zfp189	zinc finger protein 189
13723	2225.08	0.443455	0.269334	1.64649	0.099663	0.952623	Emb	embigin
319216	7.74147	-0.461407	0.280248	-1.64642	0.0996766	NA	4932441J04Rik	RIKEN cDNA 4932441J04 gene
67041	1473.35	-0.379379	0.230461	-1.64618	0.0997273	0.952623	Oxct1	3-oxoacid CoA transferase 1
235048	50.9113	-0.572087	0.34763	-1.64568	0.0998299	0.952623	Zfp599	zinc finger protein 599
12841	271.412	-0.426778	0.259352	-1.64556	0.0998549	0.952623	Col9a3	collagen, type IX, alpha 3
66520	415.131	0.421311	0.25612	1.64497	0.0999752	0.952623	2610001J05Rik	RIKEN cDNA 2610001J05 gene
71059	75.4974	-0.545236	0.331461	-1.64495	0.0999802	0.952623	Hexim2	hexamethylene bis-acetamide inducible 2
69181	94.8793	0.516696	0.314123	1.64488	0.0999941	0.952623	Dyrk2	dual-specificity tyrosine-(Y)-phosphorylation regulated kinase 2
15957	234.19	0.516638	0.314235	1.64411	0.100153	0.952623	Ifit1	interferon-induced protein with tetratricopeptide repeats 1
229725	437.216	-0.397569	0.241845	-1.6439	0.100197	0.952623	Clcc1	chloride channel CLIC-like 1
78802	75.2379	0.561216	0.341576	1.64302	0.100379	0.952623	Ttc30a1	tetratricopeptide repeat domain 30A1
56072	4.98789	-0.398198	0.242358	-1.64302	0.100379	NA	Lgals12	lectin, galactose binding, soluble 12
22791	1033.42	0.403862	0.245816	1.64294	0.100394	0.952623	Dnajc2	DnaJ (Hsp40) homolog, subfamily C, member 2
76630	273.63	0.477615	0.290817	1.64232	0.100523	0.952623	Stambpl1	STAM binding protein like 1
18709	645.802	-0.441178	0.268711	-1.64183	0.100625	0.952623	Pik3r2	phosphatidylinositol 3-kinase, regulatory subunit, polypeptide 2 (p85 beta)
78248	160.718	-0.530707	0.323248	-1.6418	0.100632	0.952623	Armcx1	armadillo repeat containing, X-linked 1
104871	57.8674	-0.57442	0.349885	-1.64174	0.100644	0.952623	Spata7	spermatogenesis associated 7
18104	153.982	-0.483514	0.294617	-1.64116	0.100764	0.952623	Nqo1	NAD(P)H dehydrogenase, quinone 1
21815	448.062	-0.412036	0.251069	-1.64112	0.100772	0.952623	Tgif1	TGFB-induced factor homeobox 1
234825	247.823	-0.451425	0.275071	-1.64112	0.100773	0.952623	Klhdc4	kelch domain containing 4
13067	5.40787	-0.396484	0.241664	-1.64064	0.100871	NA	Cyct	cytochrome c, testis
68204	26.893	0.575259	0.350839	1.63967	0.101074	0.952993	2900060B14Rik	RIKEN cDNA 2900060B14 gene
69291	88.7406	-0.524098	0.319643	-1.63964	0.101081	0.952993	1700001L05Rik	RIKEN cDNA 1700001L05 gene
12385	922.68	-0.398741	0.243245	-1.63925	0.10116	0.952993	Ctnna1	catenin (cadherin associated protein), alpha 1
243270	25.5753	-0.574765	0.350729	-1.63877	0.101261	0.952993	Hcar1	hydrocarboxylic acid receptor 1
78795	187.182	-0.488909	0.298356	-1.63868	0.101281	0.952993	Armc9	armadillo repeat containing 9
19260	184.566	0.530373	0.323665	1.63865	0.101286	0.952993	Ptpn22	protein tyrosine phosphatase, non-receptor type 22 (lymphoid)
11529	7.14076	-0.462523	0.282286	-1.63849	0.101319	NA	Adh7	alcohol dehydrogenase 7 (class IV), mu or sigma polypeptide
382105	4.50092	0.4153	0.253494	1.6383	0.101359	NA	Fbxw15	F-box and WD-40 domain protein 15
67704	511.782	0.41873	0.255624	1.63807	0.101406	0.952993	1810037I17Rik	RIKEN cDNA 1810037I17 gene
67692	4.22845	0.360894	0.220588	1.63606	0.101828	NA	1700020N01Rik	RIKEN cDNA 1700020N01 gene
93695	5.52599	-0.456249	0.278944	-1.63563	0.101917	NA	Gpnmb	glycoprotein (transmembrane) nmb
216161	1454.04	-0.380776	0.232831	-1.63542	0.101961	0.952993	Sbno2	strawberry notch homolog 2 (Drosophila)
93719	24.6063	0.52915	0.323564	1.63538	0.10197	0.952993	Ear6	eosinophil-associated, ribonuclease A family, member 6
72433	162.944	0.453143	0.277149	1.63502	0.102046	0.952993	Rab38	RAB38, member RAS oncogene family
64899	20.6526	-0.56626	0.346337	-1.635	0.10205	0.952993	Lpin3	lipin 3
19091	95.9804	-0.530943	0.324745	-1.63495	0.102059	0.952993	Prkg1	protein kinase, cGMP-dependent, type I
12010	25925.9	0.43363	0.265271	1.63467	0.102119	0.952993	B2m	beta-2 microglobulin
78251	65.0947	0.572424	0.350217	1.63448	0.102158	0.952993	Zfp712	zinc finger protein 712
11857	9215.38	0.477176	0.291949	1.63445	0.102165	0.952993	Arhgdib	Rho, GDP dissociation inhibitor (GDI) beta
229615	224.892	-0.444056	0.271686	-1.63444	0.102166	0.952993	Pias3	protein inhibitor of activated STAT 3
56636	9.81175	-0.517281	0.31649	-1.63443	0.102169	NA	Fgf21	fibroblast growth factor 21
75547	1109.46	0.456297	0.279199	1.63431	0.102195	0.952993	Akap13	A kinase (PRKA) anchor protein 13
20375	2012.44	0.506638	0.310012	1.63425	0.102206	0.952993	Spi1	spleen focus forming virus (SFFV) proviral integration oncogene
207596	180.656	-0.478949	0.293093	-1.63412	0.102233	0.952993	Thsd4	thrombospondin, type I, domain containing 4
19266	853.247	-0.444408	0.271989	-1.63392	0.102276	0.952993	Ptprd	protein tyrosine phosphatase, receptor type, D
252973	2.72151	0.355204	0.21754	1.63282	0.102507	NA	Grhl2	grainyhead-like 2 (Drosophila)
17454	182.612	0.458874	0.281044	1.63275	0.102522	0.954504	Mov10	Moloney leukemia virus 10
56705	377.092	0.427803	0.262112	1.63214	0.102651	0.954504	Ranbp9	RAN binding protein 9
68874	32.8468	-0.569008	0.348635	-1.6321	0.102658	0.954504	Klhdc9	kelch domain containing 9
224805	208.779	-0.470564	0.288576	-1.63064	0.102966	0.956501	Aars2	alanyl-tRNA synthetase 2, mitochondrial (putative)
63857	7.03574	0.438805	0.269259	1.62967	0.10317	NA	Bco1	beta-carotene oxygenase 1
98388	96.3369	-0.532231	0.326607	-1.62958	0.103191	0.956501	Chst10	carbohydrate sulfotransferase 10
622434	105.897	-0.536823	0.329519	-1.62911	0.103289	0.956501	Arhgef26	Rho guanine nucleotide exchange factor (GEF) 26
234353	195.797	0.508409	0.312157	1.62869	0.103378	0.956501	Psd3	pleckstrin and Sec7 domain containing 3
11856	178.533	-0.498598	0.306193	-1.62837	0.103446	0.956501	Arhgap6	Rho GTPase activating protein 6
67486	113.324	-0.529386	0.325103	-1.62836	0.103448	0.956501	Polr3g	polymerase (RNA) III (DNA directed) polypeptide G
66169	346.455	0.43988	0.270145	1.62831	0.103459	0.956501	Tomm7	translocase of outer mitochondrial membrane 7 homolog (yeast)
69698	23.3303	0.565692	0.347412	1.6283	0.103461	0.956501	Slc52a3	solute carrier protein family 52, member 3
67902	208.748	-0.442365	0.272022	-1.62621	0.103905	0.959387	Sumf2	sulfatase modifying factor 2
238130	80.6344	-0.548885	0.337606	-1.62581	0.103989	0.959387	Dock4	dedicator of cytokinesis 4
218035	781.591	-0.373793	0.229932	-1.62567	0.10402	0.959387	Vps41	vacuolar protein sorting 41 (yeast)
450219	2.19043	0.324008	0.19937	1.62516	0.104129	NA	Gsdma3	gasdermin A3
231821	111.802	0.55801	0.343375	1.62507	0.104147	0.959387	Adap1	ArfGAP with dual PH domains 1
71132	10.694	-0.524927	0.323162	-1.62434	0.104302	NA	Cabyr	calcium-binding tyrosine-(Y)-phosphorylation regulated (fibrousheathin 2)
12452	709.253	0.430078	0.264774	1.62432	0.104307	0.959387	Ccng2	cyclin G2
24115	32.9104	-0.565682	0.348271	-1.62426	0.104321	0.959387	Best1	bestrophin 1
442827	1168.55	0.492739	0.303529	1.62336	0.104512	0.959387	Rab44	RAB44, member RAS oncogene family
11519	854.773	-0.470532	0.289964	-1.62272	0.104649	0.959387	Add2	adducin 2 (beta)
26432	2786.18	-0.470146	0.289738	-1.62266	0.104663	0.959387	Plod2	procollagen lysine, 2-oxoglutarate 5-dioxygenase 2
67091	383.333	0.417946	0.257577	1.62261	0.104674	0.959387	Trappc6a	trafficking protein particle complex 6A
237886	150.969	0.541296	0.333639	1.6224	0.104718	0.959387	Slfn9	schlafen 9
14396	8.38518	-0.442508	0.272913	-1.62143	0.104926	NA	Gabra3	gamma-aminobutyric acid (GABA) A receptor, subunit alpha 3
23965	21.7148	-0.56745	0.350087	-1.62088	0.105042	0.959387	Tenm3	teneurin transmembrane protein 3
16431	744.685	-0.47902	0.295555	-1.62075	0.105072	0.959387	Itm2a	integral membrane protein 2A
68055	209.286	-0.498908	0.307845	-1.62065	0.105094	0.959387	Atp5s	ATP synthase, H+ transporting, mitochondrial F0 complex, subunit S
14391	403.516	0.382283	0.235906	1.62049	0.105128	0.959387	Gabpb1	GA repeat binding protein, beta 1
27055	2452.73	-0.462077	0.285171	-1.62035	0.105157	0.959387	Fkbp9	FK506 binding protein 9
11430	618.231	-0.3819	0.235712	-1.6202	0.10519	0.959387	Acox1	acyl-Coenzyme A oxidase 1, palmitoyl
94223	231.588	-0.427258	0.263724	-1.6201	0.105211	0.959387	Dgcr8	DiGeorge syndrome critical region gene 8
78369	163.627	-0.499914	0.30864	-1.61973	0.10529	0.959387	Icam4	intercellular adhesion molecule 4, Landsteiner-Wiener blood group
56844	438.224	0.395412	0.24414	1.61961	0.105316	0.959387	Tssc4	tumor-suppressing subchromosomal transferable fragment 4
56419	154.55	0.451599	0.278917	1.61912	0.105422	0.959387	Diap3	diaphanous homolog 3 (Drosophila)
21816	23.6981	0.562436	0.347418	1.6189	0.105469	0.959387	Tgm1	transglutaminase 1, K polypeptide
13171	84.7332	0.524047	0.323805	1.6184	0.105576	0.959387	Dbt	dihydrolipoamide branched chain transacylase E2
233724	302.649	-0.415053	0.256507	-1.6181	0.105642	0.959387	Tmem41b	transmembrane protein 41B
17912	973.61	-0.400122	0.247335	-1.61773	0.105721	0.959387	Myo1b	myosin IB
67596	14.4005	0.549009	0.339374	1.61771	0.105725	0.959387	Tespa1	thymocyte expressed, positive selection associated 1
20502	133.57	-0.512826	0.317048	-1.6175	0.10577	0.959387	Slc16a2	solute carrier family 16 (monocarboxylic acid transporters), member 2
75814	5.1707	0.335954	0.207763	1.61701	0.105876	NA	4930467D21Rik	RIKEN cDNA 4930467D21 gene
320453	7.70479	-0.510373	0.315659	-1.61685	0.105911	NA	A730090H04Rik	RIKEN cDNA A730090H04 gene
74122	1000.87	0.410642	0.254116	1.61597	0.106102	0.959387	Tmem43	transmembrane protein 43
11655	1958.68	0.509979	0.315689	1.61545	0.106214	0.959387	Alas1	aminolevulinic acid synthase 1
140792	1255.62	-0.367059	0.227235	-1.61533	0.10624	0.959387	Colec12	collectin sub-family member 12
14272	981.007	-0.367307	0.227449	-1.6149	0.106333	0.959387	Fnta	farnesyltransferase, CAAX box, alpha
55960	273.784	0.446095	0.276348	1.61425	0.106474	0.959387	Ebag9	estrogen receptor-binding fragment-associated gene 9
233410	546.132	0.37855	0.234561	1.61387	0.106556	0.959387	Zfp592	zinc finger protein 592
223254	118.033	0.504304	0.312483	1.61386	0.106558	0.959387	Farp1	FERM, RhoGEF (Arhgef) and pleckstrin domain protein 1 (chondrocyte-derived)
223697	1636.42	0.410553	0.254394	1.61385	0.106561	0.959387	Sun2	Sad1 and UNC84 domain containing 2
230119	149.121	0.494727	0.306588	1.61365	0.106603	0.959387	Zbtb5	zinc finger and BTB domain containing 5
240672	394.234	-0.405827	0.251513	-1.61355	0.106626	0.959387	Dusp5	dual specificity phosphatase 5
68728	782.262	-0.394975	0.244795	-1.61349	0.106638	0.959387	Trp53inp2	transformation related protein 53 inducible nuclear protein 2
94192	245.662	0.516084	0.319927	1.61313	0.106716	0.959387	C1galt1	core 1 synthase, glycoprotein-N-acetylgalactosamine 3-beta-galactosyltransferase, 1
212516	4.89894	0.46182	0.286328	1.61291	0.106765	NA	Efcab12	EF-hand calcium binding domain 12
227620	402.786	0.476585	0.295483	1.6129	0.106766	0.959387	Uap1l1	UDP-N-acteylglucosamine pyrophosphorylase 1-like 1
212153	64.8062	-0.533864	0.331069	-1.61254	0.106844	0.959387	2610015P09Rik	RIKEN cDNA 2610015P09 gene
14938	5.34767	-0.410224	0.254447	-1.61222	0.106914	NA	Gzma	granzyme A
65111	927.504	-0.384446	0.238487	-1.61203	0.106956	0.959387	Dap3	death associated protein 3
75660	117.663	0.462663	0.287074	1.61165	0.107038	0.959387	Lin37	lin-37 homolog (C. elegans)
98404	213.134	-0.471599	0.292632	-1.61158	0.107053	0.959387	AI597479	expressed sequence AI597479
790910	4.05508	-0.386649	0.239933	-1.61149	0.107074	NA	Gm11201	predicted gene 11201
633395	14.6291	0.541205	0.33595	1.61097	0.107186	0.959387	Gm10548	ribosomal protein L29 pseudogene
320095	5.02677	-0.429761	0.266772	-1.61097	0.107187	NA	6430550D23Rik	RIKEN cDNA 6430550D23 gene
68606	313.379	0.42844	0.265957	1.61094	0.107194	0.959387	Ppm1f	protein phosphatase 1F (PP2C domain containing)
71264	4.64107	-0.38672	0.240163	-1.61024	0.107346	NA	4933432I03Rik	RIKEN cDNA 4933432I03 gene
243937	5.37115	0.472855	0.293688	1.61006	0.107384	NA	Zfp536	zinc finger protein 536
77286	95.8029	0.556922	0.345954	1.60982	0.107438	0.959387	Nkrf	NF-kappaB repressing factor
100504191	20.2264	-0.538539	0.334686	-1.60909	0.107597	0.959387	Gm16576	predicted gene 16576
104370	39.6973	-0.545161	0.338939	-1.60844	0.10774	0.959387	Snora68	small nucleolar RNA, H/ACA box 68
69053	466.312	-0.407545	0.25338	-1.60844	0.10774	0.959387	1810013L24Rik	RIKEN cDNA 1810013L24 gene
20422	2032.1	0.411965	0.256155	1.60827	0.107777	0.959387	Shfm1	split hand/foot malformation (ectrodactyly) type 1
170822	665.237	-0.367794	0.228699	-1.6082	0.10779	0.959387	Usp33	ubiquitin specific peptidase 33
16367	433.927	-0.487721	0.303291	-1.6081	0.107814	0.959387	Irs1	insulin receptor substrate 1
72416	753.628	-0.401434	0.249689	-1.60774	0.107893	0.959387	Lrpprc	leucine-rich PPR-motif containing
434794	122.452	-0.49775	0.309664	-1.60739	0.10797	0.959387	Xlr4a	X-linked lymphocyte-regulated 4A
19219	255.344	-0.433551	0.26973	-1.60735	0.107977	0.959387	Ptger4	prostaglandin E receptor 4 (subtype EP4)
70315	135.757	0.46619	0.290088	1.60706	0.108041	0.959387	Hdac8	histone deacetylase 8
16601	911.4	-0.40305	0.250805	-1.60703	0.108048	0.959387	Klf9	Kruppel-like factor 9
258812	3.90504	0.317436	0.197575	1.60666	0.108128	NA	Olfr923	olfactory receptor 923
74476	64.0694	0.514769	0.320445	1.60642	0.108182	0.959815	4933439C10Rik	RIKEN cDNA 4933439C10 gene
66054	628.262	0.380287	0.236789	1.60602	0.10827	0.959815	Cndp2	CNDP dipeptidase 2 (metallopeptidase M20 family)
17999	4651.3	-0.331229	0.206354	-1.60515	0.108461	0.959815	Nedd4	neural precursor cell expressed, developmentally down-regulated 4
71395	8.86301	0.493464	0.307478	1.60487	0.108522	NA	5430419D17Rik	RIKEN cDNA 5430419D17 gene
71738	491.502	-0.466569	0.290765	-1.60462	0.108577	0.959815	Mamdc2	MAM domain containing 2
55963	91.4214	-0.508522	0.316915	-1.6046	0.108582	0.959815	Slc1a4	solute carrier family 1 (glutamate/neutral amino acid transporter), member 4
239743	778.235	0.407734	0.25412	1.6045	0.108605	0.959815	Klhl6	kelch-like 6
246728	60.127	0.372968	0.232457	1.60446	0.108612	0.959815	Oas2	2'-5' oligoadenylate synthetase 2
71726	44.3032	-0.549685	0.342796	-1.60353	0.108817	0.959864	Smug1	single-strand selective monofunctional uracil DNA glycosylase
11984	2123.98	0.396035	0.247016	1.60328	0.108874	0.959864	Atp6v0c	ATPase, H+ transporting, lysosomal V0 subunit C
100417831	168.98	0.56047	0.349637	1.60301	0.108933	0.959864	Gm18853	GTPase, very large interferon inducible 1 pseudogene
232714	187.193	0.529958	0.330703	1.60252	0.109041	0.959864	Mgam	maltase-glucoamylase
114741	1156.23	0.429904	0.268301	1.60232	0.109085	0.959864	Supt16	suppressor of Ty 16
69195	6.3235	0.482533	0.301152	1.60229	0.109092	NA	Tmem121	transmembrane protein 121
70348	50.4602	-0.552712	0.344957	-1.60226	0.109098	0.959864	Ube2cbp	ubiquitin-conjugating enzyme E2C binding protein
69953	109.763	0.499166	0.311649	1.60169	0.109224	0.959864	2810025M15Rik	RIKEN cDNA 2810025M15 gene
70673	24.9145	-0.533025	0.332821	-1.60154	0.109258	0.959864	Prdm16	PR domain containing 16
74183	3.95884	-0.405522	0.25338	-1.60045	0.109498	NA	Perm1	PPARGC1 and ESRR induced regulator, muscle 1
668257	2.52705	0.315842	0.197348	1.60043	0.109504	NA	Dgat2l6	diacylglycerol O-acyltransferase 2-like 6
100303740	6.81827	-0.470352	0.293989	-1.5999	0.109622	NA	Snora75	small nucleolar RNA, H/ACA box 75
75276	7.38079	-0.448002	0.280025	-1.59986	0.109629	NA	Ppp1r1c	protein phosphatase 1, regulatory (inhibitor) subunit 1C
21672	3595.24	-0.387378	0.242136	-1.59984	0.109634	0.959864	Prdx2	peroxiredoxin 2
74019	67.598	-0.524678	0.328012	-1.59957	0.109695	0.959864	Traf3ip1	TRAF3 interacting protein 1
77771	124.291	-0.515567	0.322318	-1.59956	0.109696	0.959864	Csrnp3	cysteine-serine-rich nuclear protein 3
269713	46.9762	-0.54012	0.337733	-1.59925	0.109765	0.959864	Clip2	CAP-GLY domain containing linker protein 2
16181	1983.56	-0.3984	0.24914	-1.5991	0.109798	0.959864	Il1rn	interleukin 1 receptor antagonist
232441	588.335	-0.48	0.300173	-1.59908	0.109803	0.959864	Rerg	RAS-like, estrogen-regulated, growth-inhibitor
234549	597.205	-0.361113	0.22584	-1.59898	0.109826	0.959864	Heatr3	HEAT repeat containing 3
19186	1084.18	0.366339	0.229136	1.59879	0.109868	0.959864	Psme1	proteasome (prosome, macropain) activator subunit 1 (PA28 alpha)
11677	255.564	0.444736	0.278174	1.59877	0.109871	0.959864	Akr1b3	aldo-keto reductase family 1, member B3 (aldose reductase)
17060	733.768	0.532829	0.333452	1.59792	0.110062	0.960503	Blnk	B cell linker
227867	142.621	0.503845	0.315341	1.59778	0.110093	0.960503	Epc2	enhancer of polycomb homolog 2 (Drosophila)
207352	850.084	-0.349317	0.218672	-1.59745	0.110166	0.960503	Sec23ip	Sec23 interacting protein
18365	3.11475	0.313868	0.196542	1.59695	0.110277	NA	Olfr65	olfactory receptor 65
75667	3.11475	0.313868	0.196542	1.59695	0.110277	NA	Tmem225	transmembrane protein 225
20515	418.228	-0.43236	0.270781	-1.59672	0.110329	0.960598	Slc20a1	solute carrier family 20, member 1
100041379	26.007	-0.558021	0.349481	-1.59671	0.11033	0.960598	Gm13242	predicted gene 13242
56040	4472.15	0.430879	0.269938	1.59622	0.11044	0.960598	Rplp1	ribosomal protein, large, P1
234779	986.561	0.414386	0.259628	1.59607	0.110472	0.960598	Plcg2	phospholipase C, gamma 2
319832	5.08346	-0.379926	0.238088	-1.59574	0.110547	NA	Tmem229a	transmembrane protein 229A
13177	518.735	-0.401546	0.251652	-1.59564	0.11057	0.960709	Eci1	enoyl-Coenzyme A delta isomerase 1
18139	960.141	-0.40825	0.255921	-1.59522	0.110663	0.960709	Zfml	zinc finger, matrin-like
16516	15.7989	0.535979	0.33613	1.59456	0.110811	0.960709	Kcnj15	potassium inwardly-rectifying channel, subfamily J, member 15
18074	298.986	-0.450211	0.282366	-1.59442	0.110842	0.960709	Nid2	nidogen 2
74467	580.911	-0.436102	0.27357	-1.59411	0.110911	0.960709	Pus10	pseudouridylate synthase 10
24001	332.857	-0.44903	0.281694	-1.59404	0.110928	0.960709	Tiam2	T cell lymphoma invasion and metastasis 2
223838	8.28153	0.456085	0.286162	1.5938	0.110981	NA	Adamts20	a disintegrin-like and metallopeptidase (reprolysin type) with thrombospondin type 1 motif, 20
328190	3.97197	-0.402256	0.252448	-1.59342	0.111065	NA	A530046M15Rik	RIKEN cDNA A530046M15 gene
15896	312.555	0.481108	0.302093	1.59258	0.111254	0.962572	Icam2	intercellular adhesion molecule 2
66552	2461.87	-0.373655	0.234722	-1.5919	0.111407	0.962572	Sppl2a	signal peptide peptidase like 2A
234582	72.9676	-0.541659	0.340278	-1.59182	0.111426	0.962572	Ccdc102a	coiled-coil domain containing 102A
382985	134.351	0.514729	0.323371	1.59176	0.111439	0.962572	Rrm2b	ribonucleotide reductase M2 B (TP53 inducible)
619288	5.79439	-0.429686	0.270062	-1.59106	0.111595	NA	Fam71a	family with sequence similarity 71, member A
104263	419.518	-0.391337	0.245978	-1.59095	0.111622	0.963516	Kdm3a	lysine (K)-specific demethylase 3A
70823	203.025	0.435784	0.273987	1.59053	0.111716	0.96369	Hmgxb4	HMG box domain containing 4
100382	12.8422	0.486113	0.305848	1.58939	0.111971	NA	AW011738	expressed sequence AW011738
12282	637.641	0.445495	0.280375	1.58893	0.112076	0.964681	Hyou1	hypoxia up-regulated 1
108900	60.9153	0.512059	0.322301	1.58876	0.112115	0.964681	Fam72a	family with sequence similarity 72, member A
14611	3.68679	-0.401772	0.25291	-1.58859	0.112152	NA	Gja3	gap junction protein, alpha 3
228608	764.936	-0.435691	0.274314	-1.58829	0.11222	0.964681	Smox	spermine oxidase
13855	107.898	-0.486858	0.306611	-1.58787	0.112317	0.964681	Epn2	epsin 2
100217464	15.684	-0.545381	0.343476	-1.58783	0.112325	0.964681	Snora41	small nucleolar RNA, H/ACA box 41
60527	272.916	-0.463039	0.291637	-1.58773	0.112348	0.964681	Fads3	fatty acid desaturase 3
19400	32.1777	0.556925	0.35077	1.58772	0.11235	0.964681	Rapsn	receptor-associated protein of the synapse
16574	9.14132	-0.505854	0.31877	-1.58689	0.112537	NA	Kif5c	kinesin family member 5C
20269	33.5965	-0.548873	0.345916	-1.58673	0.112575	0.965975	Scn3a	sodium channel, voltage-gated, type III, alpha
320302	40.337	-0.556482	0.350859	-1.58606	0.112726	0.966637	Glt28d2	glycosyltransferase 28 domain containing 2
15571	2.5491	0.339011	0.213779	1.5858	0.112785	NA	Elavl3	ELAV (embryonic lethal, abnormal vision, Drosophila)-like 3 (Hu antigen C)
213053	150.372	-0.474839	0.299501	-1.58544	0.112867	0.967212	Slc39a14	solute carrier family 39 (zinc transporter), member 14
280645	7.46413	-0.434981	0.274412	-1.58514	0.112935	NA	B3gat2	beta-1,3-glucuronyltransferase 2 (glucuronosyltransferase S)
93761	135.55	-0.49016	0.30926	-1.58494	0.112979	0.9675	Smarca1	SWI/SNF related, matrix associated, actin dependent regulator of chromatin, subfamily a, member 1
18553	396.081	0.397404	0.250827	1.58437	0.113109	0.9675	Pcsk6	proprotein convertase subtilisin/kexin type 6
14115	14.1844	-0.529732	0.334372	-1.58426	0.113135	0.9675	Fbln2	fibulin 2
70551	124.799	0.485877	0.306843	1.58347	0.113314	0.9675	Tmtc4	transmembrane and tetratricopeptide repeat containing 4
17997	259.308	-0.438122	0.276694	-1.58342	0.113326	0.9675	Nedd1	neural precursor cell expressed, developmentally down-regulated gene 1
219148	113.795	0.504914	0.318894	1.58333	0.113347	0.9675	Fam167a	family with sequence similarity 167, member A
320557	10.8719	0.528605	0.333946	1.58291	0.113443	NA	Fam169a	family with sequence similarity 169, member A
17444	14.8482	-0.523564	0.330846	-1.5825	0.113535	0.96814	Grap2	GRB2-related adaptor protein 2
54598	207.116	0.481497	0.304344	1.58208	0.113631	0.96814	Calcrl	calcitonin receptor-like
69094	560.658	0.415852	0.262894	1.58183	0.113689	0.96814	Tmem160	transmembrane protein 160
234664	1369.6	-0.425099	0.268768	-1.58166	0.113727	0.96814	Nae1	NEDD8 activating enzyme E1 subunit 1
171212	469.033	0.42229	0.267058	1.58126	0.113818	0.96814	Galnt10	UDP-N-acetyl-alpha-D-galactosamine:polypeptide N-acetylgalactosaminyltransferase 10
83433	16.1915	0.491508	0.310876	1.58104	0.113868	0.96814	Trem2	triggering receptor expressed on myeloid cells 2
110208	3964.62	0.402107	0.254494	1.58003	0.114101	0.969483	Pgd	phosphogluconate dehydrogenase
268481	16.3588	0.528956	0.334906	1.57942	0.11424	0.970035	Krt222	keratin 222
258838	3.28974	0.34848	0.220753	1.5786	0.114428	NA	Olfr617	olfactory receptor 617
59036	85.3849	-0.515761	0.326743	-1.57849	0.114453	0.971206	Dact1	dapper homolog 1, antagonist of beta-catenin (xenopus)
67106	142.644	0.471763	0.298944	1.57809	0.114544	0.971348	Zbtb8os	zinc finger and BTB domain containing 8 opposite strand
100040736	26.9439	-0.55346	0.350835	-1.57755	0.114669	0.971591	Foxd2os	forkhead box D2, opposite strand
219105	574.304	-0.409502	0.259716	-1.57673	0.114857	0.971591	Zmym5	zinc finger, MYM-type 5
238330	513.516	-0.401796	0.254853	-1.57658	0.114892	0.971591	Irf2bpl	interferon regulatory factor 2 binding protein-like
24047	57.3715	0.535935	0.340068	1.57596	0.115034	0.971591	Ccl19	chemokine (C-C motif) ligand 19
11668	650.567	-0.510442	0.324006	-1.57541	0.115162	0.971591	Aldh1a1	aldehyde dehydrogenase family 1, subfamily A1
22256	250.077	0.45469	0.28864	1.57528	0.115191	0.971591	Ung	uracil DNA glycosylase
16987	92.0846	-0.517496	0.328548	-1.5751	0.115233	0.971591	Lss	lanosterol synthase
14200	706.32	-0.403147	0.255986	-1.57488	0.115285	0.971591	Fhl2	four and a half LIM domains 2
76260	70.3901	-0.548882	0.348626	-1.57441	0.115392	0.971591	Ttc8	tetratricopeptide repeat domain 8
60525	236.079	-0.484419	0.307803	-1.57379	0.115536	0.971591	Acss2	acyl-CoA synthetase short-chain family member 2
76497	291.336	0.40248	0.255743	1.57377	0.115541	0.971591	Ppp1r11	protein phosphatase 1, regulatory (inhibitor) subunit 11
20276	144.1	0.535657	0.34037	1.57375	0.115546	0.971591	Scnn1a	sodium channel, nonvoltage-gated 1 alpha
64138	2151.91	0.395528	0.251381	1.57342	0.115622	0.971591	Ctsz	cathepsin Z
69786	418.664	-0.407165	0.258843	-1.57302	0.115714	0.971591	Tprkb	Tp53rk binding protein
72475	220.237	-0.410803	0.261202	-1.57274	0.115778	0.971591	Ssbp3	single-stranded DNA binding protein 3
71830	2.79505	0.357934	0.227642	1.57236	0.115868	NA	Pdilt	protein disulfide isomerase-like, testis expressed
211739	4.29749	0.339024	0.215632	1.57224	0.115896	NA	Vstm2a	V-set and transmembrane domain containing 2A
235610	195.988	0.438852	0.279175	1.57196	0.11596	0.971591	Atrip	ATR interacting protein
18317	3.93378	0.325272	0.206931	1.57189	0.115977	NA	Olfr2	olfactory receptor 2
20963	919.258	0.440957	0.28053	1.57187	0.115981	0.971591	Syk	spleen tyrosine kinase
14960	252.7	0.512798	0.326275	1.57168	0.116026	0.971591	H2-Aa	histocompatibility 2, class II antigen A, alpha
67684	879.655	0.390748	0.248681	1.57128	0.116118	0.971591	Luc7l3	LUC7-like 3 (S. cerevisiae)
407785	506.321	0.380726	0.242391	1.57071	0.11625	0.971591	Ndufs6	NADH dehydrogenase (ubiquinone) Fe-S protein 6
320152	5.69583	-0.448954	0.28588	-1.57043	0.116316	NA	4930412C18Rik	RIKEN cDNA 4930412C18 gene
236915	41.2884	-0.548783	0.349454	-1.5704	0.116322	0.971591	Arhgef9	CDC42 guanine nucleotide exchange factor (GEF) 9
71914	1229.92	-0.398821	0.253999	-1.57016	0.116377	0.971591	Antxr2	anthrax toxin receptor 2
58998	168.788	-0.505733	0.322127	-1.56998	0.11642	0.971591	Pvrl3	poliovirus receptor-related 3
385658	36.9327	0.550448	0.350681	1.56966	0.116495	0.971591	Nxpe3	neurexophilin and PC-esterase domain family, member 3
71839	301.409	-0.486809	0.310208	-1.5693	0.116578	0.971591	Osgin1	oxidative stress induced growth inhibitor 1
105348	554.077	-0.397147	0.253111	-1.56906	0.116633	0.971591	Golm1	golgi membrane protein 1
100041678	11.7803	0.491523	0.313346	1.56862	0.116735	NA	Gm3500	predicted gene 3500
71566	572.763	-0.41805	0.266528	-1.56851	0.116763	0.971591	Clmp	CXADR-like membrane protein
12326	35.719	-0.544013	0.34686	-1.56839	0.116789	0.971591	Camk4	calcium/calmodulin-dependent protein kinase IV
19204	144.703	-0.540361	0.344553	-1.5683	0.116812	0.971591	Ptafr	platelet-activating factor receptor
626693	3.56656	-0.370288	0.236157	-1.56798	0.116887	NA	Gm15713	predicted gene 15713
140795	61.2959	0.543845	0.346952	1.56749	0.117	0.971591	P2ry14	purinergic receptor P2Y, G-protein coupled, 14
67809	510.633	-0.435055	0.277562	-1.56742	0.117017	0.971591	Rmdn3	regulator of microtubule dynamics 3
68177	94.8346	0.475045	0.303103	1.56727	0.117051	0.971591	Ebpl	emopamil binding protein-like
240442	204.365	0.433868	0.27689	1.56693	0.117131	0.971591	Adnp2	ADNP homeobox 2
100503915	25.7824	-0.53982	0.344594	-1.56654	0.117222	0.971591	Smpd5	sphingomyelin phosphodiesterase 5
105148	937.8	-0.357502	0.228256	-1.56623	0.117294	0.971591	Iars	isoleucine-tRNA synthetase
320132	3.98909	0.378075	0.241442	1.5659	0.117371	NA	A230108P19Rik	RIKEN cDNA A230108P19 gene
217214	58.7885	-0.548031	0.350026	-1.56569	0.117422	0.971591	Nags	N-acetylglutamate synthase
114584	2629	0.383467	0.244939	1.56556	0.117451	0.971591	Clic1	chloride intracellular channel 1
329659	85.6283	0.513991	0.328323	1.56551	0.117464	0.971591	E130311K13Rik	RIKEN cDNA E130311K13 gene
17121	89.744	0.522421	0.333725	1.56542	0.117484	0.971591	Mxd3	Max dimerization protein 3
244091	7.59195	-0.458386	0.292828	-1.56538	0.117494	NA	Fsd2	fibronectin type III and SPRY domain containing 2
12493	1634.44	0.412289	0.263464	1.56488	0.117611	0.971928	Cd37	CD37 antigen
73690	440.247	0.497806	0.318273	1.56409	0.117797	0.971928	Glipr1	GLI pathogenesis-related 1 (glioma)
30935	300.582	0.47045	0.300857	1.5637	0.117888	0.971928	Tor3a	torsin family 3, member A
11927	749.168	0.395974	0.253234	1.56367	0.117895	0.971928	Atox1	ATX1 (antioxidant protein 1) homolog 1 (yeast)
78832	488.995	0.410066	0.262297	1.56337	0.117966	0.971928	Cacul1	CDK2 associated, cullin domain 1
21778	175.76	-0.516072	0.330109	-1.56334	0.117972	0.971928	Tex9	testis expressed gene 9
77777	37.3699	0.548185	0.350834	1.56252	0.118165	0.972901	Ulbp1	UL16 binding protein 1
320752	4.51776	0.427736	0.273792	1.56226	0.118226	NA	Dpy19l2	dpy-19-like 2 (C. elegans)
101202	8.22041	-0.423866	0.271435	-1.56158	0.118388	NA	Hepacam2	HEPACAM family member 2
213393	12.4872	-0.469094	0.300416	-1.56148	0.11841	NA	8430408G22Rik	RIKEN cDNA 8430408G22 gene
15903	5128.74	-0.406632	0.260468	-1.56116	0.118486	0.973905	Id3	inhibitor of DNA binding 3
14319	16923.6	-0.344193	0.220484	-1.56108	0.118504	0.973905	Fth1	ferritin heavy chain 1
78920	2126.48	-0.353223	0.226395	-1.5602	0.118712	0.973905	Dlst	dihydrolipoamide S-succinyltransferase (E2 component of 2-oxo-glutarate complex)
13611	525.405	0.403215	0.258439	1.5602	0.118714	0.973905	S1pr4	sphingosine-1-phosphate receptor 4
11571	2.82474	0.301658	0.193382	1.5599	0.118782	NA	Crisp1	cysteine-rich secretory protein 1
12763	83.7778	0.52892	0.339093	1.55981	0.118806	0.973905	Cmah	cytidine monophospho-N-acetylneuraminic acid hydroxylase
140742	250.875	-0.43096	0.276326	-1.5596	0.118853	0.973905	Sesn1	sestrin 1
230073	262.957	0.480982	0.308469	1.55926	0.118935	0.973905	Ddx58	DEAD (Asp-Glu-Ala-Asp) box polypeptide 58
14451	1035.67	-0.404776	0.25962	-1.55911	0.118971	0.973905	Gas1	growth arrest specific 1
24127	313.724	0.426099	0.273323	1.55895	0.119007	0.973905	Xrn1	5'-3' exoribonuclease 1
23797	107.223	0.530423	0.340269	1.55884	0.119035	0.973905	Akt3	thymoma viral proto-oncogene 3
333433	542.54	0.387429	0.248625	1.55829	0.119165	0.974021	Gpd1l	glycerol-3-phosphate dehydrogenase 1-like
212085	5.08329	-0.365313	0.234445	-1.5582	0.119185	NA	Trim52	tripartite motif-containing 52
57246	4.59951	0.370434	0.237738	1.55816	0.119195	NA	Tbx20	T-box 20
68703	405.378	0.385412	0.247354	1.55814	0.119199	0.974021	Rere	arginine glutamic acid dipeptide (RE) repeats
245537	20.2632	0.537	0.344988	1.55658	0.119571	0.975203	Nlgn3	neuroligin 3
56199	836.718	-0.380882	0.244729	-1.55634	0.119626	0.975203	Abcb10	ATP-binding cassette, sub-family B (MDR/TAP), member 10
233893	64.1589	0.507206	0.325908	1.55628	0.11964	0.975203	Zfp764	zinc finger protein 764
668253	288.778	-0.421914	0.271106	-1.55627	0.119643	0.975203	Dleu2	deleted in lymphocytic leukemia, 2
108176	226.636	0.406183	0.261091	1.55571	0.119777	0.975677	Npm3-ps1	nucleoplasmin 3, pseudogene 1
353344	5.36962	0.382475	0.245952	1.55508	0.119927	NA	Opn5	opsin 5
69875	607.658	0.387052	0.248902	1.55504	0.119938	0.976163	Ndufa11	NADH dehydrogenase (ubiquinone) 1 alpha subcomplex 11
69920	207.21	0.436163	0.280682	1.55394	0.1202	0.976163	Polr2i	polymerase (RNA) II (DNA directed) polypeptide I
68283	117.301	-0.496086	0.319255	-1.55389	0.120211	0.976163	9530077C05Rik	RIKEN cDNA 9530077C05 gene
26921	229.523	-0.430839	0.277323	-1.55356	0.120289	0.976163	Map4k4	mitogen-activated protein kinase kinase kinase kinase 4
11624	14.4085	-0.452962	0.291582	-1.55346	0.120312	0.976163	Ahrr	aryl-hydrocarbon receptor repressor
18150	179.633	0.412711	0.265697	1.55331	0.120349	0.976163	Npm3	nucleoplasmin 3
386463	8.43126	-0.447023	0.287791	-1.55329	0.120354	NA	Cdsn	corneodesmosin
78689	325.571	-0.382266	0.246106	-1.55326	0.120361	0.976163	Naa35	N(alpha)-acetyltransferase 35, NatC auxiliary subunit
23849	4730.81	-0.348281	0.224404	-1.55202	0.120657	0.97795	Klf6	Kruppel-like factor 6
66615	678.611	-0.375512	0.242018	-1.55159	0.12076	0.977994	Atg4b	autophagy related 4B, cysteine peptidase
27883	418.82	-0.424336	0.273523	-1.55137	0.120812	0.977994	Tango2	transport and golgi organization 2
109346	100.47	-0.484729	0.312569	-1.55079	0.120952	0.978158	Ankrd39	ankyrin repeat domain 39
28105	11.9038	0.524917	0.338543	1.55052	0.121017	NA	Trim36	tripartite motif-containing 36
66162	237.819	0.44611	0.287732	1.55043	0.121037	0.978158	Bola2	bolA-like 2 (E. coli)
16565	218.224	0.420769	0.271403	1.55035	0.121058	0.978158	Kif21b	kinesin family member 21B
12774	12.9851	0.503438	0.324793	1.55003	0.121135	NA	Ccr5	chemokine (C-C motif) receptor 5
18417	4.16159	-0.363451	0.234484	-1.55	0.121141	NA	Cldn11	claudin 11
232232	28.6493	-0.542962	0.350422	-1.54945	0.121273	0.978185	Hdac11	histone deacetylase 11
15260	105.68	0.448952	0.289776	1.54931	0.121308	0.978185	Hira	histone cell cycle regulation defective homolog A (S. cerevisiae)
353187	430.025	-0.415791	0.26838	-1.54927	0.121318	0.978185	Nr1d2	nuclear receptor subfamily 1, group D, member 2
15270	1614.31	0.382643	0.247051	1.54884	0.121419	0.978185	H2afx	H2A histone family, member X
70574	202.543	0.522171	0.337152	1.54877	0.121437	0.978185	Cpm	carboxypeptidase M
208748	4.91075	-0.362735	0.234285	-1.54827	0.121558	NA	Prrg3	proline rich Gla (G-carboxyglutamic acid) 3 (transmembrane)
98415	1533.8	0.367821	0.23757	1.54826	0.12156	0.978187	Nucks1	nuclear casein kinase and cyclin-dependent kinase substrate 1
11449	2.02059	0.298062	0.19256	1.54789	0.121649	NA	Chrng	cholinergic receptor, nicotinic, gamma polypeptide
101565	255.955	0.426213	0.275364	1.54782	0.121666	0.978187	Ccp110	centriolar coiled coil protein 110
18750	113.532	-0.470541	0.304029	-1.54769	0.121698	0.978187	Prkca	protein kinase C, alpha
70439	138.751	0.481705	0.311276	1.54752	0.121738	0.978187	Taf15	TAF15 RNA polymerase II, TATA box binding protein (TBP)-associated factor
76788	159.554	0.449452	0.290592	1.54668	0.121941	0.97921	Klhdc10	kelch domain containing 10
258342	2.94171	0.296971	0.192037	1.54643	0.122001	NA	Olfr1491	olfactory receptor 1491
328977	108.393	-0.522148	0.337807	-1.5457	0.122177	0.980504	Zfp532	zinc finger protein 532
258655	3.64366	0.296847	0.192111	1.54519	0.122301	NA	Olfr1112	olfactory receptor 1112
72058	2.69556	0.296586	0.191992	1.54478	0.122399	NA	Igsf5	immunoglobulin superfamily, member 5
69745	271.625	0.422962	0.273938	1.544	0.122587	0.983191	Pold4	polymerase (DNA-directed), delta 4
234138	164.765	0.440458	0.285416	1.54321	0.122779	0.983514	Tti2	TELO2 interacting protein 2
53374	174.826	0.498403	0.322995	1.54306	0.122815	0.983514	Chst3	carbohydrate (chondroitin 6/keratan) sulfotransferase 3
74365	189.945	0.477562	0.309522	1.5429	0.122854	0.983514	Lonrf3	LON peptidase N-terminal domain and ring finger 3
246133	4.67484	-0.359905	0.233368	-1.54222	0.123019	NA	Kcne2	potassium voltage-gated channel, Isk-related subfamily, gene 2
50723	61.4684	0.493294	0.319875	1.54215	0.123038	0.98438	Icosl	icos ligand
73121	4.84462	-0.379702	0.246378	-1.54113	0.123284	NA	Fam101a	family with sequence similarity 101, member A
107197	309.521	0.403696	0.262101	1.54023	0.123504	0.986887	Uqcc3	ubiquinol-cytochrome c reductase complex assembly factor 3
80285	311.3	0.432359	0.280735	1.5401	0.123537	0.986887	Parp9	poly (ADP-ribose) polymerase family, member 9
327747	17.3481	-0.519682	0.337569	-1.53948	0.123686	0.986887	Mettl24	methyltransferase like 24
76187	28.6358	0.531771	0.345565	1.53885	0.123842	0.986887	Adhfe1	alcohol dehydrogenase, iron containing, 1
232223	181.909	-0.486351	0.316196	-1.53813	0.124016	0.986887	Txnrd3	thioredoxin reductase 3
66790	42.3944	-0.537701	0.349709	-1.53757	0.124155	0.986887	Grtp1	GH regulated TBC protein 1
235431	12.6936	0.486792	0.316627	1.53743	0.124188	NA	Coro2b	coronin, actin binding protein, 2B
12514	144.925	0.491793	0.31997	1.537	0.124294	0.986887	Cd68	CD68 antigen
225929	136.292	0.460908	0.299878	1.53699	0.124297	0.986887	Patl1	protein associated with topoisomerase II homolog 1 (yeast)
71911	94.3834	-0.512912	0.333829	-1.53645	0.124428	0.986887	Bdh1	3-hydroxybutyrate dehydrogenase, type 1
74147	65.8396	-0.504639	0.328447	-1.53644	0.124431	0.986887	Ehhadh	enoyl-Coenzyme A, hydratase/3-hydroxyacyl Coenzyme A dehydrogenase
227656	338.787	-0.407968	0.265674	-1.53559	0.124638	0.986887	Rexo4	REX4, RNA exonuclease 4 homolog (S. cerevisiae)
80732	311.434	-0.416361	0.271148	-1.53555	0.124649	0.986887	Mynn	myoneurin
68852	41.1752	-0.523164	0.340714	-1.5355	0.124662	0.986887	Lrrn4cl	LRRN4 C-terminal like
70691	183.67	-0.531982	0.346477	-1.53541	0.124684	0.986887	3830403N18Rik	RIKEN cDNA 3830403N18 gene
110794	525.519	0.489193	0.318646	1.53522	0.124729	0.986887	Cebpe	CCAAT/enhancer binding protein (C/EBP), epsilon
320712	761	-0.412036	0.268428	-1.53499	0.124786	0.986887	Abi3bp	ABI gene family, member 3 (NESH) binding protein
69504	682.914	0.424637	0.276689	1.53471	0.124855	0.986887	Zfp932	zinc finger protein 932
353237	112.997	-0.499889	0.325722	-1.53471	0.124855	0.986887	Pcdhac2	protocadherin alpha subfamily C, 2
76789	1067	-0.38967	0.253965	-1.53435	0.124945	0.986887	Mzt1	mitotic spindle organizing protein 1
244654	90.4064	-0.476462	0.310545	-1.53428	0.124961	0.986887	Mtss1l	metastasis suppressor 1-like
14681	40.9577	-0.538205	0.350806	-1.53419	0.124982	0.986887	Gnao1	guanine nucleotide binding protein, alpha O
108660	2630.9	-0.341392	0.222606	-1.53361	0.125125	0.986887	Rnf187	ring finger protein 187
639774	2.68094	0.29259	0.190903	1.53266	0.12536	NA	Skint8	selection and upkeep of intraepithelial T cells 8
18003	1463.92	-0.354415	0.231249	-1.53261	0.125372	0.986887	Nedd9	neural precursor cell expressed, developmentally down-regulated gene 9
19012	540.932	-0.418461	0.273053	-1.53253	0.125392	0.986887	Ppap2a	phosphatidic acid phosphatase type 2A
13601	610.736	-0.400723	0.261484	-1.53249	0.125401	0.986887	Ecm1	extracellular matrix protein 1
66147	1533.34	-0.350047	0.228423	-1.53245	0.125412	0.986887	Necap2	NECAP endocytosis associated 2
229672	14.8139	-0.501287	0.327228	-1.53192	0.125542	0.986887	Bcl2l15	BCLl2-like 15
72572	57.4452	-0.521459	0.340518	-1.53137	0.125678	0.986887	Spats2	spermatogenesis associated, serine-rich 2
104001	2.33618	0.292602	0.191096	1.53118	0.125725	NA	Rtn1	reticulon 1
212108	2.33618	0.292602	0.191096	1.53118	0.125725	NA	Rln3	relaxin 3
320360	25.6118	-0.530685	0.346628	-1.53099	0.125771	0.986887	Ric3	resistance to inhibitors of cholinesterase 3 homolog (C. elegans)
66695	50.7912	-0.529366	0.345779	-1.53094	0.125785	0.986887	Aspn	asporin
239796	16.9152	-0.497164	0.324924	-1.53009	0.125994	0.986887	Mb21d2	Mab-21 domain containing 2
54613	1112.1	-0.413651	0.270363	-1.52998	0.126021	0.986887	St3gal6	ST3 beta-galactoside alpha-2,3-sialyltransferase 6
20354	1165.29	-0.36685	0.239814	-1.52972	0.126085	0.986887	Sema4d	sema domain, immunoglobulin domain (Ig), transmembrane domain (TM) and short cytoplasmic domain, (semaphorin) 4D
66441	306.418	0.377617	0.246962	1.52905	0.126252	0.986887	Magohb	mago-nashi homolog B (Drosophila)
83675	432.866	-0.367495	0.240401	-1.52867	0.126345	0.986887	Bicc1	bicaudal C homolog 1 (Drosophila)
226744	231.605	-0.420661	0.275201	-1.52856	0.126374	0.986887	Cnst	consortin, connexin sorting protein
230657	214.86	-0.437548	0.28629	-1.52834	0.126428	0.986887	Tmem69	transmembrane protein 69
384214	19.5705	-0.511	0.33447	-1.52779	0.126565	0.986887	Ephx4	epoxide hydrolase 4
12040	103.229	0.478381	0.313293	1.52694	0.126775	0.986887	Bckdhb	branched chain ketoacid dehydrogenase E1, beta polypeptide
11944	31.7506	-0.531852	0.348344	-1.5268	0.12681	0.986887	Atp4a	ATPase, H+/K+ exchanging, gastric, alpha polypeptide
76238	320.505	-0.387761	0.25411	-1.52595	0.127021	0.986887	Grhpr	glyoxylate reductase/hydroxypyruvate reductase
20527	1092.31	-0.404166	0.26488	-1.52585	0.127048	0.986887	Slc2a3	solute carrier family 2 (facilitated glucose transporter), member 3
626802	37.8336	-0.527552	0.345815	-1.52553	0.127127	0.986887	Gm14322	predicted gene 14322
227525	184.92	0.442101	0.289857	1.52524	0.127199	0.986887	Dclre1c	DNA cross-link repair 1C, PSO2 homolog (S. cerevisiae)
21928	1796.15	-0.413978	0.27149	-1.52484	0.1273	0.986887	Tnfaip2	tumor necrosis factor, alpha-induced protein 2
233058	38.4146	0.534722	0.350708	1.52469	0.127336	0.986887	Zfp420	zinc finger protein 420
15201	1346.44	0.435577	0.285718	1.5245	0.127385	0.986887	Hells	helicase, lymphoid specific
27215	871.74	-0.35407	0.232265	-1.52443	0.127402	0.986887	Azi2	5-azacytidine induced gene 2
20617	151.324	-0.501784	0.329341	-1.5236	0.127609	0.986887	Snca	synuclein, alpha
654472	751.562	0.386267	0.253533	1.52354	0.127624	0.986887	Gm12070	glyceraldehyde-3-phosphate dehydrogenase pseudogene
58223	63.1443	0.498387	0.327262	1.5229	0.127784	0.986887	Mmp19	matrix metallopeptidase 19
65255	258.146	-0.455844	0.299484	-1.52209	0.127985	0.986887	Asb4	ankyrin repeat and SOCS box-containing 4
23874	1332.9	-0.364907	0.239768	-1.52192	0.128029	0.986887	Farsb	phenylalanyl-tRNA synthetase, beta subunit
14314	3401.14	-0.348098	0.228727	-1.52189	0.128036	0.986887	Fstl1	follistatin-like 1
56309	415.099	0.39008	0.25637	1.52155	0.128121	0.986887	Mycbp	c-myc binding protein
11785	116.624	-0.528685	0.347488	-1.52145	0.128147	0.986887	Apbb1	amyloid beta (A4) precursor protein-binding, family B, member 1
69219	40.4035	-0.5254	0.345402	-1.52113	0.128228	0.986887	Ddah1	dimethylarginine dimethylaminohydrolase 1
241944	86.7244	-0.511321	0.336281	-1.52052	0.128381	0.986887	D3Ertd254e	DNA segment, Chr 3, ERATO Doi 254, expressed
78892	327.277	-0.469927	0.309113	-1.52025	0.128449	0.986887	Crispld2	cysteine-rich secretory protein LCCL domain containing 2
56376	451.673	-0.365543	0.240482	-1.52004	0.1285	0.986887	Pdlim5	PDZ and LIM domain 5
231912	65.1497	-0.533238	0.350812	-1.52001	0.128508	0.986887	Katnal1	katanin p60 subunit A-like 1
19699	22.9655	-0.517614	0.340667	-1.51941	0.128659	0.986887	Reln	reelin
270152	73.5501	-0.533035	0.350845	-1.51929	0.12869	0.986887	Amica1	adhesion molecule, interacts with CXADR antigen 1
14766	578.53	-0.433145	0.285102	-1.51926	0.128696	0.986887	Gpr56	G protein-coupled receptor 56
12695	59.8996	0.528062	0.347585	1.51923	0.128703	0.986887	Inadl	InaD-like (Drosophila)
20288	28.3515	0.531291	0.349785	1.5189	0.128786	0.986887	Msr1	macrophage scavenger receptor 1
243905	174.938	0.423299	0.278711	1.51877	0.128819	0.986887	Zfp568	zinc finger protein 568
74840	1604.07	0.372367	0.245233	1.51842	0.128908	0.986887	Manf	mesencephalic astrocyte-derived neurotrophic factor
75725	317.229	0.448262	0.295222	1.51839	0.128916	0.986887	Phf14	PHD finger protein 14
68691	232.382	0.448828	0.295646	1.51813	0.128983	0.986887	Kansl1l	KAT8 regulatory NSL complex subunit 1-like
330096	8.96105	0.442424	0.291465	1.51794	0.129031	NA	Shisa3	shisa family member 3
80284	241.22	0.395395	0.260493	1.51787	0.129047	0.986887	Smim12	small integral membrane protein 12
64011	13.3108	0.511912	0.337256	1.51787	0.129047	0.986887	Nrgn	neurogranin
11745	1768.53	0.440009	0.289902	1.51778	0.129069	0.986887	Anxa3	annexin A3
210510	2.66428	0.313929	0.206859	1.5176	0.129115	NA	Tdrd6	tudor domain containing 6
171254	3.38967	0.325457	0.214496	1.51731	0.129189	NA	Vmn1r198	vomeronasal 1 receptor 198
68628	125.545	0.448562	0.295645	1.51723	0.129208	0.986887	Fbxw9	F-box and WD-40 domain protein 9
140500	286.571	-0.398834	0.262885	-1.51715	0.12923	0.986887	Acap3	ArfGAP with coiled-coil, ankyrin repeat and PH domains 3
243510	59.2123	-0.503757	0.332045	-1.51713	0.129233	0.986887	Ccdc142	coiled-coil domain containing 142
74013	326.219	-0.473885	0.312366	-1.51708	0.129247	0.986887	Rftn2	raftlin family member 2
237847	242.671	-0.41072	0.270823	-1.51656	0.129377	0.986887	Rtn4rl1	reticulon 4 receptor-like 1
73680	98.5464	-0.477355	0.314775	-1.5165	0.129394	0.986887	Zbtb8a	zinc finger and BTB domain containing 8a
67784	264.047	-0.441887	0.291404	-1.51641	0.129417	0.986887	Plxnd1	plexin D1
217353	875.799	-0.367547	0.242469	-1.51585	0.129558	0.987385	Tmc6	transmembrane channel-like gene family 6
320500	5.27183	-0.370086	0.244147	-1.51584	0.129561	NA	Tmem215	transmembrane protein 215
70425	596.43	-0.40019	0.264109	-1.51524	0.129711	0.987976	Csnk1g3	casein kinase 1, gamma 3
215085	2.75163	0.286976	0.189398	1.51519	0.129723	NA	Slc35f1	solute carrier family 35, member F1
230883	3.48524	0.286786	0.189337	1.51469	0.129851	NA	Aadacl3	arylacetamide deacetylase-like 3
56473	360.846	-0.374639	0.247343	-1.51465	0.12986	0.988043	Fads2	fatty acid desaturase 2
83924	57.6479	-0.492963	0.32553	-1.51434	0.12994	0.988043	Gpr137b	G protein-coupled receptor 137B
241452	112.186	-0.530131	0.350127	-1.51411	0.129997	0.988043	Dhrs9	dehydrogenase/reductase (SDR family) member 9
320091	3.88303	0.356678	0.235646	1.51361	0.130124	NA	Ano4	anoctamin 4
14158	272.5	-0.404298	0.267147	-1.51339	0.13018	0.988043	Fer	fer (fms/fps related) protein kinase
66847	108.453	0.455227	0.300861	1.51308	0.130259	0.988043	Hint3	histidine triad nucleotide binding protein 3
18030	793.607	-0.349533	0.23102	-1.513	0.13028	0.988043	Nfil3	nuclear factor, interleukin 3, regulated
12409	6.96861	-0.454802	0.300623	-1.51286	0.130314	NA	Cbr2	carbonyl reductase 2
328801	149.875	0.452016	0.298802	1.51276	0.13034	0.988043	Zfp414	zinc finger protein 414
442834	86.8895	-0.51408	0.339831	-1.51275	0.130342	0.988043	D830031N03Rik	RIKEN cDNA D830031N03 gene
50771	347.695	-0.412725	0.272874	-1.51251	0.130403	0.988043	Atp9b	ATPase, class II, type 9B
13209	561.334	0.397265	0.26272	1.51212	0.130503	0.988224	Ddx6	DEAD (Asp-Glu-Ala-Asp) box polypeptide 6
106052	148.348	-0.421276	0.278812	-1.51097	0.130797	0.988737	Fbxo4	F-box protein 4
110816	313.388	-0.409805	0.271248	-1.51081	0.130836	0.988737	Pwp2	PWP2 periodic tryptophan protein homolog (yeast)
382137	184.62	-0.44417	0.294059	-1.51048	0.130921	0.988737	Fdxacb1	ferredoxin-fold anticodon binding domain containing 1
77717	13.767	0.467271	0.309559	1.50948	0.131177	0.988737	6030408B16Rik	RIKEN cDNA 6030408B16 gene
319701	26.1684	-0.510616	0.338281	-1.50944	0.131186	0.988737	Fbxo48	F-box protein 48
18037	415.321	0.371367	0.246093	1.50905	0.131286	0.988737	Nfkbie	nuclear factor of kappa light polypeptide gene enhancer in B cells inhibitor, epsilon
238328	17.4972	0.518717	0.343836	1.50862	0.131397	0.988737	Vash1	vasohibin 1
16162	21.1408	0.527687	0.349906	1.50808	0.131533	0.988737	Il12rb2	interleukin 12 receptor, beta 2
21983	215.777	-0.460805	0.305564	-1.50805	0.131543	0.988737	Tpbg	trophoblast glycoprotein
106707	134.883	0.456289	0.302582	1.50798	0.131559	0.988737	Rpusd1	RNA pseudouridylate synthase domain containing 1
20519	73.1557	-0.525695	0.348616	-1.50795	0.131568	0.988737	Slc22a3	solute carrier family 22 (organic cation transporter), member 3
71131	83.3665	0.4819	0.319615	1.50775	0.131618	0.988737	Zfp689	zinc finger protein 689
18626	223.013	-0.403276	0.267482	-1.50768	0.131637	0.988737	Per1	period circadian clock 1
74081	496.072	0.392744	0.2605	1.50765	0.131643	0.988737	Cep350	centrosomal protein 350
76737	666.525	0.385115	0.255553	1.50699	0.131814	0.988737	Creld2	cysteine-rich with EGF-like domains 2
100861615	14.3946	0.499924	0.331788	1.50676	0.131873	0.988737	LOC100861615	alpha takusan-like
11826	2944.28	-0.420071	0.278806	-1.50668	0.131893	0.988737	Aqp1	aquaporin 1
319922	4.86965	0.369592	0.245321	1.50657	0.131922	NA	Vwc2	von Willebrand factor C domain containing 2
223473	13.1171	0.445181	0.295618	1.50593	0.132085	0.988737	Nipal2	NIPA-like domain containing 2
64378	214.822	-0.429583	0.285261	-1.50593	0.132086	0.988737	Gpr88	G-protein coupled receptor 88
223773	161.539	0.420661	0.279376	1.50571	0.13214	0.988737	Zbed4	zinc finger, BED domain containing 4
230810	3.88071	-0.346346	0.230022	-1.5057	0.132143	NA	Slc30a2	solute carrier family 30 (zinc transporter), member 2
83672	6.80674	0.461668	0.306842	1.50458	0.132432	NA	Sytl3	synaptotagmin-like 3
76485	466.077	-0.408882	0.271848	-1.50408	0.13256	0.988737	Glt8d1	glycosyltransferase 8 domain containing 1
229776	214.55	0.434921	0.289166	1.50406	0.132567	0.988737	Cdc14a	CDC14 cell division cycle 14A
66599	189.103	0.40285	0.267855	1.50398	0.132585	0.988737	Rdm1	RAD52 motif 1
208501	200.778	0.446238	0.296753	1.50374	0.13265	0.988737	1810043H04Rik	RIKEN cDNA 1810043H04 gene
17537	148.552	-0.466103	0.309968	-1.50372	0.132655	0.988737	Meis3	Meis homeobox 3
73102	89.2757	-0.473474	0.314896	-1.50359	0.132687	0.988737	Slc22a23	solute carrier family 22, member 23
56495	354.974	0.380898	0.253328	1.50358	0.13269	0.988737	Asna1	arsA arsenite transporter, ATP-binding, homolog 1 (bacterial)
79201	88.1766	-0.527396	0.350767	-1.50355	0.132697	0.988737	Tnfrsf23	tumor necrosis factor receptor superfamily, member 23
100683	514.507	0.373789	0.248658	1.50322	0.132781	0.988737	Trrap	transformation/transcription domain-associated protein
18128	512.375	0.379601	0.252601	1.50277	0.132899	0.988737	Notch1	notch 1
75604	3.28941	0.347285	0.231233	1.50188	0.133128	NA	Tm4sf5	transmembrane 4 superfamily member 5
109263	507.699	-0.372597	0.248089	-1.50187	0.133131	0.988737	Rlf	rearranged L-myc fusion sequence
57908	137.193	0.468546	0.31198	1.50185	0.133136	0.988737	Zfp318	zinc finger protein 318
432731	220.057	0.442848	0.294915	1.50161	0.133198	0.988737	Zscan26	zinc finger and SCAN domain containing 26
217410	656.293	-0.481039	0.320361	-1.50155	0.133213	0.988737	Trib2	tribbles homolog 2 (Drosophila)
69714	168.011	0.415142	0.276487	1.50149	0.133229	0.988737	Tfpt	TCF3 (E2A) fusion partner
[truncated: 21,727 more rows]
