# Supplementary material for: Heme oxygenase‐1 deficiency triggers exhaustion of hematopoietic stem cells
Source: EMBO Rep. 2019 Dec 29;21(2):e47895. doi: 10.15252/embr.201947895 (PMC7001511; doi:10.15252/embr.201947895)
Supplement: Supplementary file 5 — Dataset EV3 [file EMBR-21-e47895-s005.xlsx]

## Sheet: Legend
RNA-seq differential gene expression analysis between HO-1-/- vs HO-1+/+ in young LT-HSCs.
LEGEND:
baseMean	average of the normalized count values, divided by the size factors
log2FoldChange	expression effect size estimate reported on a logarithmic scale to base 2
lfcSE	standard error estimate for the log2 fold change estimate.
stat	Wald statistic
pvalue	Wald test p-value
padj	BH adjusted p-values
hgnc_symbol	hgnc gene symbol
gene_name	full gene name

## Sheet: DEseq2 output_youngHSC_KOvsWT
RNA-seq differential gene expression analysis between HO-1-/- vs HO-1+/+ in young LT-HSCs.
	baseMean	log2FoldChange	lfcSE	stat	pvalue	padj	hgnc_symbol	gene_name
66039	1491.12	-1.48656	0.174952	-8.49698	1.94581e-17	2.52294e-13	Tmem254a	transmembrane protein 254a
68169	182.031	-2.36396	0.289989	-8.15191	3.58218e-16	2.32233e-12	Ndnf	neuron-derived neurotrophic factor
99899	806.085	2.07543	0.262692	7.90062	2.77525e-15	1.19946e-11	Ifi44	interferon-induced protein 44
15951	295.635	3.07216	0.397227	7.73401	1.04208e-14	3.37791e-11	Ifi204	interferon activated gene 204
52668	1329.82	2.19406	0.288183	7.61342	2.6694e-14	6.9223e-11	Ifi27	interferon, alpha-inducible protein 27
231507	555.774	2.74946	0.364466	7.54379	4.56508e-14	9.86514e-11	Plac8	placenta-specific 8
67775	1143.49	2.30735	0.326276	7.07177	1.52966e-12	2.83338e-09	Rtp4	receptor transporter protein 4
14758	23.6623	2.89878	0.421029	6.88499	5.77913e-12	9.36652e-09	Gpm6b	glycoprotein m6b
66222	482.575	1.75088	0.260091	6.7318	1.67582e-11	2.4143e-08	Serpinb1a	serine (or cysteine) peptidase inhibitor, clade B, member 1a
170484	91.8117	2.8209	0.429768	6.56378	5.24603e-11	6.802e-08	Nphs2	nephrosis 2, podocin
14460	205.47	2.59671	0.398778	6.51168	7.43169e-11	8.75993e-08	Gata1	GATA binding protein 1
22351	309.367	2.62804	0.414022	6.34759	2.18714e-10	2.36321e-07	Vill	villin-like
76933	146.627	2.65685	0.420706	6.31522	2.6978e-10	2.69074e-07	Ifi27l2a	interferon, alpha-inducible protein 27 like 2A
15366	263.148	1.91185	0.30649	6.2379	4.43492e-10	4.10737e-07	Hmmr	hyaluronan mediated motility receptor (RHAMM)
231655	137.754	1.85791	0.298969	6.21438	5.1527e-10	4.454e-07	Oasl1	2'-5' oligoadenylate synthetase-like 1
320463	35.8227	2.44988	0.39781	6.15843	7.34681e-10	5.95367e-07	F630111L10Rik	RIKEN cDNA F630111L10 gene
17345	703.836	1.57434	0.25735	6.11749	9.50607e-10	7.25034e-07	Mki67	antigen identified by monoclonal antibody Ki 67
18143	39.806	-2.40964	0.395748	-6.08882	1.13748e-09	8.19366e-07	Npas2	neuronal PAS domain protein 2
12722	448.991	2.16673	0.360714	6.00677	1.89255e-09	1.29151e-06	Clca3a1	chloride channel calcium activated 3A1
246727	756.325	1.83277	0.305891	5.99159	2.07805e-09	1.3472e-06	Oas3	2'-5' oligoadenylate synthetase 3
93843	319.831	-1.21166	0.205678	-5.89108	3.83683e-09	2.36897e-06	Pnck	pregnancy upregulated non-ubiquitously expressed CaM kinase
223672	29.5273	2.51887	0.430399	5.85241	4.84512e-09	2.85554e-06	Apol9a	apolipoprotein L 9a
94219	148.324	-1.79189	0.30879	-5.80294	6.51619e-09	3.67343e-06	Cnnm2	cyclin M2
11826	395.528	1.85667	0.323277	5.74327	9.28672e-09	5.01715e-06	Aqp1	aquaporin 1
17427	78.0593	2.18157	0.382211	5.70776	1.14473e-08	5.93701e-06	Mns1	meiosis-specific nuclear structural protein 1
22759	392.367	2.32615	0.41051	5.66648	1.45759e-08	7.26889e-06	Zfp97	zinc finger protein 97
14910	560.456	1.62606	0.289016	5.62618	1.84243e-08	8.84777e-06	Gt(ROSA)26Sor	gene trap ROSA 26, Philippe Soriano
72155	170.158	1.67745	0.298606	5.61762	1.93604e-08	8.96523e-06	Cenpn	centromere protein N
64058	152.7	-1.52321	0.273672	-5.56582	2.60916e-08	1.16656e-05	Perp	PERP, TP53 apoptosis effector
54123	849.349	1.61424	0.291895	5.53022	3.19829e-08	1.3823e-05	Irf7	interferon regulatory factor 7
22042	670.042	2.00393	0.364399	5.49928	3.81351e-08	1.59503e-05	Tfrc	transferrin receptor
77011	152.581	1.71982	0.314908	5.46132	4.72608e-08	1.91495e-05	Ticrr	TOPBP1-interacting checkpoint and replication regulator
228482	289.251	1.44345	0.265376	5.43927	5.34982e-08	2.10199e-05	Arhgap11a	Rho GTPase activating protein 11A
13807	132.037	-1.58603	0.293569	-5.40258	6.56905e-08	2.44682e-05	Eno2	enolase 2, gamma neuronal
52033	482.396	1.76152	0.326111	5.4016	6.60487e-08	2.44682e-05	Pbk	PDZ binding kinase
68026	245.255	1.86552	0.345937	5.39265	6.94257e-08	2.50048e-05	2810417H13Rik	RIKEN cDNA 2810417H13 gene
71085	161.762	1.73028	0.323813	5.34345	9.11922e-08	3.12007e-05	Arhgap19	Rho GTPase activating protein 19
21877	357.012	1.28358	0.240237	5.34296	9.14412e-08	3.12007e-05	Tk1	thymidine kinase 1
71310	177.447	-1.90352	0.357323	-5.32718	9.97493e-08	3.31628e-05	Tbc1d9	TBC1 domain family, member 9
22775	315.542	1.41933	0.267257	5.31073	1.09188e-07	3.45341e-05	Zik1	zinc finger protein interacting with K protein 1
449000	359.204	2.18358	0.411166	5.31071	1.09201e-07	3.45341e-05	Zfp960	zinc finger protein 960
71985	348.504	-1.31317	0.249233	-5.26884	1.37289e-07	4.2383e-05	Acad10	acyl-Coenzyme A dehydrogenase family, member 10
71643	162.662	1.54293	0.296719	5.19998	1.99305e-07	5.93378e-05	Zgrf1	zinc finger, GRF-type containing 1
17079	19.161	2.18292	0.420174	5.19529	2.04404e-07	5.93378e-05	Cd180	CD180 antigen
20856	37.9917	2.23093	0.429529	5.1939	2.05939e-07	5.93378e-05	Stc2	stanniocalcin 2
171170	868.11	1.24784	0.241033	5.17705	2.25418e-07	6.35385e-05	Mbnl3	muscleblind-like 3 (Drosophila)
16480	519.486	-1.13333	0.219127	-5.17203	2.31567e-07	6.38828e-05	Jup	junction plakoglobin
327978	389.784	1.2588	0.243728	5.16477	2.40737e-07	6.50292e-05	Slfn5	schlafen 5
78733	96.2896	1.64327	0.32179	5.10665	3.27913e-07	8.67697e-05	Troap	trophinin associated protein
100217446	103.099	1.60586	0.32153	4.99444	5.90067e-07	0.000153016	Snord47	small nucleolar RNA, C/D box 47
100662	91.0468	1.72988	0.34712	4.98352	6.24373e-07	0.000158738	D930016D06Rik	RIKEN cDNA D930016D06 gene
71898	48.3481	2.07418	0.41828	4.95882	7.09215e-07	0.00017544	Apol9b	apolipoprotein L 9b
17075	156.555	-1.65506	0.333906	-4.95667	7.17129e-07	0.00017544	Epcam	epithelial cell adhesion molecule
209488	103.479	-1.6469	0.33375	-4.93453	8.03454e-07	0.000192918	Hsh2d	hematopoietic SH2 domain containing
21824	184.781	1.33009	0.270088	4.92465	8.45122e-07	0.000195228	Thbd	thrombomodulin
18140	807.541	1.31178	0.266586	4.92066	8.62529e-07	0.000195228	Uhrf1	ubiquitin-like, containing PHD and RING finger domains, 1
11423	165.742	1.47067	0.298884	4.92054	8.63043e-07	0.000195228	Ache	acetylcholinesterase
209737	247.891	1.67219	0.339998	4.91823	8.73302e-07	0.000195228	Kif15	kinesin family member 15
13361	435.645	1.30945	0.266681	4.91017	9.0996e-07	0.000198194	Dhfr	dihydrofolate reductase
327959	381.212	1.51818	0.309298	4.90846	9.1794e-07	0.000198194	Xaf1	XIAP associated factor 1
245527	35.4639	2.09339	0.426754	4.90539	9.32425e-07	0.000198194	Eda2r	ectodysplasin A2 receptor
54141	136.157	1.67462	0.343171	4.87984	1.06171e-06	0.000222035	Spag5	sperm associated antigen 5
268697	377.091	1.66	0.340489	4.87534	1.0862e-06	0.00022355	Ccnb1	cyclin B1
11790	46.863	-1.95655	0.403483	-4.84916	1.23987e-06	0.000247852	Speg	SPEG complex locus
110033	321.621	1.45917	0.300938	4.84874	1.24251e-06	0.000247852	Kif22	kinesin family member 22
320817	216.79	1.59233	0.329326	4.83512	1.33065e-06	0.000260088	Atad2b	ATPase family, AAA domain containing 2B
54135	272.727	-1.18405	0.245121	-4.83048	1.36203e-06	0.000260088	Lsr	lipolysis stimulated lipoprotein receptor
72119	467.365	1.32897	0.275139	4.83019	1.36403e-06	0.000260088	Tpx2	TPX2, microtubule-associated protein homolog (Xenopus laevis)
20312	256.2	-1.24769	0.258911	-4.819	1.44279e-06	0.000267778	Cx3cl1	chemokine (C-X3-C motif) ligand 1
60411	490.878	1.65188	0.342813	4.8186	1.44566e-06	0.000267778	Cenpk	centromere protein K
16399	1699.69	1.25599	0.261646	4.80036	1.5838e-06	0.000289233	Itga2b	integrin alpha 2b
20133	1625.69	1.26118	0.262993	4.79549	1.62274e-06	0.000292228	Rrm1	ribonucleotide reductase M1
13134	485.38	1.22378	0.255719	4.78565	1.70433e-06	0.000302718	Dach1	dachshund 1 (Drosophila)
60361	121.144	2.05658	0.431137	4.77012	1.84116e-06	0.0003226	Ms4a4b	membrane-spanning 4-domains, subfamily A, member 4B
19338	409.69	-0.929315	0.195017	-4.7653	1.88568e-06	0.000325997	Rab33b	RAB33B, member RAS oncogene family
58185	357.117	1.58968	0.334023	4.75919	1.94373e-06	0.000327766	Rsad2	radical S-adenosyl methionine domain containing 2
30935	583.372	-1.05842	0.222409	-4.7589	1.94648e-06	0.000327766	Tor3a	torsin family 3, member A
56449	732.511	1.61377	0.340367	4.74128	2.12376e-06	0.000353034	Ybx3	Y box protein 3
20440	22.2641	2.03779	0.43042	4.73442	2.1968e-06	0.000360553	St6gal1	beta galactoside alpha 2,6 sialyltransferase 1
14793	302.91	1.31893	0.278749	4.7316	2.22762e-06	0.000361041	Cdca3	cell division cycle associated 3
15958	249.556	1.09371	0.233726	4.67946	2.87633e-06	0.000460426	Ifit2	interferon-induced protein with tetratricopeptide repeats 2
12500	43.2319	1.96908	0.424051	4.6435	3.42561e-06	0.000541664	Cd3d	CD3 antigen, delta polypeptide
77782	107.364	1.41341	0.304697	4.63872	3.50569e-06	0.000547647	Polq	polymerase (DNA directed), theta
12166	45.3359	-1.95676	0.422447	-4.63197	3.62196e-06	0.000552224	Bmpr1a	bone morphogenetic protein receptor, type 1A
270906	43.6032	1.95277	0.421756	4.63009	3.65501e-06	0.000552224	Prr11	proline rich 11
432628	404.149	1.63033	0.352149	4.62966	3.66275e-06	0.000552224	Mfsd2b	major facilitator superfamily domain containing 2B
100038882	91.8553	1.66361	0.3604	4.61601	3.91193e-06	0.000583012	Isg15	ISG15 ubiquitin-like modifier
20266	66.9573	-1.65652	0.359564	-4.60704	4.08447e-06	0.000596231	Scn1b	sodium channel, voltage-gated, type I, beta
241230	14.9636	1.97219	0.42831	4.6046	4.13269e-06	0.000596231	St8sia6	ST8 alpha-N-acetyl-neuraminide alpha-2,8-sialyltransferase 6
72555	73.606	-1.70337	0.369953	-4.6043	4.13858e-06	0.000596231	Shisa9	shisa family member 9
94242	862.98	-1.28431	0.279225	-4.59955	4.23406e-06	0.000603284	Tinagl1	tubulointerstitial nephritis antigen-like 1
320438	116.713	1.26643	0.276155	4.58593	4.51971e-06	0.000633581	Alg6	asparagine-linked glycosylation 6 (alpha-1,3,-glucosyltransferase)
66425	724.277	-0.949932	0.207192	-4.58479	4.54443e-06	0.000633581	Pcp4l1	Purkinje cell protein 4-like 1
23961	100.209	1.52107	0.335163	4.5383	5.67096e-06	0.000782231	Oas1b	2'-5' oligoadenylate synthetase 1B
19362	232.651	1.41706	0.313011	4.52718	5.97755e-06	0.000815841	Rad51ap1	RAD51 associated protein 1
58202	2166.15	-0.849219	0.187726	-4.52372	6.07614e-06	0.000820659	Nelfb	negative elongation factor complex member B
246728	293.918	1.86652	0.413189	4.51736	6.26162e-06	0.000836991	Oas2	2'-5' oligoadenylate synthetase 2
12827	855.517	-1.04411	0.231509	-4.51004	6.48143e-06	0.000846966	Col4a2	collagen, type IV, alpha 2
16571	120.055	1.51735	0.336486	4.50942	6.50056e-06	0.000846966	Kif4	kinesin family member 4
16408	122.005	1.85922	0.412792	4.504	6.66854e-06	0.000846966	Itgal	integrin alpha L
19317	454.911	1.29129	0.286827	4.50197	6.73273e-06	0.000846966	Qk	quaking
19291	992.314	1.42144	0.31576	4.50164	6.74313e-06	0.000846966	Purb	purine rich element binding protein B
75801	123.946	1.79515	0.398911	4.50014	6.79076e-06	0.000846966	4930447C04Rik	RIKEN cDNA 4930447C04 gene
100041546	212.51	1.91433	0.425402	4.50006	6.7935e-06	0.000846966	Ly6c2	lymphocyte antigen 6 complex, locus C2
68014	150.591	1.36441	0.304282	4.48404	7.32446e-06	0.000904466	Zwilch	zwilch kinetochore protein
16647	160.146	1.33467	0.297912	4.48008	7.46152e-06	0.000912699	Kpna2	karyopherin (importin) alpha 2
19367	272.145	1.03697	0.232006	4.4696	7.83656e-06	0.000949615	Rad9a	RAD9 homolog A
243574	109.306	1.6209	0.363048	4.46471	8.01774e-06	0.000962574	Kbtbd8	kelch repeat and BTB (POZ) domain containing 8
102920	205.061	1.72087	0.386198	4.45592	8.35341e-06	0.000993673	Cenpi	centromere protein I
237911	138.769	1.77816	0.399914	4.44635	8.73403e-06	0.0010193	Brip1	BRCA1 interacting protein C-terminal helicase 1
170772	163.375	1.095	0.246295	4.4459	8.75245e-06	0.0010193	Glcci1	glucocorticoid induced transcript 1
338350	253.293	-1.06989	0.240715	-4.44462	8.80473e-06	0.0010193	Acad12	acyl-Coenzyme A dehydrogenase family, member 12
215814	417.286	-0.860482	0.193732	-4.4416	8.92904e-06	0.00102455	Ccdc28a	coiled-coil domain containing 28A
50927	704.416	1.50648	0.340028	4.43046	9.40329e-06	0.0010695	Nasp	nuclear autoantigenic sperm protein (histone-binding)
17085	159.365	1.40728	0.318997	4.41157	1.02623e-05	0.00115114	Ly9	lymphocyte antigen 9
67138	310.598	1.27033	0.288081	4.40961	1.03556e-05	0.00115114	Herc6	hect domain and RLD 6
20452	602.946	-0.858439	0.194704	-4.40895	1.03874e-05	0.00115114	St8sia4	ST8 alpha-N-acetyl-neuraminide alpha-2,8-sialyltransferase 4
216792	337.697	-1.20146	0.272668	-4.40632	1.05143e-05	0.00115315	Iba57	IBA57, iron-sulfur cluster assembly homolog (S. cerevisiae)
53603	61.9589	1.57327	0.357163	4.4049	1.05835e-05	0.00115315	Tslp	thymic stromal lymphopoietin
100502987	141.699	1.52325	0.346037	4.40199	1.07264e-05	0.00115899	Gm17066	predicted gene 17066
108960	160.456	-1.1935	0.271336	-4.39862	1.08943e-05	0.00116741	Irak2	interleukin-1 receptor-associated kinase 2
23960	379.085	1.24454	0.283204	4.3945	1.11028e-05	0.00117248	Oas1g	2'-5' oligoadenylate synthetase 1G
140740	309.024	1.1552	0.262898	4.39411	1.11226e-05	0.00117248	Sec63	SEC63-like (S. cerevisiae)
109857	113.869	-1.22008	0.278479	-4.38123	1.18012e-05	0.00123157	Cbr3	carbonyl reductase 3
108907	489.903	1.43954	0.328668	4.37991	1.18731e-05	0.00123157	Nusap1	nucleolar and spindle associated protein 1
56403	1705.51	1.09621	0.250614	4.37409	1.2194e-05	0.00125482	Syncrip	synaptotagmin binding, cytoplasmic RNA interacting protein
68316	227.437	1.43726	0.329213	4.36575	1.2669e-05	0.00129343	Apoo	apolipoprotein O
109169	79.2269	1.48866	0.341905	4.35402	1.33664e-05	0.00135397	Igip	IgA inducing protein
100732	193.81	-1.09224	0.251176	-4.34851	1.37063e-05	0.00137764	Mapre3	microtubule-associated protein, RP/EB family, member 3
56812	493.997	-0.943479	0.21762	-4.33544	1.45472e-05	0.00145091	Dnajb2	DnaJ (Hsp40) homolog, subfamily B, member 2
70974	233.365	1.51056	0.348779	4.33099	1.4844e-05	0.00146922	Pgm2l1	phosphoglucomutase 2-like 1
13823	176.945	-1.14164	0.263714	-4.32908	1.49734e-05	0.00147079	Epb4.1l3	erythrocyte protein band 4.1-like 3
109212	190.402	1.31913	0.30669	4.30118	1.69891e-05	0.00165625	Fam64a	family with sequence similarity 64, member A
110809	3738.04	1.38614	0.322569	4.29718	1.72985e-05	0.00167382	Srsf1	serine/arginine-rich splicing factor 1
70790	513.163	1.08416	0.253039	4.28455	1.83106e-05	0.00175863	Ubr5	ubiquitin protein ligase E3 component n-recognin 5
56075	129.106	1.01744	0.238163	4.27205	1.93688e-05	0.00184659	Pdss1	prenyl (solanesyl) diphosphate synthase, subunit 1
102060	524.426	-1.07237	0.251754	-4.2596	2.04793e-05	0.00193821	Gadd45gip1	growth arrest and DNA-damage-inducible, gamma interacting protein 1
12449	175.143	1.27089	0.298998	4.25048	2.13312e-05	0.00200421	Ccnf	cyclin F
66929	198.127	1.27024	0.299528	4.2408	2.22729e-05	0.00207762	Asf1b	anti-silencing function 1B histone chaperone
215387	240.369	1.20393	0.286244	4.20594	2.59994e-05	0.00240792	Ncaph	non-SMC condensin I complex, subunit H
380850	582.897	1.50078	0.357001	4.20385	2.62418e-05	0.00241313	Gm5141	predicted gene 5141
73895	10.0256	1.80118	0.428772	4.2008	2.65974e-05	NA	4930431P03Rik	RIKEN cDNA 4930431P03 gene
12508	352.852	1.58044	0.377275	4.18909	2.80073e-05	0.00254529	Cd53	CD53 antigen
12348	191.863	-1.32956	0.317425	-4.18857	2.80716e-05	0.00254529	Car11	carbonic anhydrase 11
230752	497.704	-0.881166	0.211051	-4.17513	2.97813e-05	0.00268156	Eva1b	eva-1 homolog B (C. elegans)
219132	156.537	1.70215	0.408116	4.17076	3.03584e-05	0.00271467	Phf11d	PHD finger protein 11D
100504377	183.66	1.55459	0.372946	4.16841	3.06729e-05	0.0027231	Gm20199	predicted gene, 20199
16194	280.983	-1.2632	0.30315	-4.16693	3.08727e-05	0.0027231	Il6ra	interleukin 6 receptor, alpha
66689	201.247	1.169	0.280795	4.16317	3.13864e-05	0.0027497	Klhl28	kelch-like 28
18604	785.919	-0.828138	0.199078	-4.15986	3.18437e-05	0.00277104	Pdk2	pyruvate dehydrogenase kinase, isoenzyme 2
246730	763.388	1.25755	0.302418	4.15831	3.20608e-05	0.00277133	Oas1a	2'-5' oligoadenylate synthetase 1A
19043	345.44	1.12426	0.271031	4.1481	3.35252e-05	0.00287872	Ppm1b	protein phosphatase 1B, magnesium dependent, beta isoform
53885	386.478	-1.05536	0.254766	-4.14247	3.43578e-05	0.00293081	Nphp1	nephronophthisis 1 (juvenile) homolog (human)
67596	11.4918	1.78744	0.432673	4.13115	3.60948e-05	0.00304809	Tespa1	thymocyte expressed, positive selection associated 1
100503353	111.989	1.57461	0.381218	4.13047	3.62028e-05	0.00304809	Gm14440	predicted gene 14440
68423	428.011	-1.06192	0.257261	-4.12781	3.66242e-05	0.00306367	Ankrd13d	ankyrin repeat domain 13 family, member D
225358	796.319	-1.05213	0.25528	-4.12148	3.76439e-05	0.00310929	Fam13b	family with sequence similarity 13, member B
18986	431.771	1.0595	0.257163	4.11997	3.78929e-05	0.00310929	Pou2f1	POU domain, class 2, transcription factor 1
73652	112.876	-1.24558	0.302483	-4.11785	3.82424e-05	0.00310929	2210408F21Rik	RIKEN cDNA 2210408F21 gene
16551	363.236	1.31653	0.319781	4.11696	3.83896e-05	0.00310929	Kif11	kinesin family member 11
545384	10.1476	1.76739	0.429427	4.11568	3.86033e-05	NA	BC094916	cDNA sequence BC094916
16443	2099.47	-0.998563	0.242634	-4.11551	3.86331e-05	0.00310929	Itsn1	intersectin 1 (SH3 domain protein 1A)
70385	93.609	1.28577	0.312466	4.11491	3.87322e-05	0.00310929	Spdl1	spindle apparatus coiled-coil protein 1
56742	148.995	1.50319	0.365363	4.11423	3.88482e-05	0.00310929	Psrc1	proline/serine-rich coiled-coil 1
14089	31.6453	1.74821	0.42538	4.10975	3.96081e-05	0.00315067	Fap	fibroblast activation protein
237877	253.187	1.3444	0.328095	4.09759	4.17475e-05	0.00329708	Atad5	ATPase family, AAA domain containing 5
16898	1465.45	1.17724	0.287382	4.09643	4.19572e-05	0.00329708	Rps2	ribosomal protein S2
56150	550.299	1.19729	0.292823	4.08877	4.3367e-05	0.00338733	Mad2l1	MAD2 mitotic arrest deficient-like 1
13349	31.631	1.75694	0.430175	4.08425	4.42198e-05	0.00343326	Ackr1	atypical chemokine receptor 1 (Duffy blood group)
230257	4060.99	0.736513	0.180528	4.07977	4.50797e-05	0.00347919	Ptbp3	polypyrimidine tract binding protein 3
100504486	117.463	1.44055	0.353843	4.07115	4.67813e-05	0.00358915	Gdap10	ganglioside-induced differentiation-associated-protein 10
15950	3226.62	1.34153	0.329753	4.0683	4.73567e-05	0.00361064	Ifi203	interferon activated gene 203
619313	123.224	1.17937	0.290045	4.06617	4.7792e-05	0.00361064	I730030J21Rik	RIKEN cDNA I730030J21 gene
54390	17.0058	1.7215	0.423426	4.06566	4.78968e-05	0.00361064	Sit1	suppression inducing transmembrane adaptor 1
12908	416.379	-1.01473	0.250542	-4.05015	5.11844e-05	0.00381569	Crat	carnitine acetyltransferase
72735	57.9788	1.39185	0.343662	4.05006	5.12055e-05	0.00381569	Eldr	Egfr long non-coding downstream RNA
19106	438.022	1.00718	0.249141	4.04263	5.28553e-05	0.00390439	Eif2ak2	eukaryotic translation initiation factor 2-alpha kinase 2
14687	200.054	-1.31581	0.325534	-4.042	5.2998e-05	0.00390439	Gnaz	guanine nucleotide binding protein, alpha z subunit
117160	29.2816	-1.73771	0.430386	-4.03755	5.40119e-05	0.00394287	Ttyh2	tweety homolog 2 (Drosophila)
68428	171.35	1.26508	0.313367	4.03705	5.41286e-05	0.00394287	Steap3	STEAP family member 3
56229	405.619	-1.10667	0.274532	-4.0311	5.55163e-05	0.00402137	Thsd1	thrombospondin, type I, domain 1
73804	85.8784	1.40746	0.349848	4.02306	5.7446e-05	0.0041229	Kif2c	kinesin family member 2C
12649	309.693	1.38352	0.343946	4.02249	5.75868e-05	0.0041229	Chek1	checkpoint kinase 1
16994	1922.94	-1.11444	0.277133	-4.02132	5.7872e-05	0.0041229	Ltb	lymphotoxin B
269181	185.525	1.14457	0.284829	4.01844	5.85839e-05	0.00415081	Mgat4a	mannoside acetylglucosaminyltransferase 4, isoenzyme A
14456	661.814	-1.42202	0.354509	-4.01124	6.03996e-05	0.0042562	Gas6	growth arrest specific 6
80986	331.757	1.40552	0.351594	3.99757	6.39959e-05	0.00448	Ckap2	cytoskeleton associated protein 2
70717	56.2588	-1.66895	0.417596	-3.99657	6.42665e-05	0.00448	Medag	mesenteric estrogen dependent adipogenesis
21778	161.751	1.24712	0.312393	3.99214	6.54807e-05	0.00454023	Tex9	testis expressed gene 9
21928	463.297	1.21817	0.305561	3.98665	6.70117e-05	0.00459066	Tnfaip2	tumor necrosis factor, alpha-induced protein 2
140742	2113.16	-0.909588	0.228236	-3.9853	6.73946e-05	0.00459066	Sesn1	sestrin 1
22782	25.26	1.67322	0.419914	3.98467	6.75751e-05	0.00459066	Slc30a1	solute carrier family 30 (zinc transporter), member 1
52276	511.209	1.23586	0.310166	3.98449	6.76243e-05	0.00459066	Cdca8	cell division cycle associated 8
14723	74.6122	1.53484	0.385601	3.98038	6.88052e-05	0.0046465	Gp1ba	glycoprotein 1b, alpha polypeptide
68861	299.256	1.43137	0.360528	3.9702	7.18135e-05	0.00480557	1190002N15Rik	RIKEN cDNA 1190002N15 gene
18569	1600.23	1.39221	0.350692	3.9699	7.19019e-05	0.00480557	Pdcd4	programmed cell death 4
18081	2796.57	-0.907118	0.228656	-3.96718	7.2728e-05	0.00483585	Ninj1	ninjurin 1
76464	336.078	1.32717	0.335067	3.96091	7.46658e-05	0.00493787	Casc5	cancer susceptibility candidate 5
66859	235.051	-0.983493	0.248446	-3.95858	7.5396e-05	0.00493787	Slc16a9	solute carrier family 16 (monocarboxylic acid transporters), member 9
226856	249.261	0.968866	0.244752	3.95855	7.54048e-05	0.00493787	Lpgat1	lysophosphatidylglycerol acyltransferase 1
77117	249.138	1.55953	0.394703	3.95116	7.77748e-05	0.0050551	Zfp934	zinc finger protein 934
12826	921.624	-0.957531	0.242441	-3.94955	7.82989e-05	0.0050551	Col4a1	collagen, type IV, alpha 1
72310	300.137	1.26475	0.320242	3.94935	7.83646e-05	0.0050551	Nkg7	natural killer cell group 7 sequence
207728	925.859	-1.06766	0.270488	-3.94717	7.90791e-05	0.00507594	Pde2a	phosphodiesterase 2A, cGMP-stimulated
100504663	357.144	-0.786147	0.199252	-3.94549	7.96365e-05	0.00508653	Atg14	autophagy related 14
14397	15.8371	1.66234	0.421893	3.94018	8.1419e-05	0.0051749	Gabra4	gamma-aminobutyric acid (GABA) A receptor, subunit alpha 4
214048	92.0255	1.28651	0.327118	3.93286	8.39409e-05	0.00530916	Larp1b	La ribonucleoprotein domain family, member 1B
233406	340.351	1.20935	0.307947	3.92714	8.59619e-05	0.00541059	Prc1	protein regulator of cytokinesis 1
18806	222.074	-1.05559	0.268887	-3.92579	8.64442e-05	0.00541467	Pld2	phospholipase D2
16859	3063.67	1.08182	0.275697	3.92393	8.71165e-05	0.00543054	Lgals9	lectin, galactose binding, soluble 9
319518	136.822	-1.29094	0.329527	-3.91756	8.94493e-05	0.00552505	Pdpr	pyruvate dehydrogenase phosphatase regulatory subunit
76044	468.277	1.19116	0.304065	3.91747	8.94848e-05	0.00552505	Ncapg2	non-SMC condensin II complex, subunit G2
26886	384.668	1.26701	0.324182	3.90833	9.29365e-05	0.00571097	Cenph	centromere protein H
56417	1144.86	0.870649	0.223064	3.90313	9.49563e-05	0.00580756	Adar	adenosine deaminase, RNA-specific
12189	133.563	1.4819	0.380231	3.89737	9.72446e-05	0.00591959	Brca1	breast cancer 1
23806	590.406	0.918075	0.236307	3.8851	0.000102288	0.00619751	Arih1	ariadne ubiquitin-conjugating enzyme E2 binding protein homolog 1 (Drosophila)
106369	315.902	-1.31945	0.340065	-3.87999	0.000104459	0.00629959	Ypel1	yippee-like 1 (Drosophila)
67484	796.473	-1.00963	0.261465	-3.86145	0.000112718	0.00674769	Eepd1	endonuclease/exonuclease/phosphatase family domain containing 1
97165	872.268	1.04625	0.270979	3.86099	0.00011293	0.00674769	Hmgb2	high mobility group box 2
18761	1415.97	-0.808761	0.209555	-3.85942	0.000113655	0.00675986	Prkcq	protein kinase C, theta
236266	135.107	1.19948	0.311362	3.85236	0.000116984	0.0069261	Alms1	Alstrom syndrome 1
20662	268.833	1.26178	0.327643	3.85107	0.000117601	0.00693099	Sos1	son of sevenless homolog 1 (Drosophila)
66612	1383.37	-0.628695	0.163512	-3.84495	0.000120575	0.00707409	Ormdl3	ORM1-like 3 (S. cerevisiae)
80913	1621.03	0.838229	0.218874	3.82972	0.000128287	0.00749266	Pum2	pumilio RNA-binding family member 2
59016	1145.84	-1.02505	0.267917	-3.826	0.000130245	0.00757288	Thap11	THAP domain containing 11
20397	649.852	-0.733058	0.191709	-3.82381	0.000131407	0.00760634	Sgpl1	sphingosine phosphate lyase 1
237886	525.93	1.10407	0.289072	3.81936	0.000133797	0.00769159	Slfn9	schlafen 9
23928	24.8957	-1.63949	0.429314	-3.81887	0.000134066	0.00769159	Lamc3	laminin gamma 3
80909	236.37	-1.17456	0.308091	-3.81238	0.000137635	0.00786155	Gatsl2	GATS protein-like 2
22092	14.4303	1.64109	0.431023	3.80743	0.000140417	0.00798528	Rsph1	radial spoke head 1 homolog (Chlamydomonas)
108961	180.821	1.53314	0.40404	3.79452	0.000147931	0.00837586	E2f8	E2F transcription factor 8
252903	46.5971	1.43685	0.379251	3.78866	0.000151464	0.00850443	Ap1s3	adaptor-related protein complex AP-1, sigma 3
78108	507.471	-0.971047	0.256309	-3.78858	0.000151513	0.00850443	4930414L22Rik	RIKEN cDNA 4930414L22 gene
14584	105.558	-1.02841	0.271686	-3.78529	0.00015353	0.00852171	Gfpt2	glutamine fructose-6-phosphate transaminase 2
19366	221.479	1.34145	0.354418	3.78494	0.000153747	0.00852171	Rad54l	RAD54 like (S. cerevisiae)
67844	1321.19	0.910646	0.240602	3.78486	0.000153793	0.00852171	Rab32	RAB32, member RAS oncogene family
234258	341.766	1.37648	0.363925	3.78231	0.00015538	0.008573	Neil3	nei like 3 (E. coli)
12316	238.264	1.3121	0.347675	3.77393	0.000160693	0.0088286	Aspm	asp (abnormal spindle)-like, microcephaly associated (Drosophila)
18817	219.471	1.11467	0.295461	3.77263	0.000161534	0.00883733	Plk1	polo-like kinase 1
12514	77.1309	1.08123	0.287235	3.76426	0.000167046	0.0090797	Cd68	CD68 antigen
17117	185.554	-0.987925	0.262482	-3.76378	0.000167364	0.0090797	Amacr	alpha-methylacyl-CoA racemase
68024	399.999	1.08612	0.289008	3.75811	0.000171204	0.00924928	Hist1h2bc	histone cluster 1, H2bc
218236	1352.19	0.909053	0.242211	3.75314	0.000174633	0.00936408	Fam120a	family with sequence similarity 120, member A
216190	893.106	-0.849947	0.226475	-3.75294	0.000174773	0.00936408	Appl2	adaptor protein, phosphotyrosine interaction, PH domain and leucine zipper containing 2
209086	1303.08	1.29878	0.346559	3.74765	0.000178499	0.00952433	Samd9l	sterile alpha motif domain containing 9-like
207214	463.127	0.719298	0.192056	3.74526	0.000180207	0.00957607	Larp4	La ribonucleoprotein domain family, member 4
328186	89.3935	1.46545	0.392134	3.73711	0.000186145	0.00978861	Gm10336	predicted gene 10336
103841	813.761	-1.04292	0.279081	-3.737	0.000186232	0.00978861	Cuedc1	CUE domain containing 1
15959	61.9635	1.59527	0.426922	3.73667	0.000186471	0.00978861	Ifit3	interferon-induced protein with tetratricopeptide repeats 3
28135	520.258	-0.933016	0.249949	-3.73282	0.000189347	0.00989949	Cep63	centrosomal protein 63
21886	1164.98	-0.966451	0.259299	-3.72717	0.000193644	0.0100835	Tle2	transducin-like enhancer of split 2, homolog of Drosophila E(spl)
208628	89.0806	1.22454	0.328738	3.72496	0.000195344	0.0100915	Kntc1	kinetochore associated 1
69638	45.429	-1.33443	0.358241	-3.72495	0.000195355	0.0100915	Enho	energy homeostasis associated
67739	3798.37	-0.64185	0.172492	-3.72104	0.000198408	0.0101762	Slc48a1	solute carrier family 48 (heme transporter), member 1
19085	25.9264	-1.53272	0.411928	-3.72084	0.000198563	0.0101762	Prkar1b	protein kinase, cAMP dependent regulatory, type I beta
70691	57.1081	1.506	0.406698	3.70299	0.000213071	0.0108767	3830403N18Rik	RIKEN cDNA 3830403N18 gene
329506	613.335	0.965808	0.261275	3.69652	0.000218574	0.0111138	Ctdspl2	CTD (carboxy-terminal domain, RNA polymerase II, polypeptide A) small phosphatase like 2
70466	313.519	1.34107	0.363163	3.69275	0.000221841	0.0112359	Ckap2l	cytoskeleton associated protein 2-like
66753	729.108	1.42659	0.386624	3.68986	0.000224378	0.0113202	Erlec1	endoplasmic reticulum lectin 1
408062	363.578	1.24176	0.337175	3.68283	0.000230658	0.0115919	Zfp873	zinc finger protein 873
233103	244.138	0.810539	0.220192	3.68106	0.000232268	0.0116245	4931406P16Rik	RIKEN cDNA 4931406P16 gene
98415	1072	1.12683	0.306192	3.68015	0.000233099	0.0116245	Nucks1	nuclear casein kinase and cyclin-dependent kinase substrate 1
71804	305.643	-1.23743	0.336658	-3.67565	0.000237248	0.0117614	Mtfr2	mitochondrial fission regulator 2
18514	1119.29	1.12923	0.307269	3.67504	0.000237813	0.0117614	Pbx1	pre B cell leukemia homeobox 1
20419	249.696	1.42031	0.386561	3.67423	0.000238567	0.0117614	Shcbp1	Shc SH2-domain binding protein 1
114128	563.678	-0.712791	0.194149	-3.67136	0.000241267	0.0118495	Laptm4b	lysosomal-associated protein transmembrane 4B
22428	595.596	0.779452	0.212684	3.66484	0.000247498	0.0120918	Dctn6	dynactin 6
108058	1364.35	-0.934824	0.25512	-3.66425	0.000248066	0.0120918	Camk2d	calcium/calmodulin-dependent protein kinase II, delta
13063	848.372	1.17105	0.319707	3.6629	0.000249379	0.0121103	Cycs	cytochrome c, somatic
24064	118.821	1.34134	0.366735	3.65752	0.000254671	0.0123211	Spry2	sprouty homolog 2 (Drosophila)
17750	34.5969	1.51058	0.413388	3.65414	0.000258047	0.0124381	Mt2	metallothionein 2
105298	146.668	1.13738	0.311421	3.65224	0.000259966	0.0124841	Epdr1	ependymin related protein 1 (zebrafish)
56406	319.217	0.788914	0.216315	3.64705	0.000265266	0.0126916	Ncoa6	nuclear receptor coactivator 6
12506	42.3843	1.52511	0.418485	3.64435	0.000268068	0.0127786	Cd48	CD48 antigen
12696	2229.72	-0.891084	0.244754	-3.64073	0.000271861	0.0129119	Cirbp	cold inducible RNA binding protein
20371	26.7424	1.49984	0.412254	3.63815	0.000274603	0.0129765	Foxp3	forkhead box P3
20324	793.001	1.16371	0.319942	3.63723	0.000275581	0.0129765	Sdpr	serum deprivation response
15902	186.647	1.08285	0.297761	3.63664	0.000276223	0.0129765	Id2	inhibitor of DNA binding 2
100043636	1864.74	0.737241	0.202967	3.63233	0.000280879	0.0130587	AI662270	expressed sequence AI662270
50783	1524.26	-0.766487	0.21102	-3.6323	0.000280905	0.0130587	Lsm4	LSM4 homolog, U6 small nuclear RNA associated (S. cerevisiae)
66197	378.17	1.21524	0.334573	3.63222	0.000280995	0.0130587	Cks2	CDC28 protein kinase regulatory subunit 2
232943	100.854	-1.2722	0.350486	-3.62981	0.000283633	0.0131342	Klc3	kinesin light chain 3
211329	578.824	1.01314	0.279297	3.62746	0.000286219	0.0132068	Ncoa7	nuclear receptor coactivator 7
331623	68.0685	1.22106	0.337264	3.62049	0.000294047	0.0135199	Bend3	BEN domain containing 3
11308	960.702	0.783305	0.216438	3.61908	0.000295648	0.0135455	Abi1	abl-interactor 1
67966	285.448	1.04336	0.288398	3.61777	0.000297155	0.0135638	Zcchc10	zinc finger, CCHC domain containing 10
170706	288.503	-0.987356	0.272989	-3.61683	0.000298233	0.0135638	Tmem37	transmembrane protein 37
68612	400.018	1.21351	0.335593	3.616	0.000299186	0.0135638	Ube2c	ubiquitin-conjugating enzyme E2C
19652	2601.78	0.846088	0.234132	3.61373	0.000301825	0.0136357	Rbm3	RNA binding motif protein 3
225182	408.646	0.946352	0.262329	3.60749	0.000309171	0.0139191	Rbbp8	retinoblastoma binding protein 8
236930	128.555	1.37789	0.382644	3.60097	0.000317028	0.0142079	Ercc6l	excision repair cross-complementing rodent repair deficiency complementation group 6 like
51793	701.596	-0.680234	0.188935	-3.60036	0.000317776	0.0142079	Ddah2	dimethylarginine dimethylaminohydrolase 2
319151	110.591	-1.178	0.327277	-3.5994	0.000318948	0.0142113	Hist1h3e	histone cluster 1, H3e
329207	35.1766	1.5084	0.419219	3.59813	0.000320513	0.0142164	Rbm44	RNA binding motif protein 44
18538	1249.91	0.839254	0.233286	3.59753	0.000321257	0.0142164	Pcna	proliferating cell nuclear antigen
14130	30.5693	1.54691	0.430468	3.59356	0.000326196	0.0143859	Fcgr2b	Fc receptor, IgG, low affinity IIb
14562	332.198	0.960123	0.267496	3.5893	0.000331567	0.014538	Gdf3	growth differentiation factor 3
208518	369.693	-0.868109	0.241877	-3.58905	0.000331887	0.014538	Cep78	centrosomal protein 78
18602	1164.51	-0.868226	0.242292	-3.58339	0.000339164	0.0148067	Padi4	peptidyl arginine deiminase, type IV
242860	402.303	0.921981	0.257603	3.57908	0.000344807	0.0149733	Rsbn1l	round spermatid basic protein 1-like
30058	554.608	0.897482	0.250898	3.57708	0.000347454	0.0149733	Timm8a1	translocase of inner mitochondrial membrane 8A1
407788	17.4769	1.49254	0.417304	3.57663	0.000348058	0.0149733	BC051142	cDNA sequence BC051142
22172	195.418	1.07379	0.300274	3.57605	0.000348829	0.0149733	Tyms-ps	thymidylate synthase, pseudogene
108071	12.516	1.5058	0.421149	3.57545	0.00034962	0.0149733	Grm5	glutamate receptor, metabotropic 5
11990	203.957	1.24107	0.347128	3.57524	0.000349909	0.0149733	Atrn	attractin
67119	37.3313	-1.38806	0.388551	-3.57239	0.000353741	0.0150875	Ccdc159	coiled-coil domain containing 159
16477	8058.85	-0.969697	0.27177	-3.56808	0.000359611	0.0152876	Junb	jun B proto-oncogene
73736	269.337	0.795503	0.223018	3.56699	0.000361104	0.0153009	Fcf1	FCF1 small subunit (SSU) processome component homolog (S. cerevisiae)
20355	53.0874	-1.49047	0.418319	-3.56301	0.000366634	0.0154846	Sema4f	sema domain, immunoglobulin domain (Ig), TM domain, and short cytoplasmic domain
432508	1947.07	0.75262	0.211367	3.56072	0.000369839	0.0155226	Cpsf6	cleavage and polyadenylation specific factor 6
319181	151.334	1.01704	0.285693	3.5599	0.000370996	0.0155226	Hist1h2bg	histone cluster 1, H2bg
19046	2499.94	0.894887	0.251389	3.55976	0.000371191	0.0155226	Ppp1cb	protein phosphatase 1, catalytic subunit, beta isoform
67384	533.032	-0.700321	0.196816	-3.55826	0.00037332	0.0155226	Bag4	BCL2-associated athanogene 4
73233	741.304	0.967778	0.272034	3.55756	0.000374316	0.0155226	Zfp942	zinc finger protein 942
53857	414.058	0.929719	0.261357	3.55728	0.000374717	0.0155226	Tuba8	tubulin, alpha 8
68636	281.056	1.14701	0.322776	3.55357	0.000380046	0.0156932	Fahd1	fumarylacetoacetate hydrolase domain containing 1
101437	506.491	-0.913253	0.257513	-3.54644	0.000390475	0.0160617	Dhx32	DEAH (Asp-Glu-Ala-His) box polypeptide 32
140780	170.949	1.07127	0.302126	3.54578	0.000391446	0.0160617	Bmp2k	BMP2 inducible kinase
69754	735.036	-0.580723	0.164076	-3.53936	0.000401102	0.016406	Fbxo7	F-box protein 7
14598	33.0659	1.45073	0.410398	3.53493	0.00040789	0.0166266	Ggt1	gamma-glutamyltransferase 1
80880	325.19	-0.893912	0.252934	-3.53417	0.000409062	0.0166266	Kank3	KN motif and ankyrin repeat domains 3
217216	95.6436	1.22495	0.346824	3.53191	0.00041257	0.0167168	BC030867	cDNA sequence BC030867
239554	851.145	-0.826237	0.234129	-3.52898	0.000417172	0.0168506	Foxred2	FAD-dependent oxidoreductase domain containing 2
70382	199.657	-1.0926	0.309875	-3.52595	0.000421967	0.0169914	Kctd2	potassium channel tetramerisation domain containing 2
73379	47.2748	1.39148	0.39488	3.52379	0.000425419	0.0170774	Dcbld2	discoidin, CUB and LCCL domain containing 2
11804	2918.42	-0.879542	0.249915	-3.51937	0.00043258	0.0173112	Aplp2	amyloid beta (A4) precursor-like protein 2
74166	96.0192	-1.3132	0.373416	-3.51672	0.000436919	0.0174185	Tmem38a	transmembrane protein 38A
319352	34.7619	-1.4241	0.405093	-3.51549	0.000438947	0.0174185	Pianp	PILR alpha associated neural protein
19075	614.744	1.09975	0.31285	3.51528	0.000439292	0.0174185	Prim1	DNA primase, p49 subunit
66682	1268.35	-0.738437	0.210289	-3.51154	0.000445519	0.0176116	Trappc5	trafficking protein particle complex 5
231871	692.618	-1.01129	0.288136	-3.50977	0.000448493	0.0176753	Daglb	diacylglycerol lipase, beta
12054	822.511	-0.774977	0.221037	-3.50609	0.000454735	0.017867	Bcl7b	B cell CLL/lymphoma 7B
233489	418.507	1.2033	0.343759	3.50041	0.000464546	0.0181973	Picalm	phosphatidylinositol binding clathrin assembly protein
192196	705.638	1.14873	0.328555	3.4963	0.000471763	0.0184243	Luc7l2	LUC7-like 2 (S. cerevisiae)
269233	556.432	-1.01335	0.289986	-3.49449	0.000474967	0.0184938	Fam171a1	family with sequence similarity 171, member A1
11991	856.62	0.936906	0.26826	3.49253	0.000478475	0.0185746	Hnrnpd	heterogeneous nuclear ribonucleoprotein D
12477	25.2482	1.5083	0.431996	3.49147	0.000480378	0.018586	Ctla4	cytotoxic T-lymphocyte-associated protein 4
22222	708.424	0.713509	0.204442	3.49003	0.000482974	0.018586	Ubr1	ubiquitin protein ligase E3 component n-recognin 1
228421	246.925	1.36482	0.391106	3.48964	0.00048368	0.018586	Kif18a	kinesin family member 18A
56392	521.643	0.856695	0.245529	3.48918	0.000484503	0.018586	Shoc2	soc-2 (suppressor of clear) homolog (C. elegans)
14852	1193.02	1.05359	0.302307	3.48516	0.000491836	0.0188116	Gspt1	G1 to S phase transition 1
108000	274.777	1.15562	0.331958	3.48123	0.000499114	0.0190338	Cenpf	centromere protein F
230908	1155.51	0.842688	0.242355	3.47708	0.000506912	0.019261	Tardbp	TAR DNA binding protein
229003	485.959	0.987522	0.284119	3.47573	0.000509461	0.019261	Helz2	helicase with zinc finger 2, transcriptional coactivator
58184	1095.61	0.721948	0.207713	3.4757	0.000509526	0.019261	Rqcd1	rcd1 (required for cell differentiation) homolog 1 (S. pombe)
70451	359.573	-0.945475	0.27225	-3.47281	0.000515031	0.0193265	Dhrs13	dehydrogenase/reductase (SDR family) member 13
22433	2587.6	-0.860747	0.247911	-3.472	0.000516597	0.0193265	Xbp1	X-box binding protein 1
229211	829.791	-1.05176	0.302988	-3.4713	0.000517943	0.0193265	Acad9	acyl-Coenzyme A dehydrogenase family, member 9
207474	129.359	1.28382	0.369911	3.47062	0.000519263	0.0193265	Kctd12b	potassium channel tetramerisation domain containing 12b
14268	66.4535	1.50001	0.432437	3.46873	0.000522922	0.0193265	Fn1	fibronectin 1
70984	236.928	1.1192	0.322676	3.46851	0.000523356	0.0193265	4931406C07Rik	RIKEN cDNA 4931406C07 gene
109620	21.7524	1.49414	0.430836	3.46799	0.000524364	0.0193265	Dsp	desmoplakin
51944	382.713	1.15259	0.332379	3.46768	0.000524964	0.0193265	Knstrn	kinetochore-localized astrin/SPAG5 binding
75616	1016	0.718219	0.207119	3.46767	0.000524993	0.0193265	Smim15	small integral membrane protein 15
58244	1060.69	-0.918841	0.265062	-3.46651	0.000527261	0.0193265	Stx6	syntaxin 6
13644	15.2438	-1.49557	0.43146	-3.46631	0.000527656	0.0193265	Efs	embryonal Fyn-associated substrate
58230	637.04	-0.767645	0.22162	-3.46379	0.000532618	0.0194533	Rnf8	ring finger protein 8
216345	548.417	0.901217	0.260652	3.45755	0.000545109	0.0198289	Zfc3h1	zinc finger, C3H1-type containing
77777	16.2351	1.49475	0.432367	3.45713	0.000545959	0.0198289	Ulbp1	UL16 binding protein 1
107476	183.187	0.860605	0.249178	3.45378	0.000552791	0.0200209	Acaca	acetyl-Coenzyme A carboxylase alpha
12043	1212.29	0.817395	0.236998	3.44895	0.000562764	0.0203223	Bcl2	B cell leukemia/lymphoma 2
229841	307.05	1.15687	0.335496	3.44824	0.000564246	0.0203223	Cenpe	centromere protein E
80797	24.4815	1.48196	0.430493	3.44246	0.000576442	0.0206602	Clca3a2	chloride channel calcium activated 3A2
66131	1610.35	0.905704	0.263111	3.44229	0.000576815	0.0206602	Tipin	timeless interacting protein
73893	22.5528	-1.44976	0.421259	-3.44148	0.000578532	0.0206646	Tmem202	transmembrane protein 202
13178	805.658	0.681487	0.198168	3.43893	0.000584008	0.0208029	Dck	deoxycytidine kinase
67448	1083.46	-0.654567	0.190394	-3.43796	0.000586104	0.0208203	Plxdc2	plexin domain containing 2
21973	1578.19	0.876367	0.255078	3.43568	0.000591071	0.0209394	Top2a	topoisomerase (DNA) II alpha
207667	12.7827	-1.48552	0.432687	-3.43324	0.000596415	0.0210712	Skor1	SKI family transcriptional corepressor 1
14247	2183.76	0.694092	0.202301	3.43098	0.000601394	0.0211893	Fli1	Friend leukemia integration 1
101187	313.934	0.793796	0.231473	3.42933	0.000605069	0.021261	Parp11	poly (ADP-ribose) polymerase family, member 11
58229	1330.56	-1.10557	0.322505	-3.42806	0.00060791	0.0212791	Efcc1	EF hand and coiled-coil domain containing 1
213573	440.249	-0.855633	0.249628	-3.42763	0.000608864	0.0212791	Cracr2b	calcium release activated channel regulator 2B
52615	290.57	1.12697	0.328926	3.42622	0.000612048	0.0213328	Suz12	suppressor of zeste 12 homolog (Drosophila)
70099	4345.62	0.903461	0.263751	3.42544	0.000613814	0.021337	Smc4	structural maintenance of chromosomes 4
80752	53.1862	-1.4154	0.413379	-3.42398	0.000617103	0.0213793	Fam20c	family with sequence similarity 20, member C
11668	1989.38	1.04817	0.306174	3.42345	0.000618326	0.0213793	Aldh1a1	aldehyde dehydrogenase family 1, subfamily A1
19211	674.085	0.954229	0.279095	3.41902	0.000628476	0.0216518	Pten	phosphatase and tensin homolog
246277	1305.68	-0.820631	0.240077	-3.41821	0.000630355	0.0216518	Csad	cysteine sulfinic acid decarboxylase
13684	1229.99	1.15658	0.338397	3.41783	0.000631219	0.0216518	Eif4e	eukaryotic translation initiation factor 4E
77134	420.829	0.988502	0.289712	3.41202	0.000644839	0.0220606	Hnrnpa0	heterogeneous nuclear ribonucleoprotein A0
228836	583.804	-0.650679	0.190914	-3.40823	0.00065385	0.0222627	Dlgap4	discs, large homolog-associated protein 4 (Drosophila)
11669	11878.2	-0.809189	0.237431	-3.4081	0.000654178	0.0222627	Aldh2	aldehyde dehydrogenase 2, mitochondrial
74558	2693.64	1.15819	0.339908	3.40737	0.000655923	0.0222636	Gvin1	GTPase, very large interferon inducible 1
100041735	18.6619	1.41496	0.415531	3.40518	0.000661195	0.0223726	Gm3488	predicted gene, 3488
12236	441.306	0.998199	0.29319	3.40461	0.000662586	0.0223726	Bub1b	budding uninhibited by benzimidazoles 1 homolog, beta (S. cerevisiae)
76311	28.5108	1.39371	0.409556	3.40297	0.000666565	0.0224485	1110019D14Rik	RIKEN cDNA 1110019D14 gene
209387	287.522	1.32076	0.388344	3.401	0.000671399	0.0225528	Trim30d	tripartite motif-containing 30D
16596	90.1698	1.37446	0.404278	3.39979	0.000674368	0.0225939	Klf1	Kruppel-like factor 1 (erythroid)
216445	806.656	-0.723162	0.212811	-3.39814	0.000678445	0.0226682	Arhgap9	Rho GTPase activating protein 9
54139	751.841	-0.761617	0.224171	-3.39749	0.000680081	0.0226682	Irf6	interferon regulatory factor 6
11798	367.852	1.01515	0.299077	3.39427	0.000688131	0.0228589	Xiap	X-linked inhibitor of apoptosis
22029	361.816	-0.800513	0.235876	-3.39379	0.00068933	0.0228589	Traf1	TNF receptor-associated factor 1
56464	826.011	-0.774345	0.228326	-3.3914	0.000695372	0.0229312	Ctsf	cathepsin F
65962	420.705	-1.13467	0.334588	-3.39125	0.000695741	0.0229312	Slc9a3r2	solute carrier family 9 (sodium/hydrogen exchanger), member 3 regulator 2
11785	319.196	-0.927931	0.273667	-3.39073	0.000697071	0.0229312	Apbb1	amyloid beta (A4) precursor protein-binding, family B, member 1
17063	3934.45	1.09631	0.323383	3.39013	0.000698583	0.0229312	Muc13	mucin 13, epithelial transmembrane
12544	314.015	1.01359	0.29939	3.38552	0.000710424	0.0231885	Cdc45	cell division cycle 45
218613	282.789	0.830459	0.245318	3.38524	0.000711161	0.0231885	Mier3	mesoderm induction early response 1, family member 3
13011	19.4081	1.39035	0.41074	3.385	0.000711788	0.0231885	Cst7	cystatin F (leukocystatin)
27965	2004.4	-0.893132	0.263927	-3.38401	0.000714351	0.0232137	Spg21	spastic paraplegia 21 homolog (human)
66757	164.576	-1.04254	0.308631	-3.37793	0.000730328	0.0236532	Adat2	adenosine deaminase, tRNA-specific 2
217310	1580.68	-1.10902	0.328388	-3.37716	0.000732395	0.0236532	Hid1	HID1 domain containing
229905	177.762	0.880095	0.260674	3.37623	0.000734858	0.0236532	Ccbl2	cysteine conjugate-beta lyase 2
24017	1418.31	1.12594	0.333501	3.37612	0.000735171	0.0236532	Rnf13	ring finger protein 13
70997	31.3744	1.40221	0.415638	3.37362	0.00074186	0.0238093	Spef1	sperm flagellar 1
93681	379.993	0.884224	0.262309	3.37093	0.000749153	0.023984	Zkscan8	zinc finger with KRAB and SCAN domains 8
16651	32.4036	-1.36135	0.404331	-3.36692	0.000760129	0.0242243	Sspn	sarcospan
625901	19.7642	1.36445	0.405323	3.36633	0.000761754	0.0242243	Gm6634	predicted gene 6634
54409	64.5753	-1.30542	0.387809	-3.36615	0.000762265	0.0242243	Ramp2	receptor (calcitonin) activity modifying protein 2
78070	64.2387	1.0703	0.318264	3.36292	0.00077123	0.0244493	Cpt1c	carnitine palmitoyltransferase 1c
66684	640.531	0.884351	0.263096	3.36133	0.000775694	0.0245309	Tceal8	transcription elongation factor A (SII)-like 8
56726	4504.19	0.872865	0.259754	3.36035	0.000778451	0.0245581	Sh3bgrl	SH3-binding domain glutamic acid-rich protein like
381077	11.0384	-1.45052	0.431857	-3.35879	0.000782837	NA	Ccdc78	coiled-coil domain containing 78
72139	258.746	1.05996	0.315634	3.35818	0.000784575	0.0246464	2610044O15Rik8	RIKEN cDNA 2610044O15 gene
319615	647.901	0.989659	0.294716	3.35801	0.000785052	0.0246464	Zfp944	zinc finger protein 944
399101	406.063	1.03058	0.307062	3.35624	0.000790091	0.0247443	Snhg3	small nucleolar RNA host gene 3
66074	1225.07	0.958085	0.28552	3.35558	0.000791986	0.0247443	Tmem167	transmembrane protein 167
27008	297.31	-0.816743	0.243548	-3.35352	0.000797903	0.024858	Micall1	microtubule associated monooxygenase, calponin and LIM domain containing -like 1
68897	306.257	-0.949286	0.283117	-3.35298	0.000799457	0.024858	Disp1	dispatched homolog 1 (Drosophila)
69504	1002.24	1.16431	0.347572	3.34983	0.00080861	0.0250824	Zfp932	zinc finger protein 932
58998	51.6477	-1.44883	0.432612	-3.34902	0.000810969	0.0250955	Pvrl3	poliovirus receptor-related 3
13034	924.88	1.35023	0.403464	3.3466	0.000818095	0.025212	Ctse	cathepsin E
64291	2181.87	-0.720351	0.215345	-3.34511	0.000822507	0.025212	Osbpl1a	oxysterol binding protein-like 1A
17305	2909.67	-0.609279	0.182152	-3.34489	0.000823159	0.025212	Mfng	MFNG O-fucosylpeptide 3-beta-N-acetylglucosaminyltransferase
60322	91.4628	-1.42932	0.427408	-3.34415	0.000825357	0.025212	Chst7	carbohydrate (N-acetylglucosamino) sulfotransferase 7
19729	2133.85	-0.541692	0.161992	-3.34394	0.000825968	0.025212	Slc50a1	solute carrier family 50 (sugar transporter), member 1
100039795	14.9671	1.44256	0.431413	3.3438	0.000826401	0.025212	Ildr2	immunoglobulin-like domain containing receptor 2
56708	242.429	-0.856391	0.256253	-3.34197	0.000831851	0.0253187	Clcf1	cardiotrophin-like cytokine factor 1
19128	243.681	-1.00189	0.300244	-3.33691	0.000847163	0.0257244	Pros1	protein S (alpha)
72997	344.387	0.872539	0.261676	3.33442	0.000854763	0.0258471	Kantr	Kdm5c adjacent non-coding transcript
11484	175.04	1.37408	0.412107	3.33428	0.000855192	0.0258471	Aspa	aspartoacylase
70218	111.13	1.04756	0.314447	3.33145	0.000863949	0.0260511	Kif18b	kinesin family member 18B
74392	1113.92	-0.865859	0.260037	-3.32976	0.000869214	0.0260705	Specc1l	sperm antigen with calponin homology and coiled-coil domains 1-like
14479	1663.61	0.754198	0.226519	3.32952	0.00086996	0.0260705	Usp15	ubiquitin specific peptidase 15
14255	631.007	-0.847943	0.254691	-3.32931	0.000870624	0.0260705	Flt3	FMS-like tyrosine kinase 3
22164	109.85	1.22505	0.368434	3.32503	0.000884097	0.0264129	Tnfsf4	tumor necrosis factor (ligand) superfamily, member 4
240641	412.851	1.21229	0.364677	3.32429	0.000886448	0.0264223	Kif20b	kinesin family member 20B
107250	345.355	-0.91058	0.274058	-3.32258	0.000891906	0.026524	Kazald1	Kazal-type serine peptidase inhibitor domain 1
105148	1302.58	0.713453	0.214887	3.32012	0.000899773	0.0266967	Iars	isoleucine-tRNA synthetase
547253	433.284	0.940497	0.283461	3.3179	0.000906962	0.0268105	Parp14	poly (ADP-ribose) polymerase family, member 14
68493	526.321	0.833124	0.251129	3.31751	0.000908224	0.0268105	Ndufaf4	NADH dehydrogenase (ubiquinone) 1 alpha subcomplex, assembly factor 4
229474	125.336	-1.39147	0.419547	-3.31661	0.000911181	0.0268105	Fhdc1	FH2 domain containing 1
11789	487.739	0.881337	0.265752	3.31639	0.000911879	0.0268105	Apc	adenomatosis polyposis coli
228730	1031.28	-0.900463	0.27191	-3.31163	0.000927552	0.0272096	Kiz	kizuna centrosomal protein
66069	180.138	0.814296	0.246278	3.30641	0.000944986	0.0276585	Snupn	snurportin 1
83490	272.202	-1.02887	0.311249	-3.30561	0.000947696	0.0276753	Pik3ap1	phosphoinositide-3-kinase adaptor protein 1
234344	125.473	1.33369	0.403689	3.30376	0.000953986	0.0277655	Naf1	nuclear assembly factor 1 homolog (S. cerevisiae)
15211	1950.94	-0.674665	0.204231	-3.30344	0.000955069	0.0277655	Hexa	hexosaminidase A
110651	438.149	1.345	0.407529	3.30037	0.000965564	0.0280078	Rps6ka3	ribosomal protein S6 kinase polypeptide 3
54004	211.638	1.01746	0.308485	3.29824	0.000972922	0.0280976	Diap2	diaphanous homolog 2 (Drosophila)
12580	108.446	1.28084	0.388342	3.29822	0.000972994	0.0280976	Cdkn2c	cyclin-dependent kinase inhibitor 2C (p18, inhibits CDK4)
11431	403.59	0.944449	0.286411	3.29753	0.00097541	0.0281048	Acp1	acid phosphatase 1, soluble
211378	488.97	1.3523	0.410262	3.29618	0.000980081	0.0281768	6720489N17Rik	RIKEN cDNA 6720489N17 gene
19309	657.571	-0.781465	0.237573	-3.28937	0.00100414	0.0288045	Pygm	muscle glycogen phosphorylase
73130	1055.13	0.949274	0.288692	3.28819	0.00100832	0.0288608	Tmed5	transmembrane emp24 protein transport domain containing 5
76251	412.451	-0.937235	0.285184	-3.28642	0.00101471	0.0289457	Ercc6l2	excision repair cross-complementing rodent repair deficiency, complementation group 6 like 2
404710	209.727	1.12941	0.343691	3.28613	0.00101576	0.0289457	Iqgap3	IQ motif containing GTPase activating protein 3
14125	28.3028	1.37538	0.418674	3.28509	0.00101951	0.0289889	Fcer1a	Fc receptor, IgE, high affinity I, alpha polypeptide
22171	463.051	0.971299	0.295929	3.2822	0.00102999	0.029223	Tyms	thymidylate synthase
74213	418.286	0.88406	0.269437	3.28114	0.0010339	0.0292518	Rbm26	RNA binding motif protein 26
19073	15686.1	0.946089	0.288441	3.28001	0.00103805	0.0292518	Srgn	serglycin
13805	6083.52	-0.585595	0.17854	-3.27992	0.00103838	0.0292518	Eng	endoglin
21938	1028.08	-0.767929	0.234163	-3.27947	0.00104004	0.0292518	Tnfrsf1b	tumor necrosis factor receptor superfamily, member 1b
381822	150.544	1.07115	0.326884	3.27684	0.00104977	0.0294617	1190002F15Rik	RIKEN cDNA 1190002F15 gene
236899	41.2305	1.30393	0.398254	3.27411	0.00105997	0.0296275	Pcyt1b	phosphate cytidylyltransferase 1, choline, beta isoform
14590	761.614	-0.817938	0.249826	-3.27403	0.00106025	0.0296275	Ggh	gamma-glutamyl hydrolase
20344	384.465	1.15718	0.353627	3.27232	0.00106667	0.0297072	Selp	selectin, platelet
242418	288.515	1.14512	0.34997	3.27206	0.00106768	0.0297072	Dcaf10	DDB1 and CUL4 associated factor 10
100039805	60.9435	1.12408	0.343672	3.27078	0.00107249	0.0297772	D5Ertd605e	DNA segment, Chr 5, ERATO Doi 605, expressed
57316	1622.47	0.75416	0.230814	3.2674	0.00108541	0.0300714	C1d	C1D nuclear receptor co-repressor
108687	1786.31	-0.730628	0.223873	-3.26358	0.00110014	0.030359	Edem2	ER degradation enhancer, mannosidase alpha-like 2
19042	274.544	0.85921	0.263279	3.26349	0.00110047	0.030359	Ppm1a	protein phosphatase 1A, magnesium dependent, alpha isoform
19357	602.939	0.982927	0.301494	3.26019	0.00111338	0.0306497	Rad21	RAD21 homolog (S. pombe)
94088	84.3729	1.11941	0.343659	3.25731	0.00112472	0.0308613	Trim6	tripartite motif-containing 6
76025	1586.18	-0.730582	0.224309	-3.25703	0.00112585	0.0308613	Cant1	calcium activated nucleotidase 1
209462	311.407	-0.949018	0.291428	-3.25644	0.0011282	0.0308613	Hace1	HECT domain and ankyrin repeat containing, E3 ubiquitin protein ligase 1
74006	1385.63	0.877813	0.270016	3.25097	0.00115014	0.0313512	Dnm1l	dynamin 1-like
270210	77.6038	-1.33595	0.410965	-3.25077	0.00115095	0.0313512	Zfp651	zinc finger protein 651
12417	1000.82	0.990812	0.305038	3.24816	0.00116152	0.031573	Cbx3	chromobox 3
17858	101.612	1.27903	0.39422	3.24447	0.00117669	0.0318583	Mx2	MX dynamin-like GTPase 2
64296	1232.25	-0.901475	0.277855	-3.24441	0.00117693	0.0318583	Abhd8	abhydrolase domain containing 8
67731	295.837	-0.771689	0.237923	-3.24344	0.00118095	0.0318615	Fbxo32	F-box protein 32
57319	2628.86	-0.64233	0.198079	-3.24279	0.00118364	0.0318615	Smpdl3a	sphingomyelin phosphodiesterase, acid-like 3A
327987	520.895	1.15861	0.357315	3.24256	0.00118461	0.0318615	Med13	mediator complex subunit 13
70223	1564.92	0.483957	0.149277	3.24201	0.00118688	0.0318615	Nars	asparaginyl-tRNA synthetase
241311	165.868	1.00329	0.309551	3.2411	0.00119069	0.0318976	Zbtb34	zinc finger and BTB domain containing 34
50771	1051.38	-0.912236	0.281805	-3.23711	0.00120745	0.032225	Atp9b	ATPase, class II, type 9B
19298	565.098	-0.687129	0.212273	-3.23701	0.00120788	0.032225	Pex19	peroxisomal biogenesis factor 19
14744	185.262	1.04855	0.324014	3.23613	0.00121163	0.0322587	Gpr65	G-protein coupled receptor 65
100465	591.078	-0.651517	0.201525	-3.23293	0.00122529	0.0325397	Mob3c	MOB kinase activator 3C
74205	995.876	-0.784801	0.242789	-3.23244	0.00122739	0.0325397	Acsl3	acyl-CoA synthetase long-chain family member 3
19877	1399.68	0.86416	0.267385	3.2319	0.00122971	0.0325397	Rock1	Rho-associated coiled-coil containing protein kinase 1
228775	454.036	-0.970652	0.30049	-3.23023	0.00123691	0.0326634	Trib3	tribbles homolog 3 (Drosophila)
70472	677.968	0.803483	0.248795	3.2295	0.00124007	0.0326803	Atad2	ATPase family, AAA domain containing 2
78800	12.5685	1.36751	0.423754	3.22713	0.00125037	0.0328483	4930480K15Rik	RIKEN cDNA 4930480K15 gene
268970	240.963	-1.01559	0.314755	-3.22659	0.00125275	0.0328483	Arhgap28	Rho GTPase activating protein 28
68176	1517.5	-0.636442	0.197267	-3.22629	0.00125404	0.0328483	Fam212a	family with sequence similarity 212, member A
100038847	21.8776	1.3213	0.409855	3.22382	0.00126491	0.033023	Gm10406	predicted gene 10406
65972	139.969	1.23465	0.383002	3.22362	0.0012658	0.033023	Ifi30	interferon gamma inducible protein 30
20592	235.711	1.07698	0.334191	3.22264	0.00127014	0.0330696	Kdm5d	lysine (K)-specific demethylase 5D
216344	107.25	1.12283	0.34855	3.22145	0.00127545	0.0331413	Rab21	RAB21, member RAS oncogene family
20751	680.063	-0.714642	0.22188	-3.22085	0.00127813	0.0331444	Spr	sepiapterin reductase
320022	27.6573	1.34435	0.417938	3.21663	0.00129708	0.0335687	Ccdc79	coiled-coil domain containing 79
381308	76.701	1.22938	0.382374	3.21512	0.00130388	0.033625	Mnda	myeloid cell nuclear differentiation antigen
109242	74.952	1.09352	0.340129	3.215	0.00130444	0.033625	Kif24	kinesin family member 24
107321	23.863	1.37629	0.428214	3.21402	0.00130889	0.0336465	Lpxn	leupaxin
18186	33.753	1.38334	0.430454	3.21368	0.00131047	0.0336465	Nrp1	neuropilin 1
449521	562.613	-0.728878	0.226904	-3.21228	0.00131687	0.0337442	Zfp213	zinc finger protein 213
66881	851.224	-0.630001	0.196163	-3.21162	0.0013199	0.0337552	Pcyox1	prenylcysteine oxidase 1
66923	1182.97	0.788678	0.245776	3.20893	0.0013323	0.033786	Pbrm1	polybromo 1
319535	283.511	1.17697	0.366797	3.20878	0.00133299	0.033786	Zfp182	zinc finger protein 182
15257	1723.01	0.927094	0.288936	3.20864	0.00133363	0.033786	Hipk1	homeodomain interacting protein kinase 1
27045	291.637	-0.804332	0.250688	-3.2085	0.00133429	0.033786	Nit1	nitrilase 1
51813	403.716	0.770477	0.240137	3.20849	0.00133434	0.033786	Ccnc	cyclin C
22341	314.373	-0.953487	0.297224	-3.20797	0.00133674	0.033786	Vegfc	vascular endothelial growth factor C
18030	160.49	-1.27677	0.398791	-3.2016	0.00136668	0.0344755	Nfil3	nuclear factor, interleukin 3, regulated
54216	97.8291	1.10724	0.346127	3.19895	0.00137927	0.0347255	Pcdh7	protocadherin 7
13205	3138.42	0.909751	0.284506	3.19765	0.00138551	0.0347713	Ddx3x	DEAD/H (Asp-Glu-Ala-Asp/His) box polypeptide 3, X-linked
23872	769.201	-0.957985	0.299608	-3.19746	0.00138646	0.0347713	Ets2	E26 avian leukemia oncogene 2, 3' domain
70422	463.838	0.870397	0.272356	3.19581	0.00139438	0.0349026	Ints2	integrator complex subunit 2
13017	290.918	0.836611	0.262239	3.19026	0.00142145	0.0354052	Ctbp2	C-terminal binding protein 2
54124	735.591	0.793162	0.248629	3.19014	0.00142205	0.0354052	Cks1b	CDC28 protein kinase 1b
72349	396.074	0.732355	0.229577	3.19002	0.00142265	0.0354052	Dusp3	dual specificity phosphatase 3 (vaccinia virus phosphatase VH1-related)
78834	319.431	-0.735623	0.23072	-3.18838	0.00143073	0.035538	Zfp623	zinc finger protein 623
52846	254.553	1.10945	0.348243	3.18586	0.00144322	0.0357338	Cnot11	CCR4-NOT transcription complex, subunit 11
67248	3692.08	1.10048	0.345446	3.18568	0.00144412	0.0357338	Rpl39	ribosomal protein L39
67338	667.336	-0.930737	0.292311	-3.18406	0.00145225	0.0358665	Rffl	ring finger and FYVE like domain containing protein
69957	2295.62	-0.802209	0.251996	-3.18342	0.00145545	0.035877	Cdc16	CDC16 cell division cycle 16
11538	862.865	0.983706	0.309271	3.18073	0.00146906	0.0361439	Adnp	activity-dependent neuroprotective protein
215280	345.312	0.788846	0.248339	3.17649	0.00149069	0.0365406	Wipf1	WAS/WASL interacting protein family, member 1
68693	222.391	1.15146	0.362496	3.17646	0.00149082	0.0365406	Hnrnpul2	heterogeneous nuclear ribonucleoprotein U-like 2
64931	19.2601	1.35183	0.426883	3.16675	0.00154155	0.0377128	Izumo1r	IZUMO1 receptor, JUNO
18392	67.9169	1.2296	0.388437	3.16552	0.00154808	0.0378012	Orc1	origin recognition complex, subunit 1
330189	113.709	-1.33388	0.421533	-3.16435	0.00155429	0.0378477	Tmem120b	transmembrane protein 120B
20020	716.304	0.648894	0.205082	3.16406	0.00155582	0.0378477	Polr2a	polymerase (RNA) II (DNA directed) polypeptide A
71609	623.96	-0.693614	0.219296	-3.16292	0.00156196	0.0378788	Tradd	TNFRSF1A-associated via death domain
100072	302.939	0.895784	0.283231	3.16273	0.00156295	0.0378788	Camta1	calmodulin binding transcription activator 1
30953	11.1098	-1.35023	0.427125	-3.16121	0.00157113	NA	Schip1	schwannomin interacting protein 1
18176	1165.62	0.832139	0.263522	3.15776	0.00158985	0.0384355	Nras	neuroblastoma ras oncogene
170765	120.459	-0.891957	0.282521	-3.15714	0.00159326	0.0384355	Ripply3	ripply3 homolog (zebrafish)
100040462	2168.88	1.19282	0.377912	3.15634	0.00159763	0.0384355	Mndal	myeloid nuclear differentiation antigen like
67426	2406.28	-0.835269	0.26471	-3.15542	0.00160269	0.0384355	Adck3	aarF domain containing kinase 3
75735	286.286	1.02302	0.324217	3.15537	0.00160297	0.0384355	Pank1	pantothenate kinase 1
66206	506.534	0.871597	0.276238	3.15523	0.0016037	0.0384355	1110059E24Rik	RIKEN cDNA 1110059E24 gene
71795	1010.11	0.658142	0.208948	3.14979	0.00163385	0.0390701	Pitpnc1	phosphatidylinositol transfer protein, cytoplasmic 1
71949	1231.71	-0.657677	0.208828	-3.14937	0.00163621	0.0390701	Cers5	ceramide synthase 5
278240	27.2323	1.34598	0.427677	3.14719	0.00164848	0.0392908	Spin2c	spindlin family, member 2C
234463	52.922	1.24955	0.397315	3.14497	0.00166101	0.0394958	Tmem184c	transmembrane protein 184C
12848	1547.32	0.945469	0.300665	3.14459	0.00166317	0.0394958	Cops2	COP9 (constitutive photomorphogenic) homolog, subunit 2 (Arabidopsis thaliana)
21652	392.213	-0.983982	0.31312	-3.14251	0.00167506	0.0396582	Phf1	PHD finger protein 1
57441	405.664	0.800628	0.254789	3.14232	0.00167613	0.0396582	Gmnn	geminin
17749	191.97	1.14177	0.363651	3.13975	0.00169095	0.0399359	Polr2k	polymerase (RNA) II (DNA directed) polypeptide K
107650	643.321	-0.919464	0.292902	-3.13916	0.00169434	0.0399433	Pi4kb	phosphatidylinositol 4-kinase, catalytic, beta polypeptide
56226	125.68	-1.17417	0.374166	-3.1381	0.00170049	0.0400155	Espn	espin
20302	43.27	-1.23279	0.393124	-3.13589	0.00171333	0.0400979	Ccl3	chemokine (C-C motif) ligand 3
105377	370.789	0.996381	0.317743	3.13581	0.0017138	0.0400979	Ankrd32	ankyrin repeat domain 32
23833	125.787	1.27988	0.408157	3.13576	0.00171409	0.0400979	Cd52	CD52 antigen
20303	237.467	-0.876622	0.279639	-3.13483	0.00171952	0.0400979	Ccl4	chemokine (C-C motif) ligand 4
71268	1036.17	-0.928353	0.296211	-3.1341	0.00172383	0.0400979	Lrrfip2	leucine rich repeat (in FLII) interacting protein 2
12532	77.8563	1.33865	0.42713	3.13406	0.00172405	0.0400979	Cdc25c	cell division cycle 25C
29877	702.18	1.03158	0.32918	3.13379	0.00172564	0.0400979	Hdgfrp3	hepatoma-derived growth factor, related protein 3
230500	91.7934	1.15126	0.367431	3.13326	0.00172879	0.0400993	Efcab7	EF-hand calcium binding domain 7
66734	423.446	-1.00299	0.320223	-3.13215	0.0017353	0.0401784	Map1lc3a	microtubule-associated protein 1 light chain 3 alpha
11799	417.094	1.07861	0.344476	3.13115	0.00174121	0.0402434	Birc5	baculoviral IAP repeat-containing 5
22591	1180.07	-0.697408	0.22312	-3.1257	0.0017738	0.0409237	Xpc	xeroderma pigmentosum, complementation group C
13511	48.231	1.28976	0.412875	3.12385	0.00178504	0.0411098	Dsg2	desmoglein 2
76306	97.1287	-0.896332	0.287014	-3.12296	0.00179042	0.0411607	Slc18b1	solute carrier family 18, subfamily B, member 1
17318	29.0017	1.28414	0.411883	3.11773	0.00182251	0.0418242	Mid1	midline 1
18089	2092.34	-0.943523	0.302689	-3.11713	0.00182619	0.0418347	Nkx2-3	NK2 homeobox 3
19158	730.607	-0.756363	0.242747	-3.11585	0.00183413	0.0418977	Cyth2	cytohesin 2
20462	2804.33	0.773896	0.24839	3.11565	0.00183541	0.0418977	Tra2b	transformer 2 beta homolog (Drosophila)
89867	144.278	1.23773	0.397398	3.11457	0.00184212	0.041977	Sec16b	SEC16 homolog B (S. cerevisiae)
67500	1261.78	0.768428	0.246823	3.11328	0.00185023	0.042088	Ccar1	cell division cycle and apoptosis regulator 1
76373	83.2603	1.02126	0.328255	3.11116	0.00186352	0.042262	Zfp773	zinc finger protein 773
107368	492.335	0.926731	0.297886	3.11102	0.0018644	0.042262	Pdzd8	PDZ domain containing 8
30934	867.423	-0.799712	0.257203	-3.10927	0.00187551	0.0424129	Tor1b	torsin family 1, member B
12531	398.341	0.774644	0.249167	3.10894	0.0018776	0.0424129	Cdc25b	cell division cycle 25B
269529	315.107	-0.91998	0.296087	-3.10713	0.00188916	0.0425997	Fbxo10	F-box protein 10
208836	146.67	1.06219	0.342007	3.10576	0.00189788	0.0427159	Fanci	Fanconi anemia, complementation group I
73914	1207.02	-0.828081	0.266667	-3.10529	0.0019009	0.0427159	Irak3	interleukin-1 receptor-associated kinase 3
117150	491.975	-0.743704	0.239608	-3.10384	0.00191028	0.0428044	Pip4k2c	phosphatidylinositol-5-phosphate 4-kinase, type II, gamma
13560	746.021	-0.742301	0.23917	-3.10366	0.00191144	0.0428044	E4f1	E4F transcription factor 1
23863	110.393	-0.92621	0.298527	-3.1026	0.00191827	0.0428832	Dand5	DAN domain family, member 5
100041515	32.5809	1.14461	0.369224	3.10004	0.00193496	0.043182	Gm3383	predicted gene 3383
193796	1170.44	-1.02962	0.332346	-3.09802	0.00194818	0.0433639	Kdm4b	lysine (K)-specific demethylase 4B
217653	388.502	1.1525	0.372042	3.09777	0.0019498	0.0433639	Mis18bp1	MIS18 binding protein 1
319849	78.3598	1.33166	0.430242	3.09515	0.00196716	0.043675	Plxna4os1	plexin A4, opposite strand 1
21803	155.129	0.918067	0.296817	3.09304	0.00198117	0.0439108	Tgfb1	transforming growth factor, beta 1
75623	801.667	0.834922	0.270177	3.09028	0.00199967	0.0442453	Tex30	testis expressed 30
105513	959.671	-0.60623	0.196279	-3.08861	0.00201093	0.0444187	Chmp7	charged multivesicular body protein 7
67464	1731.39	-0.991428	0.321128	-3.08733	0.00201963	0.0445349	Entpd4	ectonucleoside triphosphate diphosphohydrolase 4
232785	921.249	-0.811912	0.263235	-3.08436	0.00203993	0.0449061	Zfp783	zinc finger protein 783
24099	20.5066	1.32932	0.431233	3.08261	0.00205195	0.0450943	Tnfsf13b	tumor necrosis factor (ligand) superfamily, member 13b
171210	1039.09	-0.951273	0.30866	-3.08194	0.00205655	0.0451189	Acot2	acyl-CoA thioesterase 2
100190996	48.6086	1.26549	0.410776	3.08073	0.00206492	0.045226	Gm14436	predicted gene 14436
170822	768.067	-0.714266	0.232077	-3.07772	0.00208592	0.0455426	Usp33	ubiquitin specific peptidase 33
72137	314.223	-0.829382	0.269516	-3.0773	0.00208886	0.0455426	Wdsub1	WD repeat, SAM and U-box domain containing 1
212390	116.565	1.0344	0.336156	3.07715	0.00208992	0.0455426	Klhl32	kelch-like 32
216543	1458.43	-0.656827	0.21354	-3.0759	0.00209868	0.0456487	Cep68	centrosomal protein 68
16543	280.651	0.91845	0.298639	3.07545	0.00210182	0.0456487	Mdfic	MyoD family inhibitor domain containing
17067	64.1534	1.22828	0.399874	3.07167	0.00212864	0.0461537	Ly6c1	lymphocyte antigen 6 complex, locus C1
14030	2878.31	0.905779	0.295196	3.06839	0.00215212	0.046585	Ewsr1	Ewing sarcoma breakpoint region 1
329575	313.005	0.958481	0.312557	3.06658	0.0021652	0.0467133	Gm14325	predicted gene 14325
212706	165.105	-0.867791	0.282984	-3.06658	0.00216525	0.0467133	N4bp3	NEDD4 binding protein 3
73991	46.9737	-1.27351	0.415476	-3.06518	0.00217538	0.0468538	Atl1	atlastin GTPase 1
12895	5.66274	1.23221	0.402084	3.06456	0.0021799	NA	Cpt1b	carnitine palmitoyltransferase 1b, muscle
66471	2034.07	0.698144	0.227918	3.06314	0.00219027	0.0470963	Anp32e	acidic (leucine-rich) nuclear phosphoprotein 32 family, member E
238377	7.24896	1.25144	0.408564	3.06301	0.00219125	NA	Gpr68	G protein-coupled receptor 68
20874	447.687	0.888562	0.2902	3.0619	0.00219938	0.0472138	Slk	STE20-like kinase
69983	19.8567	1.31837	0.43096	3.05916	0.00221961	0.0475694	Sis	sucrase isomaltase (alpha-glucosidase)
53902	584.351	-0.752473	0.246025	-3.05852	0.00222433	0.0475918	Rcan3	regulator of calcineurin 3
21916	78.0292	1.05037	0.343539	3.05751	0.00223183	0.0476737	Tmod1	tropomodulin 1
20878	205.133	1.09054	0.356864	3.05588	0.00224399	0.0478326	Aurka	aurora kinase A
215449	4068.34	1.06683	0.349148	3.05553	0.00224665	0.0478326	Rap1b	RAS related protein 1b
15519	6745.31	0.790126	0.258759	3.05353	0.00226169	0.048074	Hsp90aa1	heat shock protein 90, alpha (cytosolic), class A member 1
53612	774.324	-0.531481	0.174148	-3.0519	0.00227399	0.0482562	Vti1b	vesicle transport through interaction with t-SNAREs 1B
18828	171.321	1.16762	0.382823	3.05004	0.00228815	0.0484274	Plscr2	phospholipid scramblase 2
76793	642.033	-0.794004	0.260342	-3.04985	0.00228953	0.0484274	Snip1	Smad nuclear interacting protein 1
78388	1133.19	-0.743779	0.243932	-3.04913	0.00229507	0.0484657	Mvp	major vault protein
67681	985.734	0.855299	0.28072	3.0468	0.00231289	0.0487625	Mrpl18	mitochondrial ribosomal protein L18
233231	6.11383	1.22082	0.400851	3.04558	0.00232234	NA	Mrgprb1	MAS-related GPR, member B1
171285	19.4016	1.31205	0.43088	3.04505	0.00232645	0.0489687	Havcr2	hepatitis A virus cellular receptor 2
20135	362.836	1.07314	0.352685	3.04276	0.00234418	0.049262	Rrm2	ribonucleotide reductase M2
78938	397.731	-0.736857	0.242336	-3.04065	0.00236072	0.0495293	Fbxo34	F-box protein 34
30925	52.1647	1.28057	0.42129	3.03965	0.00236851	0.0496125	Slamf6	SLAM family member 6
70144	341.62	-0.837051	0.275447	-3.03888	0.00237459	0.0496596	Lrch3	leucine-rich repeats and calponin homology (CH) domain containing 3
21426	350.498	0.947463	0.311941	3.03732	0.00238695	0.0498376	Tfec	transcription factor EC
71787	996.573	-0.779882	0.256942	-3.03525	0.00240339	0.0501002	Trnau1ap	tRNA selenocysteine 1 associated protein 1
66180	212.088	-0.983977	0.32433	-3.03388	0.0024143	0.0502397	P3h4	prolyl 3-hydroxylase family member 4 (non-enzymatic)
29811	343.637	-0.683924	0.225462	-3.03344	0.00241783	0.0502397	Ndrg2	N-myc downstream regulated gene 2
20408	31.3875	-1.30986	0.432043	-3.03178	0.0024312	0.0504198	Sh3gl3	SH3-domain GRB2-like 3
228608	510.518	-0.779169	0.257058	-3.0311	0.00243667	0.0504198	Smox	spermine oxidase
76041	246.122	-0.665562	0.219612	-3.03063	0.00244042	0.0504198	Ccdc125	coiled-coil domain containing 125
12873	54.9949	1.31131	0.432729	3.03032	0.00244294	0.0504198	Cpa3	carboxypeptidase A3, mast cell
19056	469.856	0.797279	0.263133	3.02995	0.00244594	0.0504198	Ppp3cb	protein phosphatase 3, catalytic subunit, beta isoform
66634	264.437	0.947472	0.312834	3.02868	0.00245627	0.0505523	Mcm8	minichromosome maintenance deficient 8 (S. cerevisiae)
68401	798.478	0.608788	0.201151	3.02652	0.00247387	0.0508173	G6pc3	glucose 6 phosphatase, catalytic, 3
14184	224.862	-1.03669	0.342579	-3.02614	0.00247698	0.0508173	Fgfr3	fibroblast growth factor receptor 3
12492	396.067	-0.879381	0.290793	-3.02408	0.00249388	0.0510138	Scarb2	scavenger receptor class B, member 2
68552	2019.52	-0.677285	0.223969	-3.02402	0.00249443	0.0510138	Smim14	small integral membrane protein 14
19698	266.901	-1.08153	0.357751	-3.02313	0.00250171	0.0510822	Relb	avian reticuloendotheliosis viral (v-rel) oncogene related B
54394	2899.32	-0.612573	0.202702	-3.02203	0.00251083	0.0511692	Crlf3	cytokine receptor-like factor 3
67501	805.432	0.492513	0.163071	3.02025	0.0025257	0.0511692	Ccdc50	coiled-coil domain containing 50
56784	777.6	0.738488	0.244524	3.0201	0.0025269	0.0511692	Ralgapa1	Ral GTPase activating protein, alpha subunit 1
67017	472.085	-0.742612	0.24592	-3.01974	0.00252996	0.0511692	Fam210b	family with sequence similarity 210, member B
110616	437.088	0.777995	0.257641	3.01969	0.00253037	0.0511692	Atxn3	ataxin 3
22330	1015.1	0.644051	0.213297	3.01951	0.00253185	0.0511692	Vcl	vinculin
23955	172.091	-0.839206	0.27796	-3.01916	0.00253474	0.0511692	Nek4	NIMA (never in mitosis gene a)-related expressed kinase 4
68556	870.249	-0.493931	0.163617	-3.01883	0.00253755	0.0511692	Uckl1	uridine-cytidine kinase 1-like 1
76890	876.959	0.772065	0.255831	3.01788	0.00254553	0.0512505	Memo1	mediator of cell motility 1
71602	92.7778	1.00258	0.33241	3.01609	0.00256057	0.0514735	Myo1e	myosin IE
381629	755.246	-0.737847	0.244757	-3.01461	0.00257311	0.0516455	Atraid	all-trans retinoic acid induced differentiation factor
66898	48.2799	-1.14259	0.379244	-3.0128	0.00258846	0.0518732	Baiap2l1	BAI1-associated protein 2-like 1
17967	68.0625	1.04815	0.348194	3.01025	0.00261029	0.0522299	Ncam1	neural cell adhesion molecule 1
330544	95.0397	1.12755	0.375189	3.00529	0.00265327	0.0530082	C230091D08Rik	RIKEN cDNA C230091D08 gene
12589	226.087	-0.783009	0.260699	-3.00349	0.00266899	0.0531077	Ift81	intraflagellar transport 81
70796	709.606	-0.812882	0.270674	-3.00317	0.00267182	0.0531077	Zdhhc1	zinc finger, DHHC domain containing 1
67089	1526.98	0.917795	0.305669	3.00257	0.00267706	0.0531077	Psmc6	proteasome (prosome, macropain) 26S subunit, ATPase, 6
66540	9120.95	-0.657654	0.219039	-3.00244	0.00267822	0.0531077	Fam107b	family with sequence similarity 107, member B
24110	326.056	1.01477	0.337987	3.00238	0.00267873	0.0531077	Usp18	ubiquitin specific peptidase 18
53424	1934.99	-0.761026	0.253646	-3.00034	0.00269674	0.0533827	Tsnax	translin-associated factor X
67863	3043.07	-0.637306	0.212444	-2.99988	0.00270084	0.0533827	Slc25a11	solute carrier family 25 (mitochondrial carrier oxoglutarate carrier), member 11
20482	230.606	1.06016	0.353469	2.99931	0.0027059	0.0534013	Skil	SKI-like
16456	933.151	-0.548799	0.183061	-2.9979	0.0027185	0.053504	F11r	F11 receptor
11490	736.194	-0.836184	0.278932	-2.9978	0.00271935	0.053504	Adam15	a disintegrin and metallopeptidase domain 15 (metargidin)
69912	256.185	0.753625	0.251491	2.99663	0.00272978	0.0536278	Nup43	nucleoporin 43
26397	1570.43	-0.711682	0.237538	-2.99607	0.00273479	0.053645	Map2k3	mitogen-activated protein kinase kinase 3
237175	127.992	1.15423	0.385314	2.99555	0.00273949	0.0536559	Gpr64	G protein-coupled receptor 64
234515	121.948	1.11967	0.373889	2.99467	0.00274745	0.0537307	Inpp4b	inositol polyphosphate-4-phosphatase, type II
98766	381.714	0.867617	0.289794	2.99391	0.0027543	0.0537834	Ubac1	ubiquitin associated domain containing 1
67803	5936.69	-0.923138	0.308455	-2.99278	0.0027645	0.0538548	Limd2	LIM domain containing 2
97287	1105.95	-0.781067	0.261028	-2.99227	0.00276913	0.0538548	Mtmr14	myotubularin related protein 14
72297	80.7225	-1.06877	0.357193	-2.99213	0.00277041	0.0538548	B3gnt3	UDP-GlcNAc:betaGal beta-1,3-N-acetylglucosaminyltransferase 3
225651	502.825	-0.827029	0.276452	-2.99158	0.00277538	0.0538706	Mppe1	metallophosphoesterase 1
74190	65.8548	1.04075	0.347963	2.99097	0.00278089	0.0538968	Exoc3l4	exocyst complex component 3-like 4
66818	870.333	-0.612444	0.204801	-2.99044	0.00278579	0.0539112	Smim7	small integral membrane protein 7
71988	257.896	1.23591	0.413416	2.9895	0.00279432	0.0539958	Esco2	establishment of cohesion 1 homolog 2 (S. cerevisiae)
18130	498.524	0.850183	0.284591	2.98739	0.00281375	0.0542902	Ints6	integrator complex subunit 6
232174	75.4211	-1.12255	0.375825	-2.98689	0.00281834	0.0542971	Cyp26b1	cytochrome P450, family 26, subfamily b, polypeptide 1
270151	220.273	-0.934925	0.313078	-2.98624	0.00282432	0.0542971	Nlrx1	NLR family member X1
14043	2953.49	-0.882746	0.29563	-2.98599	0.00282666	0.0542971	Ext2	exostoses (multiple) 2
70887	39.7075	-1.19844	0.401538	-2.98463	0.00283924	0.0543977	Dmrtc1a	DMRT-like family C1a
100042480	123.647	1.07998	0.361861	2.98451	0.0028403	0.0543977	Nhsl2	NHS-like 2
69071	184.096	0.715252	0.240144	2.97843	0.00289731	0.0554078	Tmem97	transmembrane protein 97
16842	18.4291	1.28808	0.432583	2.97764	0.00290477	0.0554687	Lef1	lymphoid enhancer binding factor 1
14118	39.3472	1.17793	0.395865	2.97559	0.00292426	0.0557588	Fbn1	fibrillin 1
72415	184.205	1.20557	0.40527	2.97473	0.00293247	0.0557944	Sgol1	shugoshin-like 1 (S. pombe)
328660	30.6589	1.28371	0.431573	2.97449	0.00293474	0.0557944	Bex6	brain expressed gene 6
80914	924.711	-0.872302	0.293427	-2.97281	0.00295088	0.0560191	Uck2	uridine-cytidine kinase 2
380787	49.7105	-1.21587	0.409248	-2.97098	0.00296851	0.0562715	A230065H16Rik	RIKEN cDNA A230065H16 gene
11740	4015.85	0.792716	0.266892	2.97017	0.00297632	0.0563302	Slc25a5	solute carrier family 25 (mitochondrial carrier, adenine nucleotide translocator), member 5
56349	572.121	-0.519704	0.174999	-2.96976	0.0029803	0.0563302	Net1	neuroepithelial cell transforming gene 1
215015	356.575	0.58346	0.196582	2.96803	0.00299719	0.056463	Fam20b	family with sequence similarity 20, member B
18441	127.64	1.2321	0.415144	2.96789	0.00299849	0.056463	P2ry1	purinergic receptor P2Y, G-protein coupled 1
268783	903.75	-0.768078	0.258829	-2.96752	0.00300216	0.056463	Mtmr12	myotubularin related protein 12
59126	656.932	-1.09769	0.369983	-2.96685	0.00300867	0.056463	Nek6	NIMA (never in mitosis gene a)-related expressed kinase 6
218271	192.233	-0.634367	0.213821	-2.96681	0.0030091	0.056463	B4galt7	xylosylprotein beta1,4-galactosyltransferase, polypeptide 7 (galactosyltransferase I)
12534	902.297	0.821248	0.277038	2.96439	0.00303281	0.0568257	Cdk1	cyclin-dependent kinase 1
232406	15.5067	1.2469	0.420956	2.96206	0.0030559	0.0571758	BC035044	cDNA sequence BC035044
12442	703.747	0.950414	0.321023	2.96058	0.00307064	0.0573593	Ccnb2	cyclin B2
11607	25.2679	1.2353	0.417333	2.95997	0.00307665	0.0573593	Agtr1a	angiotensin II receptor, type 1a
234593	54.9639	1.22526	0.413976	2.95974	0.00307898	0.0573593	Ndrg4	N-myc downstream regulated gene 4
68695	334.673	-1.07552	0.36355	-2.95838	0.00309263	0.057531	Hddc3	HD domain containing 3
20779	289.061	-0.951869	0.321996	-2.95616	0.003115	0.0578641	Src	Rous sarcoma oncogene
84035	567.375	-1.01544	0.343575	-2.95551	0.00312148	0.0579014	Kremen1	kringle containing transmembrane protein 1
230594	642.612	0.649032	0.219655	2.95477	0.00312898	0.0579533	Zcchc11	zinc finger, CCHC domain containing 11
55992	149.225	-1.08721	0.368001	-2.95436	0.00313321	0.0579533	Trim3	tripartite motif-containing 3
11610	1088.2	-0.56958	0.192863	-2.95329	0.0031441	0.0579758	Agtrap	angiotensin II, type I receptor-associated protein
12759	467.914	0.962134	0.325808	2.95307	0.00314628	0.0579758	Clu	clusterin
319169	266.27	1.03554	0.350734	2.95249	0.00315222	0.0579758	Hist1h2ak	histone cluster 1, H2ak
71514	1600.59	0.856459	0.290081	2.95248	0.00315232	0.0579758	Sfpq	splicing factor proline/glutamine rich (polypyrimidine tract binding protein associated)
22410	18.737	-1.27408	0.431639	-2.95172	0.00316008	0.057988	Wnt10b	wingless-type MMTV integration site family, member 10B
17184	3836.37	0.642228	0.217591	2.95154	0.00316193	0.057988	Matr3	matrin 3
19659	1272.18	-0.597471	0.202727	-2.94717	0.00320693	0.0587147	Rbp1	retinol binding protein 1, cellular
24071	842.348	0.922325	0.313002	2.94671	0.00321178	0.0587147	Synj2bp	synaptojanin 2 binding protein
15402	281.69	-0.720534	0.244548	-2.94638	0.00321513	0.0587147	Hoxa5	homeobox A5
78523	738.747	-0.550508	0.186898	-2.9455	0.00322436	0.0587924	Mrpl9	mitochondrial ribosomal protein L9
13831	588.056	-0.697564	0.236855	-2.9451	0.00322846	0.0587924	Epc1	enhancer of polycomb homolog 1 (Drosophila)
71448	306.039	-0.648382	0.220251	-2.94383	0.00324183	0.0589531	Tmem80	transmembrane protein 80
227867	162.107	0.902772	0.306734	2.94318	0.00324862	0.0589634	Epc2	enhancer of polycomb homolog 2 (Drosophila)
12593	189.142	0.788266	0.267853	2.9429	0.00325149	0.0589634	Cdyl	chromodomain protein, Y chromosome-like
382236	53.5637	1.08365	0.368333	2.94204	0.00326059	0.0589863	Brwd3	bromodomain and WD repeat domain containing 3
17865	151.559	0.931411	0.316604	2.94188	0.0032623	0.0589863	Mybl2	myeloblastosis oncogene-like 2
72925	25.5182	1.27279	0.432704	2.94149	0.0032664	0.0589863	2017-03-01	membrane-associated ring finger (C3HC4) 1
74337	12.3432	-1.26034	0.428603	-2.94057	0.00327613	0.0590797	Palm3	paralemmin 3
666468	48.3133	0.968448	0.329413	2.93992	0.00328292	0.0591199	Atg4a	autophagy related 4A, cysteine peptidase
18712	2215.01	-1.06295	0.361734	-2.93849	0.00329815	0.0593118	Pim1	proviral integration site 1
231070	764.654	-0.920873	0.3137	-2.93552	0.0033299	0.0597261	Insig1	insulin induced gene 1
73254	251.362	1.12004	0.38159	2.93518	0.00333357	0.0597261	Ccdc18	coiled-coil domain containing 18
12728	34.2794	-1.17458	0.400192	-2.93504	0.00333501	0.0597261	Clcn5	chloride channel 5
68117	386.913	0.980328	0.334117	2.93408	0.00334535	0.059767	Apool	apolipoprotein O-like
20913	1110.96	0.640892	0.218438	2.93398	0.00334651	0.059767	Stxbp4	syntaxin binding protein 4
242083	182.93	-1.00039	0.341199	-2.93199	0.003368	0.0600208	Ppm1l	protein phosphatase 1 (formerly 2C)-like
224093	945.76	-0.826578	0.281935	-2.93181	0.00336998	0.0600208	Fam43a	family with sequence similarity 43, member A
103537	382.105	0.805336	0.274885	2.92972	0.00339269	0.0603424	Mbtd1	mbt domain containing 1
60530	472.55	0.865076	0.295392	2.92856	0.00340531	0.0604621	Fignl1	fidgetin-like 1
112419	29.6111	1.2156	0.415129	2.92825	0.00340875	0.0604621	2010002M12Rik	RIKEN cDNA 2010002M12 gene
68652	414.289	0.822832	0.281167	2.92649	0.00342807	0.0606948	Tab2	TGF-beta activated kinase 1/MAP3K7 binding protein 2
13040	257.837	0.885913	0.302751	2.92621	0.00343123	0.0606948	Ctss	cathepsin S
56264	647.594	-0.701373	0.239789	-2.92496	0.00344502	0.0608557	Cpxm1	carboxypeptidase X 1 (M14 family)
269608	267.777	-0.962024	0.328966	-2.92439	0.00345136	0.0608643	Plekhg5	pleckstrin homology domain containing, family G (with RhoGef domain) member 5
100041530	14.5591	1.22954	0.420488	2.92407	0.00345489	0.0608643	Gm10409	predicted pseudogene 8348
66212	1093.54	0.967755	0.331262	2.92142	0.00348442	0.0612054	Sec61b	Sec61 beta subunit
235041	146.418	-1.06301	0.363908	-2.9211	0.00348802	0.0612054	Kank2	KN motif and ankyrin repeat domains 2
56312	216.972	1.09387	0.374507	2.92082	0.00349115	0.0612054	Nupr1	nuclear protein transcription regulator 1
50782	78.5606	-0.872787	0.298834	-2.92064	0.00349313	0.0612054	Rgs11	regulator of G-protein signaling 11
72895	608.277	0.690431	0.236564	2.91858	0.0035163	0.0615281	Setd5	SET domain containing 5
226351	765.666	-0.654385	0.224306	-2.91737	0.00352994	0.0616836	Tmem185b	transmembrane protein 185B
56431	1561.72	0.645184	0.221192	2.91685	0.00353587	0.061704	Dstn	destrin
71461	843.194	-0.939029	0.322081	-2.91551	0.00355109	0.0617902	Ptk7	PTK7 protein tyrosine kinase 7
63985	1510.71	0.768937	0.263762	2.91527	0.00355379	0.0617902	Gmfb	glia maturation factor, beta
56427	92.0717	0.877648	0.301064	2.91516	0.00355511	0.0617902	Tubd1	tubulin, delta 1
15002	127.61	1.07745	0.369877	2.913	0.00357974	0.0621352	H2-Ob	histocompatibility 2, O region beta locus
66055	1533.5	0.723073	0.248519	2.90952	0.00361981	0.062678	Sf3b6	splicing factor 3B, subunit 6
12767	71.457	1.1239	0.386315	2.90929	0.00362249	0.062678	Cxcr4	chemokine (C-X-C motif) receptor 4
22694	542.984	0.973129	0.33456	2.90869	0.00362951	0.062678	Zfp35	zinc finger protein 35
14200	22.7737	1.24002	0.42636	2.90837	0.00363313	0.062678	Fhl2	four and a half LIM domains 2
218311	240.431	1.11438	0.38319	2.90817	0.00363546	0.062678	Zfp455	zinc finger protein 455
58203	230.369	0.955503	0.328626	2.90757	0.00364244	0.062678	Zbp1	Z-DNA binding protein 1
13669	4114.89	0.623137	0.214331	2.90737	0.00364485	0.062678	Eif3a	eukaryotic translation initiation factor 3, subunit A
271842	132.886	0.782005	0.269079	2.90622	0.0036582	0.0628242	Rpusd2	RNA pseudouridylate synthase domain containing 2
224694	365.217	0.92067	0.316931	2.90495	0.00367307	0.0628571	Zfp81	zinc finger protein 81
68837	224.135	0.794524	0.27352	2.90481	0.00367474	0.0628571	Foxk2	forkhead box K2
68743	172.576	1.08358	0.373068	2.90451	0.0036783	0.0628571	Anln	anillin, actin binding protein
58186	409.037	0.713536	0.245702	2.90406	0.00368353	0.0628571	Rad18	RAD18 homolog (S. cerevisiae)
15957	376.089	1.1335	0.390367	2.90367	0.00368814	0.0628571	Ifit1	interferon-induced protein with tetratricopeptide repeats 1
99375	1533.9	-0.675213	0.232545	-2.90358	0.00368921	0.0628571	Cul4a	cullin 4A
67445	73.7907	-1.18013	0.407003	-2.89956	0.0037369	0.0635862	C1qtnf4	C1q and tumor necrosis factor related protein 4
67733	191.207	0.960472	0.331374	2.89846	0.00375006	0.0637264	Itgb3bp	integrin beta 3 binding protein (beta3-endonexin)
68114	1359.75	-0.531918	0.183611	-2.89698	0.0037677	0.0638693	Mum1	melanoma associated antigen (mutated) 1
232232	381.716	-0.719101	0.248256	-2.89661	0.00377214	0.0638693	Hdac11	histone deacetylase 11
67247	2188.81	-0.768163	0.265234	-2.89618	0.00377741	0.0638693	2017-03-02	mitochondrial amidoxime reducing component 2
52163	1319.27	-0.737294	0.254581	-2.89611	0.00377817	0.0638693	Camk1	calcium/calmodulin-dependent protein kinase I
360216	246.189	-0.938516	0.324276	-2.89419	0.00380139	0.0641781	Zranb1	zinc finger, RAN-binding domain containing 1
12628	9.86891	1.21185	0.418822	2.89346	0.0038102	NA	Cfh	complement component factor h
11363	1924.04	-0.827927	0.286156	-2.89327	0.00381247	0.0642167	Acadl	acyl-Coenzyme A dehydrogenase, long-chain
230657	174.311	0.95833	0.331237	2.89318	0.00381358	0.0642167	Tmem69	transmembrane protein 69
268395	305.706	-0.576648	0.199403	-2.89188	0.00382945	0.0643985	Mpg	N-methylpurine-DNA glycosylase
382207	184.928	0.774467	0.267872	2.89118	0.00383796	0.0643985	Jade3	jade family PHD finger 3
108707	672.947	-0.657054	0.22727	-2.89107	0.00383928	0.0643985	Fam207a	family with sequence similarity 207, member A
241627	211.731	0.902524	0.312309	2.88984	0.0038544	0.0644459	Wdr76	WD repeat domain 76
76233	237.576	-0.799805	0.276806	-2.88941	0.00385967	0.0644459	Dnttip1	deoxynucleotidyltransferase, terminal, interacting protein 1
12802	37.8628	1.20323	0.416443	2.8893	0.00386095	0.0644459	Cnr2	cannabinoid receptor 2 (macrophage)
23912	2521.5	-0.562414	0.194659	-2.88922	0.00386198	0.0644459	Rhof	ras homolog gene family, member f
23962	1300.33	1.02394	0.354502	2.8884	0.00387208	0.0644763	Oasl2	2'-5' oligoadenylate synthetase-like 2
12293	7.5839	-1.24381	0.430639	-2.8883	0.00387333	NA	Cacna2d1	calcium channel, voltage-dependent, alpha2/delta subunit 1
70620	346.343	0.932561	0.322963	2.88751	0.00388301	0.0644763	Ube2v2	ubiquitin-conjugating enzyme E2 variant 2
66140	177.499	1.08351	0.375247	2.88747	0.00388355	0.0644763	Ska2	spindle and kinetochore associated complex subunit 2
72729	1486.75	-0.609129	0.211047	-2.88623	0.00389892	0.0644763	Cdc42se2	CDC42 small effector 2
76824	2112.26	-0.545954	0.189167	-2.88609	0.00390058	0.0644763	Mtfr1l	mitochondrial fission regulator 1-like
19294	82.231	-0.938831	0.325364	-2.88548	0.00390823	0.0644763	Pvrl2	poliovirus receptor-related 2
72615	689.031	-0.681797	0.236287	-2.88546	0.00390844	0.0644763	Anks3	ankyrin repeat and sterile alpha motif domain containing 3
78697	805.019	-0.771354	0.267332	-2.88538	0.00390941	0.0644763	Pus7	pseudouridylate synthase 7 homolog (S. cerevisiae)
56174	382.989	-0.650694	0.225538	-2.88508	0.00391318	0.0644763	Nagk	N-acetylglucosamine kinase
58194	816.316	-0.554115	0.192073	-2.88492	0.00391513	0.0644763	Sh3kbp1	SH3-domain kinase binding protein 1
100017	1674.43	-0.826378	0.286474	-2.88465	0.0039185	0.0644763	Ldlrap1	low density lipoprotein receptor adaptor protein 1
71994	143.566	-0.993953	0.344687	-2.88364	0.00393107	0.0644768	Cnn3	calponin 3, acidic
208043	321.808	0.809615	0.280767	2.88358	0.00393178	0.0644768	Setd1b	SET domain containing 1B
100303732	70.9483	1.18376	0.410537	2.88345	0.00393345	0.0644768	Gm14431	predicted gene 14431
266781	1599.75	-0.519724	0.180347	-2.8818	0.00395416	0.0646716	Snx17	sorting nexin 17
12419	1228.38	0.846305	0.293718	2.88135	0.00395978	0.0646716	Cbx5	chromobox 5
619289	81.1699	-1.00579	0.349073	-2.88131	0.0039603	0.0646716	Rfx8	regulatory factor X 8
70240	43.7865	1.17527	0.408202	2.87915	0.0039875	0.0650163	Ufsp1	UFM1-specific peptidase 1
380686	254.863	-0.674503	0.234297	-2.87884	0.00399144	0.0650163	Cnrip1	cannabinoid receptor interacting protein 1
74998	107.997	1.03159	0.358573	2.87694	0.00401547	0.0652061	Rab11fip2	RAB11 family interacting protein 2 (class I)
212391	224.626	0.818574	0.284529	2.87694	0.00401549	0.0652061	Lcor	ligand dependent nuclear receptor corepressor
233057	108.978	0.906088	0.314971	2.87673	0.00401818	0.0652061	Zfp940	zinc finger protein 940
321022	558.528	0.88062	0.306233	2.87565	0.00403194	0.0653428	Cdv3	carnitine deficiency-associated gene expressed in ventricle 3
666244	36.7623	1.09555	0.38107	2.87493	0.00404114	0.0653428	Tmsb15b1	thymosin beta 15b1
75605	1850.35	-0.620655	0.215889	-2.87489	0.00404172	0.0653428	Kdm5b	lysine (K)-specific demethylase 5B
68877	2952.98	-0.60107	0.209152	-2.87385	0.00405506	0.0654768	Maf1	MAF1 homolog (S. cerevisiae)
68585	909.197	0.96142	0.334608	2.87327	0.00406242	0.0655141	Rtn4	reticulon 4
16832	1041.04	-0.531543	0.185022	-2.87286	0.00406771	0.065518	Ldhb	lactate dehydrogenase B
26568	15.2013	1.2365	0.430626	2.8714	0.00408658	0.0656688	Slc27a3	solute carrier family 27 (fatty acid transporter), member 3
16211	1176.74	0.835566	0.291001	2.87135	0.00408721	0.0656688	Kpnb1	karyopherin (importin) beta 1
26570	153.352	0.83265	0.290178	2.86945	0.00411185	0.065983	Slc7a11	solute carrier family 7 (cationic amino acid transporter, y+ system), member 11
56309	371.486	0.773715	0.269758	2.86818	0.00412841	0.0661669	Mycbp	c-myc binding protein
20405	2192.01	-0.694229	0.242109	-2.86743	0.00413825	0.066172	Sh3gl1	SH3-domain GRB2-like 1
27218	884.707	0.952135	0.332058	2.86737	0.00413894	0.066172	Slamf1	signaling lymphocytic activation molecule family member 1
17149	803.424	0.737261	0.257338	2.86495	0.00417077	0.0665988	Magoh	mago-nashi homolog, proliferation-associated (Drosophila)
70645	158.743	0.94145	0.328747	2.86375	0.00418653	0.0667682	Oip5	Opa interacting protein 5
66308	1383.08	0.863111	0.301493	2.86279	0.0041993	0.0668895	Mplkip	M-phase specific PLK1 intereacting protein
66730	299.63	-1.05814	0.369671	-2.86238	0.00420476	0.0668944	4921531C22Rik	RIKEN cDNA 4921531C22 gene
94275	1660.56	-0.641472	0.224179	-2.86143	0.00421737	0.0670128	Maged1	melanoma antigen, family D, 1
67037	498.061	0.670389	0.234398	2.86004	0.00423587	0.0671298	Pmf1	polyamine-modulated factor 1
16529	1506.26	-0.609259	0.213044	-2.85979	0.00423926	0.0671298	Kcnk5	potassium channel, subfamily K, member 5
231464	1506.54	0.699162	0.244511	2.85943	0.00424401	0.0671298	Cnot6l	CCR4-NOT transcription complex, subunit 6-like
18400	190.345	-0.68532	0.239679	-2.85932	0.00424545	0.0671298	Slc22a18	solute carrier family 22 (organic cation transporter), member 18
224893	689.613	0.770543	0.269761	2.85639	0.00428484	0.0676023	Zfp959	zinc finger protein 959
12520	5502.72	-0.423661	0.148337	-2.85607	0.00428925	0.0676023	Cd81	CD81 antigen
242466	20.1501	1.13387	0.397023	2.85594	0.00429097	0.0676023	Zfp462	zinc finger protein 462
16846	4.66982	1.12829	0.395124	2.85554	0.00429637	NA	Lep	leptin
14682	289.478	0.883669	0.30952	2.85497	0.00430413	0.0677274	Gnaq	guanine nucleotide binding protein, alpha q polypeptide
353190	992.006	-0.59601	0.20881	-2.85431	0.00431305	0.0677855	Edc3	enhancer of mRNA decapping 3 homolog (S. cerevisiae)
68777	157.921	-0.703981	0.246776	-2.85272	0.00433473	0.0680438	Tmem53	transmembrane protein 53
66193	1232.13	-0.877558	0.307774	-2.85131	0.00435399	0.0682633	Pithd1	PITH (C-terminal proteasome-interacting domain of thioredoxin-like) domain containing 1
17132	30.2037	1.19684	0.420597	2.84557	0.00443324	0.069422	Maf	avian musculoaponeurotic fibrosarcoma (v-maf) AS42 oncogene homolog
243373	259.942	-0.897475	0.315592	-2.84378	0.00445815	0.0697247	AI854703	expressed sequence AI854703
76795	2130.6	-0.808413	0.284311	-2.84341	0.00446333	0.0697247	Tbc1d9b	TBC1 domain family, member 9B
20539	394.794	0.971816	0.34186	2.84273	0.00447287	0.0697897	Slc7a5	solute carrier family 7 (cationic amino acid transporter, y+ system), member 5
67763	1962.14	-0.737918	0.259686	-2.84158	0.00448912	0.069959	Prpsap1	phosphoribosyl pyrophosphate synthetase-associated protein 1
12916	91.8494	0.851165	0.299612	2.84089	0.0044988	0.0700257	Crem	cAMP responsive element modulator
15490	90.7904	1.11312	0.391951	2.83995	0.00451209	0.0701484	Hsd17b7	hydroxysteroid (17-beta) dehydrogenase 7
56086	2266.61	0.738259	0.260009	2.83936	0.00452047	0.0701946	Set	SET nuclear oncogene
51810	7354.81	0.963933	0.339578	2.83862	0.00453092	0.0702726	Hnrnpu	heterogeneous nuclear ribonucleoprotein U
66459	832.61	-0.593292	0.209069	-2.83779	0.00454275	0.0703719	Pyurf	Pigy upstream reading frame
67893	257.203	-0.633021	0.223354	-2.83416	0.00459461	0.0710903	Tmem86a	transmembrane protein 86A
245474	1912.89	0.73883	0.26078	2.83315	0.00460914	0.0712216	Dkc1	dyskeratosis congenita 1, dyskerin
13163	460.699	0.635681	0.224421	2.83254	0.00461798	0.0712216	Daxx	Fas death domain-associated protein
433791	575.131	0.860568	0.303828	2.83242	0.00461974	0.0712216	Gm13251	predicted gene 13251
353346	14.6097	1.11435	0.393479	2.83205	0.00462507	0.0712216	Gpr141	G protein-coupled receptor 141
277396	410.326	1.01483	0.358457	2.83112	0.00463852	0.071325	Klhl23	kelch-like 23
30941	761.02	-0.685602	0.242191	-2.83083	0.00464278	0.071325	Usp21	ubiquitin specific peptidase 21
16511	132.352	-0.908825	0.321278	-2.82878	0.00467254	0.0716972	Kcnh2	potassium voltage-gated channel, subfamily H (eag-related), member 2
54672	188.207	0.9225	0.32616	2.82836	0.00467867	0.0717065	Gpr97	G protein-coupled receptor 97
218038	4.54317	1.11468	0.394131	2.82819	0.00468115	NA	Amph	amphiphysin
20128	1309.75	1.04874	0.370938	2.82726	0.00469489	0.0718701	Trim30a	tripartite motif-containing 30A
67530	1130.16	0.893734	0.316237	2.82615	0.00471109	0.071983	Uqcrb	ubiquinol-cytochrome c reductase binding protein
14325	7463.13	-0.514592	0.182095	-2.82595	0.00471402	0.071983	Ftl1	ferritin light chain 1
68995	1125.26	0.860517	0.304541	2.82562	0.00471892	0.071983	Mcts1	malignant T cell amplified sequence 1
73167	66.9982	-1.05185	0.372703	-2.82222	0.0047693	0.0726659	Arhgap8	Rho GTPase activating protein 8
22710	584.984	0.985475	0.349254	2.82165	0.00477768	0.0727082	Zfp52	zinc finger protein 52
77582	1138.68	-0.664845	0.235703	-2.82069	0.00479199	0.0728405	Mboat7	membrane bound O-acyltransferase domain containing 7
100213	234.204	-0.934528	0.33161	-2.81816	0.00483003	0.0733328	Rusc2	RUN and SH3 domain containing 2
107373	1060.21	0.936697	0.332466	2.81743	0.00484103	0.0734138	Fam111a	family with sequence similarity 111, member A
72823	421.638	-0.596245	0.211665	-2.81692	0.00484861	0.0734428	Pard3b	par-3 family cell polarity regulator beta
15388	864.797	0.856228	0.304027	2.81629	0.00485813	0.0735012	Hnrnpl	heterogeneous nuclear ribonucleoprotein L
14470	2427.52	-0.516487	0.18345	-2.81541	0.0048715	0.0735597	Rabac1	Rab acceptor 1 (prenylated)
12507	49.9541	1.20446	0.427828	2.81529	0.00487337	0.0735597	Cd5	CD5 antigen
56426	507.486	0.722429	0.256643	2.81491	0.00487902	0.0735597	Pdcd10	programmed cell death 10
232560	174.557	0.847929	0.30148	2.81256	0.0049149	0.0740146	Caprin2	caprin family member 2
15245	10.5404	1.13167	0.402422	2.81215	0.00492119	NA	Hhip	Hedgehog-interacting protein
228777	9.63766	-1.14983	0.409317	-2.80913	0.00496755	NA	Nrsn2	neurensin 2
19047	722.714	1.01486	0.361535	2.80708	0.00499932	0.0751986	Ppp1cc	protein phosphatase 1, catalytic subunit, gamma isoform
100532730	32.905	-1.13828	0.405702	-2.8057	0.0050207	0.075421	C230037L18Rik	RIKEN cDNA C230037L18 gene
63955	211.537	-0.864384	0.308167	-2.80493	0.00503283	0.075421	Cables1	CDK5 and Abl enzyme substrate 1
320940	396.235	0.927468	0.330658	2.80491	0.00503302	0.075421	Atp11c	ATPase, class VI, type 11C
56190	4573.69	-0.759321	0.270738	-2.80463	0.00503738	0.075421	Rbm38	RNA binding motif protein 38
228550	32.6836	-1.18524	0.422874	-2.80281	0.00506593	0.0757272	Itpka	inositol 1,4,5-trisphosphate 3-kinase A
216363	408.566	-0.78779	0.281154	-2.80199	0.00507886	0.0757272	Rab3ip	RAB3A interacting protein
232157	989.508	-0.839874	0.29975	-2.80192	0.00508001	0.0757272	Mob1a	MOB kinase activator 1A
20750	73.9895	1.19782	0.427537	2.80167	0.00508387	0.0757272	Spp1	secreted phosphoprotein 1
14969	807.078	0.84311	0.300953	2.80147	0.00508703	0.0757272	H2-Eb1	histocompatibility 2, class II antigen E beta
230098	216.812	0.786385	0.281083	2.79769	0.0051469	0.0764504	Arhgef39	Rho guanine nucleotide exchange factor (GEF) 39
16188	317.878	0.832235	0.297475	2.79766	0.0051474	0.0764504	Il3ra	interleukin 3 receptor, alpha chain
244071	9.50876	1.18253	0.422699	2.79757	0.00514889	NA	Agbl1	ATP/GTP binding protein-like 1
217303	472.244	-0.662838	0.237049	-2.79621	0.00517056	0.0767065	Cd300a	CD300A antigen
12505	1408.23	0.579019	0.207169	2.79491	0.00519144	0.0769198	Cd44	CD44 antigen
20300	47.2864	-0.995498	0.356225	-2.79457	0.00519681	0.0769198	Ccl25	chemokine (C-C motif) ligand 25
93736	751.016	0.633113	0.226599	2.79398	0.00520633	0.076973	Aff4	AF4/FMR2 family, member 4
67862	706.291	-0.553985	0.198408	-2.79214	0.00523602	0.0773103	2310033P09Rik	RIKEN cDNA 2310033P09 gene
667370	26.2126	1.20355	0.431096	2.79183	0.00524108	0.0773103	I830012O16Rik	RIKEN cDNA I830012O16 gene
16881	1128.24	0.615567	0.220627	2.79007	0.00526959	0.0775889	Lig1	ligase I, DNA, ATP-dependent
83673	1122.17	0.869872	0.311876	2.78916	0.00528455	0.0775889	Snhg1	small nucleolar RNA host gene 1
319757	1232.49	-0.621943	0.222995	-2.78905	0.00528634	0.0775889	Smo	smoothened homolog (Drosophila)
100038392	21.1907	-1.16116	0.416332	-2.78904	0.00528651	0.0775889	Gm10785	predicted gene 10785
74105	691.31	-0.733187	0.262901	-2.78883	0.00528988	0.0775889	Gga2	golgi associated, gamma adaptin ear containing, ARF binding protein 2
67701	396.457	-0.678454	0.243363	-2.78783	0.00530618	0.0777401	Wfdc2	WAP four-disulfide core domain 2
327992	6.08847	1.13688	0.40796	2.78674	0.00532411	NA	Hsf5	heat shock transcription factor family member 5
56200	937.347	0.608551	0.21841	2.78628	0.00533166	0.0780252	Ddx21	DEAD (Asp-Glu-Ala-Asp) box polypeptide 21
65112	31.5783	-1.14171	0.410029	-2.78446	0.00536166	0.0783401	Pmepa1	prostate transmembrane protein, androgen induced 1
17474	21.668	1.17772	0.422993	2.78424	0.00536527	0.0783401	Clec4d	C-type lectin domain family 4, member d
12211	1633.37	0.619356	0.222523	2.78333	0.00538035	0.0784721	Birc6	baculoviral IAP repeat-containing 6
64602	391.14	0.876063	0.314846	2.78251	0.00539403	0.0785832	Ireb2	iron responsive element binding protein 2
57247	333.3	-0.72625	0.261086	-2.78165	0.0054084	0.0787041	Zfp276	zinc finger protein (C2H2 type) 276
57813	1065.4	-0.82411	0.296308	-2.78126	0.0054148	0.0787088	Tk2	thymidine kinase 2, mitochondrial
140483	380.141	0.999922	0.359808	2.77905	0.00545189	0.0791422	Hnmt	histamine N-methyltransferase
17279	138.532	1.14634	0.412537	2.77875	0.00545682	0.0791422	Melk	maternal embryonic leucine zipper kinase
353156	1853	-0.658827	0.237213	-2.77737	0.0054801	0.0793499	Egfl7	EGF-like domain 7
171282	56.3075	-1.15916	0.417445	-2.77679	0.00548984	0.0793499	Acot4	acyl-CoA thioesterase 4
66939	1111.29	-0.644667	0.232207	-2.77626	0.00549887	0.0793499	Aagab	alpha- and gamma-adaptin binding protein
83431	1307.48	-0.524228	0.188867	-2.77565	0.00550919	0.0793499	Ndel1	nuclear distribution gene E-like homolog 1 (A. nidulans)
20846	2820.08	0.536543	0.19334	2.77512	0.00551811	0.0793499	Stat1	signal transducer and activator of transcription 1
69368	1134.39	0.821927	0.296186	2.77504	0.00551954	0.0793499	Wdfy1	WD repeat and FYVE domain containing 1
226594	1168.76	-0.75474	0.271977	-2.77502	0.00551988	0.0793499	Rcsd1	RCSD domain containing 1
23834	190.502	0.867775	0.312738	2.77476	0.00552417	0.0793499	Cdc6	cell division cycle 6
70484	216.669	-0.833455	0.300383	-2.77464	0.00552622	0.0793499	Slc35d2	solute carrier family 35, member D2
240613	195.657	0.983428	0.354484	2.77425	0.00553289	0.0793578	9930021J03Rik	RIKEN cDNA 9930021J03 gene
64075	33.8725	-1.17964	0.425328	-2.77348	0.00554596	0.0794218	Smoc1	SPARC related modular calcium binding 1
20343	212.117	1.01684	0.366658	2.77327	0.0055496	0.0794218	Sell	selectin, lymphocyte
66904	367.786	-0.741644	0.267509	-2.7724	0.0055644	0.079528	Pccb	propionyl Coenzyme A carboxylase, beta polypeptide
67052	298.224	0.942534	0.340046	2.77179	0.00557493	0.079528	Ndc80	NDC80 homolog, kinetochore complex component (S. cerevisiae)
107239	255.765	-0.612886	0.221118	-2.77176	0.00557542	0.079528	Carns1	carnosine synthase 1
433375	4911.24	-0.635582	0.229372	-2.77097	0.00558903	0.0796068	Creg1	cellular repressor of E1A-stimulated genes 1
100043189	158.232	-0.872543	0.314954	-2.77038	0.00559908	0.0796068	Gm4285	predicted gene 4285
338354	189.765	0.829889	0.29956	2.77036	0.00559937	0.0796068	Zfp780b	zinc finger protein 780B
56631	7.25719	1.1854	0.427916	2.77017	0.00560262	NA	Trim17	tripartite motif-containing 17
240327	532.107	1.00397	0.362642	2.76849	0.00563173	0.0799458	Gm4951	predicted gene 4951
29870	116.982	0.951464	0.343704	2.76827	0.00563554	0.0799458	Gtse1	G two S phase expressed protein 1
16643	5.19397	1.1132	0.402257	2.76739	0.00565063	NA	Klrd1	killer cell lectin-like receptor, subfamily D, member 1
77286	72.991	1.06796	0.385935	2.76721	0.00565378	0.0801169	Nkrf	NF-kappaB repressing factor
19376	75.0104	-1.0671	0.385728	-2.76646	0.00566691	0.0802005	Rab34	RAB34, member RAS oncogene family
100710	639.231	0.842937	0.304732	2.76616	0.00567205	0.0802005	Pds5b	PDS5, regulator of cohesion maintenance, homolog B (S. cerevisiae)
22068	1442.92	-0.54706	0.19781	-2.76559	0.00568199	0.0802414	Trpc6	transient receptor potential cation channel, subfamily C, member 6
71918	103.939	-0.865176	0.312891	-2.76511	0.00569044	0.0802414	Zcchc24	zinc finger, CCHC domain containing 24
58861	9.76187	1.071	0.387335	2.76505	0.00569134	NA	Cysltr1	cysteinyl leukotriene receptor 1
229900	1471.5	0.835715	0.302272	2.76478	0.00569617	0.0802414	Gbp7	guanylate binding protein 7
52120	788.349	-0.926309	0.335107	-2.76422	0.0057059	0.0802414	Hgsnat	heparan-alpha-glucosaminide N-acetyltransferase
207596	46.0882	0.932611	0.337409	2.76404	0.00570913	0.0802414	Thsd4	thrombospondin, type I, domain containing 4
71934	193.776	0.936742	0.338924	2.76387	0.00571208	0.0802414	Car13	carbonic anhydrase 13
73504	4.54474	-1.11617	0.404071	-2.7623	0.00573953	NA	1700071M16Rik	RIKEN cDNA 1700071M16 gene
68735	263.01	0.900946	0.326167	2.76222	0.00574094	0.0805596	Mrps18c	mitochondrial ribosomal protein S18C
228026	2254.36	-0.821415	0.297614	-2.76	0.0057802	0.0809463	Pdk1	pyruvate dehydrogenase kinase, isoenzyme 1
16570	210.167	-0.820455	0.297339	-2.75933	0.00579206	0.0809463	Kif3c	kinesin family member 3C
16559	118.724	-0.923724	0.33479	-2.75911	0.00579584	0.0809463	Kif17	kinesin family member 17
219228	16.8355	1.19363	0.432646	2.75892	0.00579932	0.0809463	Pcdh17	protocadherin 17
19358	718.387	-0.492289	0.178437	-2.7589	0.00579972	0.0809463	Rad23a	RAD23a homolog (S. cerevisiae)
93694	77.1552	1.05168	0.381456	2.75701	0.00583333	0.0813279	Clec2d	C-type lectin domain family 2, member d
67849	234.877	0.789433	0.286411	2.75629	0.00584606	0.0814179	Cdca5	cell division cycle associated 5
234663	765.021	-0.551524	0.200302	-2.75346	0.00589694	0.0819993	Dync1li2	dynein, cytoplasmic 1 light intermediate chain 2
27428	119.307	-0.953408	0.346338	-2.75282	0.00590841	0.0819993	Shroom3	shroom family member 3
15395	831.035	-0.734724	0.266945	-2.75234	0.00591713	0.0819993	Hoxa10	homeobox A10
381680	126.942	0.825231	0.29984	2.75224	0.00591892	0.0819993	Nxpe5	neurexophilin and PC-esterase domain family, member 5
233529	101.422	0.936362	0.340222	2.75221	0.00591943	0.0819993	Kctd14	potassium channel tetramerisation domain containing 14
112415	60.8728	1.07477	0.390852	2.74982	0.00596278	0.082505	C030039L03Rik	RIKEN cDNA C030039L03 gene
27419	832.11	-0.864411	0.314389	-2.7495	0.00596866	0.082505	Naglu	alpha-N-acetylglucosaminidase (Sanfilippo disease IIIB)
73656	143.095	1.0931	0.397651	2.74889	0.00597983	0.0825714	Ms4a6c	membrane-spanning 4-domains, subfamily A, member 6C
56149	451.809	-0.833511	0.303287	-2.74825	0.00599135	0.0826424	Grasp	GRP1 (general receptor for phosphoinositides 1)-associated scaffold protein
20877	385.685	1.07099	0.389909	2.74677	0.00601855	0.0829294	Aurkb	aurora kinase B
282663	5.95867	1.16822	0.425551	2.7452	0.00604749	NA	Serpinb1b	serine (or cysteine) peptidase inhibitor, clade B, member 1b
67797	588.664	0.744445	0.271217	2.74483	0.00605414	0.083259	Snrnp48	small nuclear ribonucleoprotein 48 (U11/U12)
100041678	38.2439	1.10737	0.40349	2.74448	0.00606068	0.083259	Gm3500	predicted gene 3500
26879	65.8612	-1.055	0.384512	-2.74374	0.00607437	0.083259	B3galnt1	UDP-GalNAc:betaGlcNAc beta 1,3-galactosaminyltransferase, polypeptide 1
15944	1195.9	0.871302	0.317581	2.74355	0.00607779	0.083259	Irgm1	immunity-related GTPase family M member 1
70314	995.741	-0.690108	0.251578	-2.74311	0.00608597	0.083259	Rabep2	rabaptin, RAB GTPase binding effector protein 2
12014	131.416	0.886821	0.32333	2.74277	0.00609231	0.083259	Bach2	BTB and CNC homology 2
76857	128.834	1.04509	0.381052	2.74264	0.00609479	0.083259	Spopl	speckle-type POZ protein-like
52187	33.6943	-1.18595	0.432476	-2.74224	0.00610226	0.083259	Rragd	Ras-related GTP binding D
17260	2949.9	0.621665	0.226713	2.74208	0.00610522	0.083259	Mef2c	myocyte enhancer factor 2C
51788	8799.01	0.838177	0.305681	2.742	0.00610669	0.083259	H2afz	H2A histone family, member Z
16157	1057.27	-0.55741	0.203322	-2.74151	0.00611567	0.0832938	Il11ra1	interleukin 11 receptor, alpha chain 1
239099	441.66	-0.684458	0.249739	-2.74069	0.00613097	0.0833278	Homez	homeodomain leucine zipper-encoding gene
73431	141.638	-0.980822	0.357876	-2.74067	0.00613136	0.0833278	1700052K11Rik	RIKEN cDNA 1700052K11 gene
29857	214.67	-0.852302	0.311041	-2.74016	0.00614099	0.0833278	Mapk12	mitogen-activated protein kinase 12
14235	138.596	0.989505	0.361133	2.74	0.00614387	0.0833278	Foxm1	forkhead box M1
218397	633.744	0.88868	0.324417	2.73931	0.00615683	0.0834164	Rasa1	RAS p21 protein activator 1
319504	14.0122	1.14515	0.418306	2.73759	0.00618909	0.0837659	Nrcam	neuronal cell adhesion molecule
224088	173.26	0.793996	0.290184	2.73618	0.00621565	0.0840186	Atp13a3	ATPase type 13A3
547127	128.983	0.973216	0.355719	2.73591	0.00622072	0.0840186	Tmem181b-ps	transmembrane protein 181B, pseudogene
83602	395.414	0.714027	0.261091	2.73478	0.00624216	0.0842205	Gtf2a1	general transcription factor II A, 1
78558	69.8427	-1.17315	0.429158	-2.7336	0.00626465	0.0843639	Htra3	HtrA serine peptidase 3
236511	468.288	0.770446	0.281849	2.73354	0.0062658	0.0843639	Ago1	argonaute RISC catalytic subunit 1
98845	238.524	-0.648979	0.237468	-2.73292	0.00627763	0.0844355	Eps8l2	EPS8-like 2
326622	433.676	0.876122	0.320954	2.72974	0.00633837	0.0851048	Upf2	UPF2 regulator of nonsense transcripts homolog (yeast)
16362	2009.78	-0.561922	0.205878	-2.72939	0.00634524	0.0851048	Irf1	interferon regulatory factor 1
56070	1837.23	0.637969	0.233749	2.72929	0.00634709	0.0851048	Tcerg1	transcription elongation regulator 1 (CA150)
56307	3208.03	0.786561	0.288461	2.72675	0.00639615	0.085674	Metap2	methionine aminopeptidase 2
217378	493.221	-0.732045	0.268567	-2.72574	0.00641566	0.0858467	Dnajc27	DnaJ (Hsp40) homolog, subfamily C, member 27
72567	2329.64	0.753715	0.276574	2.72518	0.00642656	0.0859039	Bclaf1	BCL2-associated transcription factor 1
735274	910.001	0.835799	0.307065	2.7219	0.00649085	0.0866739	Mir684-1	microRNA 684-1
70381	607.379	-0.668813	0.245796	-2.72101	0.00650836	0.0868183	Tecpr1	tectonin beta-propeller repeat containing 1
106672	308.025	-0.654198	0.240654	-2.71842	0.0065595	0.0873562	AI413582	expressed sequence AI413582
544963	1422.58	0.660575	0.243012	2.71828	0.00656216	0.0873562	Iqgap2	IQ motif containing GTPase activating protein 2
72097	11.3724	1.16562	0.428978	2.71721	0.00658349	0.0875502	2010300C02Rik	RIKEN cDNA 2010300C02 gene
71398	184.837	1.02625	0.377822	2.71622	0.00660314	0.0877216	5430427O19Rik	RIKEN cDNA 5430427O19 gene
13036	258.467	-0.95093	0.350139	-2.71587	0.00661023	0.0877259	Ctsh	cathepsin H
71446	661.854	-0.627265	0.231021	-2.71519	0.00662376	0.0878156	Wrb	tryptophan rich basic protein
622404	610.438	-0.600278	0.221132	-2.71456	0.00663629	0.0878919	Ccdc107	coiled-coil domain containing 107
240832	1091.97	0.637695	0.235028	2.71328	0.00666214	0.0880083	Tor1aip2	torsin A interacting protein 2
26897	529.698	-0.865512	0.318997	-2.71323	0.00666313	0.0880083	Acot1	acyl-CoA thioesterase 1
232748	28.0882	1.1669	0.430108	2.71304	0.00666689	0.0880083	Tcaf2	TRPM8 channel-associated factor 2
100504069	19.2926	1.16718	0.430253	2.71278	0.00667223	0.0880083	Gm15915	predicted gene 15915
66412	1244.37	-0.852987	0.314517	-2.71205	0.00668676	0.0880364	Arrdc4	arrestin domain containing 4
18440	83.7071	-1.00652	0.371138	-2.712	0.00668794	0.0880364	P2rx6	purinergic receptor P2X, ligand-gated ion channel, 6
14727	29.9329	1.15773	0.427027	2.71114	0.00670531	0.0881754	Gp49a	glycoprotein 49 A
17218	2251.47	0.62145	0.229401	2.70902	0.00674829	0.0886507	Mcm5	minichromosome maintenance deficient 5, cell division cycle 46 (S. cerevisiae)
13821	59.1402	-0.955698	0.352868	-2.70837	0.00676138	0.0887329	Epb4.1l1	erythrocyte protein band 4.1-like 1
102566	325.199	-0.864804	0.319497	-2.70676	0.00679424	0.089074	Ano10	anoctamin 10
68134	790.293	0.795338	0.293885	2.70629	0.00680392	0.0891107	Upf3b	UPF3 regulator of nonsense transcripts homolog B (yeast)
68910	1092.52	-0.766326	0.283378	-2.70425	0.00684586	0.0895695	Zfp467	zinc finger protein 467
102595	1925.44	-0.583609	0.215936	-2.70269	0.00687806	0.0899002	Plekho2	pleckstrin homology domain containing, family O member 2
12454	67.4476	0.914958	0.33868	2.70154	0.00690189	0.0899636	Ccnk	cyclin K
319520	348.068	-0.712365	0.263731	-2.70111	0.00691082	0.0899636	Dusp4	dual specificity phosphatase 4
74107	154.871	1.10537	0.409242	2.70102	0.00691268	0.0899636	Cep55	centrosomal protein 55
735265	979.592	0.980144	0.362905	2.70083	0.00691665	0.0899636	Mir703	microRNA 703
22290	397.588	0.983073	0.363995	2.70078	0.00691761	0.0899636	Uty	ubiquitously transcribed tetratricopeptide repeat gene, Y chromosome
242248	60.9347	-1.15606	0.428319	-2.69907	0.00695341	0.0903385	Bank1	B cell scaffold protein with ankyrin repeats 1
50907	1067.08	-0.583553	0.216235	-2.6987	0.00696108	0.0903477	Preb	prolactin regulatory element binding
56095	757.086	0.819074	0.303557	2.69826	0.00697039	0.090378	Ftsj3	FtsJ homolog 3 (E. coli)
16164	17.0411	1.05317	0.390628	2.69608	0.00701601	0.0908787	Il13ra1	interleukin 13 receptor, alpha 1
19712	1032.17	-0.667246	0.247593	-2.69493	0.0070404	0.0910544	Rest	RE1-silencing transcription factor
237107	1016.81	0.552588	0.205059	2.69477	0.00704362	0.0910544	Gnl3l	guanine nucleotide binding protein-like 3 (nucleolar)-like
236312	30.147	1.10576	0.410644	2.69274	0.00708672	0.0915204	Pyhin1	pyrin and HIN domain family, member 1
215494	883.455	-0.536456	0.199345	-2.6911	0.0071217	0.0918756	Pomgnt2	protein O-linked mannose beta 1,4-N-acetylglucosaminyltransferase 2
80987	332.985	-1.01744	0.378119	-2.69079	0.0071284	0.0918756	Nckipsd	NCK interacting protein with SH3 domain
18195	770.735	0.555092	0.206433	2.68897	0.00716723	0.0922844	Nsf	N-ethylmaleimide sensitive fusion protein
207958	160.663	0.743	0.276398	2.68815	0.00718494	0.0924206	Alg11	asparagine-linked glycosylation 11 (alpha-1,2-mannosyltransferase)
74149	206.814	0.943833	0.351206	2.6874	0.00720101	0.0925355	Zfp946	zinc finger protein 946
53379	12588.2	0.640326	0.238338	2.68664	0.00721756	0.0926564	Hnrnpa2b1	heterogeneous nuclear ribonucleoprotein A2/B1
66580	501.548	0.722086	0.268837	2.68596	0.00723212	0.0927514	Esf1	ESF1, nucleolar pre-rRNA processing protein, homolog (S. cerevisiae)
69894	104.82	-0.902382	0.336146	-2.6845	0.00726393	0.0930673	2010107G23Rik	RIKEN cDNA 2010107G23 gene
12572	697.19	0.604672	0.225282	2.68407	0.00727329	0.0930953	Cdk7	cyclin-dependent kinase 7
20947	1008.23	-0.447398	0.166714	-2.68363	0.00728281	0.0931251	Swap70	SWA-70 protein
67487	163.879	0.924385	0.344519	2.68312	0.00729395	0.0931757	Dhx40	DEAH (Asp-Glu-Ala-His) box polypeptide 40
23938	1554.24	-0.634572	0.236567	-2.68242	0.00730909	0.0932773	Map2k5	mitogen-activated protein kinase kinase 5
59010	445.886	-0.627969	0.234136	-2.68207	0.00731672	0.0932827	Sqrdl	sulfide quinone reductase-like (yeast)
77521	94.6133	-0.902781	0.336669	-2.68151	0.00732916	0.0933496	Mtus2	microtubule associated tumor suppressor candidate 2
14004	2430.24	0.789792	0.294602	2.68088	0.00734291	0.0933698	Chchd2	coiled-coil-helix-coiled-coil-helix domain containing 2
100039123	70.8815	0.942036	0.351404	2.68078	0.00734515	0.0933698	Gm14295	predicted gene 14295
26885	862.717	0.538508	0.200925	2.68015	0.007359	0.0934542	Casp8ap2	caspase 8 associated protein 2
18673	659.363	0.626258	0.233874	2.67775	0.00741178	0.0940324	Phb	prohibitin
15382	2494.05	0.776125	0.289937	2.67687	0.00743124	0.0941872	Hnrnpa1	heterogeneous nuclear ribonucleoprotein A1
53978	81.6877	0.742913	0.277641	2.6758	0.00745509	0.0943972	Lpar2	lysophosphatidic acid receptor 2
98388	179.437	-0.859356	0.321232	-2.67519	0.00746864	0.0944765	Chst10	carbohydrate sulfotransferase 10
74187	279.8	0.546217	0.204355	2.67288	0.00752027	0.0950369	Katnb1	katanin p80 (WD40-containing) subunit B 1
320365	244.043	-0.730212	0.273322	-2.67162	0.00754869	0.0953031	Fry	furry homolog (Drosophila)
671232	8.39283	1.09811	0.411044	2.67152	0.00755079	NA	Topaz1	testis and ovary specific PAZ domain containing 1
57765	6.9296	1.02671	0.384392	2.67099	0.00756268	NA	Tbx21	T-box 21
19870	18.0566	1.154	0.432104	2.67064	0.00757062	0.0953679	Snord73a	small nucleolar RNA, C/D box U73A
20639	780.784	0.779572	0.291916	2.67054	0.00757295	0.0953679	Snrpb2	U2 small nuclear ribonucleoprotein B
14128	14.846	-1.14787	0.429848	-2.67041	0.00757589	0.0953679	Fcer2a	Fc receptor, IgE, low affinity II, alpha polypeptide
215693	381.104	-0.68616	0.256985	-2.67004	0.00758433	0.0953816	Zmat1	zinc finger, matrin type 1
106344	623.143	0.575151	0.215546	2.66835	0.00762252	0.0957689	Rfc4	replication factor C (activator 1) 4
24015	1474.64	0.560282	0.210057	2.66728	0.00764675	0.0959804	Abce1	ATP-binding cassette, sub-family E (OABP), member 1
18566	22.8966	1.09473	0.410497	2.66685	0.00765666	0.0960119	Pdcd1	programmed cell death 1
69568	271.23	0.807685	0.30299	2.66571	0.0076825	0.096148	Vkorc1l1	vitamin K epoxide reductase complex, subunit 1-like 1
69900	335.866	-0.71953	0.269943	-2.66548	0.00768775	0.096148	Mfsd11	major facilitator superfamily domain containing 11
30059	375.322	0.648651	0.243375	2.66523	0.00769358	0.096148	Timm10	translocase of inner mitochondrial membrane 10
100233208	307.837	0.995744	0.373627	2.66507	0.00769718	0.096148	Gm10778	predicted gene 10778
76846	12186	-0.429122	0.16112	-2.66337	0.00773619	0.0965422	Rps9	ribosomal protein S9
16818	230.891	0.887157	0.333173	2.66275	0.00775054	0.0966141	Lck	lymphocyte protein tyrosine kinase
56353	174.838	0.763567	0.286796	2.66241	0.00775835	0.0966141	Rybp	RING1 and YY1 binding protein
11852	2211.02	-0.784425	0.294658	-2.66215	0.0077643	0.0966141	Rhob	ras homolog gene family, member B
67451	112.823	-0.860751	0.32337	-2.66181	0.0077721	0.0966185	Pkp2	plakophilin 2
74637	166.639	-0.672701	0.252873	-2.66023	0.0078087	0.0969791	Shpk	sedoheptulokinase
50754	93.6448	0.88925	0.334315	2.65991	0.00781607	0.0969791	Fbxw7	F-box and WD-40 domain protein 7
100036521	165.071	0.910731	0.342472	2.65928	0.00783067	0.097025	Umad1	UMAP1-MVP12 associated (UMA) domain containing 1
30944	150.716	0.969702	0.364695	2.65894	0.00783877	0.097025	Zfp354c	zinc finger protein 354C
94093	516.565	0.932997	0.35093	2.65864	0.00784562	0.097025	Trim33	tripartite motif-containing 33
55946	412.239	0.80312	0.302099	2.65847	0.0078497	0.097025	Ap3m1	adaptor-related protein complex 3, mu 1 subunit
170719	1333.17	0.734676	0.276412	2.6579	0.00786297	0.0970965	Oxr1	oxidation resistance 1
52635	502.468	0.683821	0.257338	2.65728	0.0078773	0.0971352	Esyt2	extended synaptotagmin-like protein 2
211660	248.886	0.915009	0.344361	2.65712	0.00788109	0.0971352	Cspp1	centrosome and spindle pole associated protein 1
105522	386.102	0.779374	0.293386	2.65648	0.00789608	0.0972275	Ankrd28	ankyrin repeat domain 28
26874	34.1411	1.14121	0.429819	2.6551	0.00792843	0.0975332	Abcd2	ATP-binding cassette, sub-family D (ALD), member 2
20683	509.866	0.967195	0.365038	2.64957	0.00805933	0.0990496	Sp1	trans-acting transcription factor 1
229694	176.615	1.10898	0.418663	2.64886	0.00807647	0.0991662	AI504432	expressed sequence AI504432
16478	856.89	-0.901797	0.340726	-2.6467	0.00812822	0.0995016	Jund	jun D proto-oncogene
69534	273.071	-0.607951	0.229713	-2.64656	0.00813145	0.0995016	Avpi1	arginine vasopressin-induced 1
68075	143.983	-0.763068	0.288327	-2.64654	0.00813201	0.0995016	Lurap1	leucine rich adaptor protein 1
50760	146.127	-0.859994	0.32498	-2.6463	0.00813786	0.0995016	Fbxo17	F-box protein 17
72962	282.773	-0.666601	0.251917	-2.64612	0.00814216	0.0995016	Tymp	thymidine phosphorylase
72949	811.936	0.601893	0.22749	2.6458	0.00814983	0.0995016	Ccnt2	cyclin T2
229593	712.049	0.873115	0.330136	2.64471	0.00817606	0.0996169	Golph3l	golgi phosphoprotein 3-like
77832	174.764	-0.689891	0.260878	-2.6445	0.00818118	0.0996169	Tchp	trichoplein, keratin filament binding
12704	212.043	0.924582	0.349641	2.64437	0.00818421	0.0996169	Cit	citron
630579	546.376	1.06947	0.404467	2.64413	0.00819001	0.0996169	Zfp808	zinc finger protein 80
320088	119.3	0.936307	0.354196	2.64347	0.00820605	0.0997185	C030034L19Rik	RIKEN cDNA C030034L19 gene
241846	104.872	-1.03361	0.391312	-2.6414	0.00825631	0.100176	Lsm14b	LSM14 homolog B (SCD6, S. cerevisiae)
14433	914.422	0.467001	0.176816	2.64117	0.00826198	0.100176	Gapdh	glyceraldehyde-3-phosphate dehydrogenase
66129	622.127	-0.757383	0.286782	-2.64097	0.0082669	0.100176	Aaed1	AhpC/TSA antioxidant enzyme domain containing 1
16563	485.573	0.804468	0.304662	2.64053	0.00827762	0.100212	Kif2a	kinesin family member 2A
17829	30.015	1.10061	0.416936	2.63976	0.0082965	0.100321	Muc1	mucin 1, transmembrane
14950	4798.63	-0.644223	0.244067	-2.63953	0.00830201	0.100321	H13	histocompatibility 13
73061	31.9602	1.0343	0.391944	2.63889	0.00831777	0.100417	3110007F17Rik	RIKEN cDNA 3110007F17 gene
100169	458.665	0.609752	0.231176	2.63762	0.00834911	0.100702	Phactr4	phosphatase and actin regulator 4
233065	517.9	-0.45107	0.171069	-2.63677	0.00836993	0.100859	Alkbh6	alkB, alkylation repair homolog 6 (E. coli)
13358	2951.95	-0.680732	0.258218	-2.63627	0.00838225	0.100914	Slc25a1	solute carrier family 25 (mitochondrial carrier, citrate transporter), member 1
26379	166.232	-0.726575	0.275676	-2.63561	0.00839851	0.100946	Esrra	estrogen related receptor, alpha
11569	257.686	0.868682	0.329622	2.63539	0.00840405	0.100946	Aebp2	AE binding protein 2
98193	2955.59	-0.548071	0.207979	-2.63522	0.00840825	0.100946	Dcaf8	DDB1 and CUL4 associated factor 8
57782	286.446	-0.695999	0.264178	-2.63459	0.00842397	0.101041	Rbak	RB-associated KRAB repressor
20679	493.967	0.88326	0.335383	2.63359	0.00844886	0.101172	Sox6	SRY (sex determining region Y)-box 6
80287	1224.38	0.825289	0.313379	2.63352	0.00845052	0.101172	Apobec3	apolipoprotein B mRNA editing enzyme, catalytic polypeptide 3
67887	5744.66	-0.626637	0.237977	-2.63319	0.00845877	0.101177	Saraf	store-operated calcium entry-associated regulatory factor
99311	1987.08	-0.49279	0.187205	-2.63235	0.00847971	0.101334	Commd7	COMM domain containing 7
20555	40.0201	1.11671	0.424435	2.63105	0.00851212	0.101628	Slfn1	schlafen 1
11966	1774.69	-0.65063	0.247355	-2.63035	0.00852969	0.101744	Atp6v1b2	ATPase, H+ transporting, lysosomal V1 subunit B2
14198	57.4286	-0.806855	0.3069	-2.62904	0.00856254	0.102042	Fhit	fragile histidine triad gene
52666	128.892	-0.974029	0.370632	-2.62802	0.00858833	0.102256	Arhgef25	Rho guanine nucleotide exchange factor (GEF) 25
67095	201.471	0.738569	0.281089	2.62753	0.00860084	0.102311	Trak1	trafficking protein, kinesin binding 1
54201	615.079	-0.909259	0.346322	-2.62547	0.00865289	0.102608	Zfp316	zinc finger protein 316
73833	425.162	-0.695028	0.26473	-2.62542	0.00865427	0.102608	Fam98c	family with sequence similarity 98, member C
21678	50.9633	-1.07351	0.408936	-2.62514	0.00866142	0.102608	Tead3	TEA domain family member 3
15284	108.298	-0.780117	0.297197	-2.62492	0.00866693	0.102608	Hlx	H2.0-like homeobox
78757	1178.5	0.680095	0.259122	2.62461	0.00867487	0.102608	Rictor	RPTOR independent companion of MTOR, complex 2
106639	635.764	-0.718564	0.273804	-2.62437	0.00868088	0.102608	Vmac	vimentin-type intermediate filament associated coiled-coil protein
192174	482.043	0.612526	0.2334	2.62436	0.00868127	0.102608	Rwdd4a	RWD domain containing 4A
241128	10.6514	1.11363	0.424432	2.62382	0.00869508	NA	Fam124b	family with sequence similarity 124, member B
194908	108.953	-0.783262	0.298715	-2.62211	0.00873883	0.103195	Pld6	phospholipase D family, member 6
320538	534.838	0.740581	0.282501	2.62151	0.00875401	0.10328	Ubn2	ubinuclein 2
76843	817.187	0.726797	0.277347	2.62053	0.00877926	0.103484	Dtl	denticleless homolog (Drosophila)
73744	797.733	-0.560577	0.213943	-2.62021	0.00878747	0.103486	Man2c1	mannosidase, alpha, class 2C, member 1
68144	12.7076	1.1311	0.432081	2.6178	0.00884997	0.104105	5031426D15Rik	RIKEN cDNA 5031426D15 gene
20641	1281.05	0.873276	0.333685	2.61707	0.00886888	0.104105	Snrpd1	small nuclear ribonucleoprotein D1
16678	28.8935	-0.963811	0.368296	-2.61694	0.00887209	0.104105	Krt1	keratin 1
80985	838.52	0.770023	0.294245	2.61694	0.00887212	0.104105	Trim44	tripartite motif-containing 44
170833	334.386	-0.65163	0.249188	-2.61501	0.00892246	0.104601	Hook2	hook homolog 2 (Drosophila)
74753	232.231	-0.761893	0.291546	-2.61329	0.00896759	0.105035	5830415F09Rik	RIKEN cDNA 5830415F09 gene
330959	226.406	0.716697	0.274298	2.61284	0.00897941	0.105068	Snapc5	small nuclear RNA activating complex, polypeptide 5
327747	71.843	-1.06455	0.407473	-2.61255	0.00898687	0.105068	Mettl24	methyltransferase like 24
72655	615.059	0.79817	0.305548	2.61226	0.00899469	0.105068	Snhg5	small nucleolar RNA host gene 5
60525	975.38	-0.535842	0.205257	-2.6106	0.00903848	0.105397	Acss2	acyl-CoA synthetase short-chain family member 2
74133	341.311	-0.777184	0.297707	-2.61057	0.00903918	0.105397	Smg8	smg-8 homolog, nonsense mediated mRNA decay factor (C. elegans)
56371	1852.61	-0.717602	0.275349	-2.60615	0.00915653	0.106668	Fzr1	fizzy/cell division cycle 20 related 1 (Drosophila)
216964	748.656	-0.738612	0.283474	-2.60557	0.00917211	0.106668	Trp53i13	transformation related protein 53 inducible protein 13
21372	1609.79	-0.65467	0.25126	-2.60554	0.00917284	0.106668	Tbl1x	transducin (beta)-like 1 X-linked
70005	587.81	0.837362	0.321679	2.6031	0.00923842	0.107335	Znf41-ps	ZNF41, pseudogene
26557	15.8736	1.10242	0.423609	2.60245	0.00925608	0.107424	Homer2	homer homolog 2 (Drosophila)
72826	469.539	0.830929	0.319344	2.60198	0.00926861	0.107424	Fam76b	family with sequence similarity 76, member B
12527	1691.96	0.407005	0.156426	2.6019	0.00927099	0.107424	Cd9	CD9 antigen
77015	195.227	-0.95253	0.366203	-2.6011	0.0092926	0.107511	Mpped2	metallophosphoesterase domain containing 2
319622	154.026	0.758425	0.291589	2.60101	0.00929509	0.107511	Itpripl2	inositol 1,4,5-triphosphate receptor interacting protein-like 2
19348	234.622	0.910479	0.350184	2.60001	0.00932224	0.107603	Kif20a	kinesin family member 20A
67824	463.499	0.739864	0.284578	2.59987	0.00932604	0.107603	Nmral1	NmrA-like family domain containing 1
271005	304.095	-0.968437	0.372505	-2.5998	0.00932795	0.107603	Klhdc1	kelch domain containing 1
432467	286.808	-0.656659	0.252749	-2.59807	0.00937491	0.107958	Hnrnph3	heterogeneous nuclear ribonucleoprotein H3
434858	1370.18	0.835965	0.321766	2.59806	0.00937535	0.107958	Gm5643	heterogeneous nuclear ribonucleoprotein A1 pseudogene
244646	11.7652	1.11787	0.430348	2.5976	0.00938777	0.107969	Pkd1l3	polycystic kidney disease 1 like 3
76131	99.7845	1.04509	0.402364	2.59737	0.009394	0.107969	Depdc1a	DEP domain containing 1a
277414	1800.65	-0.686637	0.264394	-2.59702	0.00940359	0.107969	Trp53i11	transformation related protein 53 inducible protein 11
208795	1256.98	-0.708995	0.273048	-2.59659	0.00941537	0.107969	Tmem63a	transmembrane protein 63a
14768	1136.19	-0.631194	0.243094	-2.5965	0.00941796	0.107969	Lancl1	LanC (bacterial lantibiotic synthetase component C)-like 1
17535	338.575	0.71987	0.277316	2.59585	0.0094357	0.108077	Mre11a	meiotic recombination 11 homolog A (S. cerevisiae)
109229	167.791	0.733516	0.282695	2.59473	0.00946651	0.108334	Fam118b	family with sequence similarity 118, member B
23885	404.853	0.910672	0.351092	2.59382	0.00949152	0.108349	Gmcl1	germ cell-less homolog 1 (Drosophila)
227622	603.29	-0.563124	0.21713	-2.59349	0.00950069	0.108349	BC029214	cDNA sequence BC029214
666938	166.585	0.736084	0.283847	2.59324	0.00950755	0.108349	Bend4	BEN domain containing 4
237823	929.511	0.613367	0.23653	2.59319	0.00950907	0.108349	Pfas	phosphoribosylformylglycinamidine synthase (FGAR amidotransferase)
626848	243.743	0.986347	0.380455	2.59255	0.00952681	0.108349	Etohi1	ethanol induced 1
626877	20.106	1.07494	0.414671	2.59228	0.00953413	0.108349	Gm14405	predicted gene 14405
100503380	533.703	0.848764	0.327441	2.59211	0.00953879	0.108349	Snhg4	small nucleolar RNA host gene 4
70081	79.3022	1.09445	0.422267	2.59184	0.00954654	0.108349	2210404O09Rik	RIKEN cDNA 2210404O09 gene
56503	502.655	0.805457	0.310793	2.59162	0.00955257	0.108349	Ankrd49	ankyrin repeat domain 49
77573	598.081	-0.654979	0.252753	-2.59137	0.00955934	0.108349	Vps33a	vacuolar protein sorting 33A (yeast)
52463	663.391	0.792334	0.305796	2.59105	0.00956831	0.108349	Tet1	tet methylcytosine dioxygenase 1
16185	53.6314	1.09685	0.423408	2.59053	0.00958279	0.108349	Il2rb	interleukin 2 receptor, beta chain
67563	463.263	-0.532841	0.205689	-2.59052	0.0095832	0.108349	Narfl	nuclear prelamin A recognition factor-like
16497	51.9852	0.941532	0.363461	2.59046	0.00958477	0.108349	Kcnab1	potassium voltage-gated channel, shaker-related subfamily, beta member 1
14455	5230.15	0.52133	0.201339	2.58931	0.00961691	0.108617	Gas5	growth arrest specific 5
214901	199.102	0.775423	0.29955	2.58863	0.00963599	0.108738	Chtf18	CTF18, chromosome transmission fidelity factor 18
75115	15.4777	1.11878	0.432289	2.58803	0.00965252	0.10883	4930509E16Rik	RIKEN cDNA 4930509E16 gene
20907	15.4128	-1.10314	0.426438	-2.58688	0.00968499	0.109101	Stx1a	syntaxin 1A (brain)
330301	48.7251	-1.11882	0.432589	-2.58634	0.00970012	0.109132	Zfp786	zinc finger protein 786
17158	83.6886	0.953045	0.368514	2.58618	0.00970452	0.109132	Man2a1	mannosidase 2, alpha 1
109006	643.397	0.581985	0.225088	2.58559	0.00972139	0.109187	Ciapin1	cytokine induced apoptosis inhibitor 1
68250	1376.7	0.53473	0.206826	2.58541	0.00972628	0.109187	Fam96a	family with sequence similarity 96, member A
56693	2500.52	-0.845201	0.326961	-2.58502	0.00973728	0.109216	Crtap	cartilage associated protein
66369	224.947	-0.682626	0.264142	-2.58432	0.0097572	0.109345	Dus2	dihydrouridine synthase 2
18439	44.2603	1.08659	0.420574	2.58359	0.00977774	0.10948	P2rx7	purinergic receptor P2X, ligand-gated ion channel, 7
56463	2721.44	-0.550957	0.21333	-2.58265	0.0098044	0.109684	Snd1	staphylococcal nuclease and tudor domain containing 1
228852	563.831	-0.798409	0.309216	-2.58204	0.00982175	0.109783	Ppp1r16b	protein phosphatase 1, regulatory (inhibitor) subunit 16B
21858	567.337	-0.714694	0.276844	-2.58158	0.00983492	0.109836	Timp2	tissue inhibitor of metalloproteinase 2
72454	839.636	-0.561721	0.21772	-2.58002	0.00987953	0.110239	Ccdc71	coiled-coil domain containing 71
75612	1476.05	-0.81747	0.316926	-2.57937	0.00989803	0.11033	Gns	glucosamine (N-acetyl)-6-sulfatase
21934	13.5301	1.08833	0.421974	2.57914	0.00990469	0.11033	Tnfrsf11a	tumor necrosis factor receptor superfamily, member 11a, NFKB activator
19248	354.097	0.827877	0.32107	2.5785	0.00992311	0.11044	Ptpn12	protein tyrosine phosphatase, non-receptor type 12
76580	1149.72	-0.661537	0.256706	-2.57702	0.00996557	0.110818	Mib2	mindbomb homolog 2 (Drosophila)
15476	130.987	-0.858005	0.333131	-2.57558	0.0100072	0.111185	Hs3st1	heparan sulfate (glucosamine) 3-O-sulfotransferase 1
22003	1432.57	-0.586535	0.228005	-2.57247	0.0100976	0.112052	Tpm1	tropomyosin 1, alpha
215654	6.86583	1.03037	0.400572	2.57224	0.0101044	NA	Cdh12	cadherin 12
19341	472.793	-0.725083	0.281897	-2.57215	0.0101069	0.112052	Rab4a	RAB4A, member RAS oncogene family
18148	10255.9	0.75151	0.292191	2.57199	0.0101117	0.112052	Npm1	nucleophosmin 1
20852	1269.75	-0.480505	0.186845	-2.57168	0.0101206	0.112052	Stat6	signal transducer and activator of transcription 6
16155	642.516	-0.628921	0.244582	-2.57141	0.0101284	0.112052	Il10rb	interleukin 10 receptor, beta
78798	867.585	-0.68023	0.264585	-2.57094	0.0101424	0.112111	Eml4	echinoderm microtubule associated protein like 4
230857	797.315	-0.474062	0.184494	-2.56953	0.0101837	0.112472	Ece1	endothelin converting enzyme 1
26875	42.2601	0.96219	0.374531	2.56905	0.0101976	0.11253	Pclo	piccolo (presynaptic cytomatrix protein)
68481	466.128	-1.03912	0.404704	-2.56761	0.0102401	0.112829	Mpzl1	myelin protein zero-like 1
67443	3399.14	-0.416694	0.162293	-2.56754	0.0102422	0.112829	Map1lc3b	microtubule-associated protein 1 light chain 3 beta
67023	1567.78	-0.473434	0.184559	-2.56522	0.0103111	0.113492	Use1	unconventional SNARE in the ER 1 homolog (S. cerevisiae)
382118	65.8998	-0.83988	0.327455	-2.56487	0.0103214	0.113509	Zkscan7	zinc finger with KRAB and SCAN domains 7
320150	536.907	0.764688	0.298201	2.56434	0.0103373	0.113587	Zdhhc17	zinc finger, DHHC domain containing 17
71175	1342.08	0.637064	0.248638	2.56222	0.0104006	0.114186	Nipbl	Nipped-B homolog (Drosophila)
56258	1247.77	0.900735	0.35167	2.56131	0.0104279	0.114256	Hnrnph2	heterogeneous nuclear ribonucleoprotein H2
69639	661.392	0.551689	0.2154	2.56123	0.0104303	0.114256	Exosc8	exosome component 8
53602	665.393	-0.652075	0.254605	-2.56112	0.0104334	0.114256	Hpcal1	hippocalcin-like 1
67884	318.505	-0.725111	0.283228	-2.56017	0.0104621	0.114398	1810043G02Rik	RIKEN cDNA 1810043G02 gene
103694	1119.71	-0.560858	0.219076	-2.56011	0.010464	0.114398	Tmed4	transmembrane emp24 protein transport domain containing 4
12530	357.909	-0.480617	0.187815	-2.55898	0.0104978	0.114671	Cdc25a	cell division cycle 25A
15563	3.64382	0.978336	0.382462	2.558	0.0105277	NA	Htr5a	5-hydroxytryptamine (serotonin) receptor 5A
100861615	36.7153	1.04266	0.407638	2.5578	0.0105336	0.114965	LOC100861615	alpha takusan-like
68180	583.063	-0.746072	0.291804	-2.55676	0.0105652	0.115213	Hyi	hydroxypyruvate isomerase homolog (E. coli)
230837	24.9946	-1.10533	0.432382	-2.55637	0.010577	0.115213	Asap3	ArfGAP with SH3 domain, ankyrin repeat and PH domain 3
208366	355.533	0.819766	0.3207	2.55618	0.010583	0.115213	Rpp40	ribonuclease P 40 subunit
26431	2070.45	-0.535958	0.209696	-2.55588	0.0105919	0.115214	Git2	G protein-coupled receptor kinase-interactor 2
214058	20.7994	1.03034	0.403193	2.55545	0.010605	0.115259	Megf11	multiple EGF-like-domains 11
17069	9548.16	0.607877	0.237917	2.555	0.0106188	0.115313	Ly6e	lymphocyte antigen 6 complex, locus E
94094	271.63	1.02219	0.400246	2.55391	0.010652	0.115537	Trim34a	tripartite motif-containing 34A
14755	1222.45	-0.520409	0.203785	-2.55372	0.0106579	0.115537	Pigq	phosphatidylinositol glycan anchor biosynthesis, class Q
67917	571.629	-0.796663	0.312026	-2.5532	0.0106739	0.115537	Zcchc3	zinc finger, CCHC domain containing 3
12215	3146.92	-0.5168	0.20243	-2.55298	0.0106807	0.115537	Bsg	basigin
67417	270.344	-0.6801	0.266406	-2.55287	0.010684	0.115537	Ears2	glutamyl-tRNA synthetase 2 (mitochondrial)(putative)
67420	1240.01	0.700075	0.274374	2.55154	0.0107248	0.115882	Far1	fatty acyl CoA reductase 1
16369	18.1019	-1.09507	0.429429	-2.55006	0.0107705	0.116206	Irs3	insulin receptor substrate 3
64292	127.503	-0.926624	0.363384	-2.54998	0.0107728	0.116206	Ptges	prostaglandin E synthase
23887	149.003	1.00355	0.393621	2.54953	0.0107868	0.116261	Ggt5	gamma-glutamyltransferase 5
18530	7.26723	0.998854	0.391814	2.5493	0.0107938	NA	Pcdh8	protocadherin 8
68298	855.583	0.68953	0.27053	2.54881	0.0108092	0.116394	Ncapd2	non-SMC condensin I complex, subunit D2
56716	179.872	0.71648	0.281187	2.54806	0.0108325	0.116394	Mlst8	MTOR associated protein, LST8 homolog (S. cerevisiae)
217333	4711.46	-0.782657	0.307163	-2.54802	0.0108337	0.116394	Trim47	tripartite motif-containing 47
11938	629.299	0.584332	0.229332	2.54797	0.0108351	0.116394	Atp2a2	ATPase, Ca++ transporting, cardiac muscle, slow twitch 2
73945	1747.54	0.744368	0.292204	2.54742	0.0108522	0.116482	Otud4	OTU domain containing 4
74691	10.1601	1.10048	0.432016	2.54732	0.0108553	NA	Tdrd9	tudor domain containing 9
19704	225.794	0.783761	0.307761	2.54666	0.0108759	0.11664	Upf1	UPF1 regulator of nonsense transcripts homolog (yeast)
71586	1075.95	0.651399	0.25582	2.54632	0.0108866	0.116657	Ifih1	interferon induced with helicase C domain 1
20167	31.6109	-0.992465	0.389867	-2.54565	0.0109074	0.116732	Rtn2	reticulon 2 (Z-band associated protein)
233276	280.656	0.6233	0.244862	2.54552	0.0109116	0.116732	Tubgcp5	tubulin, gamma complex associated protein 5
229279	492.492	0.814857	0.320168	2.54509	0.0109249	0.116732	Hnrnpa3	heterogeneous nuclear ribonucleoprotein A3
66311	266.342	0.813385	0.319608	2.54494	0.0109296	0.116732	Cenpw	centromere protein W
320624	10.9108	0.957986	0.376455	2.54476	0.0109354	NA	4930474G06Rik	RIKEN cDNA 4930474G06 gene
22688	827.828	0.769369	0.302375	2.54442	0.010946	0.116811	Zfp26	zinc finger protein 26
14681	4.46692	0.995617	0.391464	2.54332	0.0109805	NA	Gnao1	guanine nucleotide binding protein, alpha O
27386	28.8515	1.07671	0.423584	2.54191	0.0110248	0.117556	Npas3	neuronal PAS domain protein 3
20250	1893.09	0.635787	0.250189	2.54123	0.0110464	0.117608	Scd2	stearoyl-Coenzyme A desaturase 2
17768	137.697	1.00058	0.393747	2.54118	0.0110479	0.117608	Mthfd2	methylenetetrahydrofolate dehydrogenase (NAD+ dependent), methenyltetrahydrofolate cyclohydrolase
21897	10.3593	1.08069	0.425333	2.54082	0.0110593	NA	Tlr1	toll-like receptor 1
23894	537.361	0.657538	0.259034	2.53843	0.0111352	0.118355	Gtf2h2	general transcription factor II H, polypeptide 2
67629	436.457	0.858859	0.338348	2.53839	0.0111363	0.118355	Spc24	SPC24, NDC80 kinetochore complex component, homolog (S. cerevisiae)
67106	145.5	0.854729	0.336884	2.53716	0.0111755	0.118674	Zbtb8os	zinc finger and BTB domain containing 8 opposite strand
73683	576.632	-0.714399	0.281617	-2.53677	0.011188	0.118698	Atg16l2	autophagy related 16-like 2 (S. cerevisiae)
58800	1825.28	0.689683	0.271901	2.53652	0.011196	0.118698	Trpm7	transient receptor potential cation channel, subfamily M, member 7
103266	794.698	0.768026	0.302848	2.53601	0.0112124	0.118774	Tmem263	transmembrane protein 263
67873	905.449	-0.607416	0.239569	-2.53545	0.0112302	0.118808	Mri1	methylthioribose-1-phosphate isomerase homolog (S. cerevisiae)
264064	110.862	0.924625	0.364695	2.53534	0.0112339	0.118808	Cdk8	cyclin-dependent kinase 8
319719	256.28	-0.914271	0.360702	-2.5347	0.0112544	0.118913	Simc1	SUMO-interacting motifs containing 1
100043772	214.826	0.82856	0.326918	2.53446	0.0112622	0.118913	Zfp850	zinc finger protein 850
11555	888.955	-0.782491	0.308887	-2.53326	0.0113008	0.119224	Adrb2	adrenergic receptor, beta 2
224090	86.2276	-0.73875	0.291721	-2.53239	0.0113288	0.119349	Tmem44	transmembrane protein 44
70465	1555.31	0.511275	0.2019	2.53232	0.0113311	0.119349	Wdr77	WD repeat domain 77
69131	301.09	0.638365	0.25213	2.53189	0.0113449	0.119397	Cdk12	cyclin-dependent kinase 12
66142	1218.76	0.816966	0.322761	2.53118	0.0113681	0.119544	Cox7b	cytochrome c oxidase subunit VIIb
74781	1772.53	-0.811281	0.320627	-2.5303	0.0113967	0.119748	Wipi2	WD repeat domain, phosphoinositide interacting 2
18412	3356.06	-0.509096	0.20123	-2.52992	0.0114089	0.119765	Sqstm1	sequestosome 1
19230	635.443	0.680671	0.269074	2.52968	0.0114167	0.119765	Twf1	twinfilin, actin-binding protein, homolog 1 (Drosophila)
12512	1465.42	-0.522102	0.206489	-2.52847	0.0114562	0.120062	Cd63	CD63 antigen
67141	320.354	0.85967	0.340027	2.52824	0.0114635	0.120062	Fbxo5	F-box protein 5
104836	580.646	0.62795	0.24841	2.52788	0.0114755	0.120064	Cbll1	Casitas B-lineage lymphoma-like 1
11910	25.8557	-1.08846	0.430619	-2.52767	0.0114823	0.120064	Atf3	activating transcription factor 3
234396	147.945	0.922335	0.364974	2.52713	0.0115	0.120074	Ankle1	ankyrin repeat and LEM domain containing 1
13548	369.409	0.833064	0.329656	2.52707	0.0115018	0.120074	Dyrk1a	dual-specificity tyrosine-(Y)-phosphorylation regulated kinase 1a
51886	1797.01	0.530968	0.210267	2.52521	0.011563	0.120469	Fubp1	far upstream element (FUSE) binding protein 1
12331	564.408	0.748939	0.296616	2.52494	0.0115717	0.120469	Cap1	CAP, adenylate cyclase-associated protein 1 (yeast)
223827	144.53	0.951356	0.376793	2.52488	0.0115738	0.120469	Gxylt1	glucoside xylosyltransferase 1
60440	989.221	0.929162	0.368015	2.52479	0.0115767	0.120469	Iigp1	interferon inducible GTPase 1
18984	3203.31	-0.539329	0.213668	-2.52414	0.0115981	0.120594	Por	P450 (cytochrome) oxidoreductase
19893	162.197	0.913281	0.361891	2.52364	0.0116148	0.120671	Rpgr	retinitis pigmentosa GTPase regulator
12452	306.301	0.91935	0.364464	2.52247	0.0116535	0.1207	Ccng2	cyclin G2
215160	1497.42	-0.464549	0.184184	-2.5222	0.0116623	0.1207	Rhbdd2	rhomboid domain containing 2
19274	44.5686	1.08758	0.431205	2.52219	0.0116625	0.1207	Ptprm	protein tyrosine phosphatase, receptor type, M
72421	223.244	0.833435	0.330447	2.52215	0.011664	0.1207	Ttc30b	tetratricopeptide repeat domain 30B
56795	325.117	-0.718245	0.284782	-2.52208	0.0116663	0.1207	Arl10	ADP-ribosylation factor-like 10
17920	468.337	-0.952704	0.377777	-2.52187	0.0116734	0.1207	Myo6	myosin VI
68278	1583.83	0.477359	0.189432	2.51995	0.0117371	0.121199	Ddx39	DEAD (Asp-Glu-Ala-Asp) box polypeptide 39
71665	934.863	-0.513319	0.20371	-2.51985	0.0117404	0.121199	Fuca1	fucosidase, alpha-L- 1, tissue
100040322	74.7461	-0.880446	0.349481	-2.5193	0.0117589	0.121293	3830408C21Rik	RIKEN cDNA 3830408C21 gene
50493	2654.6	-0.564944	0.224293	-2.51878	0.0117763	0.121299	Txnrd1	thioredoxin reductase 1
72361	251.584	0.766557	0.304344	2.51872	0.0117781	0.121299	Ces2g	carboxylesterase 2G
18209	89.6859	-0.944898	0.37523	-2.51818	0.0117962	0.121388	Ntn3	netrin 3
76967	516.941	0.598293	0.237621	2.51784	0.0118076	0.12141	2700049A03Rik	RIKEN cDNA 2700049A03 gene
58218	15.6535	1.02441	0.406946	2.51732	0.011825	0.121419	Trem3	triggering receptor expressed on myeloid cells 3
67725	227.615	0.737773	0.293086	2.51726	0.0118273	0.121419	Nudt13	nudix (nucleoside diphosphate linked moiety X)-type motif 13
215210	300.971	-0.605547	0.240717	-2.51559	0.0118832	0.121897	Tmem120a	transmembrane protein 120A
272538	340.934	-0.661058	0.262883	-2.51465	0.0119151	0.122128	Tango6	transport and golgi organization 6
56744	1433.23	0.802901	0.319349	2.51419	0.0119308	0.122192	Pf4	platelet factor 4
380664	121.597	0.735928	0.292763	2.51373	0.0119462	0.122253	Lemd3	LEM domain containing 3
77590	355.645	-0.797286	0.317228	-2.51329	0.0119611	0.122309	Chst15	carbohydrate (N-acetylgalactosamine 4-sulfate 6-O) sulfotransferase 15
79565	778.343	-0.567887	0.226034	-2.51239	0.0119915	0.122501	Wbscr27	Williams Beuren syndrome chromosome region 27 (human)
100041979	453.592	0.964332	0.383862	2.51218	0.0119988	0.122501	Gm3604	predicted gene 3604
15451	56.3409	-1.08525	0.432047	-2.51188	0.0120089	0.122507	Hpn	hepsin
241275	69.5505	-0.919565	0.366289	-2.51049	0.0120563	0.122895	Noxa1	NADPH oxidase activator 1
67196	247.633	0.618305	0.246361	2.50975	0.0120816	0.123056	Ube2t	ubiquitin-conjugating enzyme E2T (putative)
104009	837.815	-0.402559	0.160445	-2.50903	0.0121065	0.12307	Qsox1	quiescin Q6 sulfhydryl oxidase 1
192173	1616.54	-0.5896	0.23501	-2.50883	0.0121132	0.12307	Fam195b	family with sequence similarity 195, member B
67239	294.049	0.690635	0.275323	2.50845	0.0121261	0.12307	Rpf2	ribosome production factor 2 homolog (S. cerevisiae)
218210	538.893	0.64801	0.258347	2.50829	0.0121318	0.12307	Nup153	nucleoporin 153
381290	1402.02	0.659401	0.26294	2.5078	0.0121485	0.12307	Atp2b4	ATPase, Ca++ transporting, plasma membrane 4
66442	558.872	0.865847	0.345294	2.50756	0.0121568	0.12307	Spc25	SPC25, NDC80 kinetochore complex component, homolog (S. cerevisiae)
13002	2026.78	-0.575185	0.229381	-2.50755	0.0121571	0.12307	Dnajc5	DnaJ (Hsp40) homolog, subfamily C, member 5
12298	38.2145	-0.923637	0.36835	-2.5075	0.012159	0.12307	Cacnb4	calcium channel, voltage-dependent, beta 4 subunit
72065	340.544	0.771559	0.307791	2.50676	0.0121844	0.123232	Rap2c	RAP2C, member of RAS oncogene family
99439	6.26115	1.04783	0.418037	2.50654	0.012192	NA	Duox1	dual oxidase 1
225164	641.261	0.648483	0.258955	2.50422	0.012272	0.123951	Mib1	mindbomb homolog 1 (Drosophila)
68151	3647.93	-0.521873	0.208404	-2.50415	0.0122746	0.123951	Wls	wntless homolog (Drosophila)
244091	10.8357	1.0469	0.418252	2.50303	0.0123134	NA	Fsd2	fibronectin type III and SPRY domain containing 2
230075	1385.64	0.78378	0.313153	2.50287	0.0123192	0.124276	Ndufb6	NADH dehydrogenase (ubiquinone) 1 beta subcomplex, 6
225020	532.265	-0.571992	0.228553	-2.50267	0.012326	0.124276	Fez2	fasciculation and elongation protein zeta 2 (zygin II)
56743	90.6599	0.867879	0.346831	2.50231	0.0123386	0.124306	Lat2	linker for activation of T cells family, member 2
59013	2981.44	0.615284	0.246022	2.50093	0.0123869	0.124696	Hnrnph1	heterogeneous nuclear ribonucleoprotein H1
20492	1371.39	0.500647	0.200211	2.5006	0.0123982	0.124713	Slbp	stem-loop binding protein
50755	862.442	-0.562788	0.225113	-2.50003	0.0124184	0.12482	Fbxo18	F-box protein 18
14451	10.0374	-0.999599	0.40001	-2.49893	0.0124568	NA	Gas1	growth arrest specific 1
23845	16.2391	1.04565	0.418571	2.49813	0.0124849	0.125318	Clec5a	C-type lectin domain family 5, member a
22271	504.785	-0.589244	0.23588	-2.49807	0.0124873	0.125318	Upp1	uridine phosphorylase 1
381633	89.9232	-0.860793	0.344667	-2.49746	0.0125086	0.125342	Gm1673	predicted gene 1673
55927	816.621	-0.553079	0.221458	-2.49745	0.0125091	0.125342	Hes6	hairy and enhancer of split 6
241520	109.976	-0.944796	0.378391	-2.49688	0.0125291	0.125429	Fam171b	family with sequence similarity 171, member B
20623	853.996	-0.463602	0.185698	-2.49653	0.0125415	0.125429	Snrk	SNF related kinase
26888	21.3253	1.05181	0.421378	2.49613	0.0125558	0.125429	Clec4a2	C-type lectin domain family 4, member a2
240396	244.243	0.822194	0.329485	2.49539	0.0125819	0.125429	Mex3c	mex3 homolog C (C. elegans)
68195	2408.45	-0.571521	0.229053	-2.49515	0.0125904	0.125429	Rnaset2b	ribonuclease T2B
12501	36.8142	1.07297	0.430034	2.49507	0.0125932	0.125429	Cd3e	CD3 antigen, epsilon polypeptide
14559	92.9059	-0.818273	0.327975	-2.49492	0.0125985	0.125429	Gdf1	growth differentiation factor 1
27277	957.877	-0.565219	0.226563	-2.49475	0.0126045	0.125429	Golga5	golgi autoantigen, golgin subfamily a, 5
105841	545.883	-0.894591	0.35859	-2.49474	0.0126048	0.125429	Dennd3	DENN/MADD domain containing 3
258783	9.00857	1.0686	0.42838	2.49452	0.0126129	NA	Olfr920	olfactory receptor 920
433931	200.964	-0.776827	0.31143	-2.49438	0.0126176	0.12546	Pigg	phosphatidylinositol glycan anchor biosynthesis, class G
72157	961.569	-0.473019	0.189703	-2.49348	0.0126499	0.125685	Pgm2	phosphoglucomutase 2
20845	37.55	1.0342	0.414919	2.49254	0.0126835	0.125922	Star	steroidogenic acute regulatory protein
64143	310.047	-0.582825	0.233929	-2.49146	0.0127218	0.126121	Ralb	v-ral simian leukemia viral oncogene homolog B (ras related)
19252	6526.11	-0.772007	0.309865	-2.49143	0.012723	0.126121	Dusp1	dual specificity phosphatase 1
69234	292.379	-0.602186	0.241973	-2.48864	0.0128231	0.126988	Zfp688	zinc finger protein 688
69192	1213.2	-0.647274	0.260111	-2.48845	0.0128301	0.126988	Dhx16	DEAH (Asp-Glu-Ala-His) box polypeptide 16
56696	296.89	-0.655321	0.26351	-2.48689	0.0128865	0.12745	Gpr132	G protein-coupled receptor 132
11981	116.695	-0.747843	0.300765	-2.48647	0.0129018	0.127503	Atp9a	ATPase, class II, type 9A
20963	946.704	0.467758	0.188217	2.4852	0.0129478	0.127673	Syk	spleen tyrosine kinase
80744	284.506	0.569936	0.229342	2.4851	0.0129517	0.127673	Cwc22	CWC22 spliceosome-associated protein homolog (S. cerevisiae)
51789	72.6034	0.820461	0.330181	2.48488	0.0129595	0.127673	Tnk2	tyrosine kinase, non-receptor, 2
228410	862.14	0.591454	0.238036	2.48472	0.0129653	0.127673	Cstf3	cleavage stimulation factor, 3' pre-RNA, subunit 3
17988	2359.12	0.633149	0.254838	2.48452	0.0129726	0.127673	Ndrg1	N-myc downstream regulated gene 1
68514	2569.62	-0.788059	0.317206	-2.48437	0.012978	0.127673	Micu2	mitochondrial calcium uptake 2
26430	880.139	-0.714249	0.287584	-2.48362	0.0130056	0.127848	Parg	poly (ADP-ribose) glycohydrolase
17161	179.62	0.790767	0.318461	2.48309	0.0130248	0.127858	Maoa	monoamine oxidase A
319278	980.862	-0.622576	0.250731	-2.48305	0.0130264	0.127858	A230050P20Rik	RIKEN cDNA A230050P20 gene
13681	1369.01	0.857062	0.345353	2.4817	0.0130757	0.128245	Eif4a1	eukaryotic translation initiation factor 4A1
65113	3294.13	-0.714697	0.288107	-2.48066	0.0131138	0.128521	Ndfip1	Nedd4 family interacting protein 1
67054	3348.67	0.529076	0.213316	2.48024	0.0131292	0.128575	Paics	phosphoribosylaminoimidazole carboxylase, phosphoribosylaminoribosylaminoimidazole, succinocarboxamide synthetase
68521	471.374	-0.664437	0.268193	-2.47746	0.0132323	0.129191	Fam189b	family with sequence similarity 189, member B
17687	147.687	-0.85558	0.345387	-2.47717	0.013243	0.129191	Msh5	mutS homolog 5 (E. coli)
21843	284.763	0.734579	0.296557	2.47702	0.0132483	0.129191	Tial1	Tia1 cytotoxic granule-associated RNA binding protein-like 1
53323	741.981	0.623028	0.251574	2.47652	0.013267	0.129191	Ube2k	ubiquitin-conjugating enzyme E2K
19649	73.5436	0.970778	0.392001	2.47647	0.013269	0.129191	Robo3	roundabout homolog 3 (Drosophila)
56468	1183.35	-0.644302	0.260201	-2.47617	0.0132801	0.129191	Socs5	suppressor of cytokine signaling 5
17293	23.2516	-1.03692	0.418827	-2.47577	0.0132949	0.129191	Mesp2	mesoderm posterior 2
381549	141.179	-0.753654	0.304413	-2.47577	0.0132951	0.129191	Zfp69	zinc finger protein 69
633947	87.5572	-0.851113	0.343801	-2.4756	0.0133013	0.129191	Gm6225	predicted gene 6225
71238	148.564	0.904974	0.365573	2.4755	0.0133051	0.129191	Acn9	ACN9 homolog (S. cerevisiae)
223775	1214.34	-0.849212	0.343064	-2.47537	0.0133096	0.129191	Pim3	proviral integration site 3
106581	465.012	-0.64455	0.26039	-2.47532	0.0133117	0.129191	Itfg3	integrin alpha FG-GAP repeat containing 3
230809	376.17	0.650915	0.263198	2.4731	0.0133945	0.129898	Pdik1l	PDLIM1 interacting kinase 1 like
22253	7.78303	1.0663	0.431219	2.47275	0.013408	NA	Unc5c	unc-5 homolog C (C. elegans)
18797	1036.31	-0.701289	0.284087	-2.46858	0.0135652	0.131375	Plcb3	phospholipase C, beta 3
78600	69.7386	-0.741091	0.300216	-2.46852	0.0135671	0.131375	Pde6h	phosphodiesterase 6H, cGMP-specific, cone, gamma
225896	2064.15	-0.418668	0.169734	-2.46662	0.0136395	0.131978	Ubxn1	UBX domain protein 1
227094	240.192	0.638248	0.258849	2.46571	0.0136742	0.132215	Tmem194b	transmembrane protein 194B
101476	190.379	-0.737155	0.299117	-2.46443	0.013723	0.132587	Plekha1	pleckstrin homology domain containing, family A (phosphoinositide binding specific) member 1
17955	2533.05	-0.360362	0.146273	-2.46363	0.0137539	0.13273	Nap1l4	nucleosome assembly protein 1-like 4
235534	659.886	-0.489489	0.198696	-2.46351	0.0137583	0.13273	Pxylp1	2-phosphoxylose phosphatase 1
93893	30.3802	1.06557	0.432592	2.46323	0.0137692	0.132737	Pcdhb22	protocadherin beta 22
330222	10.2042	1.06527	0.432612	2.4624	0.0138009	NA	Sdk1	sidekick homolog 1 (chicken)
67242	241.531	0.767316	0.311659	2.46203	0.0138152	0.133081	Gemin6	gem (nuclear organelle) associated protein 6
56041	212.365	0.774883	0.314866	2.46099	0.0138553	0.133329	Uso1	USO1 vesicle docking factor
56188	21.6	-1.01569	0.412741	-2.46083	0.0138615	0.133329	Fxyd1	FXYD domain-containing ion transport regulator 1
67019	214.235	0.798156	0.324399	2.46041	0.0138777	0.133386	Actr6	ARP6 actin-related protein 6
109232	487.485	-0.732506	0.297785	-2.45985	0.0138996	0.133453	Sccpdh	saccharopine dehydrogenase (putative)
70297	733.072	0.632148	0.257002	2.4597	0.0139052	0.133453	Gcc2	GRIP and coiled-coil domain containing 2
218629	232.031	0.603651	0.245448	2.45939	0.0139174	0.133471	Dhx29	DEAH (Asp-Glu-Ala-His) box polypeptide 29
229357	4.4834	0.923429	0.375533	2.45898	0.0139332	NA	Gpr149	G protein-coupled receptor 149
11736	562.019	0.607537	0.247096	2.45871	0.0139438	0.133623	Ankfy1	ankyrin repeat and FYVE domain containing 1
17216	2481.13	0.480772	0.195559	2.45845	0.0139538	0.133623	Mcm2	minichromosome maintenance deficient 2 mitotin (S. cerevisiae)
236792	359.339	0.713911	0.290471	2.45777	0.0139801	0.133723	Mmgt1	membrane magnesium transporter 1
17295	87.8424	0.897937	0.365364	2.45765	0.0139849	0.133723	Met	met proto-oncogene
208659	18.0857	-1.06019	0.431473	-2.45715	0.0140044	0.133778	Fam20a	family with sequence similarity 20, member A
68170	320.094	0.677341	0.275681	2.45697	0.0140113	0.133778	B230118H07Rik	RIKEN cDNA B230118H07 gene
70683	259.139	0.664907	0.270768	2.45563	0.0140637	0.134179	Utp20	UTP20, small subunit (SSU) processome component, homolog (yeast)
19647	779.254	0.721959	0.294213	2.45386	0.0141332	0.134616	Rbbp6	retinoblastoma binding protein 6
100121	237.403	0.607668	0.247641	2.45383	0.0141343	0.134616	Tdrd7	tudor domain containing 7
66977	307.808	0.846323	0.344939	2.45354	0.0141457	0.134616	Nuf2	NUF2, NDC80 kinetochore complex component, homolog (S. cerevisiae)
20621	219.924	-0.654358	0.266714	-2.45341	0.014151	0.134616	Snn	stannin
58246	860.156	-0.593778	0.242085	-2.45277	0.014176	0.134665	Slc35b4	solute carrier family 35, member B4
74385	330.891	0.808523	0.329667	2.45254	0.0141851	0.134665	Ap5m1	adaptor-related protein complex 5, mu 1 subunit
407786	436.682	0.795893	0.324527	2.45247	0.0141878	0.134665	Taf9b	TAF9B RNA polymerase II, TATA box binding protein (TBP)-associated factor
16180	214.802	0.867603	0.353803	2.45222	0.0141977	0.134665	Il1rap	interleukin 1 receptor accessory protein
18969	962.658	0.46295	0.188837	2.45159	0.0142228	0.134805	Pola2	polymerase (DNA directed), alpha 2
242627	9.19663	1.05673	0.431081	2.45135	0.014232	NA	Skint5	selection and upkeep of intraepithelial T cells 5
433801	945.99	0.849736	0.346729	2.45072	0.0142571	0.135007	Gm13212	predicted gene 13212
56397	2207.26	0.754087	0.307725	2.45052	0.0142649	0.135007	Morf4l2	mortality factor 4 like 2
140482	550.845	-0.505381	0.206302	-2.44972	0.0142969	0.135211	Zfp358	zinc finger protein 358
223989	393.847	0.654096	0.267083	2.44903	0.014324	0.135368	Marf1	meiosis arrest female 1
65111	1321.69	-0.564486	0.230554	-2.44839	0.0143497	0.135512	Dap3	death associated protein 3
11767	2256	-0.477633	0.195245	-2.44633	0.0144318	0.136189	Ap1m1	adaptor-related protein complex AP-1, mu subunit 1
99887	54.9504	-0.977075	0.39948	-2.44586	0.0144505	0.136266	Tmem56	transmembrane protein 56
667962	40.8139	1.00857	0.412454	2.44529	0.0144735	0.136298	Gm8898	predicted gene 8898
235712	12.4342	1.00058	0.409217	2.44512	0.0144805	0.136298	Mrgpra2b	MAS-related GPR, member A2B
72747	36.5159	-0.983415	0.402216	-2.44499	0.0144855	0.136298	Ttc39c	tetratricopeptide repeat domain 39C
66998	1535.4	-0.571829	0.233952	-2.44421	0.014517	0.136496	Psmd5	proteasome (prosome, macropain) 26S subunit, non-ATPase, 5
67914	970.219	-0.501394	0.205166	-2.44385	0.0145315	0.136533	Coq9	coenzyme Q9 homolog (yeast)
270198	200.604	-0.825267	0.337863	-2.44261	0.0145815	0.136903	Pfkfb4	6-phosphofructo-2-kinase/fructose-2,6-biphosphatase 4
243372	188.181	-0.76793	0.314514	-2.44164	0.0146205	0.137171	Zfp775	zinc finger protein 775
433779	7.25096	0.908254	0.37214	2.44063	0.0146618	NA	Gm13119	predicted gene 13119
72230	58.8913	1.04018	0.426396	2.43948	0.0147085	0.137865	Zfp558	zinc finger protein 558
381066	148.632	0.936576	0.383953	2.4393	0.0147158	0.137865	Zfp948	zinc finger protein 948
27053	454.611	0.597873	0.24516	2.43871	0.0147398	0.13792	Asns	asparagine synthetase
22630	1433.87	0.520762	0.213552	2.43857	0.0147454	0.13792	Ywhaq	tyrosine 3-monooxygenase/tryptophan 5-monooxygenase activation protein, theta polypeptide
75686	996.41	-0.706714	0.28983	-2.43837	0.0147536	0.13792	Nudt16	nudix (nucleoside diphosphate linked moiety X)-type motif 16
208292	790.752	0.713693	0.292734	2.43802	0.0147679	0.137955	Zfp871	zinc finger protein 871
67026	320.876	-0.707639	0.290284	-2.43775	0.0147792	0.13796	Thap4	THAP domain containing 4
56739	242.728	0.900236	0.369378	2.43717	0.0148027	0.13803	Rec8	REC8 meiotic recombination protein
71361	180.167	-0.744187	0.305365	-2.43704	0.014808	0.13803	Aifm2	apoptosis-inducing factor, mitochondrion-associated 2
244962	905.914	-0.575035	0.236078	-2.43578	0.0148598	0.138306	Snx14	sorting nexin 14
69821	176.771	0.762643	0.313117	2.43565	0.014865	0.138306	Mterf4	mitochondrial transcription termination factor 4
319236	527.736	0.854938	0.351026	2.43554	0.0148695	0.138306	Trim12c	tripartite motif-containing 12C
16449	23.3812	1.04909	0.430932	2.43447	0.0149138	0.138618	Jag1	jagged 1
230757	142.291	-0.885549	0.363907	-2.43345	0.0149557	0.138908	5730409E04Rik	RIKEN cDNA 5730409E04Rik gene
114674	525.721	-0.828497	0.340515	-2.43307	0.0149714	0.138954	Gtf2ird2	GTF2I repeat domain containing 2
70646	455.046	0.749192	0.308026	2.43224	0.015006	0.139175	Naa30	N(alpha)-acetyltransferase 30, NatC catalytic subunit
18639	35.973	1.0503	0.431963	2.43146	0.0150382	0.139375	Pfkfb1	6-phosphofructo-2-kinase/fructose-2,6-biphosphatase 1
244551	22.7495	-1.03832	0.427191	-2.43058	0.0150746	0.139578	Nanos3	nanos homolog 3 (Drosophila)
231630	192.798	-0.841648	0.346304	-2.43037	0.0150832	0.139578	Ficd	FIC domain containing
12010	52695	0.532106	0.21896	2.43015	0.0150924	0.139578	B2m	beta-2 microglobulin
14225	3495.98	-0.64482	0.265371	-2.42988	0.0151037	0.139583	Fkbp1a	FK506 binding protein 1a
245638	148.641	0.900012	0.370709	2.42781	0.0151902	0.140245	Tbc1d8b	TBC1 domain family, member 8B
66495	514.849	0.638047	0.26284	2.42752	0.0152026	0.140245	Ndufb3	NADH dehydrogenase (ubiquinone) 1 beta subcomplex 3
108089	537.043	0.737104	0.30368	2.42723	0.0152144	0.140245	Rnf144a	ring finger protein 144A
214897	273.096	0.758835	0.312646	2.42713	0.0152186	0.140245	Csnk1g1	casein kinase 1, gamma 1
11540	574.092	-0.653586	0.269344	-2.42658	0.0152417	0.140358	Adora2a	adenosine A2a receptor
18197	18.2249	0.974282	0.40168	2.42552	0.0152865	0.140671	Nsg2	neuron specific gene family member 2
99512	138.482	-0.770251	0.317625	-2.42504	0.0153068	0.140675	Wdr47	WD repeat domain 47
114863	798.235	-0.503897	0.207793	-2.42499	0.0153086	0.140675	Prosc	proline synthetase co-transcribed
78251	189.833	0.912506	0.37647	2.42385	0.0153569	0.141018	Zfp712	zinc finger protein 712
207806	239.14	0.840454	0.346862	2.42302	0.015392	0.141176	Gm608	predicted gene 608
219103	111.797	0.921258	0.380224	2.42293	0.0153958	0.141176	Cenpj	centromere protein J
227357	7.53058	0.981612	0.405179	2.42266	0.0154071	NA	Espnl	espin-like
15042	316.817	0.960003	0.396318	2.42231	0.0154223	0.141318	H2-T24	histocompatibility 2, T region locus 24
22327	2697.74	0.795337	0.328406	2.42181	0.0154435	0.14132	Vbp1	von Hippel-Lindau binding protein 1
13051	13.294	0.912694	0.376868	2.42179	0.0154443	0.14132	Cx3cr1	chemokine (C-X3-C motif) receptor 1
235567	326.962	0.61034	0.252051	2.42149	0.015457	0.141337	Dnajc13	DnaJ (Hsp40) homolog, subfamily C, member 13
217366	858.888	-0.531831	0.219719	-2.4205	0.0154992	0.141529	Lrrc45	leucine rich repeat containing 45
231670	1408.36	-0.738675	0.305177	-2.42048	0.0154998	0.141529	Fbxo21	F-box protein 21
16391	1394.66	0.682691	0.282188	2.41927	0.0155515	0.141901	Irf9	interferon regulatory factor 9
67457	2439.02	-0.540631	0.223538	-2.41852	0.0155837	0.141987	Frmd8	FERM domain containing 8
621580	43.6134	-0.825499	0.341396	-2.41801	0.0156057	0.141987	Gm13308	predicted gene 13308
15953	2041.35	0.688541	0.284779	2.41781	0.0156142	0.141987	Ifi47	interferon gamma inducible protein 47
57278	321.997	-0.789578	0.326611	-2.41749	0.0156279	0.141987	Bcam	basal cell adhesion molecule
20238	259.276	0.720796	0.298159	2.41748	0.0156282	0.141987	Atxn1	ataxin 1
67607	639.576	0.849028	0.351205	2.41747	0.0156286	0.141987	Zfp788	zinc finger protein 788
68427	565.596	-0.709997	0.293719	-2.41727	0.0156376	0.141987	Slc39a13	solute carrier family 39 (metal ion transporter), member 13
224613	1218.07	-0.651072	0.269411	-2.41665	0.0156642	0.14205	Flywch1	FLYWCH-type zinc finger 1
94091	562.689	-0.513375	0.212458	-2.41636	0.0156767	0.14205	Trim11	tripartite motif-containing 11
22245	859.45	-0.576524	0.238594	-2.41634	0.0156775	0.14205	Uck1	uridine-cytidine kinase 1
14345	122.955	-0.886222	0.366835	-2.41586	0.0156979	0.142136	Fut4	fucosyltransferase 4
71943	307.882	0.67608	0.279944	2.41506	0.0157327	0.142313	Tom1l1	target of myb1-like 1 (chicken)
50496	509.424	0.76996	0.318837	2.4149	0.0157394	0.142313	E2f6	E2F transcription factor 6
106877	2758.66	-0.58758	0.243376	-2.41429	0.0157658	0.142359	Afap1l1	actin filament associated protein 1-like 1
58911	383.035	-0.718664	0.297672	-2.41428	0.0157664	0.142359	Sumf1	sulfatase modifying factor 1
56758	4972.91	0.474991	0.196802	2.41356	0.0157977	0.142542	Mbnl1	muscleblind-like 1 (Drosophila)
108735	1393.12	-0.50227	0.208134	-2.4132	0.015813	0.14255	Sft2d2	SFT2 domain containing 2
268860	39.4961	-1.04411	0.432698	-2.41303	0.0158206	0.14255	Abat	4-aminobutyrate aminotransferase
111175	325.201	0.60944	0.252671	2.41199	0.0158657	0.142857	Pecr	peroxisomal trans-2-enoyl-CoA reductase
101592	285.669	0.600114	0.248846	2.41159	0.0158833	0.142917	Eftud1	elongation factor Tu GTP binding domain containing 1
56705	279.773	0.755506	0.313342	2.41112	0.0159035	0.142999	Ranbp9	RAN binding protein 9
69774	479.091	0.937879	0.389073	2.41055	0.0159286	0.143126	Ms4a6b	membrane-spanning 4-domains, subfamily A, member 6B
110454	1879.45	0.719698	0.298842	2.40829	0.0160275	0.143745	Ly6a	lymphocyte antigen 6 complex, locus A
75296	552.48	0.719249	0.298662	2.40824	0.0160298	0.143745	Fgfr1op	Fgfr1 oncogene partner
233987	757.677	0.69529	0.288716	2.40821	0.0160308	0.143745	Zfp958	zinc finger protein 958
74760	605.309	-0.589602	0.244937	-2.40716	0.0160773	0.144062	Rab3il1	RAB3A interacting protein (rabin3)-like 1
226970	214.86	-0.747634	0.310685	-2.40641	0.0161103	0.144259	Arhgef4	Rho guanine nucleotide exchange factor (GEF) 4
230654	1511.34	-0.515322	0.2142	-2.40579	0.0161374	0.144401	Lrrc41	leucine rich repeat containing 41
68526	35.1709	1.01605	0.422494	2.40489	0.0161775	0.144579	Gpr155	G protein-coupled receptor 155
68520	472.091	-0.568706	0.236484	-2.40484	0.0161795	0.144579	Zfyve21	zinc finger, FYVE domain containing 21
208263	579.351	-0.523635	0.217768	-2.40456	0.0161921	0.144591	Tor1aip1	torsin A interacting protein 1
268448	308.007	0.65714	0.273368	2.40387	0.0162227	0.144757	Phf12	PHD finger protein 12
244757	19.5436	-1.03428	0.430343	-2.40338	0.0162442	0.144757	Glb1l2	galactosidase, beta 1-like 2
208211	395.957	-0.692328	0.288081	-2.40324	0.0162505	0.144757	Alg1	asparagine-linked glycosylation 1 (beta-1,4-mannosyltransferase)
211651	84.685	0.938212	0.390412	2.40313	0.0162553	0.144757	Fancd2	Fanconi anemia, complementation group D2
252967	88.7705	-0.768157	0.319756	-2.40232	0.0162915	0.144979	Ropn1l	ropporin 1-like
67039	2949.23	0.586524	0.244251	2.40131	0.0163364	0.145279	Rbm25	RNA binding motif protein 25
58887	1466.84	-0.561268	0.233779	-2.40085	0.0163569	0.145363	Repin1	replication initiator 1
233895	421.429	0.577144	0.240492	2.39984	0.0164021	0.145589	Prr14	proline rich 14
225115	590.464	0.523209	0.218024	2.39978	0.0164049	0.145589	Svil	supervillin
22409	3.56588	0.896082	0.373512	2.39907	0.0164366	NA	Wnt10a	wingless-type MMTV integration site family, member 10A
100041677	1581.23	0.834324	0.347781	2.39899	0.0164403	0.145804	Gm13157	predicted gene 13157
59056	207.411	-0.759474	0.316859	-2.39688	0.0165351	0.146545	Evc	Ellis van Creveld gene syndrome
72978	6.17354	-0.998665	0.416723	-2.39647	0.0165539	NA	Cnih3	cornichon homolog 3 (Drosophila)
108829	885.809	0.786886	0.328401	2.39612	0.0165698	0.146752	Jmjd1c	jumonji domain containing 1C
100910	1025.51	-0.662273	0.276439	-2.39573	0.0165871	0.146804	Chpf2	chondroitin polymerizing factor 2
68846	129.867	-0.748773	0.312657	-2.39487	0.0166262	0.146998	Rnf208	ring finger protein 208
73068	734.038	-0.731163	0.305347	-2.39453	0.0166415	0.146998	Fut11	fucosyltransferase 11
107173	230.792	-0.580724	0.242544	-2.39431	0.0166519	0.146998	Gpr137	G protein-coupled receptor 137
67072	859.92	-0.487103	0.203447	-2.39425	0.0166543	0.146998	Cdc37l1	cell division cycle 37-like 1
108115	597.157	-0.731194	0.30545	-2.39382	0.0166737	0.147069	Slco4a1	solute carrier organic anion transporter family, member 4a1
226154	1350.09	-0.603902	0.252308	-2.39351	0.016688	0.147095	Lzts2	leucine zipper, putative tumor suppressor 2
22693	53.4116	0.821671	0.343332	2.39322	0.016701	0.14711	Zfp30	zinc finger protein 30
76788	256.778	0.614262	0.256712	2.3928	0.0167203	0.147179	Klhdc10	kelch domain containing 10
16069	200.803	0.940644	0.39327	2.39185	0.0167636	0.147362	Igj	immunoglobulin joining chain
77264	297.395	0.627094	0.262209	2.39159	0.0167758	0.147362	Zfp142	zinc finger protein 142
108909	151.066	0.772448	0.323033	2.39123	0.0167918	0.147362	Aida	axin interactor, dorsalization associated
67605	675.278	-0.445163	0.186172	-2.39114	0.0167963	0.147362	Akt1s1	AKT1 substrate 1 (proline-rich)
269582	129.684	0.794907	0.332449	2.39107	0.0167995	0.147362	Clspn	claspin
94249	11.7562	1.01381	0.424036	2.39085	0.0168092	0.147362	Slc24a3	solute carrier family 24 (sodium/potassium/calcium exchanger), member 3
170439	385.504	0.68925	0.28832	2.39057	0.0168223	0.147377	Elovl6	ELOVL family member 6, elongation of long chain fatty acids (yeast)
71774	83.5527	-0.960961	0.402198	-2.38927	0.0168817	0.147797	Shroom1	shroom family member 1
226641	242.158	0.627039	0.262524	2.38851	0.016917	0.148007	Atf6	activating transcription factor 6
20972	191.295	-0.723432	0.302943	-2.38801	0.0169399	0.148023	Syngr1	synaptogyrin 1
246229	358.264	0.713575	0.298821	2.38797	0.0169417	0.148023	Bivm	basic, immunoglobulin-like variable motif containing
242274	4.58581	-0.98846	0.414053	-2.38728	0.0169736	NA	Lrrc7	leucine rich repeat containing 7
228140	369.402	-0.776726	0.32538	-2.38714	0.0169802	0.148167	Tnks1bp1	tankyrase 1 binding protein 1
75909	1233.31	0.614148	0.257276	2.38712	0.016981	0.148167	Vmp1	vacuole membrane protein 1
24100	789.907	-0.493564	0.206797	-2.38671	0.0169999	0.148232	Tpra1	transmembrane protein, adipocyte asscociated 1
68490	217.978	-0.677529	0.283965	-2.38596	0.0170348	0.148312	Zfp579	zinc finger protein 579
26909	247.106	0.907228	0.380242	2.38592	0.0170364	0.148312	Exo1	exonuclease 1
68564	887.886	0.840301	0.352214	2.38577	0.0170434	0.148312	Nufip2	nuclear fragile X mental retardation protein interacting protein 2
667373	65.4924	1.0313	0.432345	2.38537	0.0170618	0.148372	Gm14446	predicted gene 14446
14609	181.532	0.971079	0.407183	2.38487	0.017085	0.148475	Gja1	gap junction protein, alpha 1
329260	502.708	0.499511	0.209474	2.38459	0.017098	0.148488	Dennd1b	DENN/MADD domain containing 1B
50784	578.009	-0.452565	0.189864	-2.38362	0.0171431	0.14876	Ppap2c	phosphatidic acid phosphatase type 2C
14105	1882.87	0.497993	0.209022	2.3825	0.0171957	0.14876	Srsf10	serine/arginine-rich splicing factor 10
80284	541.07	-0.540165	0.226745	-2.38226	0.0172068	0.14876	Smim12	small integral membrane protein 12
19305	1528.46	-0.621436	0.26086	-2.38226	0.0172069	0.14876	Pex5	peroxisomal biogenesis factor 5
22035	308.813	0.723431	0.303684	2.38219	0.0172102	0.14876	Tnfsf10	tumor necrosis factor (ligand) superfamily, member 10
73490	218.733	-0.682672	0.286599	-2.38197	0.0172201	0.14876	Mipol1	mirror-image polydactyly gene 1 homolog (human)
50817	850.891	-0.70436	0.295712	-2.38191	0.017223	0.14876	Capn15	calpain 15
320554	238.504	-0.755862	0.317337	-2.38189	0.0172241	0.14876	Tcp11l1	t-complex 11 like 1
327900	290.232	0.838514	0.352064	2.38171	0.0172326	0.14876	Ubtd2	ubiquitin domain containing 2
171281	18.9942	-1.00393	0.421702	-2.38065	0.0172819	0.149008	Acot3	acyl-CoA thioesterase 3
11306	330.103	0.712	0.29912	2.38031	0.017298	0.149008	Abcb7	ATP-binding cassette, sub-family B (MDR/TAP), member 7
227620	1484.51	-0.587212	0.246726	-2.38002	0.0173116	0.149008	Uap1l1	UDP-N-acteylglucosamine pyrophosphorylase 1-like 1
11853	39.743	-0.98588	0.414241	-2.37997	0.0173141	0.149008	Rhoc	ras homolog gene family, member C
94178	816.668	-0.713048	0.299617	-2.37987	0.0173188	0.149008	Mcoln1	mucolipin 1
668253	120.15	0.720592	0.302833	2.3795	0.017336	0.149057	Dleu2	deleted in lymphocytic leukemia, 2
81004	770.412	0.72863	0.306292	2.37887	0.0173657	0.149214	Tbl1xr1	transducin (beta)-like 1X-linked receptor 1
17776	145.24	0.658492	0.276868	2.37836	0.01739	0.149324	Mast2	microtubule associated serine/threonine kinase 2
77744	374.197	0.725633	0.305194	2.37761	0.017425	0.149525	Bora	bora, aurora kinase A activator
16592	278.519	0.699556	0.294333	2.37675	0.017466	0.149778	Fabp5	fatty acid binding protein 5, epidermal
72020	357.285	0.902623	0.379942	2.37569	0.0175164	0.150067	Zfp654	zinc finger protein 654
54483	5.72423	0.919523	0.387061	2.37566	0.0175178	NA	Mefv	Mediterranean fever
13417	89.5771	0.836772	0.352291	2.37523	0.0175381	0.150067	Dnah8	dynein, axonemal, heavy chain 8
20773	1313.9	-0.53281	0.22433	-2.37511	0.0175435	0.150067	Sptlc2	serine palmitoyltransferase, long chain base subunit 2
171567	171.84	0.83096	0.349902	2.37484	0.0175565	0.150067	Nme7	NME/NM23 family member 7
74492	34.0865	1.0269	0.43241	2.37482	0.0175576	0.150067	Kbtbd13	kelch repeat and BTB (POZ) domain containing 13
270201	261.61	-0.543831	0.229114	-2.37363	0.0176143	0.150453	Klhl18	kelch-like 18
15201	1115.22	0.701237	0.295561	2.37256	0.0176651	0.150688	Hells	helicase, lymphoid specific
14007	2909.85	0.712768	0.300448	2.37235	0.0176754	0.150688	Celf2	CUGBP, Elav-like family member 2
26386	14.4385	-1.01018	0.425821	-2.37231	0.017677	0.150688	Hsf4	heat shock transcription factor 4
93760	1085.58	0.649042	0.273618	2.37208	0.0176884	0.150688	Arid1a	AT rich interactive domain 1A (SWI-like)
252875	719.182	-0.599893	0.25299	-2.37121	0.0177298	0.150811	Mios	missing oocyte, meiosis regulator, homolog (Drosophila)
194655	731.858	-0.740635	0.312348	-2.37119	0.0177309	0.150811	Klf11	Kruppel-like factor 11
68121	397.151	0.691722	0.291736	2.37105	0.0177376	0.150811	Cep70	centrosomal protein 70
93886	3.73611	-0.876693	0.369827	-2.37055	0.0177616	NA	Pcdhb15	protocadherin beta 15
329584	83.6347	-0.727874	0.307081	-2.3703	0.0177734	0.150984	Slc2a4rg-ps	Slc2a4 regulator, pseudogene
214895	327.189	-0.665656	0.280851	-2.37014	0.0177813	0.150984	Lman2l	lectin, mannose-binding 2-like
110196	170.652	0.659775	0.278404	2.36985	0.0177955	0.151006	Fdps	farnesyl diphosphate synthetase
236733	735.307	-0.511774	0.216034	-2.36895	0.0178387	0.151273	Usp11	ubiquitin specific peptidase 11
381644	318.218	-0.679845	0.287054	-2.36835	0.0178675	0.151418	Cep135	centrosomal protein 135
75818	14.2997	1.02428	0.43264	2.36752	0.0179077	0.151602	4930478L05Rik	RIKEN cDNA 4930478L05 gene
13690	7777.23	0.603455	0.2549	2.36742	0.0179125	0.151602	Eif4g2	eukaryotic translation initiation factor 4, gamma 2
67440	852.08	0.549958	0.232343	2.36702	0.0179322	0.151669	Mtpap	mitochondrial poly(A) polymerase
16867	710.982	-0.539556	0.228037	-2.36609	0.0179771	0.15195	Lhcgr	luteinizing hormone/choriogonadotropin receptor
18571	3448.47	-0.680547	0.287695	-2.36551	0.0180051	0.152087	Pdcd6ip	programmed cell death 6 interacting protein
14583	168.984	0.678485	0.286949	2.36448	0.0180554	0.152371	Gfpt1	glutamine fructose-6-phosphate transaminase 1
22143	4632.87	0.682524	0.288674	2.36434	0.0180621	0.152371	Tuba1b	tubulin, alpha 1B
108121	330.502	0.629717	0.266447	2.36339	0.0181088	0.152636	U2af1	U2 small nuclear ribonucleoprotein auxiliary factor (U2AF) 1
72404	164.06	0.622709	0.2635	2.36322	0.0181171	0.152636	Wdr44	WD repeat domain 44
66271	272.557	0.792896	0.335634	2.36238	0.018158	0.152845	Tmem126a	transmembrane protein 126A
19707	403.732	0.573774	0.242916	2.36202	0.0181756	0.152845	Reps1	RalBP1 associated Eps domain containing protein
67923	690.111	0.67486	0.285717	2.36199	0.0181773	0.152845	Tceb1	transcription elongation factor B (SIII), polypeptide 1
66989	717.926	-0.591084	0.250356	-2.36097	0.0182271	0.153165	Kctd20	potassium channel tetramerisation domain containing 20
68031	694.269	-0.506947	0.214773	-2.36039	0.0182557	0.153305	Rnf146	ring finger protein 146
71640	199.849	0.735752	0.311833	2.35944	0.0183026	0.153599	Zfp949	zinc finger protein 949
244650	77.9389	0.769694	0.326262	2.35913	0.0183179	0.153628	Phlpp2	PH domain and leucine rich repeat protein phosphatase 2
208084	40.0185	0.950843	0.403148	2.35855	0.0183467	0.153686	Pif1	PIF1 5'-to-3' DNA helicase homolog (S. cerevisiae)
18641	2886.37	-0.408161	0.173059	-2.35851	0.0183484	0.153686	Pfkl	phosphofructokinase, liver, B-type
110323	1571.02	0.579273	0.245709	2.35756	0.0183957	0.153982	Cox6b1	cytochrome c oxidase, subunit VIb polypeptide 1
75430	139.608	0.678425	0.287867	2.35673	0.0184368	0.154227	Anapc15	anaphase prompoting complex C subunit 15
53881	152.002	0.821211	0.348493	2.35646	0.01845	0.154238	Slc5a3	solute carrier family 5 (inositol transporters), member 3
14711	7.28009	-0.978791	0.41551	-2.35564	0.0184909	NA	Gnmt	glycine N-methyltransferase
110279	245.308	0.550607	0.233814	2.3549	0.0185279	0.154789	Bcr	breakpoint cluster region
13857	304.631	0.719568	0.305611	2.35452	0.0185465	0.154845	Epor	erythropoietin receptor
27214	539.194	0.689332	0.293027	2.35245	0.0186501	0.155555	Dbf4	DBF4 homolog (S. cerevisiae)
70497	1077.01	-0.647638	0.275391	-2.35171	0.0186875	0.155555	Arhgap17	Rho GTPase activating protein 17
107047	1027.13	0.588783	0.25037	2.35165	0.0186902	0.155555	Psmg2	proteasome (prosome, macropain) assembly chaperone 2
74044	256.626	0.596334	0.253584	2.35162	0.0186917	0.155555	Ttf2	transcription termination factor, RNA polymerase II
74200	1627.18	-0.520564	0.221366	-2.35161	0.0186926	0.155555	2810403A07Rik	RIKEN cDNA 2810403A07 gene
14042	52.5075	0.864599	0.367729	2.35119	0.0187137	0.155555	Ext1	exostoses (multiple) 1
93765	778.435	0.643906	0.273874	2.3511	0.0187179	0.155555	Ube2n	ubiquitin-conjugating enzyme E2N
70252	112.101	0.714287	0.303896	2.35043	0.0187516	0.155555	Jpx	Jpx transcript, Xist activator (non-protein coding)
224224	4.50194	0.935635	0.398071	2.35042	0.0187522	NA	Impg2	interphotoreceptor matrix proteoglycan 2
100038347	694.51	-0.760773	0.32368	-2.35038	0.0187541	0.155555	Fam174b	family with sequence similarity 174, member B
319727	47.3646	-1.01689	0.432661	-2.35033	0.0187569	0.155555	A330035P11Rik	RIKEN cDNA A330035P11 gene
545085	417.853	-0.512142	0.21792	-2.35013	0.0187666	0.155555	Wdr70	WD repeat domain 70
13433	2877.67	0.417402	0.177621	2.34996	0.0187756	0.155555	Dnmt1	DNA methyltransferase (cytosine-5) 1
230073	690.961	0.508879	0.21657	2.34972	0.0187877	0.155556	Ddx58	DEAD (Asp-Glu-Ala-Asp) box polypeptide 58
108937	228.82	0.689753	0.29363	2.34906	0.018821	0.155627	Rnf169	ring finger protein 169
68079	370.19	-0.473596	0.201622	-2.34893	0.0188276	0.155627	Pdcd2l	programmed cell death 2-like
74467	455.646	0.696175	0.296396	2.3488	0.018834	0.155627	Pus10	pseudouridylate synthase 10
16451	5923.62	-0.46045	0.19608	-2.34828	0.0188603	0.155627	Jak1	Janus kinase 1
14569	3497.46	0.535969	0.228241	2.34825	0.0188616	0.155627	Gdi2	guanosine diphosphate (GDP) dissociation inhibitor 2
77040	674.641	-0.563656	0.240045	-2.34812	0.0188682	0.155627	Atg16l1	autophagy related 16-like 1 (S. cerevisiae)
19775	548.542	0.549193	0.234105	2.34593	0.0189798	0.156419	Xpr1	xenotropic and polytropic retrovirus receptor 1
12502	55.0191	1.00952	0.430361	2.34576	0.0189884	0.156419	Cd3g	CD3 antigen, gamma polypeptide
192176	3383.31	0.452095	0.192761	2.34537	0.0190084	0.156466	Flna	filamin, alpha
26457	704.748	-0.677201	0.288763	-2.34517	0.0190182	0.156466	Slc27a1	solute carrier family 27 (fatty acid transporter), member 1
67131	212.454	-0.622037	0.265288	-2.34476	0.0190392	0.156539	Acbd4	acyl-Coenzyme A binding domain containing 4
20351	52.3065	1.01342	0.432346	2.34401	0.0190775	0.156666	Sema4a	sema domain, immunoglobulin domain (Ig), transmembrane domain (TM) and short cytoplasmic domain, (semaphorin) 4A
380698	692.505	-0.725731	0.309615	-2.34398	0.0190791	0.156666	Obscn	obscurin, cytoskeletal calmodulin and titin-interacting RhoGEF
67980	683.525	0.587464	0.250651	2.34375	0.0190909	0.156666	Gnpda2	glucosamine-6-phosphate deaminase 2
12338	3.90419	0.865493	0.369372	2.34315	0.0191219	NA	Capn6	calpain 6
73332	21.0634	-0.968932	0.413603	-2.34266	0.0191469	0.157026	Ccdc30	coiled-coil domain containing 30
22381	980.411	0.701299	0.299405	2.3423	0.0191651	0.157076	Wbp5	WW domain binding protein 5
78245	5.3642	0.90434	0.386175	2.34179	0.0191915	NA	Acbd7	acyl-Coenzyme A binding domain containing 7
18577	480.413	-0.526198	0.224788	-2.34086	0.0192392	0.157584	Pde4a	phosphodiesterase 4A, cAMP specific
102607	431.081	-0.661556	0.282651	-2.34054	0.0192559	0.157621	Snx19	sorting nexin 19
18214	4.57288	0.861491	0.368155	2.34002	0.0192826	NA	Ddr2	discoidin domain receptor family, member 2
215445	638.127	-0.696973	0.297867	-2.33988	0.0192901	0.157802	Rab11fip3	RAB11 family interacting protein 3 (class II)
77951	403.632	-0.541244	0.231408	-2.33891	0.01934	0.15811	Cyp20a1	cytochrome P450, family 20, subfamily a, polypeptide 1
57317	809.684	-0.73743	0.315545	-2.33701	0.0194388	0.158818	Srsf4	serine/arginine-rich splicing factor 4
231889	445.135	0.634005	0.271341	2.33657	0.0194617	0.158905	Bud31	BUD31 homolog (yeast)
18631	140.738	-0.654727	0.280343	-2.33545	0.0195201	0.159184	Pex11a	peroxisomal biogenesis factor 11 alpha
69053	248.293	0.697764	0.298772	2.33544	0.0195204	0.159184	1810013L24Rik	RIKEN cDNA 1810013L24 gene
20733	4027.61	-0.541713	0.232088	-2.33409	0.0195912	0.159334	Spint2	serine protease inhibitor, Kunitz type 2
14228	5695.6	-0.616763	0.264243	-2.33408	0.0195917	0.159334	Fkbp4	FK506 binding protein 4
66711	893.133	-0.373183	0.159887	-2.33403	0.0195939	0.159334	Sbds	Shwachman-Bodian-Diamond syndrome homolog (human)
104183	23.3045	1.00721	0.431539	2.334	0.019596	0.159334	Chil4	chitinase-like 4
216987	839.701	0.654863	0.280589	2.33389	0.0196016	0.159334	Utp6	UTP6, small subunit (SSU) processome component, homolog (yeast)
240660	109.146	0.87448	0.374722	2.33368	0.0196126	0.159334	Slc35g1	solute carrier family 35, member G1
15251	1133.01	-0.573136	0.245662	-2.33303	0.0196467	0.159401	Hif1a	hypoxia inducible factor 1, alpha subunit
73149	13.6034	0.90647	0.388573	2.33282	0.0196577	0.159401	Clec4a3	C-type lectin domain family 4, member a3
56876	1015.27	-0.671733	0.287949	-2.33282	0.0196578	0.159401	Nsmf	NMDA receptor synaptonuclear signaling and neuronal migration factor
68918	57.6581	-0.925233	0.396955	-2.33083	0.0197624	0.16015	1190005I06Rik	RIKEN cDNA 1190005I06 gene
232413	43.7489	0.977473	0.419622	2.32941	0.0198372	0.160655	Clec12a	C-type lectin domain family 12, member a
68550	265.213	0.482567	0.207214	2.32883	0.0198682	0.160708	Tefm	transcription elongation factor, mitochondrial
23971	873.49	-0.495585	0.212805	-2.32882	0.0198685	0.160708	Papss1	3'-phosphoadenosine 5'-phosphosulfate synthase 1
65107	4022.89	-0.73668	0.316404	-2.32829	0.0198968	0.160765	Lrp10	low-density lipoprotein receptor-related protein 10
110959	859.319	0.480979	0.206586	2.32822	0.0199003	0.160765	Nudt19	nudix (nucleoside diphosphate linked moiety X)-type motif 19
67179	376.223	0.576308	0.24757	2.32786	0.0199196	0.16082	Ccdc25	coiled-coil domain containing 25
110794	12.1405	1.00389	0.431691	2.32549	0.0200456	0.161737	Cebpe	CCAAT/enhancer binding protein (C/EBP), epsilon
104479	906.047	-0.748793	0.322031	-2.32522	0.0200603	0.161755	Ccdc117	coiled-coil domain containing 117
108672	170.005	0.859387	0.369695	2.32458	0.0200944	0.161929	Zdhhc15	zinc finger, DHHC domain containing 15
319955	358.616	0.490344	0.210967	2.32427	0.0201112	0.161964	Ercc6	excision repair cross-complementing rodent repair deficiency, complementation group 6
66254	213.894	0.57251	0.246432	2.32319	0.0201687	0.162326	Dimt1	DIM1 dimethyladenosine transferase 1-like (S. cerevisiae)
641376	247.643	0.560976	0.241611	2.32182	0.0202428	0.1627	Tomm40l	translocase of outer mitochondrial membrane 40 homolog-like (yeast)
214105	15.6907	-0.987357	0.425272	-2.32171	0.0202487	0.1627	Sox30	SRY (sex determining region Y)-box 30
66724	142.807	0.896412	0.386132	2.32152	0.0202589	0.1627	Tab3	TGF-beta activated kinase 1/MAP3K7 binding protein 3
73711	770.597	-0.505235	0.217642	-2.3214	0.0202653	0.1627	Mvb12a	multivesicular body subunit 12A
72674	2678.73	-0.655034	0.282242	-2.32082	0.0202965	0.16277	Adipor1	adiponectin receptor 1
23942	2986.95	-0.516737	0.222657	-2.32077	0.0202991	0.16277	Mta2	metastasis-associated gene family, member 2
101700	287.24	-0.660309	0.284601	-2.32012	0.0203341	0.162949	Trim68	tripartite motif-containing 68
68874	115.31	-0.644736	0.277938	-2.31971	0.0203566	0.163029	Klhdc9	kelch domain containing 9
269514	275.811	-0.60416	0.260598	-2.31836	0.0204297	0.163513	Fbxl4	F-box and leucine-rich repeat protein 4
18133	4.73449	-0.947406	0.408775	-2.31767	0.0204671	NA	Nov	nephroblastoma overexpressed gene
75620	875.096	-0.388088	0.167459	-2.3175	0.0204763	0.163785	Kxd1	KxDL motif containing 1
56455	822.412	0.591618	0.255451	2.31597	0.0205598	0.164124	Dynll1	dynein light chain LC8-type 1
68944	2917.46	0.548263	0.236732	2.31596	0.0205604	0.164124	Tmco1	transmembrane and coiled-coil domains 1
320253	35.4534	0.908507	0.39233	2.31567	0.0205763	0.164124	2017-03-03	membrane-associated ring finger (C3HC4) 3
15898	12.3409	-1.00033	0.432	-2.31558	0.0205811	0.164124	Icam5	intercellular adhesion molecule 5, telencephalin
268739	629.668	-0.492925	0.212874	-2.31557	0.0205819	0.164124	Arhgef40	Rho guanine nucleotide exchange factor (GEF) 40
100463512	7.9061	0.989749	0.427479	2.31532	0.0205957	NA	Gm20594	predicted gene, 20594
66089	839.646	-0.558247	0.24131	-2.3134	0.0207007	0.164969	Rmnd5b	required for meiotic nuclear division 5 homolog B (S. cerevisiae)
93730	393.626	0.665692	0.2878	2.31304	0.0207206	0.165027	Lztfl1	leucine zipper transcription factor-like 1
19134	1559.91	0.452247	0.195563	2.31254	0.0207481	0.165043	Prpf4b	PRP4 pre-mRNA processing factor 4 homolog B (yeast)
27369	1259.37	-0.489997	0.211896	-2.31244	0.0207533	0.165043	Dguok	deoxyguanosine kinase
30840	1276.37	-0.559287	0.241874	-2.31231	0.0207608	0.165043	Fbxl6	F-box and leucine-rich repeat protein 6
209456	362.854	-0.764625	0.331154	-2.30897	0.0209453	0.166242	Trp53bp2	transformation related protein 53 binding protein 2
242785	1431.18	-0.799864	0.346425	-2.30891	0.0209487	0.166242	Klhl21	kelch-like 21
23797	287.444	0.787838	0.341221	2.30888	0.0209501	0.166242	Akt3	thymoma viral proto-oncogene 3
103080	48.8089	0.9019	0.390752	2.30811	0.0209929	0.166466	2017-09-10	septin 10
56216	29.8068	-0.911364	0.394901	-2.30783	0.0210087	0.166466	Stx1b	syntaxin 1B
52679	195.33	0.695813	0.301541	2.30753	0.0210254	0.166466	E2f7	E2F transcription factor 7
107589	542.514	-0.642791	0.278572	-2.30745	0.0210298	0.166466	Mylk	myosin, light polypeptide kinase
224344	135.486	-0.731542	0.317155	-2.30658	0.0210784	0.166679	Rbm11	RNA binding motif protein 11
68979	734.775	0.444734	0.192817	2.30651	0.0210823	0.166679	Nol11	nucleolar protein 11
16764	664.022	0.61937	0.268563	2.30623	0.0210976	0.166698	Aff3	AF4/FMR2 family, member 3
54373	9.16526	0.932542	0.404697	2.3043	0.0212059	NA	Prss16	protease, serine 16 (thymus)
58205	92.1318	-0.792908	0.344348	-2.30263	0.0212995	0.168112	Pdcd1lg2	programmed cell death 1 ligand 2
20866	955.894	-0.513859	0.223181	-2.30243	0.021311	0.168112	Stim1	stromal interaction molecule 1
20174	1822.49	0.397064	0.172461	2.30235	0.0213155	0.168112	Ruvbl2	RuvB-like protein 2
76467	709.614	-0.500931	0.217642	-2.30163	0.0213562	0.168128	Msrb2	methionine sulfoxide reductase B2
18754	334.356	0.486525	0.211402	2.30142	0.0213679	0.168128	Prkce	protein kinase C, epsilon
216805	1405.18	-0.46645	0.20268	-2.30142	0.0213682	0.168128	Flcn	folliculin
16880	13.6876	0.974107	0.423268	2.30139	0.0213694	0.168128	Lifr	leukemia inhibitory factor receptor
22169	593.37	0.581294	0.252651	2.30078	0.021404	0.168206	Cmpk2	cytidine monophosphate (UMP-CMP) kinase 2, mitochondrial
54381	1635.08	-0.384025	0.166926	-2.30057	0.0214159	0.168206	Cpq	carboxypeptidase Q
668108	154.259	0.941282	0.409278	2.29986	0.0214562	0.168206	Gm8979	very large inducible GTPase 1 pseudogene
12521	1008.8	-0.572344	0.248869	-2.29978	0.0214606	0.168206	Cd82	CD82 antigen
72083	218.441	0.569499	0.24764	2.29971	0.0214647	0.168206	Mzt2	mitotic spindle organizing protein 2
231238	18.1065	0.981125	0.426654	2.29958	0.0214718	0.168206	Sel1l3	sel-1 suppressor of lin-12-like 3 (C. elegans)
67015	939.183	-0.539275	0.234518	-2.29951	0.0214761	0.168206	Ccdc91	coiled-coil domain containing 91
215446	32.8263	0.943142	0.410171	2.29939	0.021483	0.168206	Entpd3	ectonucleoside triphosphate diphosphohydrolase 3
76073	1321.24	-0.738304	0.321175	-2.29876	0.0215187	0.168355	Pcgf5	polycomb group ring finger 5
76415	21.101	-0.992802	0.431948	-2.29843	0.0215375	0.168355	Fam187b	family with sequence similarity 187, member B
77532	140.052	-0.636231	0.276819	-2.29836	0.0215411	0.168355	Jrkl	Jrk-like
227399	700.849	0.561116	0.244209	2.29769	0.0215795	0.168442	Ppip5k2	diphosphoinositol pentakisphosphate kinase 2
108737	184.367	0.758242	0.330054	2.29733	0.0216002	0.168442	Oxsr1	oxidative-stress responsive 1
53627	118.988	-0.942939	0.410461	-2.29727	0.0216034	0.168442	Porcn	porcupine homolog (Drosophila)
67515	580.007	0.613189	0.266922	2.29726	0.0216042	0.168442	Ttc33	tetratricopeptide repeat domain 33
237411	391.407	0.811004	0.353083	2.29692	0.0216232	0.16849	Zfp938	zinc finger protein 938
114601	1120.72	-0.513653	0.223704	-2.29613	0.0216687	0.168743	Ehbp1l1	EH domain binding protein 1-like 1
100302529	22.7486	0.948756	0.413329	2.2954	0.0217102	0.1689	Snord72	small nucleolar RNA, C/D box 72
53893	581.348	0.546409	0.238054	2.29532	0.021715	0.1689	Nudt5	nudix (nucleoside diphosphate linked moiety X)-type motif 5
21761	643.084	0.685635	0.298802	2.29461	0.0217553	0.169052	Morf4l1	mortality factor 4 like 1
66993	56.315	-0.89164	0.388595	-2.29452	0.0217606	0.169052	Smarcd3	SWI/SNF related, matrix associated, actin dependent regulator of chromatin, subfamily d, member 3
17826	550.338	-0.515924	0.224888	-2.29414	0.0217826	0.169121	Fam89b	family with sequence similarity 89, member B
245595	44.4736	0.908896	0.396334	2.29326	0.0218333	0.169414	Zfp711	zinc finger protein 711
106557	8.42947	0.942772	0.411209	2.29268	0.0218662	NA	Ldhal6b	lactate dehydrogenase A-like 6B
100702	357.72	0.826321	0.360512	2.29208	0.0219013	0.16984	Gbp6	guanylate binding protein 6
70737	8.86401	-0.985193	0.429827	-2.29207	0.0219017	NA	Cgn	cingulin
73608	6.56368	-0.875595	0.382142	-2.29128	0.0219472	NA	Marveld3	MARVEL (membrane-associating) domain containing 3
93966	445.527	0.775193	0.338742	2.28844	0.0221117	0.171369	Hemgn	hemogen
19070	1170.57	0.607515	0.265522	2.288	0.0221377	0.171468	Mob4	MOB family member 4, phocein
18753	1724.96	-0.596777	0.26086	-2.28773	0.0221533	0.171487	Prkcd	protein kinase C, delta
12182	5.50569	0.929122	0.406159	2.28758	0.0221618	NA	Bst1	bone marrow stromal cell antigen 1
66530	493.021	-0.499219	0.218258	-2.28729	0.022179	0.171563	Ubxn6	UBX domain protein 6
11487	2984.08	0.489939	0.214218	2.28711	0.0221897	0.171563	Adam10	a disintegrin and metallopeptidase domain 10
75135	236.441	-0.705533	0.308531	-2.28675	0.0222104	0.171621	4930526I15Rik	RIKEN cDNA 4930526I15 gene
226499	498.195	0.637899	0.278989	2.28646	0.0222271	0.171648	BC003331	cDNA sequence BC003331
17237	1575.47	-0.608582	0.266226	-2.28596	0.0222567	0.171774	Mgrn1	mahogunin, ring finger 1
723827	5.37437	0.916685	0.401113	2.28535	0.0222921	NA	Mir221	microRNA 221
12960	10.7325	-0.967113	0.423193	-2.28528	0.0222966	NA	Crybb1	crystallin, beta B1
80290	626.865	-0.74302	0.325157	-2.28511	0.0223065	0.172056	Gpr146	G protein-coupled receptor 146
100302499	27.5512	0.84734	0.371277	2.28223	0.0224757	0.173258	Snora3	small nucleolar RNA, H/ACA box 3
52838	571.514	-0.518324	0.227201	-2.28135	0.022528	0.173558	Dnlz	DNL-type zinc finger
214854	1736.96	-0.572563	0.251031	-2.28084	0.0225578	0.173685	Neurl3	neuralized homolog 3 homolog (Drosophila)
50778	2293.33	0.62428	0.273743	2.28053	0.0225761	0.173722	Rgs1	regulator of G-protein signaling 1
271564	832.356	0.590818	0.259192	2.27946	0.0226395	0.174054	Vps13a	vacuolar protein sorting 13A (yeast)
68259	222.921	0.76787	0.336913	2.27914	0.0226589	0.174054	Ift80	intraflagellar transport 80
76551	240.896	0.634061	0.278203	2.27913	0.0226595	0.174054	Ccdc6	coiled-coil domain containing 6
71330	551.639	-0.627021	0.275244	-2.27805	0.0227234	0.174162	Rcbtb1	regulator of chromosome condensation (RCC1) and BTB (POZ) domain containing protein 1
50798	1130.26	-0.593024	0.260344	-2.27785	0.0227356	0.174162	Gne	glucosamine (UDP-N-acetyl)-2-epimerase/N-acetylmannosamine kinase
77035	59.2466	0.940831	0.41312	2.27738	0.0227636	0.174162	Kdm8	lysine (K)-specific demethylase 8
22288	1198.15	0.513483	0.225492	2.27717	0.0227763	0.174162	Utrn	utrophin
64706	13.0889	-0.962133	0.422537	-2.27704	0.0227841	0.174162	Scube1	signal peptide, CUB domain, EGF-like 1
13191	1745.35	-0.600562	0.263756	-2.27696	0.0227884	0.174162	Dctn1	dynactin 1
56193	856.077	0.825674	0.362649	2.27679	0.022799	0.174162	Plek	pleckstrin
67163	702.558	0.662197	0.290853	2.27674	0.0228015	0.174162	Ccdc47	coiled-coil domain containing 47
77110	198.236	0.565611	0.248435	2.27669	0.0228046	0.174162	Gpbp1l1	GC-rich promoter binding protein 1-like 1
66364	480.276	0.730042	0.320666	2.27664	0.0228078	0.174162	2310009A05Rik	RIKEN cDNA 2310009A05 gene
22413	3.2919	0.833186	0.365983	2.27657	0.022812	NA	Wnt2	wingless-type MMTV integration site family, member 2
14467	1096.43	-0.514082	0.22586	-2.27611	0.0228395	0.174265	Gbas	glioblastoma amplified sequence
170625	857.332	-0.798699	0.350928	-2.27596	0.0228483	0.174265	Snx18	sorting nexin 18
333669	31.2139	-0.968659	0.425782	-2.27501	0.022905	0.174588	Gm5134	predicted gene 5134
57354	386.821	0.682089	0.299872	2.2746	0.0229299	0.174588	Cramp1l	Crm, cramped-like (Drosophila)
330836	658.657	0.640087	0.281409	2.27458	0.022931	0.174588	Slc7a6	solute carrier family 7 (cationic amino acid transporter, y+ system), member 6
245555	11.1099	-0.819558	0.360389	-2.2741	0.0229602	NA	C77370	expressed sequence C77370
26428	1179.98	0.58462	0.257144	2.27351	0.0229952	0.174883	Orc4	origin recognition complex, subunit 4
69941	94.0032	0.95505	0.420083	2.27348	0.0229974	0.174883	2810408I11Rik	RIKEN cDNA 2810408I11 gene
353187	880.898	-0.716227	0.315065	-2.27327	0.0230102	0.174883	Nr1d2	nuclear receptor subfamily 1, group D, member 2
69073	66.3895	-0.929828	0.409074	-2.27301	0.0230256	0.174898	Kdf1	keratinocyte differentiation factor 1
353499	84.8305	0.755796	0.332576	2.27255	0.0230534	0.175006	Tmc4	transmembrane channel-like gene family 4
209039	675.804	-0.657367	0.28932	-2.27211	0.0230797	0.175103	Tenc1	tensin like C1 domain-containing phosphatase
18770	14.8398	0.927953	0.408509	2.27156	0.0231132	0.175255	Pklr	pyruvate kinase liver and red blood cell
228850	486.482	0.74447	0.327826	2.27093	0.0231511	0.17539	Ralgapb	Ral GTPase activating protein, beta subunit (non-catalytic)
66583	639.483	0.501361	0.220812	2.27054	0.0231751	0.17539	Exosc1	exosome component 1
233789	863.015	0.447856	0.197251	2.27048	0.0231782	0.17539	Smg1	SMG1 homolog, phosphatidylinositol 3-kinase-related kinase (C. elegans)
100415787	23.4345	0.923463	0.406746	2.27037	0.0231851	0.17539	Tomm6os	translocase of outer mitochondrial membrane 6, opposite strand
232333	7.72285	0.947282	0.417581	2.2685	0.0232988	NA	Slc6a1	solute carrier family 6 (neurotransmitter transporter, GABA), member 1
215951	137.587	-0.723078	0.318797	-2.26814	0.0233204	0.176123	Lace1	lactation elevated 1
50498	598.439	-0.776001	0.342165	-2.26792	0.0233344	0.176123	Ebi3	Epstein-Barr virus induced gene 3
215615	979.445	-0.633652	0.27941	-2.26782	0.0233402	0.176123	Rnpep	arginyl aminopeptidase (aminopeptidase B)
16205	3039.23	-0.435224	0.191929	-2.26763	0.0233517	0.176123	Gimap1	GTPase, IMAP family member 1
71790	176.327	-0.857527	0.378165	-2.2676	0.0233538	0.176123	Anxa9	annexin A9
71876	167.751	0.814779	0.359444	2.26678	0.0234039	0.176123	Cenpu	centromere protein U
13386	34.8127	0.980845	0.432728	2.26665	0.0234114	0.176123	Dlk1	delta-like 1 homolog (Drosophila)
192185	1426.96	-0.510381	0.22517	-2.26665	0.0234116	0.176123	Nadk	NAD kinase
233064	130.74	0.60114	0.265227	2.26651	0.0234199	0.176123	Wdr62	WD repeat domain 62
666731	2.92743	0.829902	0.366159	2.2665	0.0234205	NA	Trim43c	tripartite motif-containing 43C
12571	1587.19	0.620225	0.273653	2.26647	0.0234228	0.176123	Cdk6	cyclin-dependent kinase 6
59289	6.88836	-0.907666	0.400517	-2.26624	0.0234368	NA	Ackr2	atypical chemokine receptor 2
11858	44.6195	-0.737719	0.325537	-2.26616	0.0234414	0.176123	Rnd2	Rho family GTPase 2
224796	122.911	0.776791	0.342787	2.2661	0.023445	0.176123	Clic5	chloride intracellular channel 5
73469	608.731	0.554204	0.244617	2.2656	0.023476	0.176254	Rnf38	ring finger protein 38
74325	848.298	-0.493439	0.21785	-2.26503	0.0235105	0.176259	Cltb	clathrin, light polypeptide (Lcb)
20383	6578.16	0.583874	0.25778	2.26501	0.0235123	0.176259	Srsf3	serine/arginine-rich splicing factor 3
107435	1808.68	0.583028	0.257424	2.26485	0.0235217	0.176259	Hat1	histone aminotransferase 1
68268	226.179	0.733118	0.323715	2.2647	0.0235311	0.176259	Zdhhc21	zinc finger, DHHC domain containing 21
68477	412.837	0.733685	0.324087	2.26385	0.0235833	0.176548	Rmnd5a	required for meiotic nuclear division 5 homolog A (S. cerevisiae)
329078	4.66511	0.871083	0.38494	2.26291	0.0236413	NA	Emx2os	Emx2 opposite strand/antisense transcript (non-protein coding)
19141	17.0502	0.968416	0.427969	2.26282	0.0236471	0.176852	Lgmn	legumain
382062	49.9173	0.974879	0.43088	2.26253	0.0236646	0.176852	AB124611	cDNA sequence AB124611
67205	1063.84	-0.404818	0.178931	-2.26242	0.0236713	0.176852	Utp11l	UTP11-like, U3 small nucleolar ribonucleoprotein, (yeast)
71458	571.579	0.414108	0.183047	2.26231	0.0236785	0.176852	Bcor	BCL6 interacting corepressor
621976	226.641	0.82001	0.362613	2.26139	0.0237351	0.177133	Tmem170b	transmembrane protein 170B
22388	4353.47	-0.517239	0.22874	-2.26126	0.0237434	0.177133	Wdr1	WD repeat domain 1
226519	193.242	0.77111	0.341149	2.26033	0.0238005	0.177403	Lamc1	laminin, gamma 1
56699	498.054	-0.637498	0.282101	-2.25982	0.0238324	0.177403	Cdc42ep4	CDC42 effector protein (Rho GTPase binding) 4
11757	1330.96	0.394964	0.174778	2.2598	0.0238335	0.177403	Prdx3	peroxiredoxin 3
12511	52.8856	0.977055	0.432403	2.25959	0.0238465	0.177403	Cd6	CD6 antigen
68614	809.588	-0.446593	0.197661	-2.25939	0.0238594	0.177403	Letmd1	LETM1 domain containing 1
67092	655.872	0.497515	0.220203	2.25935	0.0238617	0.177403	Gatm	glycine amidinotransferase (L-arginine:glycine amidinotransferase)
18472	643.218	0.609312	0.269767	2.25866	0.0239045	0.17762	Pafah1b1	platelet-activating factor acetylhydrolase, isoform 1b, subunit 1
233912	751.174	-0.666335	0.29509	-2.25808	0.0239409	0.177788	Armc5	armadillo repeat containing 5
59310	182.491	-0.752738	0.333461	-2.25735	0.0239863	0.178023	Myl10	myosin, light chain 10, regulatory
68149	519.454	-0.773237	0.34268	-2.25644	0.0240432	0.178192	Otub2	OTU domain, ubiquitin aldehyde binding 2
50849	3234.04	-0.689144	0.305424	-2.25636	0.0240484	0.178192	Rnf10	ring finger protein 10
73261	81.52	-0.743346	0.32946	-2.25626	0.0240546	0.178192	1700037C18Rik	RIKEN cDNA 1700037C18 gene
83435	158.986	0.685904	0.304021	2.25611	0.024064	0.178192	Plekha3	pleckstrin homology domain-containing, family A (phosphoinositide binding specific) member 3
97827	443.685	-0.501551	0.222355	-2.25563	0.0240937	0.17831	Exd2	exonuclease 3'-5' domain containing 2
56017	336.655	-0.524346	0.232536	-2.2549	0.0241394	0.178317	Slc2a8	solute carrier family 2, (facilitated glucose transporter), member 8
70153	773.062	-0.64876	0.287714	-2.25487	0.0241412	0.178317	2210016F16Rik	RIKEN cDNA 2210016F16 gene
78926	161.109	-0.842028	0.373438	-2.2548	0.0241457	0.178317	Gas2l1	growth arrest-specific 2 like 1
18037	414.346	-0.596668	0.264658	-2.25448	0.0241657	0.178317	Nfkbie	nuclear factor of kappa light polypeptide gene enhancer in B cells inhibitor, epsilon
77891	131.115	0.720279	0.319509	2.25433	0.0241755	0.178317	Ube2s	ubiquitin-conjugating enzyme E2S
15399	48.4708	-0.826703	0.366727	-2.25427	0.0241789	0.178317	Hoxa2	homeobox A2
641454	37.6658	-0.848031	0.37622	-2.25408	0.0241909	0.178317	5830444B04Rik	RIKEN cDNA 5830444B04 gene
19820	1388.44	0.710791	0.31554	2.25262	0.0242833	0.178896	Rlim	ring finger protein, LIM domain interacting
100310872	143.842	0.566065	0.251361	2.25199	0.0243226	0.179084	Dynlt1a	dynein light chain Tctex-type 1A
382406	542.383	-0.436793	0.194082	-2.25056	0.0244137	0.179558	Poc1b	POC1 centriolar protein homolog B (Chlamydomonas)
70568	1171.2	0.577553	0.256629	2.25054	0.0244147	0.179558	Cpne3	copine III
76893	2503.98	-0.43769	0.194501	-2.25032	0.0244285	0.179558	Cers2	ceramide synthase 2
50790	457.152	0.535853	0.238358	2.2481	0.0245698	0.180282	Acsl4	acyl-CoA synthetase long-chain family member 4
626578	307.927	0.779841	0.346897	2.24805	0.024573	0.180282	Gbp10	guanylate-binding protein 10
76482	511.216	-0.630397	0.280422	-2.24803	0.0245741	0.180282	3110002H16Rik	RIKEN cDNA 3110002H16 gene
211499	473.8	0.591948	0.263334	2.2479	0.0245827	0.180282	Tmem87a	transmembrane protein 87A
218232	105.439	0.80662	0.35893	2.24729	0.0246215	0.180387	Ptpdc1	protein tyrosine phosphatase domain containing 1
18247	1108.68	-0.512912	0.228253	-2.24712	0.0246326	0.180387	Oaz2	ornithine decarboxylase antizyme 2
73112	608.648	0.601966	0.267896	2.24701	0.0246393	0.180387	Abracl	ABRA C-terminal like
73287	162.115	-0.640028	0.284877	-2.24668	0.0246602	0.180387	1700040L02Rik	RIKEN cDNA 1700040L02 gene
66469	67.9187	-0.716976	0.319154	-2.24649	0.0246727	0.180387	Fam213b	family with sequence similarity 213, member B
218581	259.271	0.543295	0.241857	2.24635	0.0246816	0.180387	Depdc1b	DEP domain containing 1B
110198	708.941	-0.547637	0.243827	-2.246	0.0247038	0.180387	Akr7a5	aldo-keto reductase family 7, member A5 (aflatoxin aldehyde reductase)
67897	740.813	0.55801	0.248453	2.24593	0.0247082	0.180387	Rnmt	RNA (guanine-7-) methyltransferase
66863	781.933	-0.528428	0.235369	-2.24511	0.0247614	0.180673	Lztr1	leucine-zipper-like transcriptional regulator, 1
20981	131.049	-0.81912	0.364937	-2.24455	0.0247968	0.18083	Syt3	synaptotagmin III
56424	992.805	-0.566534	0.252515	-2.24357	0.02486	0.181189	Stub1	STIP1 homology and U-Box containing protein 1
70802	379.941	0.531761	0.237089	2.24287	0.0249049	0.181335	Pwwp2a	PWWP domain containing 2A
68040	100.43	-0.57899	0.258188	-2.24252	0.0249279	0.181335	Zfp593	zinc finger protein 593
66141	7008.75	0.406151	0.181124	2.2424	0.0249356	0.181335	Ifitm3	interferon induced transmembrane protein 3
53415	303.901	-0.521373	0.232508	-2.24239	0.0249361	0.181335	Htatip2	HIV-1 tat interactive protein 2, homolog (human)
106564	252.016	-0.642867	0.286728	-2.24208	0.0249561	0.18138	Ppcs	phosphopantothenoylcysteine synthetase
13200	3906.57	-0.464663	0.207371	-2.24074	0.0250431	0.18191	Ddost	dolichyl-di-phosphooligosaccharide-protein glycotransferase
69697	655.476	-0.746356	0.333292	-2.23935	0.0251333	0.182462	Camsap3	calmodulin regulated spectrin-associated protein family, member 3
282619	31.2073	-0.808743	0.361187	-2.23912	0.025148	0.182467	Sbsn	suprabasin
75259	198.814	-0.708956	0.316734	-2.23833	0.0251993	0.18271	4930556M19Rik	RIKEN cDNA 4930556M19 gene
67459	627.897	0.486994	0.217589	2.23813	0.0252123	0.18271	Nvl	nuclear VCP-like
20018	1263.71	0.435804	0.194733	2.23796	0.0252237	0.18271	Polr1d	polymerase (RNA) I polypeptide D
20361	107.443	-0.880393	0.393435	-2.23771	0.0252401	0.182727	Sema7a	sema domain, immunoglobulin domain (Ig), and GPI membrane anchor, (semaphorin) 7A
223732	401.975	-0.595918	0.266394	-2.23698	0.0252878	0.182824	Ldoc1l	leucine zipper, down-regulated in cancer 1-like
69930	264.69	0.60274	0.269448	2.23694	0.02529	0.182824	Zfp715	zinc finger protein 715
71296	13.2129	0.967739	0.432634	2.23685	0.0252959	0.182824	Crnde	colorectal neoplasia differentially expressed (non-protein coding)
94184	1727.33	-0.51037	0.228223	-2.23628	0.0253334	0.182941	Pdxdc1	pyridoxal-dependent decarboxylase domain containing 1
211347	287.631	0.689444	0.308314	2.23618	0.0253403	0.182941	Pank3	pantothenate kinase 3
80285	1027.74	0.587269	0.262656	2.23588	0.0253594	0.182977	Parp9	poly (ADP-ribose) polymerase family, member 9
623474	96.6891	0.722035	0.323	2.2354	0.0253908	0.183102	Rad54b	RAD54 homolog B (S. cerevisiae)
22278	422.267	-0.521123	0.233254	-2.23415	0.0254734	0.183522	Usf1	upstream transcription factor 1
24115	62.5625	-0.770549	0.344966	-2.2337	0.0255031	0.183522	Best1	bestrophin 1
56321	938.401	-0.485509	0.217359	-2.23367	0.0255048	0.183522	Aatf	apoptosis antagonizing transcription factor
71228	34.6301	0.929519	0.416142	2.23366	0.0255057	0.183522	Dlg5	discs, large homolog 5 (Drosophila)
212090	550.667	0.631256	0.282662	2.23326	0.025532	0.183609	Tmem60	transmembrane protein 60
234311	376.53	0.821042	0.367795	2.23234	0.0255928	0.183945	Ddx60	DEAD (Asp-Glu-Ala-Asp) box polypeptide 60
76260	327.493	-0.541837	0.242773	-2.23187	0.0256234	0.184032	Ttc8	tetratricopeptide repeat domain 8
74142	1523.57	-0.604076	0.270677	-2.23172	0.0256333	0.184032	Lonp1	lon peptidase 1, mitochondrial
80903	8.07746	-0.877604	0.39326	-2.23161	0.0256405	NA	Fgf16	fibroblast growth factor 16
76438	3054.71	-0.697333	0.31256	-2.23103	0.0256788	0.184257	Rftn1	raftlin lipid raft linker 1
68565	554.293	-0.435082	0.195053	-2.23059	0.0257083	0.184344	Mrps18a	mitochondrial ribosomal protein S18A
55979	802.218	-0.528325	0.236872	-2.23042	0.0257194	0.184344	Agpat1	1-acylglycerol-3-phosphate O-acyltransferase 1 (lysophosphatidic acid acyltransferase, alpha)
52882	194.382	-0.733035	0.3287	-2.23011	0.0257403	0.184391	Rgs7bp	regulator of G-protein signalling 7 binding protein
118453	152.866	-0.792386	0.355435	-2.22934	0.0257914	0.18441	Mmp28	matrix metallopeptidase 28 (epilysin)
18707	1868.44	-0.402112	0.180379	-2.22926	0.0257965	0.18441	Pik3cd	phosphatidylinositol 3-kinase catalytic delta polypeptide
66441	281.155	0.661573	0.296808	2.22896	0.0258167	0.18441	Magohb	mago-nashi homolog B (Drosophila)
228413	319.554	-0.48756	0.218743	-2.22892	0.0258192	0.18441	Prrg4	proline rich Gla (G-carboxyglutamic acid) 4 (transmembrane)
14086	442.924	-0.760917	0.341396	-2.22884	0.0258246	0.18441	Fscn1	fascin homolog 1, actin bundling protein (Strongylocentrotus purpuratus)
12363	332.362	0.700104	0.314119	2.22878	0.0258282	0.18441	Casp4	caspase 4, apoptosis-related cysteine peptidase
75593	355.748	-0.600296	0.269401	-2.22826	0.025863	0.184494	Malsu1	mitochondrial assembly of ribosomal large subunit 1
216867	28.6294	-0.943896	0.423617	-2.22818	0.0258684	0.184494	Slc16a11	solute carrier family 16 (monocarboxylic acid transporters), member 11
57435	6.96233	0.816497	0.366511	2.22776	0.0258968	NA	Plin4	perilipin 4
59045	478.891	-0.501527	0.225141	-2.22762	0.0259061	0.184661	Stard3	START domain containing 3
12068	870.171	0.723961	0.325121	2.22675	0.0259643	0.184933	Bet1	blocked early in transport 1 homolog (S. cerevisiae)
74330	488.32	-0.395359	0.177575	-2.22643	0.0259854	0.184933	Dnajc14	DnaJ (Hsp40) homolog, subfamily C, member 14
20515	314.127	0.739438	0.332147	2.22624	0.0259983	0.184933	Slc20a1	solute carrier family 20, member 1
212073	824.163	-0.541517	0.243263	-2.22605	0.0260109	0.184933	Syne3	spectrin repeat containing, nuclear envelope family member 3
50753	385.578	0.610523	0.274271	2.22598	0.0260156	0.184933	Fbxo8	F-box protein 8
54473	1010.28	-0.517871	0.232678	-2.2257	0.0260346	0.184967	Tollip	toll interacting protein
107513	2957.13	0.524233	0.235608	2.22502	0.0260798	0.185187	Ssr1	signal sequence receptor, alpha
77827	363.934	-0.558535	0.251077	-2.22456	0.0261109	0.185287	Krba1	KRAB-A domain containing 1
66431	246.509	-0.680235	0.305822	-2.22428	0.0261295	0.185287	Oxld1	oxidoreductase like domain containing 1
66775	2309.05	-0.457652	0.205791	-2.22387	0.026157	0.185287	Hacd4	3-hydroxyacyl-CoA dehydratase 4
12772	38.5029	0.948221	0.426386	2.22386	0.0261582	0.185287	Ccr2	chemokine (C-C motif) receptor 2
228980	148.048	0.824176	0.370625	2.22375	0.0261655	0.185287	Taf4a	TAF4A RNA polymerase II, TATA box binding protein (TBP)-associated factor
69556	365.376	-0.889184	0.39991	-2.22346	0.0261847	0.185323	Bod1	biorientation of chromosomes in cell division 1
59026	1843.59	0.562784	0.253184	2.22282	0.0262276	0.185525	Huwe1	HECT, UBA and WWE domain containing 1
224860	282.902	-0.595359	0.267876	-2.22252	0.0262481	0.185546	Plcl2	phospholipase C-like 2
17245	125.021	0.85235	0.38354	2.22233	0.0262613	0.185546	Mdm1	transformed mouse 3T3 cell double minute 1
15469	288.908	0.526927	0.237125	2.22214	0.0262735	0.185546	Prmt1	protein arginine N-methyltransferase 1
71520	30.9794	0.95959	0.432037	2.22109	0.0263452	0.185951	Grap	GRB2-related adaptor protein
108017	6.34065	0.942596	0.424439	2.22081	0.0263642	NA	Fxyd4	FXYD domain-containing ion transport regulator 4
12834	9.80818	0.878705	0.39581	2.22002	0.0264175	NA	Col6a2	collagen, type VI, alpha 2
73813	33.2353	0.864632	0.389668	2.2189	0.0264937	0.186898	Fam83e	family with sequence similarity 83, member E
72391	121.769	0.852673	0.384517	2.21752	0.0265877	0.187458	Cdkn3	cyclin-dependent kinase inhibitor 3
26894	1643.83	-0.371266	0.167472	-2.21689	0.0266308	0.187543	Cops7a	COP9 (constitutive photomorphogenic) homolog, subunit 7a (Arabidopsis thaliana)
22146	2206.45	0.642535	0.289861	2.2167	0.0266435	0.187543	Tuba1c	tubulin, alpha 1C
15384	3539.7	0.807799	0.364433	2.21659	0.0266512	0.187543	Hnrnpab	heterogeneous nuclear ribonucleoprotein A/B
64213	1008.15	-0.553185	0.249576	-2.2165	0.0266576	0.187543	St7	suppression of tumorigenicity 7
100503710	4.09506	0.889066	0.401287	2.21554	0.026723	NA	Gm5741	predicted gene 5741
12168	416.924	0.774121	0.349425	2.21542	0.0267314	0.187961	Bmpr2	bone morphogenetic protein receptor, type II (serine/threonine kinase)
16450	429.648	-0.785408	0.354689	-2.21436	0.0268043	0.188277	Jag2	jagged 2
331480	35.4858	-0.914028	0.412808	-2.21417	0.026817	0.188277	Gm5126	predicted pseudogene 5126
67855	11.4263	0.819716	0.370262	2.21388	0.0268368	0.188277	Asprv1	aspartic peptidase, retroviral-like 1
66355	834.815	-0.531063	0.239884	-2.21383	0.0268403	0.188277	Gmpr	guanosine monophosphate reductase
52118	106.105	0.658323	0.297399	2.21361	0.0268558	0.188277	Pvr	poliovirus receptor
20843	1201.42	0.666415	0.301069	2.2135	0.0268635	0.188277	Stag2	stromal antigen 2
109246	210.763	-0.729673	0.329695	-2.21318	0.0268855	0.188329	Tspan9	tetraspanin 9
73906	22.613	0.912208	0.41226	2.2127	0.0269183	0.188457	4833417C18Rik	RIKEN cDNA 4833417C18 gene
76267	2680.59	-0.547659	0.247546	-2.21235	0.0269424	0.188524	Fads1	fatty acid desaturase 1
258756	5.45273	0.835544	0.377694	2.21222	0.0269512	NA	Olfr414	olfactory receptor 414
11898	130.457	0.647064	0.292721	2.21051	0.0270697	0.189281	Ass1	argininosuccinate synthetase 1
19231	11356.5	0.631664	0.285779	2.21033	0.0270826	0.189281	Ptma	prothymosin alpha
432731	451.971	0.554063	0.25069	2.21016	0.0270943	0.189281	Zscan26	zinc finger and SCAN domain containing 26
21941	3.73216	0.836348	0.378581	2.20917	0.0271631	NA	Tnfrsf8	tumor necrosis factor receptor superfamily, member 8
226757	827.316	0.562007	0.254462	2.20861	0.0272021	0.189876	Wdr26	WD repeat domain 26
13000	201.658	0.779682	0.353066	2.20832	0.0272222	0.189876	Csnk2a2	casein kinase 2, alpha prime polypeptide
15108	1964.83	-0.38448	0.174107	-2.2083	0.0272234	0.189876	Hsd17b10	hydroxysteroid (17-beta) dehydrogenase 10
319758	575.011	0.610974	0.27675	2.20767	0.027267	0.190013	Rfx7	regulatory factor X, 7
76686	369.48	-0.693661	0.314215	-2.2076	0.0272724	0.190013	Clip3	CAP-GLY domain containing linker protein 3
20807	123.977	0.643292	0.291461	2.20713	0.0273052	0.190139	Srf	serum response factor
319670	160.766	-0.733282	0.33227	-2.20689	0.0273221	0.190154	Eml5	echinoderm microtubule associated protein like 5
21676	7.36292	0.880942	0.399204	2.20675	0.0273317	NA	Tead1	TEA domain family member 1
14661	2774.29	-0.705591	0.319864	-2.20591	0.02739	0.190525	Glud1	glutamate dehydrogenase 1
66056	276.669	-0.495489	0.22467	-2.20541	0.0274251	0.190667	Zfp524	zinc finger protein 524
52855	382.126	0.703387	0.318982	2.2051	0.0274473	0.190689	Lair1	leukocyte-associated Ig-like receptor 1
22142	1157.72	0.611142	0.27719	2.20478	0.0274695	0.190689	Tuba1a	tubulin, alpha 1A
14339	409.226	-0.630433	0.285955	-2.20466	0.0274781	0.190689	Aktip	thymoma viral proto-oncogene 1 interacting protein
17869	3049.02	0.514518	0.233391	2.20453	0.0274871	0.190689	Myc	myelocytomatosis oncogene
54217	2162.68	-0.607768	0.275785	-2.20378	0.0275401	0.190954	Rpl36	ribosomal protein L36
70638	9.38031	0.94302	0.427914	2.20376	0.0275413	NA	Fam189a1	family with sequence similarity 189, member A1
12330	4909.74	0.492737	0.223706	2.20261	0.0276225	0.191345	Canx	calnexin
230596	252.777	0.733679	0.333144	2.20229	0.0276447	0.191345	Prpf38a	PRP38 pre-mRNA processing factor 38 (yeast) domain containing A
668128	76.8018	0.932159	0.42329	2.20217	0.027653	0.191345	Gm8989	very large inducible GTPase 1 pseudogene
227731	317.767	-0.858183	0.389704	-2.20214	0.0276554	0.191345	Slc25a25	solute carrier family 25 (mitochondrial carrier, phosphate carrier), member 25
16890	306.56	-0.592256	0.268998	-2.20171	0.0276858	0.19136	Lipe	lipase, hormone sensitive
109700	11.3482	0.939006	0.426493	2.20169	0.0276871	0.19136	Itga1	integrin alpha 1
14283	11.2307	-0.950148	0.431576	-2.20158	0.0276951	NA	Fosl1	fos-like antigen 1
72834	186.7	-0.693065	0.314828	-2.20141	0.0277072	0.191397	2810468N07Rik	RIKEN cDNA 2810468N07 gene
14211	1205.57	0.696204	0.316472	2.19989	0.0278145	0.192036	Smc2	structural maintenance of chromosomes 2
380994	8.44936	0.949572	0.431649	2.19987	0.027816	NA	Gm20736	predicted gene, 20736
258463	4.94302	0.856611	0.389464	2.19946	0.0278452	NA	Olfr1393	olfactory receptor 1393
545391	22.2012	-0.950515	0.432162	-2.19944	0.0278466	0.192111	Gm16432	predicted gene 16432
622307	7.87262	-0.857179	0.38975	-2.1993	0.0278563	NA	5830473C10Rik	RIKEN cDNA 5830473C10 gene
107771	657.304	-0.553129	0.251519	-2.19916	0.0278668	0.192111	Bmyc	brain expressed myelocytomatosis oncogene
76757	10.8859	0.916152	0.416599	2.19912	0.0278692	NA	Trdn	triadin
69597	1703.54	-0.667253	0.303419	-2.19911	0.0278699	0.192111	Afg3l2	AFG3-like AAA ATPase 2
234395	9.21556	0.890288	0.404883	2.19888	0.0278865	NA	Ushbp1	Usher syndrome 1C binding protein 1
27388	625.934	-0.549622	0.249983	-2.19864	0.0279038	0.192242	Ptdss2	phosphatidylserine synthase 2
69190	1517.73	-0.592057	0.269309	-2.19843	0.0279185	0.192242	Dym	dymeclin
14359	1005.03	0.503839	0.229214	2.19812	0.0279408	0.192293	Fxr1	fragile X mental retardation gene 1, autosomal homolog
66815	17.9067	0.94441	0.429731	2.19768	0.0279721	0.192379	Ccdc109b	coiled-coil domain containing 109B
56612	972.562	-0.420549	0.191374	-2.19752	0.0279833	0.192379	Pfdn5	prefoldin 5
17087	113.354	0.897015	0.408329	2.1968	0.028035	0.192379	Ly96	lymphocyte antigen 96
81702	1059.18	0.667958	0.304064	2.19677	0.0280372	0.192379	Ankrd17	ankyrin repeat domain 17
66632	608.347	0.608512	0.277008	2.19673	0.0280395	0.192379	Dph6	diphthamine biosynthesis 6
19414	2644.85	-0.560494	0.255164	-2.19661	0.0280486	0.192379	Rasa3	RAS p21 protein activator 3
230936	343.848	-0.575427	0.261976	-2.19649	0.0280571	0.192379	Phf13	PHD finger protein 13
21813	1010.31	-0.675432	0.30761	-2.19575	0.0281102	0.192411	Tgfbr2	transforming growth factor, beta receptor II
12953	494.61	-0.64218	0.292473	-2.19569	0.0281141	0.192411	Cry2	cryptochrome 2 (photolyase-like)
108143	1347.87	0.595742	0.27133	2.19563	0.0281183	0.192411	Taf9	TAF9 RNA polymerase II, TATA box binding protein (TBP)-associated factor
194268	245.174	0.660362	0.300767	2.19559	0.0281211	0.192411	9930104L06Rik	RIKEN cDNA 9930104L06 gene
269951	3699.42	-0.457617	0.208473	-2.19509	0.0281573	0.192556	Idh2	isocitrate dehydrogenase 2 (NADP+), mitochondrial
57357	503.277	-0.530827	0.241864	-2.19473	0.0281827	0.192629	Srd5a3	steroid 5 alpha-reductase 3
22163	36.6283	0.930031	0.42383	2.19435	0.0282101	0.192715	Tnfrsf4	tumor necrosis factor receptor superfamily, member 4
21953	30.0517	-0.860935	0.392431	-2.19385	0.0282461	0.192847	Tnni2	troponin I, skeletal, fast 2
75906	127.194	0.868718	0.396011	2.19367	0.0282593	0.192847	Fam184a	family with sequence similarity 184, member A
68127	56.9482	0.863566	0.393967	2.19197	0.0283814	0.19353	B230217C12Rik	RIKEN cDNA B230217C12 gene
21750	230.725	0.548421	0.250208	2.19187	0.0283892	0.19353	Terf2	telomeric repeat binding factor 2
74694	71.3378	-0.824732	0.376387	-2.19118	0.0284385	0.193765	Tbc1d30	TBC1 domain family, member 30
17388	75.2756	-0.740271	0.337942	-2.19052	0.0284864	0.193894	Mmp15	matrix metallopeptidase 15
70789	20.0164	-0.944518	0.431216	-2.19036	0.0284982	0.193894	Kynu	kynureninase (L-kynurenine hydrolase)
23880	713.09	0.565652	0.258253	2.1903	0.0285024	0.193894	Fyb	FYN binding protein
100042415	93.343	0.852809	0.389498	2.18951	0.0285597	0.194182	Mnd1-ps	Mnd1 retrotransposed pseudogene
665113	162.068	0.528033	0.24125	2.18874	0.028616	0.194463	Tnik	TRAF2 and NCK interacting kinase
12765	23.4739	0.871687	0.398366	2.18815	0.0286584	0.194649	Cxcr2	chemokine (C-X-C motif) receptor 2
64655	387.798	0.63622	0.290973	2.18652	0.0287775	0.195356	Mrps22	mitochondrial ribosomal protein S22
17349	78.4236	0.868557	0.397291	2.1862	0.0288012	0.195414	Mlf1	myeloid leukemia factor 1
218314	217.353	0.744073	0.340545	2.18495	0.0288926	0.195873	Zfp595	zinc finger protein 595
18451	440.28	-0.632308	0.289404	-2.18486	0.028899	0.195873	P4ha1	procollagen-proline, 2-oxoglutarate 4-dioxygenase (proline 4-hydroxylase), alpha 1 polypeptide
320808	290.701	-0.549708	0.251676	-2.18419	0.0289484	0.196105	Dcaf5	DDB1 and CUL4 associated factor 5
100042891	8.10141	0.929501	0.425766	2.18313	0.0290266	NA	Vmn2r47	vomeronasal 2, receptor 47
252876	135.189	0.758114	0.347276	2.18303	0.0290335	0.196515	Gin1	gypsy retrotransposon integrase 1
72057	165.254	0.764163	0.350059	2.18295	0.0290392	0.196515	Phf10	PHD finger protein 10
67246	1808.26	-0.48825	0.223741	-2.18222	0.0290937	0.196781	2810474O19Rik	RIKEN cDNA 2810474O19 gene
[truncated: 21,727 more rows]
