# Supplementary material for: Heme oxygenase‐1 deficiency triggers exhaustion of hematopoietic stem cells
Source: EMBO Rep. 2019 Dec 29;21(2):e47895. doi: 10.15252/embr.201947895 (PMC7001511; doi:10.15252/embr.201947895)
Supplement: Supplementary file 6 — Dataset EV4 [file EMBR-21-e47895-s006.xlsx]

## Sheet: Legend
RNA-seq differential gene expression analysis between HO-1-/- vs HO-1+/+ in old LT-HSCs.
LEGEND:
baseMean	average of the normalized count values, divided by the size factors
log2FoldChange	expression effect size estimate reported on a logarithmic scale to base 2
lfcSE	standard error estimate for the log2 fold change estimate.
stat	Wald statistic
pvalue	Wald test p-value
padj	BH adjusted p-values
hgnc_symbol	hgnc gene symbol
gene_name	full gene name

## Sheet: Deseq2 output oldHSC_KOvsWT
RNA-seq differential gene expression analysis between HO-1-/- vs HO-1+/+ in old LT-HSCs.
	baseMean	log2FoldChange	lfcSE	stat	pvalue	padj	hgnc_symbol	gene_name
170484	94.5205	3.62442	0.382165	9.48391	2.44934e-21	3.22994e-17	Nphs2	nephrosis 2, podocin
72386	94.0342	3.60785	0.389726	9.2574	2.09463e-20	1.3811e-16	2610035D17Rik	RIKEN cDNA 2610035D17 gene
321019	164.091	-1.87198	0.262119	-7.14171	9.21781e-13	4.05184e-09	Gpr183	G protein-coupled receptor 183
20620	1110.01	-2.17397	0.309874	-7.01565	2.28879e-12	7.54557e-09	Plk2	polo-like kinase 2
14281	16165.3	-2.3196	0.33833	-6.85603	7.0802e-12	1.86733e-08	Fos	FBJ osteosarcoma oncogene
432628	524.107	2.12989	0.313604	6.79163	1.10871e-11	2.43677e-08	Mfsd2b	major facilitator superfamily domain containing 2B
15370	638.392	-2.25352	0.381848	-5.90162	3.59948e-09	6.78091e-06	Nr4a1	nuclear receptor subfamily 4, group A, member 1
244550	352.192	1.55006	0.264285	5.86512	4.48818e-09	7.3982e-06	Podnl1	podocan-like 1
228775	421.869	-1.5316	0.262406	-5.83677	5.32219e-09	7.79819e-06	Trib3	tribbles homolog 3 (Drosophila)
21807	5177.87	-1.19755	0.206696	-5.79375	6.88301e-09	8.84105e-06	Tsc22d1	TSC22 domain family, member 1
106347	36.9706	-2.1168	0.366091	-5.78216	7.3748e-09	8.84105e-06	Ildr1	immunoglobulin-like domain containing receptor 1
22712	104.46	-1.82649	0.320602	-5.69706	1.21894e-08	1.26266e-05	Zfp54	zinc finger protein 54
20302	52.5417	-2.22201	0.390425	-5.69125	1.2611e-08	1.26266e-05	Ccl3	chemokine (C-C motif) ligand 3
20229	831.727	-1.23099	0.216812	-5.67769	1.36529e-08	1.26266e-05	Sat1	spermidine/spermine N1-acetyl transferase 1
217340	96.2135	1.65037	0.291122	5.66901	1.43626e-08	1.26266e-05	Rnf157	ring finger protein 157
11423	371.691	1.60651	0.284991	5.63704	1.72994e-08	1.4258e-05	Ache	acetylcholinesterase
16898	1641.59	1.4471	0.263787	5.48587	4.11438e-08	3.19155e-05	Rps2	ribosomal protein S2
246728	102.772	2.18169	0.403889	5.4017	6.60125e-08	4.38774e-05	Oas2	2'-5' oligoadenylate synthetase 2
21916	112.721	1.61123	0.298383	5.39986	6.6692e-08	4.38774e-05	Tmod1	tropomodulin 1
56464	631.413	-1.51076	0.280156	-5.39258	6.94547e-08	4.38774e-05	Ctsf	cathepsin F
56367	828.264	-1.46171	0.271114	-5.3915	6.98737e-08	4.38774e-05	Scoc	short coiled-coil protein
22695	4597.21	-1.7185	0.320112	-5.36843	7.94258e-08	4.76085e-05	Zfp36	zinc finger protein 36
71738	389.603	-1.46274	0.274249	-5.33361	9.62792e-08	5.52015e-05	Mamdc2	MAM domain containing 2
75178	214.516	-1.53743	0.289143	-5.3172	1.05378e-07	5.7901e-05	Meiob	meiosis specific with OB domains
11641	13.9398	2.1721	0.410493	5.29144	1.21355e-07	6.40126e-05	Akap2	A kinase (PRKA) anchor protein 2
19124	1512.73	-1.11722	0.212505	-5.2574	1.46108e-07	7.41049e-05	Procr	protein C receptor, endothelial
16188	273.355	1.12697	0.218864	5.14919	2.61616e-07	0.000127775	Il3ra	interleukin 3 receptor, alpha chain
21898	272.04	-1.3256	0.258561	-5.12682	2.94673e-07	0.00013878	Tlr4	toll-like receptor 4
100526469	71.1188	-1.4577	0.29097	-5.00981	5.44846e-07	0.00024358	Mir3064	microRNA 3064
11910	56.9625	-2.0503	0.410489	-4.99477	5.89049e-07	0.00024358	Atf3	activating transcription factor 3
57781	339.179	-1.36241	0.273214	-4.98661	6.14475e-07	0.00024358	Cd200r1	CD200 receptor 1
385354	197.076	-1.69551	0.340031	-4.98635	6.15302e-07	0.00024358	Frmd7	FERM domain containing 7
20649	46.1311	1.93687	0.388602	4.98421	6.2217e-07	0.00024358	Sntb1	syntrophin, basic 1
12399	455.254	1.61354	0.323847	4.9824	6.2802e-07	0.00024358	Runx3	runt related transcription factor 3
319660	33.1208	-1.75014	0.356452	-4.9099	9.11222e-07	0.000342171	Agmo	alkylglycerol monooxygenase
13034	1068.32	1.58726	0.323935	4.89993	9.58721e-07	0.000342171	Ctse	cathepsin E
234515	168.788	1.5033	0.306818	4.89965	9.60061e-07	0.000342171	Inpp4b	inositol polyphosphate-4-phosphatase, type II
80859	1284.47	-1.49522	0.306318	-4.88126	1.0541e-06	0.000365802	Nfkbiz	nuclear factor of kappa light polypeptide gene enhancer in B cells inhibitor, zeta
12316	348.369	1.11885	0.23134	4.83637	1.32232e-06	0.000447113	Aspm	asp (abnormal spindle)-like, microcephaly associated (Drosophila)
14174	132.644	1.72721	0.357999	4.82461	1.40274e-06	0.000462449	Fgf3	fibroblast growth factor 3
12227	946.688	-1.78494	0.374462	-4.76668	1.8729e-06	0.000602389	Btg2	B cell translocation gene 2, anti-proliferative
13653	17473.5	-1.5497	0.326637	-4.74443	2.09099e-06	0.000649213	Egr1	early growth response 1
80720	139.426	-1.4964	0.315752	-4.73915	2.14619e-06	0.000649213	Pbx4	pre B cell leukemia homeobox 4
414084	1155.51	-1.28942	0.272186	-4.73727	2.16618e-06	0.000649213	Tnip3	TNFAIP3 interacting protein 3
23984	117.133	1.75212	0.37289	4.69876	2.6175e-06	0.000767044	Pde10a	phosphodiesterase 10A
13636	257.125	-1.20662	0.25779	-4.68063	2.85989e-06	0.000819856	Efna1	ephrin A1
22290	392.071	-1.04209	0.224495	-4.64193	3.4517e-06	0.000968459	Uty	ubiquitously transcribed tetratricopeptide repeat gene, Y chromosome
110310	121.428	-1.52728	0.330267	-4.62439	3.75709e-06	0.00103218	Krt7	keratin 7
13655	37.7057	-1.89065	0.409861	-4.61289	3.97102e-06	0.00106869	Egr3	early growth response 3
16149	3827.15	1.19478	0.259327	4.60724	4.08052e-06	0.0010762	Cd74	CD74 antigen (invariant polypeptide of major histocompatibility complex, class II antigen-associated)
70218	255.894	1.5299	0.333271	4.59057	4.42043e-06	0.00113641	Kif18b	kinesin family member 18B
17872	4585.59	-1.45955	0.318144	-4.58772	4.4812e-06	0.00113641	Ppp1r15a	protein phosphatase 1, regulatory (inhibitor) subunit 15A
15405	1758.05	-1.1507	0.252047	-4.56543	4.98471e-06	0.00124025	Hoxa9	homeobox A9
20821	109.455	-1.7613	0.388542	-4.53309	5.81265e-06	0.00141947	Trim21	tripartite motif-containing 21
12449	287.4	1.40698	0.311164	4.52167	6.13544e-06	0.00144645	Ccnf	cyclin F
20846	3190.3	1.02418	0.226516	4.52142	6.1425e-06	0.00144645	Stat1	signal transducer and activator of transcription 1
74194	41.7496	-1.50698	0.335705	-4.489	7.1558e-06	0.00165165	Rnd3	Rho family GTPase 3
17776	247.746	1.13251	0.252466	4.48579	7.26439e-06	0.00165165	Mast2	microtubule associated serine/threonine kinase 2
76686	274.302	-1.16774	0.260766	-4.47813	7.52999e-06	0.00167828	Clip3	CAP-GLY domain containing linker protein 3
16210	763.771	-0.963776	0.215362	-4.47514	7.63609e-06	0.00167828	Impact	impact, RWD domain protein
108961	366.559	1.3253	0.296395	4.47139	7.77136e-06	0.00168001	E2f8	E2F transcription factor 8
259300	87.8192	-1.67085	0.375326	-4.45174	8.51773e-06	0.00177924	Ehd2	EH-domain containing 2
12428	1937.22	1.28434	0.288566	4.45076	8.55689e-06	0.00177924	Ccna2	cyclin A2
237010	645.973	-1.23329	0.277258	-4.44817	8.66047e-06	0.00177924	Klhl4	kelch-like 4
12442	962.295	1.34725	0.303061	4.44547	8.77005e-06	0.00177924	Ccnb2	cyclin B2
243374	324.18	-1.15824	0.261858	-4.42314	9.72762e-06	0.00194361	Gimap8	GTPase, IMAP family member 8
70086	287.489	-1.19162	0.2697	-4.41831	9.9477e-06	0.00195792	Cysltr2	cysteinyl leukotriene receptor 2
56338	8177.26	-1.07376	0.243432	-4.41093	1.02927e-05	0.00199604	Txnip	thioredoxin interacting protein
252838	562.885	-1.31889	0.299678	-4.40102	1.07745e-05	0.00205917	Tox	thymocyte selection-associated high mobility group box
71946	252.836	1.41329	0.321819	4.39156	1.12538e-05	0.00211768	Endod1	endonuclease domain containing 1
71640	208.968	-1.04678	0.238516	-4.38872	1.14018e-05	0.00211768	Zfp949	zinc finger protein 949
74030	239.803	-1.33065	0.304418	-4.37113	1.23603e-05	0.00226382	Rin2	Ras and Rab interactor 2
73847	899.45	-1.05548	0.242052	-4.36054	1.29744e-05	0.00234374	Fam110a	family with sequence similarity 110, member A
24074	553.699	-1.05747	0.242762	-4.35601	1.32455e-05	0.00236038	Taf7	TAF7 RNA polymerase II, TATA box binding protein (TBP)-associated factor
17345	1088.29	1.39549	0.320655	4.352	1.34904e-05	0.00237197	Mki67	antigen identified by monoclonal antibody Ki 67
12571	2991.06	1.22272	0.28162	4.34174	1.4136e-05	0.00244153	Cdk6	cyclin-dependent kinase 6
12447	190.644	1.36007	0.313389	4.33988	1.42563e-05	0.00244153	Ccne1	cyclin E1
83961	125.057	-1.21061	0.28094	-4.30913	1.63897e-05	0.00276978	Nrg4	neuregulin 4
72749	396.461	0.951674	0.22099	4.3064	1.65931e-05	0.00276978	Tonsl	tonsoku-like, DNA repair protein
278725	25.7516	-1.66421	0.3869	-4.3014	1.69726e-05	0.00279772	E130310I04Rik	RIKEN cDNA E130310I04 gene
268930	542.793	1.10452	0.25749	4.28958	1.79008e-05	0.00287933	Pkmyt1	protein kinase, membrane associated tyrosine/threonine 1
12575	245.77	-1.27904	0.298176	-4.28954	1.79044e-05	0.00287933	Cdkn1a	cyclin-dependent kinase inhibitor 1A (P21)
19309	747.923	-1.20828	0.282306	-4.28005	1.86853e-05	0.002952	Pygm	muscle glycogen phosphorylase
14841	195.521	1.15438	0.269802	4.27864	1.8804e-05	0.002952	Gsg2	germ cell-specific gene 2
20303	182.361	-1.49081	0.349646	-4.26378	2.00998e-05	0.00306095	Ccl4	chemokine (C-C motif) ligand 4
18005	275.767	1.25243	0.293805	4.2628	2.01885e-05	0.00306095	Nek2	NIMA (never in mitosis gene a)-related expressed kinase 2
105988	391.579	1.30998	0.307309	4.26273	2.01943e-05	0.00306095	Espl1	extra spindle pole bodies 1 (S. cerevisiae)
17865	343.86	1.40983	0.33096	4.2598	2.04607e-05	0.00306608	Mybl2	myeloblastosis oncogene-like 2
23849	1640.09	-1.47683	0.348282	-4.24032	2.23202e-05	0.00330414	Klf6	Kruppel-like factor 6
11600	6410.74	-0.875344	0.206652	-4.23584	2.27703e-05	0.00330414	Angpt1	angiopoietin 1
78600	61.2573	-1.56786	0.370232	-4.2348	2.28756e-05	0.00330414	Pde6h	phosphodiesterase 6H, cGMP-specific, cone, gamma
217430	839.219	-1.21827	0.287798	-4.23308	2.30516e-05	0.00330414	Pqlc3	PQ loop repeat containing
16168	274.743	-1.25276	0.296155	-4.23009	2.33597e-05	0.00331231	Il15	interleukin 15
11443	482.552	-1.19014	0.281574	-4.22673	2.37115e-05	0.00332642	Chrnb1	cholinergic receptor, nicotinic, beta polypeptide 1 (muscle)
16691	60.8448	-1.50048	0.355982	-4.21504	2.49731e-05	0.00346652	Krt8	keratin 8
22759	234.282	1.27957	0.304936	4.19619	2.7144e-05	0.00367332	Zfp97	zinc finger protein 97
213948	102.293	1.37728	0.328293	4.19527	2.72543e-05	0.00367332	Atg9b	autophagy related 9B
14729	1101.11	1.48467	0.353923	4.19491	2.72985e-05	0.00367332	Gp5	glycoprotein 5 (platelet)
17389	32.4807	-1.57948	0.376894	-4.19077	2.78005e-05	0.00370308	Mmp16	matrix metallopeptidase 16
71296	27.9205	1.5768	0.376489	4.18816	2.81221e-05	0.00370846	Crnde	colorectal neoplasia differentially expressed (non-protein coding)
19152	2820.51	-0.744734	0.178622	-4.16934	3.05485e-05	0.00398855	Prtn3	proteinase 3
19085	27.43	-1.64906	0.396513	-4.15891	3.19769e-05	0.00409796	Prkar1b	protein kinase, cAMP dependent regulatory, type I beta
64214	2660.03	-1.08556	0.261034	-4.15869	3.2008e-05	0.00409796	Rgs18	regulator of G-protein signaling 18
12159	109.432	-1.42891	0.344296	-4.15024	3.32126e-05	0.00421129	Bmp4	bone morphogenetic protein 4
69187	153.504	-1.02007	0.246083	-4.14521	3.395e-05	0.0042638	Erp27	endoplasmic reticulum protein 27
14055	743.641	-1.007	0.243683	-4.1324	3.58989e-05	0.00446602	Ezh1	enhancer of zeste homolog 1 (Drosophila)
212439	69.3417	-1.23418	0.299472	-4.12117	3.76951e-05	0.00464566	AA986860	expressed sequence AA986860
20363	4551.84	-0.883039	0.214723	-4.11246	3.91468e-05	0.00477989	Sepp1	selenoprotein P, plasma, 1
19416	59.0833	-1.5347	0.374156	-4.10175	4.10031e-05	0.00496062	Rasd1	RAS, dexamethasone-induced 1
50778	2798.82	-1.21044	0.295436	-4.09714	4.18277e-05	0.00501438	Rgs1	regulator of G-protein signaling 1
14235	243.285	1.2004	0.293311	4.09259	4.26578e-05	0.00506782	Foxm1	forkhead box M1
54563	2603.21	0.804096	0.196636	4.08926	4.32743e-05	0.00509517	Nup210	nucleoporin 210
20510	86.4898	1.62035	0.396637	4.08524	4.40319e-05	0.00513848	Slc1a1	solute carrier family 1 (neuronal/epithelial high affinity glutamate transporter, system Xag), member 1
27276	38.6193	-1.62845	0.399943	-4.07171	4.66696e-05	0.00539853	Plekhb1	pleckstrin homology domain containing, family B (evectins) member 1
353211	123.581	-1.37667	0.338369	-4.06853	4.7311e-05	0.00542513	Prune2	prune homolog 2 (Drosophila)
12704	429.001	1.28272	0.315992	4.05935	4.92103e-05	0.00559428	Cit	citron
104175	101.503	1.20141	0.297169	4.04285	5.28061e-05	0.00595174	Sbk1	SH3-binding kinase 1
20810	2204.28	1.05574	0.261316	4.04011	5.34252e-05	0.00597049	Srm	spermidine synthase
51944	496.377	1.16965	0.289659	4.03801	5.39072e-05	0.00597374	Knstrn	kinetochore-localized astrin/SPAG5 binding
21853	375.869	1.13381	0.281584	4.02654	5.66034e-05	0.00622024	Timeless	timeless circadian clock 1
230162	166.458	-1.03137	0.256474	-4.02135	5.78665e-05	0.00630322	Zfp189	zinc finger protein 189
102634431	7.62569	-1.60844	0.40004	-4.0207	5.80257e-05	NA	Gm32014	predicted gene, 32014
20308	50.7549	-1.48341	0.369051	-4.01953	5.83145e-05	0.00630322	Ccl9	chemokine (C-C motif) ligand 9
52679	413.232	1.33832	0.333274	4.01567	5.92774e-05	0.00630362	E2f7	E2F transcription factor 7
67652	81.0392	-1.37957	0.343594	-4.01511	5.94193e-05	0.00630362	Spaca1	sperm acrosome associated 1
80888	77.5667	-1.57176	0.391591	-4.01379	5.97522e-05	0.00630362	Hspb8	heat shock protein 8
22256	496.701	1.10675	0.276025	4.00959	6.08239e-05	0.00636517	Ung	uracil DNA glycosylase
71878	170.911	1.40035	0.34941	4.00775	6.1301e-05	0.00636517	Fam83d	family with sequence similarity 83, member D
50708	1565.82	-1.11709	0.278882	-4.00561	6.18589e-05	0.00637292	Hist1h1c	histone cluster 1, H1c
238692	493.55	-1.25578	0.313681	-4.00336	6.2448e-05	0.00638373	Zfp874a	zinc finger protein 874a
70466	498.138	1.26098	0.31544	3.99751	6.40111e-05	0.00649319	Ckap2l	cytoskeleton associated protein 2-like
16551	532.826	1.01031	0.253468	3.98594	6.72147e-05	0.00676611	Kif11	kinesin family member 11
68545	144.217	-1.14571	0.288148	-3.97611	7.00516e-05	0.00696268	Ecscr	endothelial cell surface expressed chemotaxis and apoptosis regulator
60411	551.777	1.03376	0.260031	3.97553	7.02234e-05	0.00696268	Cenpk	centromere protein K
21973	2147.42	0.971053	0.24509	3.96202	7.4317e-05	0.00726874	Top2a	topoisomerase (DNA) II alpha
78771	1044.28	-1.05921	0.267361	-3.96172	7.44127e-05	0.00726874	Mctp1	multiple C2 domains, transmembrane 1
56744	1950.99	1.38687	0.350965	3.9516	7.76295e-05	0.00750054	Pf4	platelet factor 4
16477	9054.5	-1.19979	0.30369	-3.9507	7.79233e-05	0.00750054	Junb	jun B proto-oncogene
22709	813.315	-1.10298	0.279354	-3.94833	7.86987e-05	0.00752028	Zfp51	zinc finger protein 51
54123	386.728	1.19746	0.303425	3.94648	7.93076e-05	0.00752395	Irf7	interferon regulatory factor 7
17059	246.896	-0.992589	0.251651	-3.94431	8.00304e-05	0.00753829	Klrb1c	killer cell lectin-like receptor subfamily B member 1C
218581	310.377	1.27637	0.3239	3.94062	8.12707e-05	0.00757408	Depdc1b	DEP domain containing 1B
18612	18.1459	1.53005	0.38836	3.93977	8.15591e-05	0.00757408	Etv4	ets variant 4
12487	38.9533	-1.46156	0.371214	-3.93726	8.24184e-05	0.00760036	Cd28	CD28 antigen
83922	305.624	-0.973088	0.247455	-3.93238	8.41096e-05	0.00770245	Cep41	centrosomal protein 41
27261	103.108	-1.31165	0.334415	-3.92221	8.77392e-05	0.00797943	Dok3	docking protein 3
12348	123.341	-1.12077	0.285904	-3.92008	8.85199e-05	0.00799529	Car11	carbonic anhydrase 11
66573	51.9011	-1.41049	0.359963	-3.91842	8.91302e-05	0.00799565	Dzip1	DAZ interacting protein 1
208084	120.818	1.53949	0.393131	3.91597	9.00418e-05	0.00802285	Pif1	PIF1 5'-to-3' DNA helicase homolog (S. cerevisiae)
16491	208.332	1.52381	0.390763	3.89957	9.63627e-05	0.00852842	Kcna3	potassium voltage-gated channel, shaker-related subfamily, member 3
12747	3199.44	-0.891965	0.22936	-3.88894	0.000100684	0.00885146	Clk1	CDC-like kinase 1
17245	195.609	1.05176	0.270697	3.88537	0.000102173	0.00892285	Mdm1	transformed mouse 3T3 cell double minute 1
11639	215.747	-1.21147	0.312362	-3.8784	0.000105144	0.00912197	Ak4	adenylate kinase 4
21336	25.4437	-1.58508	0.409102	-3.87454	0.000106827	0.00919949	Tacr1	tachykinin receptor 1
16007	48.0056	-1.5743	0.406465	-3.87316	0.000107433	0.00919949	Cyr61	cysteine rich protein 61
24132	386.2	-1.31104	0.338656	-3.8713	0.000108257	0.00921026	Zfp53	zinc finger protein 53
226101	443.573	-1.13569	0.293545	-3.86889	0.000109332	0.00924209	Myof	myoferlin
170799	71.6974	1.2838	0.332174	3.86485	0.000111157	0.0093365	Rtkn2	rhotekin 2
21859	273.478	-0.954922	0.247285	-3.86163	0.000112634	0.00940069	Timp3	tissue inhibitor of metalloproteinase 3
20354	1157.4	0.921316	0.238886	3.85672	0.00011492	0.00941358	Sema4d	sema domain, immunoglobulin domain (Ig), transmembrane domain (TM) and short cytoplasmic domain, (semaphorin) 4D
72310	420.144	1.51324	0.392423	3.85615	0.000115188	0.00941358	Nkg7	natural killer cell group 7 sequence
18708	2426.02	-0.815775	0.21161	-3.8551	0.000115684	0.00941358	Pik3r1	phosphatidylinositol 3-kinase, regulatory subunit, polypeptide 1 (p85 alpha)
67141	388.363	1.0132	0.262886	3.85413	0.000116143	0.00941358	Fbxo5	F-box protein 5
243574	89.9157	-1.1507	0.298597	-3.85367	0.000116358	0.00941358	Kbtbd8	kelch repeat and BTB (POZ) domain containing 8
15936	8975.96	-1.21002	0.31426	-3.85037	0.000117938	0.00948323	Ier2	immediate early response 2
228777	16.7916	-1.57777	0.410256	-3.84582	0.00012015	0.00960252	Nrsn2	neurensin 2
54392	505.502	0.898474	0.233875	3.84168	0.000122196	0.00970725	Ncapg	non-SMC condensin I complex, subunit G
54561	608.537	-0.885483	0.230655	-3.839	0.000123537	0.009755	Nap1l3	nucleosome assembly protein 1-like 3
107094	444.797	0.94174	0.245522	3.83566	0.000125228	0.00982962	Rrp12	ribosomal RNA processing 12 homolog (S. cerevisiae)
330385	39.6703	-1.54424	0.402934	-3.83248	0.000126858	0.00989868	9530026P05Rik	RIKEN cDNA 9530026P05 gene
227929	1711.69	-0.701716	0.183501	-3.82405	0.000131277	0.0101833	Cytip	cytohesin 1 interacting protein
94242	700.787	-1.39729	0.365857	-3.81921	0.000133879	0.0103243	Tinagl1	tubulointerstitial nephritis antigen-like 1
109978	1477.16	-1.09925	0.287964	-3.81732	0.000134908	0.0103432	Art4	ADP-ribosyltransferase 4
69719	1534.15	0.89454	0.234536	3.81408	0.000136691	0.0104193	Cad	carbamoyl-phosphate synthetase 2, aspartate transcarbamylase, and dihydroorotase
20493	38.6833	-1.31104	0.344308	-3.80776	0.000140229	0.0105794	Slc10a1	solute carrier family 10 (sodium/bile acid cotransporter family), member 1
17219	5447.63	0.770787	0.202441	3.80747	0.000140396	0.0105794	Mcm6	minichromosome maintenance deficient 6 (MIS5 homolog, S. pombe) (S. cerevisiae)
14064	71.5799	1.51622	0.398658	3.80331	0.000142775	0.0106124	F2rl2	coagulation factor II (thrombin) receptor-like 2
66039	1442.74	-0.872156	0.229352	-3.80269	0.000143133	0.0106124	Tmem254a	transmembrane protein 254a
70083	205.64	1.11477	0.293203	3.80205	0.000143506	0.0106124	Metrn	meteorin, glial cell differentiation regulator
76933	24.0538	1.54658	0.406877	3.80111	0.000144052	0.0106124	Ifi27l2a	interferon, alpha-inducible protein 27 like 2A
14325	6692.45	-0.802975	0.211529	-3.79605	0.00014702	0.0107708	Ftl1	ferritin light chain 1
245867	683.403	-0.780579	0.20571	-3.79455	0.00014791	0.0107762	Pcmtd2	protein-L-isoaspartate (D-aspartate) O-methyltransferase domain containing 2
18441	250.615	1.43203	0.378143	3.78699	0.000152482	0.0110482	P2ry1	purinergic receptor P2Y, G-protein coupled 1
24014	464.771	-0.855034	0.22635	-3.77749	0.000158415	0.0114154	Rnasel	ribonuclease L (2', 5'-oligoisoadenylate synthetase-dependent)
100416706	621.963	-1.08785	0.288435	-3.77156	0.00016223	0.0116268	AA987161	expressed sequence AA987161
210503	326.332	-1.35875	0.360469	-3.7694	0.000163638	0.0116643	Zfp677	zinc finger protein 677
74482	84.9954	-1.16039	0.307995	-3.76756	0.00016485	0.0116875	Ifitm7	interferon induced transmembrane protein 7
71085	273.415	1.29407	0.343835	3.76364	0.000167459	0.011809	Arhgap19	Rho GTPase activating protein 19
54486	194.151	-1.35373	0.36009	-3.75941	0.000170312	0.0119463	Hpgds	hematopoietic prostaglandin D synthase
118449	68.8497	1.45231	0.386479	3.75781	0.00017141	0.0119597	Synpo2	synaptopodin 2
13433	3674.54	0.937497	0.249826	3.75259	0.000175015	0.0121469	Dnmt1	DNA methyltransferase (cytosine-5) 1
68428	185.978	1.14044	0.304257	3.74828	0.000178054	0.0122595	Steap3	STEAP family member 3
52668	839.667	1.19086	0.317761	3.74765	0.000178496	0.0122595	Ifi27	interferon, alpha-inducible protein 27
70415	642.808	-0.875048	0.233744	-3.74362	0.000181386	0.0123648	Stk26	serine/threonine kinase 26
29813	204.274	1.05273	0.28126	3.74291	0.000181904	0.0123648	Zfp385a	zinc finger protein 385A
108099	1092.8	-0.909863	0.243455	-3.73729	0.000186014	0.0125589	Prkag2	protein kinase, AMP-activated, gamma 2 non-catalytic subunit
12534	1126.87	1.14427	0.30625	3.73641	0.000186664	0.0125589	Cdk1	cyclin-dependent kinase 1
16647	227.706	1.27048	0.340467	3.73159	0.000190276	0.0127369	Kpna2	karyopherin (importin) alpha 2
68528	146.242	1.39576	0.375924	3.71288	0.000204916	0.0136476	Smim6	small integral membrane protein 6
13857	347.762	1.01571	0.273747	3.71039	0.00020694	0.0137132	Epor	erythropoietin receptor
320453	13.0316	-1.52067	0.410466	-3.70475	0.000211601	0.0138778	A730090H04Rik	RIKEN cDNA A730090H04 gene
20723	685.103	-0.895302	0.241692	-3.70431	0.000211965	0.0138778	Serpinb9	serine (or cysteine) peptidase inhibitor, clade B, member 9
219114	160.046	1.16841	0.315481	3.70358	0.000212582	0.0138778	Ska3	spindle and kinetochore associated complex subunit 3
20393	274.158	-1.32254	0.357341	-3.70105	0.000214705	0.0139474	Sgk1	serum/glucocorticoid regulated kinase 1
73610	754.013	-0.962528	0.260243	-3.69857	0.000216817	0.0139988	Zfp433	zinc finger protein 433
20887	2137.55	-1.13848	0.307894	-3.69763	0.00021762	0.0139988	Sult1a1	sulfotransferase family 1A, phenol-preferring, member 1
12662	264.281	-0.986358	0.267428	-3.68831	0.000225751	0.014363	Chm	choroidermia (RAB escort protein 1)
268977	53.5063	1.44158	0.390855	3.68828	0.000225772	0.014363	Ltbp1	latent transforming growth factor beta binding protein 1
56739	293.97	1.11951	0.303603	3.68741	0.00022655	0.014363	Rec8	REC8 meiotic recombination protein
14121	122.231	-1.3245	0.359775	-3.68148	0.000231883	0.0146049	Fbp1	fructose bisphosphatase 1
75317	88.7584	1.30131	0.353547	3.68072	0.000232579	0.0146049	Parpbp	PARP1 binding protein
449000	208.47	1.15249	0.313431	3.677	0.000235994	0.0147491	Zfp960	zinc finger protein 960
72416	969.787	0.894175	0.243489	3.67234	0.000240339	0.0149498	Lrpprc	leucine-rich PPR-motif containing
74166	96.7608	-1.17865	0.321126	-3.67036	0.000242212	0.0149577	Tmem38a	transmembrane protein 38A
14051	23.0321	-1.50377	0.409768	-3.6698	0.000242736	0.0149577	Eya4	eyes absent 4 homolog (Drosophila)
72080	360.072	1.23887	0.337977	3.66556	0.0002468	0.0151375	Sapcd2	suppressor APC domain containing 2
11987	846.197	0.758599	0.207046	3.66392	0.000248387	0.0151642	Slc7a1	solute carrier family 7 (cationic amino acid transporter, y+ system), member 1
15081	24282.2	-0.928804	0.253909	-3.65802	0.000254168	0.0154142	H3f3b	H3 histone, family 3B
245174	166.734	-1.04212	0.284938	-3.65737	0.000254819	0.0154142	Zfp937	zinc finger protein 937
67629	589.343	1.14854	0.314407	3.65302	0.000259169	0.0155793	Spc24	SPC24, NDC80 kinetochore complex component, homolog (S. cerevisiae)
110074	2372.42	0.974151	0.266723	3.65229	0.000259912	0.0155793	Dut	deoxyuridine triphosphatase
71147	76.4009	-1.1636	0.319007	-3.64758	0.000264724	0.015796	Oxsm	3-oxoacyl-ACP synthase, mitochondrial
20166	323.939	-0.791124	0.217456	-3.63809	0.000274668	0.0163155	Rtkn	rhotekin
27205	607.381	1.1122	0.306042	3.63413	0.000278925	0.0164941	Podxl	podocalyxin-like
230726	40.5133	1.27	0.349783	3.63081	0.00028253	0.0166271	Rhbdl2	rhomboid, veinlet-like 2 (Drosophila)
214230	168.694	1.08681	0.299417	3.62975	0.000283696	0.0166271	Pak6	p21 protein (Cdc42/Rac)-activated kinase 6
56349	486.23	-0.801329	0.222098	-3.60799	0.000308579	0.0180054	Net1	neuroepithelial cell transforming gene 1
19383	1859.36	0.78781	0.218521	3.60519	0.000311925	0.0181205	Raly	hnRNP-associated with lethal yellow
75905	6.65854	-1.43509	0.398628	-3.60007	0.000318131	NA	4930578C19Rik	RIKEN cDNA 4930578C19 gene
218877	6.28469	1.42714	0.396788	3.59673	0.000322243	NA	Sema3g	sema domain, immunoglobulin domain (Ig), short basic domain, secreted, (semaphorin) 3G
14456	506.911	-0.895503	0.249082	-3.59522	0.000324115	0.0187461	Gas6	growth arrest specific 6
16906	1915.32	1.11529	0.310463	3.59236	0.000327692	0.0188702	Lmnb1	lamin B1
59083	14.6223	-1.4669	0.408509	-3.59087	0.000329574	0.018896	Fetub	fetuin beta
215387	415.886	1.14425	0.318846	3.58872	0.000332308	0.0189704	Ncaph	non-SMC condensin I complex, subunit H
58909	17.4907	-1.43343	0.399713	-3.58615	0.000335598	0.019041	Fam13a	family with sequence similarity 13, member A
236643	80.5041	-1.22692	0.34219	-3.5855	0.000336433	0.019041	Sytl5	synaptotagmin-like 5
72787	468.188	0.770133	0.214981	3.58233	0.000340549	0.0191153	Ndc1	NDC1 transmembrane nucleoporin
319181	294.182	-1.22425	0.341894	-3.58079	0.000342552	0.0191153	Hist1h2bg	histone cluster 1, H2bg
16803	635.011	-0.754493	0.21078	-3.57953	0.000344208	0.0191153	Lbp	lipopolysaccharide binding protein
18189	303.084	-1.01226	0.282855	-3.57871	0.0003453	0.0191153	Nrxn1	neurexin I
27221	1205.21	1.08416	0.303012	3.57794	0.000346313	0.0191153	Chaf1a	chromatin assembly factor 1, subunit A (p150)
227699	994.114	0.841143	0.235113	3.5776	0.00034676	0.0191153	Nup188	nucleoporin 188
16399	3228.69	0.99879	0.279245	3.57675	0.000347894	0.0191153	Itga2b	integrin alpha 2b
51789	133.719	0.91139	0.255022	3.57377	0.000351875	0.0192539	Tnk2	tyrosine kinase, non-receptor, 2
16912	1828.53	0.937808	0.262587	3.57142	0.000355049	0.0193472	Psmb9	proteasome (prosome, macropain) subunit, beta type 9 (large multifunctional peptidase 2)
70472	778.853	0.842958	0.236318	3.56705	0.000361017	0.0195915	Atad2	ATPase family, AAA domain containing 2
22445	88.223	-1.31447	0.368655	-3.5656	0.000363027	0.0196198	Xlr3a	X-linked lymphocyte-regulated 3A
381903	492.012	0.89967	0.252606	3.56156	0.000368663	0.0198431	Alg8	asparagine-linked glycosylation 8 (alpha-1,3-glucosyltransferase)
100504561	16.2986	-1.40903	0.395907	-3.559	0.000372266	0.0199556	9230112J17Rik	RIKEN cDNA 9230112J17 gene
19348	336.915	1.23486	0.347521	3.55334	0.000380367	0.0203073	Kif20a	kinesin family member 20A
14104	2749.94	0.798164	0.224742	3.55146	0.000383094	0.0203704	Fasn	fatty acid synthase
665596	191.429	-1.16738	0.329141	-3.54675	0.00039001	0.0205378	Hist1h2bq	histone cluster 1, H2bq
69546	195.323	-0.875356	0.246855	-3.54603	0.000391077	0.0205378	Mapk1ip1	mitogen-activated protein kinase 1 interacting protein 1
16431	611.111	-1.01096	0.285124	-3.54569	0.000391591	0.0205378	Itm2a	integral membrane protein 2A
214253	38.3694	1.31108	0.36983	3.54509	0.000392473	0.0205378	Etnk2	ethanolamine kinase 2
207686	12.2606	-1.44283	0.407506	-3.54063	0.000399177	0.0208061	Cfap69	cilia and flagella associated protein 69
192190	42.8123	-1.44918	0.409523	-3.53871	0.000402087	0.0208753	Pkhd1l1	polycystic kidney and hepatic disease 1-like 1
70021	417.439	0.856795	0.242434	3.53414	0.000409101	0.0211561	Nt5dc2	5'-nucleotidase domain containing 2
236285	202.884	-1.11498	0.315649	-3.53234	0.000411895	0.0212174	Lancl3	LanC lantibiotic synthetase component C-like 3 (bacterial)
20530	76.2378	-1.16786	0.331042	-3.52782	0.000419001	0.0214557	Slc31a2	solute carrier family 31, member 2
20460	181.946	1.09129	0.309427	3.52679	0.000420625	0.0214557	Stil	Scl/Tal1 interrupting locus
100217446	155.928	-1.00071	0.283824	-3.52582	0.000422172	0.0214557	Snord47	small nucleolar RNA, C/D box 47
20135	498.837	1.12237	0.318414	3.52487	0.000423693	0.0214557	Rrm2	ribonucleotide reductase M2
12615	686.976	1.19368	0.338704	3.52427	0.000424656	0.0214557	Cenpa	centromere protein A
224090	86.9865	-1.30883	0.371876	-3.51954	0.00043229	0.021758	Tmem44	transmembrane protein 44
71607	254.297	1.0419	0.296347	3.51583	0.000438388	0.0219811	Snx20	sorting nexin 20
231931	2069.49	-1.03507	0.294679	-3.51255	0.000443827	0.0221695	Gimap6	GTPase, IMAP family member 6
22033	113.08	1.09429	0.311837	3.50918	0.000449495	0.0223191	Traf5	TNF receptor-associated factor 5
230098	310.343	1.13911	0.324648	3.50876	0.000450206	0.0223191	Arhgef39	Rho guanine nucleotide exchange factor (GEF) 39
108083	87.2547	0.990249	0.282467	3.50572	0.00045538	0.0224118	Pip4k2b	phosphatidylinositol-5-phosphate 4-kinase, type II, beta
209488	81.1632	-1.31621	0.375556	-3.5047	0.000457118	0.0224118	Hsh2d	hematopoietic SH2 domain containing
71233	47.6064	-1.33625	0.381277	-3.50467	0.000457176	0.0224118	Enkur	enkurin, TRPC channel interacting protein
622434	164.487	-1.20101	0.34321	-3.49935	0.000466402	0.0227794	Arhgef26	Rho guanine nucleotide exchange factor (GEF) 26
64136	432.763	1.15928	0.331493	3.49714	0.000470282	0.0228165	Sdf2l1	stromal cell-derived factor 2-like 1
246727	516.153	0.945883	0.270564	3.49597	0.000472337	0.0228165	Oas3	2'-5' oligoadenylate synthetase 3
100217420	77.6862	-1.13545	0.324789	-3.49596	0.000472351	0.0228165	Snora81	small nucleolar RNA, H/ACA box 81
21354	3639.87	0.845627	0.242166	3.49192	0.000479556	0.0230799	Tap1	transporter 1, ATP-binding cassette, sub-family B (MDR/TAP)
27405	576.381	-0.804716	0.230588	-3.48985	0.000483299	0.0231189	Abcg3	ATP-binding cassette, sub-family G (WHITE), member 3
100216532	42.4995	-1.21541	0.348303	-3.48953	0.000483871	0.0231189	Snord2	small nucleolar RNA, C/D box 2
20362	1079.59	1.05019	0.301126	3.48753	0.000487513	0.0232088	2017-09-08	septin 8
69993	176.07	0.998697	0.286445	3.48652	0.000489347	0.0232123	Chn2	chimerin 2
15200	274.312	-0.842957	0.242184	-3.48065	0.000500201	0.0236421	Hbegf	heparin-binding EGF-like growth factor
68226	130.902	-0.946019	0.27225	-3.47482	0.000511194	0.0240754	Efcab2	EF-hand calcium binding domain 2
52850	431.874	-1.18002	0.339887	-3.4718	0.000516975	0.024261	Sgsm1	small G protein signaling modulator 1
140721	120.807	1.0497	0.302707	3.4677	0.000524927	0.0245469	Caskin2	CASK-interacting protein 2
636104	34.5353	-1.41757	0.409336	-3.4631	0.000533999	0.0248828	Gm7173	predicted gene 7173
66722	29.8272	-1.39354	0.402598	-3.46136	0.000537449	0.0249301	Spag16	sperm associated antigen 16
67849	353.826	1.08948	0.314839	3.46044	0.000539292	0.0249301	Cdca5	cell division cycle associated 5
57436	2809.09	-0.747583	0.21608	-3.45975	0.000540685	0.0249301	Gabarapl1	gamma-aminobutyric acid (GABA) A receptor-associated protein-like 1
263803	558.729	-0.845794	0.244551	-3.45855	0.000543082	0.0249534	Pkn3	protein kinase N3
319169	356.183	1.1442	0.331047	3.45632	0.000547613	0.0250742	Hist1h2ak	histone cluster 1, H2ak
18972	1150.43	0.835683	0.241965	3.45373	0.000552884	0.025228	Pold2	polymerase (DNA directed), delta 2, regulatory subunit
18563	66.8243	1.16489	0.337512	3.4514	0.000557677	0.0253494	Pcx	pyruvate carboxylase
433804	213.464	-0.880219	0.255093	-3.45058	0.000559389	0.0253494	Gm13154	predicted gene 13154
214639	75.2033	-0.950729	0.275779	-3.44743	0.00056594	0.0255584	4930486L24Rik	RIKEN cDNA 4930486L24 gene
228357	38.2188	-1.29113	0.375473	-3.43867	0.00058459	0.0263105	Lrp4	low density lipoprotein receptor-related protein 4
100504265	9.23414	-1.39985	0.407294	-3.43696	0.000588288	NA	Gm20139	predicted gene, 20139
26934	922.697	0.80926	0.235784	3.43221	0.000598685	0.0268533	Racgap1	Rac GTPase-activating protein 1
77090	447.344	1.00734	0.293684	3.43	0.000603571	0.0269806	Ocel1	occludin/ELL domain containing 1
71780	2115.58	0.928071	0.270656	3.42897	0.000605875	0.0269922	Isyna1	myo-inositol 1-phosphate synthase A1
218977	181.874	1.2832	0.375146	3.42054	0.000624958	0.0277486	Dlgap5	discs, large (Drosophila) homolog-associated protein 5
109212	232.353	1.13471	0.332093	3.41683	0.000633538	0.0280351	Fam64a	family with sequence similarity 64, member A
327762	593.31	0.864887	0.253845	3.40715	0.00065646	0.0289267	Dna2	DNA replication helicase 2 homolog (yeast)
71898	49.4668	1.38941	0.407873	3.40648	0.000658072	0.0289267	Apol9b	apolipoprotein L 9b
225884	4.56483	1.31706	0.386829	3.40475	0.000662244	NA	BC021614	cDNA sequence BC021614
18817	428.502	1.26143	0.370776	3.40215	0.000668584	0.0292911	Plk1	polo-like kinase 1
56384	1187.47	0.933813	0.275613	3.38813	0.00070372	0.0307283	Letm1	leucine zipper-EF-hand containing transmembrane protein 1
107581	1778.64	-0.866154	0.25572	-3.38711	0.000706318	0.03074	Col16a1	collagen, type XVI, alpha 1
76432	353.952	-1.08024	0.31919	-3.38433	0.000713526	0.0308656	2310001H17Rik	RIKEN cDNA 2310001H17 gene
21788	609.449	-0.847345	0.250383	-3.38419	0.000713886	0.0308656	Tfpi	tissue factor pathway inhibitor
67607	528.705	-0.965991	0.285846	-3.37941	0.000726425	0.0313051	Zfp788	zinc finger protein 788
231868	999.499	0.946849	0.280443	3.37626	0.00073478	0.031562	E130309D02Rik	RIKEN cDNA E130309D02 gene
239096	84.0901	1.19885	0.356082	3.36679	0.000760472	0.0325596	Cdh24	cadherin-like 24
228482	381.36	0.98427	0.292967	3.35967	0.000780363	0.033303	Arhgap11a	Rho GTPase activating protein 11A
246229	387.5	-0.761531	0.2268	-3.35772	0.000785876	0.0334301	Bivm	basic, immunoglobulin-like variable motif containing
75600	139.598	-1.01729	0.30307	-3.35661	0.000789045	0.0334307	Calml4	calmodulin-like 4
209737	350.402	1.1053	0.329355	3.35594	0.000790958	0.0334307	Kif15	kinesin family member 15
70945	3390.96	-0.960601	0.286797	-3.34941	0.000809837	0.0341192	Mmrn1	multimerin 1
17079	22.8922	1.31671	0.393452	3.34657	0.000818181	0.034361	Cd180	CD180 antigen
14793	458.929	1.0903	0.326343	3.34097	0.000834866	0.0348709	Cdca3	cell division cycle associated 3
270118	382.616	-0.723251	0.216495	-3.34072	0.000835612	0.0348709	Maml2	mastermind like 2 (Drosophila)
68172	13.5782	-1.36666	0.40941	-3.33812	0.00084346	0.0350874	Rpl39l	ribosomal protein L39-like
214575	27.2395	1.36243	0.408738	3.33325	0.000858364	0.0355951	Tdrd5	tudor domain containing 5
52276	725.244	1.09477	0.328928	3.3283	0.000873769	0.0361203	Cdca8	cell division cycle associated 8
53978	81.4103	1.1896	0.35784	3.32439	0.000886131	0.0365169	Lpar2	lysophosphatidic acid receptor 2
626316	299.505	-1.02777	0.309258	-3.32333	0.000889481	0.0365408	Gm13051	predicted gene 13051
13123	204.928	-1.04127	0.31346	-3.32187	0.000894176	0.0365649	Cyp7b1	cytochrome P450, family 7, subfamily b, polypeptide 1
100503178	574.587	-0.735167	0.221366	-3.32104	0.000896817	0.0365649	2810013P06Rik	RIKEN cDNA 2810013P06 gene
233168	782.037	-0.885656	0.266719	-3.32056	0.000898386	0.0365649	AI987944	expressed sequence AI987944
216456	31.5874	1.31579	0.396434	3.31906	0.000903213	0.0366482	Gls2	glutaminase 2 (liver, mitochondrial)
76373	55.3018	-1.16914	0.352549	-3.31625	0.000912336	0.0368648	Zfp773	zinc finger protein 773
13039	736.319	-0.781402	0.235667	-3.3157	0.000914142	0.0368648	Ctsl	cathepsin L
22337	814.17	-0.671416	0.202588	-3.31419	0.000919093	0.0369515	Vdr	vitamin D receptor
54672	330.884	1.08532	0.327579	3.31314	0.000922535	0.0369771	Gpr97	G protein-coupled receptor 97
72151	911.595	0.791542	0.239076	3.31084	0.000930175	0.0371704	Rfc5	replication factor C (activator 1) 5
12475	19.7077	-1.29743	0.392603	-3.30468	0.00095084	0.0378263	Cd14	CD14 antigen
213522	102.455	-1.18449	0.358552	-3.30353	0.000954749	0.0378263	Plekhg6	pleckstrin homology domain containing, family G (with RhoGef domain) member 6
54613	319.465	-0.974467	0.294989	-3.3034	0.000955194	0.0378263	St3gal6	ST3 beta-galactoside alpha-2,3-sialyltransferase 6
11826	491.941	0.898666	0.272315	3.3001	0.000966508	0.0380691	Aqp1	aquaporin 1
72119	660.181	1.09873	0.332956	3.29993	0.000967099	0.0380691	Tpx2	TPX2, microtubule-associated protein homolog (Xenopus laevis)
75007	1174.29	-0.728432	0.221	-3.29607	0.000980469	0.0384083	Fam63a	family with sequence similarity 63, member A
19252	8292.88	-1.19933	0.363956	-3.29525	0.000983325	0.0384083	Dusp1	dual specificity phosphatase 1
231946	49.8878	-1.00787	0.305957	-3.29416	0.00098718	0.0384083	Fam221a	family with sequence similarity 221, member A
11799	555.529	1.024	0.310894	3.29374	0.000988656	0.0384083	Birc5	baculoviral IAP repeat-containing 5
15937	1423.4	-0.916408	0.278266	-3.29327	0.000990279	0.0384083	Ier3	immediate early response 3
17025	1199.88	0.755186	0.229855	3.28549	0.00101807	0.0393703	Alad	aminolevulinate, delta-, dehydratase
668489	140.895	-0.904787	0.27548	-3.2844	0.00102198	0.039406	Gm9199	glycine cleavage system protein H (aminomethyl carrier) pseudogene
17470	126.244	-1.03828	0.316483	-3.2807	0.00103549	0.0398107	Cd200	CD200 antigen
12287	50.2046	-1.26317	0.385142	-3.27975	0.00103901	0.0398297	Cacna1b	calcium channel, voltage-dependent, N type, alpha 1B subunit
13682	3653.21	-0.629092	0.19191	-3.27806	0.00104523	0.0398754	Eif4a2	eukaryotic translation initiation factor 4A2
69772	174.998	-1.0803	0.329581	-3.27779	0.00104625	0.0398754	Bdh2	3-hydroxybutyrate dehydrogenase, type 2
213068	253.124	-0.847473	0.25867	-3.27628	0.00105185	0.0399508	Tmem71	transmembrane protein 71
100042498	12.8682	-1.34387	0.410378	-3.27471	0.00105769	0.0399508	Mir22hg	Mir22 host gene (non-protein coding)
105782	336.472	0.827756	0.252826	3.27402	0.0010603	0.0399508	Scrib	scribbled homolog (Drosophila)
14125	29.155	1.33547	0.407946	3.27363	0.00106175	0.0399508	Fcer1a	Fc receptor, IgE, high affinity I, alpha polypeptide
66570	299.729	1.0496	0.320759	3.27224	0.00106698	0.0399508	Cenpm	centromere protein M
14061	26.7452	-1.17695	0.359722	-3.27184	0.00106849	0.0399508	F2	coagulation factor II
12986	542.837	-0.768853	0.235063	-3.27083	0.00107232	0.0399508	Csf3r	colony stimulating factor 3 receptor (granulocyte)
14766	23527.8	-0.858151	0.262368	-3.27079	0.00107246	0.0399508	Gpr56	G protein-coupled receptor 56
207521	18.47	-1.31882	0.403339	-3.26975	0.00107641	0.0399848	Dtx4	deltex 4 homolog (Drosophila)
12700	962.327	-0.907173	0.277883	-3.26459	0.00109623	0.0405241	Cish	cytokine inducible SH2-containing protein
216869	291.642	0.667843	0.204586	3.26437	0.00109707	0.0405241	Arrb2	arrestin, beta 2
16173	492.358	-1.09695	0.337091	-3.25416	0.0011373	0.0418926	Il18	interleukin 18
319167	704.973	0.98608	0.30349	3.24914	0.00115755	0.0425199	Hist1h2ag	histone cluster 1, H2ag
14360	371.951	0.775936	0.238928	3.24758	0.00116393	0.0426353	Fyn	Fyn proto-oncogene
77264	306.13	0.763344	0.235352	3.24341	0.00118107	0.0430654	Zfp142	zinc finger protein 142
65972	136.928	0.968182	0.298532	3.24314	0.0011822	0.0430654	Ifi30	interferon gamma inducible protein 30
77011	230.421	1.02261	0.315903	3.23711	0.00120745	0.0438642	Ticrr	TOPBP1-interacting checkpoint and replication regulator
52398	692.782	0.615447	0.190685	3.22756	0.00124849	0.0452305	2017-09-11	septin 11
241303	269.369	0.820211	0.254259	3.22588	0.00125586	0.0453343	Fam78a	family with sequence similarity 78, member A
17089	751.485	0.782418	0.242589	3.22528	0.00125852	0.0453343	Lyar	Ly1 antibody reactive clone
14969	1723.43	1.07904	0.334632	3.22456	0.00126167	0.0453343	H2-Eb1	histocompatibility 2, class II antigen E beta
317757	802.158	-0.889435	0.276131	-3.22106	0.00127716	0.045766	Gimap5	GTPase, IMAP family member 5
26396	2491.05	0.798719	0.248046	3.22004	0.00128173	0.0458054	Map2k2	mitogen-activated protein kinase kinase 2
68743	254.154	1.008	0.313267	3.21769	0.00129228	0.0460576	Anln	anillin, actin binding protein
212531	52.4372	-1.16238	0.361391	-3.2164	0.0012981	0.046074	Sh3bgrl2	SH3 domain binding glutamic acid-rich protein like 2
14961	1750.1	1.02126	0.317553	3.21604	0.00129973	0.046074	H2-Ab1	histocompatibility 2, class II antigen A, beta 1
68278	1643.37	0.923674	0.287368	3.21425	0.00130786	0.0462381	Ddx39	DEAD (Asp-Glu-Ala-Asp) box polypeptide 39
93701	82.7326	-1.18309	0.368464	-3.21088	0.00132328	0.0466582	Pcdhgb4	protocadherin gamma subfamily B, 4
633640	34.5879	-1.12429	0.350515	-3.20753	0.0013388	0.0470793	Gm7120	predicted gene 7120
76464	759.092	0.807257	0.251826	3.20562	0.00134771	0.0472668	Casc5	cancer susceptibility candidate 5
71704	764.298	-0.854181	0.266637	-3.20353	0.00135753	0.0474751	Arhgef3	Rho guanine nucleotide exchange factor (GEF) 3
15203	9.62511	-1.3037	0.407085	-3.20252	0.00136231	0.0474751	Heph	hephaestin
245368	27.4941	-1.30705	0.40819	-3.20207	0.00136446	0.0474751	Zfp300	zinc finger protein 300
20167	46.1205	-1.28559	0.402599	-3.19324	0.00140687	0.048822	Rtn2	reticulon 2 (Z-band associated protein)
71003	183.593	-1.04147	0.326377	-3.19099	0.00141784	0.0490736	Prss41	protease, serine 41
320332	93.9586	-1.03146	0.323515	-3.18828	0.00143122	0.049407	Hist4h4	histone cluster 4, H4
58203	198.948	1.08545	0.340606	3.18682	0.00143848	0.0495281	Zbp1	Z-DNA binding protein 1
68481	450.771	-1.23997	0.389276	-3.18532	0.00144592	0.0496453	Mpzl1	myelin protein zero-like 1
16580	49.7857	1.12997	0.354819	3.18463	0.00144942	0.0496453	Kifc5b	kinesin family member C5B
333669	20.0059	-1.30258	0.409275	-3.18265	0.00145934	0.049757	Gm5134	predicted gene 5134
67078	780.962	0.892958	0.280614	3.18216	0.00146179	0.049757	Pgp	phosphoglycolate phosphatase
75909	1692.52	-0.723793	0.227484	-3.18173	0.001464	0.049757	Vmp1	vacuole membrane protein 1
246707	1161.01	0.899255	0.283355	3.1736	0.00150561	0.0510398	Emilin2	elastin microfibril interfacer 2
70240	56.9625	1.12085	0.353324	3.1723	0.00151236	0.0511371	Ufsp1	UFM1-specific peptidase 1
104732	181.231	1.01109	0.319576	3.16385	0.00155697	0.052511	4930427A07Rik	RIKEN cDNA 4930427A07 gene
59308	232.113	-1.08051	0.341602	-3.16308	0.00156107	0.052515	Emcn	endomucin
18081	2315.02	-0.704044	0.222671	-3.16182	0.00156787	0.0525552	Ninj1	ninjurin 1
14778	60.6105	-1.05038	0.332255	-3.16138	0.00157024	0.0525552	Gpx3	glutathione peroxidase 3
140780	214.339	0.971183	0.307618	3.15711	0.0015934	0.0531955	Bmp2k	BMP2 inducible kinase
68632	1603.28	-0.787184	0.249885	-3.15019	0.00163165	0.0543347	Myct1	myc target 1
67432	10.2359	-1.29085	0.410291	-3.14618	0.00165417	0.054946	Hoga1	4-hydroxy-2-oxoglutarate aldolase 1
57875	162.2	0.910686	0.289879	3.14161	0.00168022	0.0555618	Angptl4	angiopoietin-like 4
15404	388.478	-0.733944	0.233635	-3.14142	0.00168132	0.0555618	Hoxa7	homeobox A7
15064	243.28	-0.979649	0.311919	-3.14072	0.00168535	0.0555618	Mr1	major histocompatibility complex, class I-related
244672	346.718	-0.733988	0.23396	-3.13723	0.0017055	0.055999	Cwf19l2	CWF19-like 2, cell cycle control (S. pombe)
72446	98.3106	-0.988818	0.315275	-3.13636	0.00171057	0.055999	Prr5l	proline rich 5 like
68731	945.702	0.68483	0.21838	3.13595	0.001713	0.055999	Rbfa	ribosome binding factor A
13482	366.646	-1.02423	0.326657	-3.1355	0.0017156	0.055999	Dpp4	dipeptidylpeptidase 4
434179	483.098	-0.908162	0.289926	-3.1324	0.00173385	0.0564299	Gm5595	predicted gene 5595
74071	7.30929	-1.26085	0.402557	-3.1321	0.00173562	NA	Ifltd1	intermediate filament tail domain containing 1
192678	183.753	-1.0083	0.321955	-3.1318	0.00173736	0.0564299	Rassf3	Ras association (RalGDS/AF-6) domain family member 3
433801	1168.92	-0.926546	0.295984	-3.1304	0.00174571	0.0565337	Gm13212	predicted gene 13212
208111	395.569	-0.868591	0.277521	-3.12982	0.00174913	0.0565337	9830147E19Rik	RIKEN cDNA 9830147E19 gene
211535	47.0094	-1.20421	0.385004	-3.1278	0.00176123	0.0567855	Ccdc114	coiled-coil domain containing 114
14218	83.1175	0.947946	0.303393	3.12448	0.00178117	0.0572885	Sh3pxd2a	SH3 and PX domains 2A
78889	2389.89	-0.741699	0.23765	-3.12097	0.00180255	0.0576207	Wsb1	WD repeat and SOCS box-containing 1
67177	1033.82	1.01536	0.325425	3.1201	0.00180788	0.0576207	Cdt1	chromatin licensing and DNA replication factor 1
210029	73.1814	1.07462	0.344463	3.11971	0.00181031	0.0576207	Metrnl	meteorin, glial cell differentiation regulator-like
217216	124.685	0.951614	0.305035	3.11969	0.00181041	0.0576207	BC030867	cDNA sequence BC030867
217653	561.015	0.765509	0.245481	3.11841	0.0018183	0.0576207	Mis18bp1	MIS18 binding protein 1
70152	1038.5	-0.79057	0.253524	-3.11832	0.00181883	0.0576207	Mettl7a1	methyltransferase like 7A1
30956	13.6965	-1.27491	0.408915	-3.1178	0.00182208	0.0576207	Aass	aminoadipate-semialdehyde synthase
19247	921.959	0.69926	0.224513	3.11456	0.00184217	0.0579892	Ptpn11	protein tyrosine phosphatase, non-receptor type 11
14538	2514.61	-0.693265	0.222634	-3.11393	0.00184616	0.0579892	Gcnt2	glucosaminyl (N-acetyl) transferase 2, I-branching enzyme
11692	481.885	0.676635	0.217302	3.1138	0.00184693	0.0579892	Gfer	growth factor, erv1 (S. cerevisiae)-like (augmenter of liver regeneration)
66775	2088.51	-0.841272	0.270307	-3.11228	0.00185649	0.0580166	Hacd4	3-hydroxyacyl-CoA dehydratase 4
213980	88.771	-1.00597	0.323227	-3.11226	0.0018566	0.0580166	Fbxw10	F-box and WD-40 domain protein 10
12484	7538.78	-0.782361	0.251672	-3.10866	0.00187938	0.0585896	Cd24a	CD24a antigen
17289	12.5403	-1.27464	0.410224	-3.10717	0.00188886	0.0586436	Mertk	c-mer proto-oncogene tyrosine kinase
21803	373.237	0.959489	0.308816	3.10699	0.00189001	0.0586436	Tgfb1	transforming growth factor, beta 1
15377	95.2822	-1.1701	0.376807	-3.10531	0.0019008	0.0588402	Foxa3	forkhead box A3
19691	235.277	0.7728	0.249248	3.10053	0.00193175	0.0595232	Recql	RecQ protein-like
330814	273.342	0.968087	0.312235	3.10051	0.0019319	0.0595232	Lphn1	latrophilin 1
80860	91.8619	-0.942752	0.304189	-3.09923	0.00194024	0.0596409	Ghdc	GH3 domain containing
231659	1289.29	0.639071	0.2064	3.09627	0.0019597	0.060099	Gcn1l1	GCN1 general control of amino-acid synthesis 1-like 1 (yeast)
239546	83.5819	-0.885121	0.28594	-3.09547	0.00196499	0.0601214	Zfp647	zinc finger protein 647
19698	208.822	0.885331	0.286187	3.09354	0.00197785	0.0603747	Relb	avian reticuloendotheliosis viral (v-rel) oncogene related B
20519	1171.3	0.73214	0.236747	3.0925	0.00198478	0.0604464	Slc22a3	solute carrier family 22 (organic cation transporter), member 3
213783	68.8412	-1.24882	0.404352	-3.08844	0.0020121	0.0610456	Plekhg1	pleckstrin homology domain containing, family G (with RhoGef domain) member 1
214444	301.266	0.848201	0.274706	3.08767	0.00201729	0.0610456	Cdk5rap2	CDK5 regulatory subunit associated protein 2
74754	173.545	0.979925	0.317382	3.08752	0.00201834	0.0610456	Dhcr24	24-dehydrocholesterol reductase
67087	252.473	0.901956	0.292389	3.08478	0.002037	0.061469	Ctnnbip1	catenin beta interacting protein 1
216177	194.011	-1.02188	0.331389	-3.08363	0.00204489	0.0615661	AU041133	expressed sequence AU041133
78369	203.972	0.991373	0.32174	3.08129	0.00206108	0.061863	Icam4	intercellular adhesion molecule 4, Landsteiner-Wiener blood group
68075	133.952	-0.967136	0.313975	-3.08029	0.00206798	0.061863	Lurap1	leucine rich adaptor protein 1
12395	193.479	-1.19832	0.389043	-3.08017	0.00206882	0.061863	Runx1t1	runt-related transcription factor 1; translocated to, 1 (cyclin D-related)
14208	3309.47	0.726123	0.236047	3.07618	0.00209671	0.062555	Ppm1g	protein phosphatase 1G (formerly 2C), magnesium-dependent, gamma isoform
381293	76.2189	1.22016	0.397027	3.07325	0.00211742	0.0630302	Kif14	kinesin family member 14
74016	153.96	0.786405	0.255946	3.07255	0.00212241	0.0630365	Phf19	PHD finger protein 19
435626	29.076	-1.1193	0.36448	-3.07095	0.00213376	0.0631523	Rufy4	RUN and FYVE domain containing 4
238393	242.781	1.16411	0.379107	3.07066	0.00213589	0.0631523	Serpina3f	serine (or cysteine) peptidase inhibitor, clade A, member 3F
19395	1156.09	0.761735	0.248223	3.06876	0.00214949	0.0634124	Rasgrp2	RAS, guanyl releasing protein 2
72543	493.031	0.810762	0.264646	3.06358	0.00218708	0.0643433	Mvb12b	multivesicular body subunit 12B
15018	5416.64	0.680023	0.222007	3.06307	0.00219081	0.0643433	H2-Q7	histocompatibility 2, Q region locus 7
12166	119.213	-0.919179	0.300169	-3.0622	0.00219715	0.0643864	Bmpr1a	bone morphogenetic protein receptor, type 1A
244216	739.778	0.862456	0.281721	3.06138	0.00220319	0.0644201	Zfp771	zinc finger protein 771
22436	78.0185	-1.03401	0.338229	-3.05713	0.00223465	0.0651954	Xdh	xanthine dehydrogenase
22710	667.896	-0.836916	0.273859	-3.05601	0.00224306	0.0652963	Zfp52	zinc finger protein 52
240041	739.766	-0.842549	0.276655	-3.04549	0.00232301	0.0674748	Zfp945	zinc finger protein 945
216169	504.458	0.740453	0.243343	3.04284	0.00234359	0.067923	Abhd17a	abhydrolase domain containing 17A
107939	490.92	0.826667	0.271803	3.04142	0.00235461	0.0680664	Pom121	nuclear pore membrane protein 121
21877	513.795	0.954024	0.313733	3.04088	0.00235886	0.0680664	Tk1	thymidine kinase 1
56318	72.038	-1.06323	0.349989	-3.03791	0.00238227	0.0685745	Acpp	acid phosphatase, prostate
107995	756.529	1.01958	0.335683	3.03733	0.00238687	0.0685745	Cdc20	cell division cycle 20
70564	842.017	-0.68613	0.226102	-3.0346	0.00240856	0.0689279	Fam213a	family with sequence similarity 213, member A
240672	353.417	-1.14661	0.377896	-3.0342	0.00241174	0.0689279	Dusp5	dual specificity phosphatase 5
26557	72.5978	1.21066	0.399054	3.03381	0.00241485	0.0689279	Homer2	homer homolog 2 (Drosophila)
233406	521.135	0.831446	0.274172	3.03257	0.00242478	0.0690618	Prc1	protein regulator of cytokinesis 1
208194	294.698	0.816049	0.269354	3.02965	0.00244839	0.0695837	Exog	endo/exonuclease (5'-3'), endonuclease G-like
319508	43.3697	-1.04118	0.344043	-3.0263	0.00247565	0.0702072	Syt15	synaptotagmin XV
319168	369.855	0.925618	0.305939	3.0255	0.00248222	0.0702427	Hist1h2ah	histone cluster 1, H2ah
56702	28.8151	1.23699	0.409286	3.02232	0.00250848	0.0708337	Hist1h1b	histone cluster 1, H1b
70546	149.849	1.00117	0.33151	3.02003	0.00252747	0.0712174	Zdhhc2	zinc finger, DHHC domain containing 2
75219	127.688	-0.945886	0.313303	-3.01908	0.00253547	0.0712316	Dusp18	dual specificity phosphatase 18
207607	130.342	1.13989	0.377614	3.01868	0.00253878	0.0712316	Ccdc40	coiled-coil domain containing 40
73149	5.66643	1.21419	0.402286	3.01822	0.00254264	NA	Clec4a3	C-type lectin domain family 4, member a3
109095	275.548	0.938956	0.311318	3.01607	0.00256076	0.0716957	Rbm15b	RNA binding motif protein 15B
77771	16.0119	-1.23761	0.410474	-3.01508	0.00256912	0.0717775	Csrnp3	cysteine-serine-rich nuclear protein 3
217082	2120.87	-0.806392	0.268176	-3.00695	0.00263885	0.0735699	Hlf	hepatic leukemia factor
50776	288.627	-0.757443	0.25205	-3.00513	0.00265468	0.0738551	Polg2	polymerase (DNA directed), gamma 2, accessory subunit
76123	425.136	0.841991	0.280369	3.00315	0.00267202	0.0741808	Gpsm2	G-protein signalling modulator 2 (AGS3-like, C. elegans)
26401	303.863	-0.771825	0.257316	-2.99952	0.00270408	0.0747006	Map3k1	mitogen-activated protein kinase kinase kinase 1
12035	27.333	-1.22551	0.40859	-2.99936	0.0027055	0.0747006	Bcat1	branched chain aminotransferase 1, cytosolic
16476	13459	-1.13441	0.378288	-2.9988	0.00271044	0.0747006	Jun	jun proto-oncogene
21770	754.968	0.630489	0.21027	2.99847	0.0027134	0.0747006	Ppp2r5d	protein phosphatase 2, regulatory subunit B', delta
217578	366.625	0.848313	0.283339	2.99399	0.00275357	0.0756486	Baz1a	bromodomain adjacent to zinc finger domain 1A
72289	28920.4	-0.935672	0.312622	-2.99298	0.00276264	0.0757401	Malat1	metastasis associated lung adenocarcinoma transcript 1 (non-coding RNA)
224344	115.822	-0.967451	0.323405	-2.99145	0.00277652	0.0758641	Rbm11	RNA binding motif protein 11
100503869	9.66887	1.22249	0.408692	2.99122	0.00277867	0.0758641	Mkln1os	muskelin 1, intracellular mediator containing kelch motifs, opposite strand
102857	19.7831	1.20151	0.40182	2.99018	0.00278815	0.0759023	Slc6a8	solute carrier family 6 (neurotransmitter transporter, creatine), member 8
11607	81.5095	-1.20125	0.401851	-2.98929	0.00279625	0.0759023	Agtr1a	angiotensin II receptor, type 1a
194401	268.429	0.731551	0.244781	2.9886	0.0028026	0.0759023	Mical3	microtubule associated monooxygenase, calponin and LIM domain containing 3
11878	33.2724	1.22544	0.410045	2.98854	0.0028031	0.0759023	Arx	aristaless related homeobox
100503584	107.639	-1.04797	0.3511	-2.98482	0.00283744	0.076561	Zfp534	zinc finger protein 534
80750	386.707	0.71903	0.240909	2.98465	0.00283903	0.076561	N4bp1	NEDD4 binding protein 1
75745	25.7075	-1.18762	0.39801	-2.9839	0.00284603	0.0765931	Rian	RNA imprinted and accumulated in nucleus
72306	241.79	0.876786	0.294202	2.98022	0.00288044	0.0772173	Zfp777	zinc finger protein 777
16319	846.945	0.861554	0.289096	2.98016	0.00288093	0.0772173	Incenp	inner centromere protein
11555	467.442	-0.913142	0.306745	-2.97688	0.00291199	0.0778913	Adrb2	adrenergic receptor, beta 2
14013	1367.88	-0.61855	0.207836	-2.97615	0.00291892	0.0779185	Mecom	MDS1 and EVI1 complex locus
14268	55.7302	0.901053	0.302945	2.97431	0.00293648	0.0782291	Fn1	fibronectin 1
76179	227.225	0.836146	0.281267	2.97278	0.00295112	0.0783537	Usp31	ubiquitin specific peptidase 31
67426	2550.07	-0.739184	0.248667	-2.97258	0.00295304	0.0783537	Adck3	aarF domain containing kinase 3
104001	5.59303	-1.1101	0.373643	-2.97103	0.00296806	NA	Rtn1	reticulon 1
17756	18.1824	1.1851	0.399071	2.96964	0.00298146	0.0788867	Map2	microtubule-associated protein 2
223970	160.737	0.927919	0.312523	2.96912	0.00298657	0.0788867	Rmi2	RMI2, RecQ mediated genome instability 2, homolog (S. cerevisiae)
231440	51.2282	0.961941	0.324033	2.96865	0.00299108	0.0788867	Parm1	prostate androgen-regulated mucin-like protein 1
71988	329.219	0.707079	0.238292	2.96728	0.00300442	0.0790805	Esco2	establishment of cohesion 1 homolog 2 (S. cerevisiae)
107895	258.281	0.799647	0.269555	2.96654	0.00301168	0.0791137	Mgat5	mannoside acetylglucosaminyltransferase 5
15270	1668.65	0.955349	0.322221	2.96489	0.00302792	0.0791388	H2afx	H2A histone family, member X
26909	289.924	0.841585	0.283871	2.96467	0.00303007	0.0791388	Exo1	exonuclease 1
211135	152.37	-1.11537	0.376227	-2.96461	0.00303064	0.0791388	D130040H23Rik	RIKEN cDNA D130040H23 gene
665433	3881.87	0.894018	0.301675	2.96352	0.00304143	0.0792636	Hist1h2ao	histone cluster 1, H2ao
17772	198.208	-0.981441	0.331451	-2.96104	0.00306601	0.0797089	Mtm1	X-linked myotubular myopathy gene 1
319172	312.784	0.955004	0.322633	2.96003	0.00307605	0.0797089	Hist1h2ab	histone cluster 1, H2ab
54141	208.682	1.07376	0.362759	2.95997	0.00307665	0.0797089	Spag5	sperm associated antigen 5
381356	438.556	0.73682	0.249164	2.95717	0.00310474	0.0801804	Cacfd1	calcium channel flower domain containing 1
71839	297.926	-0.864942	0.292512	-2.95695	0.00310701	0.0801804	Osgin1	oxidative stress induced growth inhibitor 1
76763	238.502	-0.85607	0.289645	-2.95559	0.00312074	0.0803773	Mospd2	motile sperm domain containing 2
195531	1400.46	-0.879075	0.297735	-2.95254	0.00315168	0.0808784	Gm13152	predicted gene 13152
244713	689.394	-0.788441	0.267077	-2.95211	0.0031561	0.0808784	Zfp317	zinc finger protein 317
209225	332.242	0.622248	0.210798	2.95187	0.0031586	0.0808784	Zfp710	zinc finger protein 710
327812	18.3314	-1.16291	0.394082	-2.95094	0.00316812	0.0809652	Gm15663	predicted gene 15663
65255	67.6968	-1.15364	0.391147	-2.94936	0.00318431	0.0812213	Asb4	ankyrin repeat and SOCS box-containing 4
234733	196.556	0.749389	0.254181	2.94825	0.00319574	0.0813557	Ddx19b	DEAD (Asp-Glu-Ala-Asp) box polypeptide 19b
104444	1420.37	0.691739	0.234733	2.94692	0.00320955	0.0815497	Rexo2	REX2, RNA exonuclease 2 homolog (S. cerevisiae)
71941	844.63	0.761477	0.258521	2.94551	0.00322421	0.0816605	Cars2	cysteinyl-tRNA synthetase 2 (mitochondrial)(putative)
22172	223.954	0.952559	0.323415	2.94531	0.00322629	0.0816605	Tyms-ps	thymidylate synthase, pseudogene
20539	620.436	0.923315	0.313597	2.94427	0.00323716	0.0817786	Slc7a5	solute carrier family 7 (cationic amino acid transporter, y+ system), member 5
12767	64.8188	1.06659	0.362446	2.94275	0.00325308	0.0819892	Cxcr4	chemokine (C-X-C motif) receptor 4
67701	281.01	-0.67227	0.228485	-2.94229	0.00325793	0.0819892	Wfdc2	WAP four-disulfide core domain 2
234723	93.2013	-0.968785	0.329395	-2.9411	0.00327051	0.0821489	Txnl4b	thioredoxin-like 4B
103850	482.275	0.630239	0.214349	2.94025	0.00327951	0.0822184	Nt5m	5',3'-nucleotidase, mitochondrial
16867	548.341	-0.906046	0.308366	-2.93821	0.00330112	0.0826031	Lhcgr	luteinizing hormone/choriogonadotropin receptor
67842	1181	0.763149	0.259797	2.93748	0.00330894	0.082642	Nop9	NOP9 nucleolar protein
17480	8109.4	-0.831379	0.283235	-2.9353	0.00333226	0.0830454	Mpl	myeloproliferative leukemia virus oncogene
70005	703.654	-0.804802	0.274228	-2.93479	0.00333768	0.0830454	Znf41-ps	ZNF41, pseudogene
242705	183.176	0.893789	0.305176	2.92877	0.00340307	0.0845128	E2f2	E2F transcription factor 2
225362	376.411	0.832586	0.284363	2.9279	0.00341265	0.0845913	Reep2	receptor accessory protein 2
217593	22.5342	-1.1637	0.397987	-2.92397	0.00345601	0.0855054	Slc25a21	solute carrier family 25 (mitochondrial oxodicarboxylate carrier), member 21
108912	407.771	0.81069	0.277368	2.92279	0.00346909	0.0855678	Cdca2	cell division cycle associated 2
54598	753.298	-0.749748	0.256537	-2.92257	0.00347151	0.0855678	Calcrl	calcitonin receptor-like
393082	50.0461	-1.02831	0.351953	-2.92172	0.00348104	0.0856426	Mettl7a2	methyltransferase like 7A2
99045	702.858	0.552772	0.189318	2.91981	0.00350246	0.0859477	Mrps26	mitochondrial ribosomal protein S26
13067	6.3327	-1.10935	0.379995	-2.91937	0.00350741	NA	Cyct	cytochrome c, testis
66875	702.498	-0.766166	0.262517	-2.91854	0.00351678	0.0859477	Swt1	SWT1 RNA endoribonuclease homolog (S. cerevisiae)
67488	612.032	-0.664729	0.22777	-2.91843	0.00351804	0.0859477	Calcoco1	calcium binding and coiled coil domain 1
211329	429.884	-0.703814	0.241215	-2.91778	0.00352532	0.0859477	Ncoa7	nuclear receptor coactivator 7
14284	110.032	-1.02946	0.35283	-2.91772	0.00352603	0.0859477	Fosl2	fos-like antigen 2
64292	104.905	-0.829425	0.284486	-2.91552	0.00355093	0.0863951	Ptges	prostaglandin E synthase
53857	632.066	0.857493	0.294188	2.91478	0.00355939	0.0864415	Tuba8	tubulin, alpha 8
53333	1786.44	0.858908	0.295192	2.90966	0.00361828	0.08771	Tomm40	translocase of outer mitochondrial membrane 40 homolog (yeast)
14087	196.952	1.01749	0.349829	2.90855	0.00363111	0.0878595	Fanca	Fanconi anemia, complementation group A
243653	742.015	-0.853342	0.293558	-2.90689	0.00365041	0.0881648	Clec1a	C-type lectin domain family 1, member a
408068	243.312	-0.864971	0.297628	-2.90622	0.00365823	0.0881922	Zfp738	zinc finger protein 738
67041	2168.97	0.681184	0.234556	2.90414	0.00368266	0.0886135	Oxct1	3-oxoacid CoA transferase 1
20725	119.392	-1.0107	0.348166	-2.90293	0.00369695	0.0886135	Serpinb8	serine (or cysteine) peptidase inhibitor, clade B, member 8
381232	131.431	-0.791736	0.272775	-2.90252	0.00370171	0.0886135	5830416P10Rik	RIKEN cDNA 5830416P10 gene
16881	1364.99	0.827546	0.28512	2.90245	0.00370259	0.0886135	Lig1	ligase I, DNA, ATP-dependent
15162	8.72342	1.15475	0.39793	2.90189	0.00370923	NA	Hck	hemopoietic cell kinase
77035	76.9358	0.840631	0.289794	2.90079	0.00372225	0.0889227	Kdm8	lysine (K)-specific demethylase 8
102448	64.4208	0.956509	0.329821	2.90009	0.00373059	0.0889608	Xylb	xylulokinase homolog (H. influenzae)
100038709	24.4116	1.09911	0.379381	2.89712	0.00376609	0.0896453	Gm10789	predicted gene 10789
11994	15.9443	-1.18345	0.408654	-2.89596	0.00377999	0.0896873	Pcdh15	protocadherin 15
12841	13.4514	1.18579	0.40956	2.89527	0.0037883	0.0896873	Col9a3	collagen, type IX, alpha 3
76737	679.635	0.629099	0.217315	2.89486	0.00379322	0.0896873	Creld2	cysteine-rich with EGF-like domains 2
66443	68.537	1.12477	0.388625	2.89423	0.00380089	0.0896873	Tnfaip8l1	tumor necrosis factor, alpha-induced protein 8-like 1
59053	816.786	0.828422	0.28624	2.89415	0.00380186	0.0896873	Hgh1	HGH1 homolog
18027	437.501	-0.698747	0.241516	-2.89318	0.00381369	0.0898055	Nfia	nuclear factor I/A
56462	1703.81	0.709189	0.24518	2.89252	0.00382165	0.0898326	Mtch1	mitochondrial carrier homolog 1 (C. elegans)
58245	584.277	0.851696	0.294711	2.88993	0.00385325	0.0904142	Gpr180	G protein-coupled receptor 180
666704	85.3267	0.847782	0.293639	2.88716	0.00388737	0.0910529	Samd1	sterile alpha motif domain containing 1
68188	726.522	0.75142	0.260341	2.8863	0.00389806	0.0910603	Sympk	symplekin
16408	101.586	1.01901	0.353084	2.88602	0.0039015	0.0910603	Itgal	integrin alpha L
64144	374.334	0.711381	0.246671	2.88393	0.00392749	0.0912928	Mllt1	myeloid/lymphoid or mixed-lineage leukemia (trithorax homolog, Drosophila); translocated to, 1
20877	599.666	0.878919	0.30478	2.88378	0.00392935	0.0912928	Aurkb	aurora kinase B
109006	666.189	0.795983	0.276043	2.88355	0.00393223	0.0912928	Ciapin1	cytokine induced apoptosis inhibitor 1
17771	292.018	1.04297	0.361888	2.88204	0.00395116	0.091571	Mtl5	metallothionein-like 5, testis-specific (tesmin)
353172	2230.33	0.716852	0.248848	2.88068	0.00396821	0.0918049	Gars	glycyl-tRNA synthetase
102774	193.603	-0.786329	0.273344	-2.8767	0.00401862	0.0928083	Bbs4	Bardet-Biedl syndrome 4 (human)
208624	307.976	0.837774	0.291495	2.87406	0.00405227	0.0934217	Alg3	asparagine-linked glycosylation 3 (alpha-1,3-mannosyltransferase)
226182	99.2714	0.802557	0.279329	2.87316	0.00406384	0.093525	Taf5	TAF5 RNA polymerase II, TATA box binding protein (TBP)-associated factor
22169	443.842	0.713393	0.248384	2.87214	0.00407707	0.0936661	Cmpk2	cytidine monophosphate (UMP-CMP) kinase 2, mitochondrial
107250	186.237	-0.925627	0.322352	-2.87148	0.00408554	0.0936974	Kazald1	Kazal-type serine peptidase inhibitor domain 1
216150	372.211	0.674896	0.235353	2.86759	0.00413607	0.0946917	Cdc34	cell division cycle 34
22137	307.198	0.953682	0.332874	2.865	0.00417011	0.0953054	Ttk	Ttk protein kinase
14682	256.757	-0.762253	0.266146	-2.86404	0.00418271	0.095428	Gnaq	guanine nucleotide binding protein, alpha q polypeptide
24059	152.575	0.881069	0.307776	2.86269	0.00420061	0.0956709	Slco2a1	solute carrier organic anion transporter family, member 2a1
381073	6.77149	1.13992	0.398566	2.86007	0.00423554	NA	Npw	neuropeptide W
224171	180.854	0.729435	0.255124	2.85915	0.00424785	0.0965799	C330027C09Rik	RIKEN cDNA C330027C09 gene
70122	2150.84	-0.794386	0.278059	-2.8569	0.00427804	0.0969635	Mllt3	myeloid/lymphoid or mixed-lineage leukemia (trithorax homolog, Drosophila); translocated to, 3
544752	1580.3	-0.739829	0.258972	-2.85679	0.00427942	0.0969635	Tug1	taurine upregulated gene 1
71161	15.8528	-1.15395	0.404172	-2.8551	0.00430229	0.0973145	Prkag2os1	protein kinase, AMP-activated, gamma 2 non-catalytic subunit, opposite strand 1
20918	2928.02	-0.511379	0.179191	-2.85382	0.00431976	0.0975423	Eif1	eukaryotic translation initiation factor 1
67121	74.3942	1.03055	0.361233	2.85288	0.00433256	0.0976639	Mastl	microtubule associated serine/threonine kinase-like
230103	150.508	-0.732389	0.256791	-2.85208	0.00434339	0.0976639	Npr2	natriuretic peptide receptor 2
83964	269.577	-0.691072	0.242348	-2.85157	0.00435037	0.0976639	Jam3	junction adhesion molecule 3
16414	497.991	0.760068	0.266576	2.85123	0.00435508	0.0976639	Itgb2	integrin beta 2
319191	328.228	0.882955	0.309731	2.85071	0.00436218	0.0976639	Hist1h2ai	histone cluster 1, H2ai
56229	273.244	-0.905099	0.317704	-2.84887	0.00438743	0.0980628	Thsd1	thrombospondin, type I, domain 1
242484	372.743	-0.816161	0.286674	-2.847	0.00441328	0.0984737	D630039A03Rik	RIKEN cDNA D630039A03 gene
213389	39.2257	-1.02376	0.359858	-2.84491	0.00444243	0.0989566	Prdm9	PR domain containing 9
17218	2458.94	0.846209	0.297556	2.84386	0.00445702	0.0991141	Mcm5	minichromosome maintenance deficient 5, cell division cycle 46 (S. cerevisiae)
631323	500.279	0.884997	0.311285	2.84305	0.00446844	0.0992008	Gm12250	predicted gene 12250
73804	163.616	1.04793	0.368679	2.8424	0.00447754	0.0992358	Kif2c	kinesin family member 2C
15368	20.5037	-1.14052	0.401676	-2.8394	0.00451984	0.100005	Hmox1	heme oxygenase (decycling) 1
71904	1311.71	-0.535887	0.188855	-2.83755	0.00454608	0.100417	Paqr7	progestin and adipoQ receptor family member VII
66442	487.346	0.819475	0.289101	2.83456	0.0045889	0.101194	Spc25	SPC25, NDC80 kinetochore complex component, homolog (S. cerevisiae)
22171	570.25	0.882968	0.311735	2.83243	0.00461957	0.1017	Tyms	thymidylate synthase
216198	786.623	-0.718473	0.253857	-2.83023	0.0046515	0.102125	Tcp11l2	t-complex 11 (mouse) like 2
13032	1509.99	-0.601133	0.212418	-2.82995	0.00465553	0.102125	Ctsc	cathepsin C
67392	867.583	-0.587791	0.207752	-2.8293	0.00466505	0.102125	4833420G17Rik	RIKEN cDNA 4833420G17 gene
74411	852.762	1.01353	0.358267	2.82897	0.00466986	0.102125	Ppapdc2	phosphatidic acid phosphatase type 2 domain containing 2
78619	161.804	-0.894981	0.316482	-2.8279	0.00468545	0.102138	Zfp449	zinc finger protein 449
74747	73.8326	-0.911242	0.322257	-2.82769	0.00468855	0.102138	Ddit4	DNA-damage-inducible transcript 4
102866	232.388	-0.988918	0.34977	-2.82734	0.00469368	0.102138	Pls3	plastin 3 (T-isoform)
226090	456.063	0.725775	0.25677	2.82656	0.00470509	0.102217	Ermp1	endoplasmic reticulum metallopeptidase 1
29876	1578.24	0.773172	0.273648	2.82542	0.00472181	0.102334	Clic4	chloride intracellular channel 4 (mitochondrial)
100732	182.309	-0.648727	0.229626	-2.82514	0.00472599	0.102334	Mapre3	microtubule-associated protein, RP/EB family, member 3
319170	309.873	0.839215	0.297207	2.82367	0.00474768	0.102601	Hist1h2an	histone cluster 1, H2an
16582	116.549	1.10617	0.391821	2.82316	0.00475527	0.102601	Kifc3	kinesin family member C3
75568	44.2622	-1.06327	0.376682	-2.82273	0.00476166	0.102601	Capsl	calcyphosine-like
99712	803.861	-0.667153	0.236416	-2.82195	0.0047733	0.102684	Cept1	choline/ethanolaminephosphotransferase 1
67956	245.758	0.799767	0.283574	2.82031	0.00479772	0.103042	Setd8	SET domain containing (lysine methyltransferase) 8
11852	2622.02	-1.03329	0.36685	-2.81665	0.00485278	0.104055	Rhob	ras homolog gene family, member B
66634	254.94	0.673984	0.239355	2.81583	0.00486516	0.104143	Mcm8	minichromosome maintenance deficient 8 (S. cerevisiae)
11931	48.8452	-0.983917	0.349517	-2.81508	0.00487655	0.104143	Atp1b1	ATPase, Na+/K+ transporting, beta 1 polypeptide
67608	412.772	0.842987	0.299482	2.81481	0.00488057	0.104143	Narf	nuclear prelamin A recognition factor
114714	38.2772	1.06279	0.377654	2.8142	0.00488992	0.104173	Rad51c	RAD51 homolog C
13555	345.294	0.947484	0.336831	2.81294	0.00490915	0.104414	E2f1	E2F transcription factor 1
103963	3713.41	0.577628	0.205684	2.80833	0.00497995	0.105624	Rpn1	ribophorin I
71971	276.633	0.744076	0.264966	2.80819	0.00498202	0.105624	Zswim1	zinc finger SWIM-type containing 1
12902	30.7468	-1.14998	0.409703	-2.80686	0.00500272	0.105716	Cr2	complement receptor 2
74144	628.153	-0.789235	0.281189	-2.80677	0.00500403	0.105716	Robo4	roundabout homolog 4 (Drosophila)
17112	203.069	-0.954861	0.34035	-2.80553	0.00502339	0.105716	Tm4sf1	transmembrane 4 superfamily member 1
268512	63.6542	0.987707	0.352076	2.80538	0.00502571	0.105716	Slc26a11	solute carrier family 26, member 11
14228	4781.82	0.592352	0.211197	2.80474	0.00503579	0.105716	Fkbp4	FK506 binding protein 4
14026	11.3191	1.14935	0.409831	2.80445	0.00504029	0.105716	Evl	Ena-vasodilator stimulated phosphoprotein
109019	821.064	-0.876786	0.312677	-2.80413	0.0050453	0.105716	Nabp1	nucleic acid binding protein 1
14472	786.628	0.868668	0.309834	2.80365	0.00505273	0.105716	Gbx2	gastrulation brain homeobox 2
217316	18.2742	-1.14896	0.409863	-2.80328	0.00505853	0.105716	Slc16a5	solute carrier family 16 (monocarboxylic acid transporters), member 5
353310	46.3703	1.0376	0.370241	2.80249	0.00507104	0.10581	Zfp703	zinc finger protein 703
77117	278.693	-0.753153	0.269019	-2.79962	0.00511621	0.106584	Zfp934	zinc finger protein 934
227720	731.25	0.560216	0.200146	2.79904	0.00512556	0.10661	Nup214	nucleoporin 214
213438	72.905	-1.11767	0.399419	-2.79825	0.00513806	0.106702	A630033H20Rik	RIKEN cDNA A630033H20 gene
101056408	9.25542	-1.14772	0.410317	-2.79716	0.00515548	NA	Gm15816	predicted gene 15816
67168	1224.3	-0.695625	0.248784	-2.7961	0.00517241	0.107246	Lpar6	lysophosphatidic acid receptor 6
21781	1118.89	0.799815	0.286121	2.79537	0.00518398	0.107317	Tfdp1	transcription factor Dp 1
21335	630.351	0.84484	0.302943	2.78878	0.00529075	0.109193	Tacc3	transforming, acidic coiled-coil containing protein 3
21871	819.03	0.694599	0.249071	2.78875	0.00529112	0.109193	Atp6v0a2	ATPase, H+ transporting, lysosomal V0 subunit A2
233064	211.164	0.853268	0.306118	2.78738	0.00531357	0.10944	Wdr62	WD repeat domain 62
16179	963.113	0.63028	0.226149	2.78701	0.00531971	0.10944	Irak1	interleukin-1 receptor-associated kinase 1
15442	91.1845	0.902881	0.324297	2.78412	0.00536738	0.110011	Hpse	heparanase
69928	155.902	0.892105	0.320456	2.78386	0.00537168	0.110011	Apitd1	apoptosis-inducing, TAF9-like domain 1
66291	333.439	-0.884764	0.317856	-2.78353	0.00537701	0.110011	Smim8	small integral membrane protein 8
320051	64.684	-1.13736	0.408637	-2.7833	0.00538084	0.110011	Exph5	exophilin 5
100088	729.892	0.813759	0.292559	2.78152	0.0054105	0.110446	Rcc1	regulator of chromosome condensation 1
110596	460.18	-0.692052	0.248941	-2.77999	0.00543609	0.110797	Arhgef28	Rho guanine nucleotide exchange factor (GEF) 28
319192	359.989	-0.74615	0.268478	-2.77918	0.00544957	0.110901	Hist2h2aa2	histone cluster 2, H2aa2
21339	145.866	-0.709065	0.255236	-2.77808	0.00546819	0.111035	Taf1a	TATA box binding protein (Tbp)-associated factor, RNA polymerase I, A
15485	20.8214	-1.128	0.406079	-2.77779	0.00547305	0.111035	Hsd17b1	hydroxysteroid (17-beta) dehydrogenase 1
70024	235.183	1.04056	0.374698	2.77705	0.00548541	0.111052	Mcm10	minichromosome maintenance deficient 10 (S. cerevisiae)
226169	836.256	0.730572	0.263104	2.77674	0.0054907	0.111052	Pprc1	peroxisome proliferative activated receptor, gamma, coactivator-related 1
231991	12.6711	-1.13894	0.410383	-2.77531	0.00551493	0.111305	Creb5	cAMP responsive element binding protein 5
233424	15.2791	-1.12393	0.405019	-2.77501	0.00552008	0.111305	Tmc3	transmembrane channel-like gene family 3
17873	250.585	-0.678844	0.244708	-2.77409	0.00553556	0.111447	Gadd45b	growth arrest and DNA-damage-inducible 45 beta
234595	151.027	-0.738499	0.2663	-2.77318	0.00555107	0.111588	Slc38a7	solute carrier family 38, member 7
93876	7.3156	1.04051	0.375339	2.77218	0.0055683	NA	Pcdhb5	protocadherin beta 5
17777	55.6995	-0.999254	0.360467	-2.77211	0.00556938	0.111658	Mttp	microsomal triglyceride transfer protein
225998	75.7818	-1.03104	0.371951	-2.77199	0.00557148	0.111658	Rorb	RAR-related orphan receptor beta
13052	35.8523	-1.08625	0.391993	-2.77111	0.00558663	0.111659	Cxadr	coxsackie virus and adenovirus receptor
72155	214.538	0.947325	0.341928	2.77054	0.00559627	0.111659	Cenpn	centromere protein N
103425	1386.5	0.634471	0.229009	2.77051	0.00559693	0.111659	Ncln	nicalin homolog (zebrafish)
100504377	234.158	-0.730799	0.263842	-2.76983	0.00560854	0.111722	Gm20199	predicted gene, 20199
108000	327.48	0.890624	0.321703	2.76846	0.00563213	0.111982	Cenpf	centromere protein F
19225	40.9571	-1.13206	0.408966	-2.76809	0.00563857	0.111982	Ptgs2	prostaglandin-endoperoxide synthase 2
12190	626.206	0.808896	0.292537	2.76511	0.00569035	0.11284	Brca2	breast cancer 2
19674	21.3777	1.11829	0.404597	2.76397	0.00571036	0.113067	Rcvrn	recoverin
16404	10.5867	1.12072	0.405658	2.76273	0.00573199	0.113325	Itga7	integrin alpha 7
16668	1727.86	-0.53523	0.193811	-2.76161	0.00575176	0.113546	Krt18	keratin 18
17216	2853.77	0.824236	0.298556	2.76074	0.00576701	0.113677	Mcm2	minichromosome maintenance deficient 2 mitotin (S. cerevisiae)
70357	5.02118	-1.09395	0.396481	-2.75915	0.00579512	NA	Kcnip1	Kv channel-interacting protein 1
13200	4427.89	0.556746	0.201786	2.75909	0.00579624	0.113682	Ddost	dolichyl-di-phosphooligosaccharide-protein glycotransferase
68549	266.687	0.827254	0.29983	2.75908	0.0057965	0.113682	Sgol2a	shugoshin-like 2a (S. pombe)
74048	261.677	-0.721348	0.261466	-2.75886	0.00580025	0.113682	4632428N05Rik	RIKEN cDNA 4632428N05 gene
15945	46.4565	1.12227	0.406801	2.75878	0.00580175	0.113682	Cxcl10	chemokine (C-X-C motif) ligand 10
108911	2206.38	0.758837	0.275123	2.75817	0.00581261	0.113725	Rcc2	regulator of chromosome condensation 2
434223	382.407	0.746839	0.27083	2.75759	0.00582287	0.113757	Gm1966	predicted gene 1966
238024	160.62	0.78299	0.284087	2.75616	0.00584839	0.11402	Fn3krp	fructosamine 3 kinase related protein
56199	553.261	0.763585	0.277091	2.75572	0.00585639	0.11402	Abcb10	ATP-binding cassette, sub-family B (MDR/TAP), member 10
17768	173.022	1.03789	0.376677	2.75539	0.00586224	0.11402	Mthfd2	methylenetetrahydrofolate dehydrogenase (NAD+ dependent), methenyltetrahydrofolate cyclohydrolase
21410	6.60112	-1.09326	0.396817	-2.75507	0.00586804	NA	Hnf1b	HNF1 homeobox B
229694	132.573	0.951928	0.345644	2.75407	0.00588589	0.114311	AI504432	expressed sequence AI504432
243819	433.412	0.76692	0.278954	2.74926	0.00597291	0.115831	Ppp6r1	protein phosphatase 6, regulatory subunit 1
70335	135.965	0.844159	0.307161	2.74827	0.00599112	0.116013	Reep6	receptor accessory protein 6
66293	174.689	0.82234	0.299402	2.74661	0.00602146	0.11643	1810032O08Rik	RIKEN cDNA 1810032O08 gene
16176	6.4581	1.07501	0.391417	2.74646	0.00602413	NA	Il1b	interleukin 1 beta
212728	201.401	0.909227	0.331196	2.74528	0.00604591	0.116731	Gm17296	predicted gene, 17296
72549	607.175	0.691233	0.251839	2.74475	0.00605578	0.116751	Reep4	receptor accessory protein 4
17691	719.302	-1.05694	0.385207	-2.74381	0.00607309	0.116914	Sik1	salt inducible kinase 1
208117	242.86	-0.836079	0.304818	-2.74287	0.0060904	0.117076	Aph1b	anterior pharynx defective 1b homolog (C. elegans)
102075	6.42261	1.09048	0.397619	2.74252	0.00609703	NA	Plekhg4	pleckstrin homology domain containing, family G (with RhoGef domain) member 4
328747	4.69331	-1.00027	0.364923	-2.74104	0.00612452	NA	Gm5091	predicted gene 5091
20849	1273.16	-0.564849	0.20613	-2.74026	0.00613913	0.117841	Stat4	signal transducer and activator of transcription 4
170459	967.829	-0.576032	0.210471	-2.73687	0.00620261	0.118751	Stard4	StAR-related lipid transfer (START) domain containing 4
23876	9.83131	-1.09346	0.399554	-2.73671	0.00620567	0.118751	Fbln5	fibulin 5
72735	73.0537	0.975045	0.356338	2.73629	0.00621358	0.118751	Eldr	Egfr long non-coding downstream RNA
73884	6.11026	-1.07406	0.392682	-2.73519	0.00623449	NA	Zdbf2	zinc finger, DBF-type containing 2
228850	588.179	0.770215	0.281663	2.73453	0.00624692	0.119204	Ralgapb	Ral GTPase activating protein, beta subunit (non-catalytic)
14132	388.808	-0.741906	0.271354	-2.73409	0.00625535	0.119204	Fcgrt	Fc receptor, IgG, alpha chain transporter
80901	5.92789	-1.07329	0.392645	-2.73349	0.00626664	NA	Cxcr6	chemokine (C-X-C motif) receptor 6
630836	566.454	-0.806807	0.295669	-2.72875	0.00635754	0.120977	2010315B03Rik	RIKEN cDNA 2010315B03 gene
97165	919.44	0.848464	0.311018	2.72802	0.00637154	0.121068	Hmgb2	high mobility group box 2
223838	11.0437	1.1156	0.409487	2.72439	0.0064421	0.121738	Adamts20	a disintegrin-like and metallopeptidase (reprolysin type) with thrombospondin type 1 motif, 20
380686	150.28	-0.840062	0.308385	-2.72407	0.00644837	0.121738	Cnrip1	cannabinoid receptor interacting protein 1
67553	237.824	0.713679	0.262027	2.72369	0.00645575	0.121738	Gstcd	glutathione S-transferase, C-terminal domain containing
94254	711.503	0.771805	0.283369	2.72368	0.00645596	0.121738	Wbscr16	Williams-Beuren syndrome chromosome region 16 homolog (human)
106582	810.611	0.716962	0.263242	2.72358	0.0064578	0.121738	Nrm	nurim (nuclear envelope membrane protein)
217517	90.0056	-1.1031	0.40505	-2.72336	0.00646218	0.121738	Stxbp6	syntaxin binding protein 6 (amisyn)
237052	185.215	-0.849986	0.312202	-2.72255	0.006478	0.121772	Tceal1	transcription elongation factor A (SII)-like 1
11474	16.6233	-1.11149	0.408288	-2.72232	0.00648246	0.121772	Actn3	actinin alpha 3
108907	562.319	0.792461	0.291184	2.72152	0.00649833	0.121897	Nusap1	nucleolar and spindle associated protein 1
272551	243.267	0.867772	0.319259	2.71809	0.0065661	0.122993	Gins2	GINS complex subunit 2 (Psf2 homolog)
94275	1211.62	-0.719474	0.264788	-2.71717	0.00658432	0.12316	Maged1	melanoma antigen, family D, 1
11689	28.8648	1.09927	0.404678	2.71641	0.00659951	0.123179	Alox5	arachidonate 5-lipoxygenase
67628	4627.08	0.718984	0.264749	2.71572	0.00661325	0.123179	Anp32b	acidic (leucine-rich) nuclear phosphoprotein 32 family, member B
27278	38.6163	1.10258	0.405999	2.71571	0.0066134	0.123179	Clnk	cytokine-dependent hematopoietic cell linker
225579	287.513	-0.707489	0.2606	-2.71485	0.00663058	0.123325	Slc27a6	solute carrier family 27 (fatty acid transporter), member 6
224093	867.907	-0.801253	0.295295	-2.71339	0.0066598	0.123694	Fam43a	family with sequence similarity 43, member A
109154	2504.87	0.63188	0.233003	2.7119	0.00668992	0.12405	Mlec	malectin
228802	219.498	-0.709262	0.261575	-2.71151	0.0066978	0.12405	Bpifb5	BPI fold containing family B, member 5
27756	757.037	0.747874	0.275893	2.71074	0.00671324	0.124162	Lsm2	LSM2 homolog, U6 small nuclear RNA associated (S. cerevisiae)
20020	952.672	0.648742	0.239431	2.70952	0.00673801	0.124446	Polr2a	polymerase (RNA) II (DNA directed) polypeptide A
223870	868.362	0.552992	0.20429	2.7069	0.00679148	0.125258	Senp1	SUMO1/sentrin specific peptidase 1
13048	27.9526	-1.02167	0.378148	-2.70177	0.00689706	0.127027	Cux2	cut-like homeobox 2
100190996	54.0411	-0.799034	0.296066	-2.69884	0.00695822	0.127958	Gm14436	predicted gene 14436
12212	120.045	-0.793604	0.294125	-2.69819	0.00697184	0.127958	Chic1	cysteine-rich hydrophobic domain 1
12494	393.6	-0.864743	0.320518	-2.69795	0.0069767	0.127958	Cd38	CD38 antigen
67515	565.089	-0.727271	0.269649	-2.6971	0.00699465	0.128109	Ttc33	tetratricopeptide repeat domain 33
239849	53.008	-1.10439	0.409595	-2.69629	0.00701156	0.128241	Cd200r4	CD200 receptor 4
240752	365.053	0.828173	0.307305	2.69496	0.00703977	0.128453	Pik3c2b	phosphoinositide-3-kinase, class 2, beta polypeptide
73287	160.669	-0.709804	0.263452	-2.69424	0.00705487	0.128453	1700040L02Rik	RIKEN cDNA 1700040L02 gene
102436	27090.3	0.771145	0.286251	2.69395	0.00706107	0.128453	Lars2	leucyl-tRNA synthetase, mitochondrial
331004	38.3369	1.0682	0.396527	2.6939	0.00706212	0.128453	Slc9a9	solute carrier family 9 (sodium/hydrogen exchanger), member 9
100502766	83.204	1.02726	0.381494	2.69272	0.00708719	0.128706	Kifc1	kinesin family member C1
208292	734.765	-0.666416	0.247524	-2.69233	0.00709557	0.128706	Zfp871	zinc finger protein 871
74107	285.991	0.887435	0.329888	2.69011	0.00714289	0.129386	Cep55	centrosomal protein 55
226594	875.667	-0.671885	0.249884	-2.68879	0.00717113	0.12972	Rcsd1	RCSD domain containing 1
433938	157.724	-0.684929	0.254849	-2.68759	0.00719702	0.13001	Mn1	meningioma 1
15461	321.459	0.675073	0.251235	2.68702	0.00720923	0.130052	Hras	Harvey rat sarcoma virus oncogene
106393	117.782	0.79494	0.296359	2.68236	0.00731049	0.131699	Srl	sarcalumenin
12142	12.3648	1.09798	0.40942	2.68178	0.00732316	0.131729	Prdm1	PR domain containing 1, with ZNF domain
329375	7.4716	1.08573	0.404908	2.68143	0.00733084	NA	1700101E01Rik	RIKEN cDNA 1700101E01 gene
320752	21.826	-1.08277	0.403812	-2.68137	0.00733214	0.131729	Dpy19l2	dpy-19-like 2 (C. elegans)
81489	2195.42	-0.70785	0.264252	-2.6787	0.00739097	0.132456	Dnajb1	DnaJ (Hsp40) homolog, subfamily B, member 1
234729	463.622	0.859157	0.320773	2.6784	0.00739752	0.132456	Vac14	Vac14 homolog (S. cerevisiae)
15365	25.41	1.09107	0.407397	2.67816	0.00740274	0.132456	Hmga2-ps1	high mobility group AT-hook 2, pseudogene 1
69259	608.418	0.77833	0.290703	2.67741	0.00741948	0.132524	Kctd5	potassium channel tetramerisation domain containing 5
56312	565.56	-0.588761	0.219942	-2.67689	0.00743082	0.132524	Nupr1	nuclear protein transcription regulator 1
209224	328.561	-0.596941	0.223049	-2.67628	0.00744439	0.132524	Enox2	ecto-NOX disulfide-thiol exchanger 2
269224	284.787	0.741431	0.277053	2.67613	0.00744771	0.132524	Pask	PAS domain containing serine/threonine kinase
22325	89.2085	1.02879	0.384489	2.67572	0.0074568	0.132524	Vav2	vav 2 oncogene
22223	106.838	-0.864874	0.323321	-2.67497	0.00747366	0.132561	Uchl1	ubiquitin carboxy-terminal hydrolase L1
20955	506.105	-0.669938	0.25047	-2.67473	0.00747901	0.132561	Vamp7	vesicle-associated membrane protein 7
26942	31.7284	-0.967206	0.361896	-2.67261	0.00752641	0.133176	Spag1	sperm associated antigen 1
69786	414.069	-0.563887	0.211014	-2.67227	0.0075339	0.133176	Tprkb	Tp53rk binding protein
66869	843.356	-0.711144	0.266251	-2.67095	0.00756358	0.133522	Zfp869	zinc finger protein 869
17687	155.9	-0.691127	0.258954	-2.66892	0.00760954	0.134154	Msh5	mutS homolog 5 (E. coli)
626877	19.5014	-1.0665	0.399745	-2.66794	0.00763172	0.13434	Gm14405	predicted gene 14405
234384	482.8	0.738692	0.276948	2.66726	0.00764722	0.13434	Mpv17l2	MPV17 mitochondrial membrane protein-like 2
23961	81.962	0.937211	0.351396	2.66711	0.00765065	0.13434	Oas1b	2'-5' oligoadenylate synthetase 1B
20843	1232.94	-0.606662	0.227505	-2.66659	0.00766245	0.134368	Stag2	stromal antigen 2
12282	615.639	0.685986	0.257342	2.66565	0.00768387	0.134565	Hyou1	hypoxia up-regulated 1
245596	13.3663	-1.08035	0.405654	-2.66324	0.00773932	0.135175	Hdx	highly divergent homeobox
11624	15.1961	-1.06459	0.399852	-2.66247	0.00775691	0.135175	Ahrr	aryl-hydrocarbon receptor repressor
215243	835.13	-0.752065	0.282478	-2.66238	0.00775898	0.135175	Traf3ip3	TRAF3 interacting protein 3
209086	1123.98	-0.645684	0.242524	-2.66235	0.00775974	0.135175	Samd9l	sterile alpha motif domain containing 9-like
20878	342.395	1.00536	0.378309	2.65751	0.00787195	0.136949	Aurka	aurora kinase A
210293	480.484	0.637603	0.240084	2.65575	0.00791312	0.137484	Dock10	dedicator of cytokinesis 10
217069	849.109	0.535716	0.201814	2.65451	0.00794238	0.137811	Trim25	tripartite motif-containing 25
209039	723.228	-0.922702	0.347905	-2.65217	0.00799766	0.138273	Tenc1	tensin like C1 domain-containing phosphatase
170938	346.41	-0.770163	0.290397	-2.65211	0.00799912	0.138273	Zfp617	zinc finger protein 617
16600	125.256	-1.07226	0.404314	-2.65205	0.00800049	0.138273	Klf4	Kruppel-like factor 4 (gut)
237339	191.002	-0.584484	0.220449	-2.65134	0.00801736	0.138383	L3mbtl3	l(3)mbt-like 3 (Drosophila)
208943	277.302	-0.646305	0.243857	-2.65035	0.00804084	0.138459	Myo5c	myosin VC
211612	11.1723	-1.02873	0.388242	-2.64971	0.008056	0.138459	Ptchd1	patched domain containing 1
100233208	269.135	-0.924274	0.348824	-2.64969	0.00805664	0.138459	Gm10778	predicted gene 10778
110033	536.865	0.9554	0.360611	2.64939	0.00806375	0.138459	Kif22	kinesin family member 22
17295	40.9772	-0.93007	0.351163	-2.64854	0.00808398	0.13857	Met	met proto-oncogene
102466887	12.8002	1.07313	0.405262	2.648	0.00809688	0.13857	Mir8116	microRNA 8116
445007	1247.61	0.648218	0.244814	2.6478	0.00810173	0.13857	Nup85	nucleoporin 85
110379	873.348	0.695812	0.263171	2.64396	0.00819426	0.139891	Sec13	SEC13 homolog (S. cerevisiae)
80884	730.537	-0.645304	0.24409	-2.64372	0.00820016	0.139891	Maged2	melanoma antigen, family D, 2
269589	454.487	-0.719938	0.272482	-2.64214	0.00823828	0.140243	Sytl1	synaptotagmin-like 1
13829	52.6442	-0.816754	0.309155	-2.64189	0.00824441	0.140243	Dmtn	dematin actin binding protein
68279	373.049	-0.513615	0.194437	-2.64155	0.00825269	0.140243	Mcoln2	mucolipin 2
66654	6.89518	-1.05356	0.399044	-2.64021	0.00828539	NA	Tex12	testis expressed gene 12
234875	737.69	0.726533	0.275372	2.63837	0.00833057	0.141045	Ttc13	tetratricopeptide repeat domain 13
100041677	1684.59	-0.675953	0.256223	-2.63814	0.00833623	0.141045	Gm13157	predicted gene 13157
12831	18.5794	1.07919	0.40911	2.63789	0.0083423	0.141045	Col5a1	collagen, type V, alpha 1
66083	523.007	0.712266	0.270015	2.63788	0.00834268	0.141045	Setd6	SET domain containing 6
245607	257.936	-0.567661	0.215287	-2.63676	0.00837024	0.141191	Gprasp2	G protein-coupled receptor associated sorting protein 2
13854	285.626	0.775583	0.294154	2.63666	0.00837276	0.141191	Epn1	epsin 1
666244	41.6236	-1.07145	0.407122	-2.63176	0.00849438	0.143059	Tmsb15b1	thymosin beta 15b1
57319	2010.55	-0.746869	0.283897	-2.63077	0.00851907	0.143176	Smpdl3a	sphingomyelin phosphodiesterase, acid-like 3A
213211	738.569	0.846161	0.321681	2.63043	0.00852766	0.143176	Rnf26	ring finger protein 26
68510	1064.04	0.644076	0.244879	2.63018	0.00853386	0.143176	Ints1	integrator complex subunit 1
69101	627.263	0.861049	0.328142	2.62401	0.00869011	0.145327	Ydjc	YdjC homolog (bacterial)
54710	13.4407	1.0415	0.39693	2.62389	0.0086933	0.145327	Hs3st3b1	heparan sulfate (glucosamine) 3-O-sulfotransferase 3B1
217887	73.9779	0.971168	0.370184	2.62347	0.0087038	0.145327	BC022687	cDNA sequence BC022687
12162	49.1773	0.934034	0.356042	2.62338	0.00870618	0.145327	Bmp7	bone morphogenetic protein 7
215335	80.1498	0.874055	0.333362	2.62194	0.00874303	0.145758	Slc36a1	solute carrier family 36 (proton/amino acid symporter), member 1
18514	1452.8	0.689499	0.263036	2.62131	0.00875924	0.145844	Pbx1	pre B cell leukemia homeobox 1
74091	592.276	0.71054	0.271136	2.6206	0.00877741	0.145925	Npl	N-acetylneuraminate pyruvate lyase
107328	23.11	-0.997458	0.380671	-2.62026	0.00878627	0.145925	Trpt1	tRNA phosphotransferase 1
14635	1208.05	0.653417	0.249588	2.61798	0.00884512	0.146597	Galk1	galactokinase 1
269254	782.076	0.642329	0.245367	2.61783	0.00884919	0.146597	Setx	senataxin
66445	2164.62	0.596746	0.228012	2.61717	0.00886619	0.146597	Cyc1	cytochrome c-1
66435	45.6357	-1.04381	0.398862	-2.61698	0.00887121	0.146597	Uggt2	UDP-glucose glycoprotein glucosyltransferase 2
234388	477.879	0.815727	0.311887	2.61546	0.00891077	0.146956	Ccdc124	coiled-coil domain containing 124
12696	2045.99	-0.554838	0.212152	-2.61529	0.00891518	0.146956	Cirbp	cold inducible RNA binding protein
66786	4.82204	0.929163	0.355388	2.6145	0.00893571	NA	Olfr701	olfactory receptor 701
73545	43.3369	-0.87782	0.335768	-2.61437	0.00893928	0.147169	1700094D03Rik	RIKEN cDNA 1700094D03 gene
319653	162.265	-0.784751	0.300239	-2.61376	0.00895525	0.147248	Slc25a40	solute carrier family 25, member 40
106869	2288.36	-0.630141	0.241245	-2.61204	0.00900035	0.147805	Tnfaip8	tumor necrosis factor, alpha-induced protein 8
68187	69.4886	-0.903239	0.346323	-2.60808	0.00910513	0.149095	Fam135a	family with sequence similarity 135, member A
93705	30.0938	-0.964325	0.36976	-2.60797	0.00910802	0.149095	Pcdhgb8	protocadherin gamma subfamily B, 8
224598	992.749	-0.82438	0.316123	-2.60778	0.00911313	0.149095	Zfp758	zinc finger protein 758
93723	14.608	-1.06676	0.409132	-2.60737	0.0091241	0.149095	Pcdhga11	protocadherin gamma subfamily A, 11
73893	32.6504	-1.02127	0.391927	-2.60576	0.0091671	0.149554	Tmem202	transmembrane protein 202
268301	6.54222	1.02222	0.392305	2.60568	0.00916927	NA	Sowahc	sosondowah ankyrin repeat domain family member C
224250	1050.63	-0.569809	0.218732	-2.60506	0.0091859	0.149554	Cldnd1	claudin domain containing 1
18260	119.878	-0.812151	0.311761	-2.60505	0.00918622	0.149554	Ocln	occludin
67187	138.013	0.809391	0.311028	2.60231	0.00925983	0.150484	Zmynd19	zinc finger, MYND domain containing 19
76051	248.614	-0.692277	0.266076	-2.6018	0.00927366	0.150484	Ganc	glucosidase, alpha; neutral C
320377	26.4433	0.940181	0.361391	2.60156	0.00928006	0.150484	9330175E14Rik	RIKEN cDNA 9330175E14 gene
16529	1120.48	-0.638692	0.245569	-2.60086	0.00929891	0.150484	Kcnk5	potassium channel, subfamily K, member 5
83691	434.596	-0.71675	0.275587	-2.60081	0.00930043	0.150484	Crispld1	cysteine-rich secretory protein LCCL domain containing 1
16145	1169.9	0.858124	0.330128	2.59937	0.00933961	0.150933	Igtp	interferon gamma induced GTPase
93685	209.262	0.76585	0.294888	2.59708	0.00940191	0.151754	Entpd7	ectonucleoside triphosphate diphosphohydrolase 7
20588	1694.51	0.707906	0.272644	2.59645	0.00941928	0.151848	Smarcc1	SWI/SNF related, matrix associated, actin dependent regulator of chromatin, subfamily c, member 1
66776	2579.9	-0.76542	0.294929	-2.59527	0.00945175	0.152186	Pisd-ps3	phosphatidylserine decarboxylase, pseudogene 3
18766	20.0472	-1.06317	0.409832	-2.59416	0.00948227	0.152444	Pkdrej	polycystic kidney disease (polycystin) and REJ (sperm receptor for egg jelly homolog, sea urchin)
78558	77.6087	-1.03316	0.398396	-2.59329	0.00950634	0.152444	Htra3	HtrA serine peptidase 3
78894	732.06	0.641118	0.247239	2.59311	0.00951114	0.152444	Aacs	acetoacetyl-CoA synthetase
208884	263.14	-0.952364	0.367281	-2.59301	0.00951404	0.152444	Zdhhc9	zinc finger, DHHC domain containing 9
76900	2141.55	0.683877	0.26389	2.59153	0.0095551	0.152774	Ssbp4	single stranded DNA binding protein 4
22330	1102.11	0.570823	0.220292	2.59121	0.00956398	0.152774	Vcl	vinculin
241989	138.713	-0.777099	0.299921	-2.59101	0.00956934	0.152774	Pabpc4l	poly(A) binding protein, cytoplasmic 4-like
11431	350.999	0.720283	0.278104	2.58998	0.0095982	0.152801	Acp1	acid phosphatase 1, soluble
117606	102.093	-0.934133	0.360705	-2.58974	0.00960483	0.152801	Boc	biregional cell adhesion molecule-related/down-regulated by oncogenes (Cdon) binding protein
11838	72.7391	-0.89673	0.346361	-2.589	0.00962543	0.152801	Arc	activity regulated cytoskeletal-associated protein
547127	196.621	0.8877	0.342884	2.58892	0.00962769	0.152801	Tmem181b-ps	transmembrane protein 181B, pseudogene
83701	1536.76	0.57325	0.221428	2.58888	0.00962897	0.152801	Srrt	serrate RNA effector molecule homolog (Arabidopsis)
107868	5.66876	-0.994485	0.384389	-2.58718	0.00967649	NA	Usp9y	ubiquitin specific peptidase 9, Y chromosome
14718	318.804	0.715358	0.276552	2.5867	0.00969	0.153584	Got1	glutamic-oxaloacetic transaminase 1, soluble
20971	216.025	-0.727062	0.281217	-2.58541	0.00972628	0.153839	Sdc4	syndecan 4
20963	957.183	0.594213	0.229843	2.5853	0.00972942	0.153839	Syk	spleen tyrosine kinase
16950	151.102	-0.89538	0.346789	-2.58192	0.00982535	0.15517	Loxl3	lysyl oxidase-like 3
68259	213.687	-0.571614	0.221529	-2.58031	0.00987112	0.155706	Ift80	intraflagellar transport 80
66867	996.1	-0.570944	0.221315	-2.57978	0.00988632	0.15576	Hmg20a	high mobility group 20A
78733	112.095	0.880327	0.341308	2.57928	0.0099007	0.15579	Troap	trophinin associated protein
242505	6.92367	-1.05061	0.407386	-2.57891	0.00991129	NA	Rasef	RAS and EF hand domain containing
231327	955.612	0.597484	0.231683	2.57889	0.00991189	0.15579	Ppat	phosphoribosyl pyrophosphate amidotransferase
78100	911.042	-0.676116	0.262219	-2.57844	0.00992488	0.155809	Msantd4	Myb/SANT-like DNA-binding domain containing 4 with coiled-coils
17161	160.35	-0.819997	0.318174	-2.5772	0.00996044	0.15588	Maoa	monoamine oxidase A
14057	2383.87	0.524512	0.203525	2.57714	0.00996213	0.15588	Sfxn1	sideroflexin 1
66799	475.748	-0.727776	0.282407	-2.57705	0.00996488	0.15588	Ube2w	ubiquitin-conjugating enzyme E2W (putative)
15016	1109.44	0.537472	0.209022	2.57136	0.0101299	0.158274	H2-Q5	histocompatibility 2, Q region locus 5
239167	4.65289	-0.916087	0.356373	-2.57058	0.0101528	NA	Synb	syncytin b
225049	781.101	0.686474	0.267071	2.57038	0.0101588	0.158537	Ttc7	tetratricopeptide repeat domain 7
56734	50.7866	-0.905359	0.352385	-2.56923	0.0101924	0.158874	Tulp2	tubby-like protein 2
70127	14.6304	1.05309	0.410068	2.56809	0.010226	0.15921	Dpf3	D4, zinc and double PHD fingers, family 3
78514	188.324	0.84407	0.328743	2.56757	0.0102414	0.159261	Arhgap10	Rho GTPase activating protein 10
240327	364.296	0.745433	0.29042	2.56675	0.0102658	0.159452	Gm4951	predicted gene 4951
64931	5.68394	0.950992	0.370553	2.56641	0.0102757	NA	Izumo1r	IZUMO1 receptor, JUNO
108138	244.257	-0.725773	0.282805	-2.56633	0.010278	0.159454	Xrcc4	X-ray repair complementing defective repair in Chinese hamster cells 4
223666	307.047	0.829151	0.323224	2.56526	0.01031	0.15965	Arhgap39	Rho GTPase activating protein 39
57342	4.42755	-0.950359	0.370493	-2.56512	0.0103139	NA	Parva	parvin, alpha
17150	53.7724	-0.79786	0.311046	-2.56509	0.0103148	0.15965	Mfap2	microfibrillar-associated protein 2
75578	461.139	-0.634854	0.247597	-2.56406	0.0103454	0.159664	Fggy	FGGY carbohydrate kinase domain containing
68066	2303.89	0.50415	0.196626	2.564	0.0103474	0.159664	Slc25a39	solute carrier family 25, member 39
110826	2447.26	0.709345	0.276682	2.56376	0.0103546	0.159664	Etfb	electron transferring flavoprotein, beta polypeptide
66929	276.657	0.87889	0.342881	2.56325	0.0103697	0.159664	Asf1b	anti-silencing function 1B histone chaperone
22123	2558.16	0.557468	0.217503	2.56303	0.0103763	0.159664	Psmd3	proteasome (prosome, macropain) 26S subunit, non-ATPase, 3
100019	659.014	0.551058	0.215051	2.56246	0.0103935	0.159742	Mdn1	midasin homolog (yeast)
14865	245.077	-0.695313	0.271411	-2.56185	0.0104117	0.159836	Gstm4	glutathione S-transferase, mu 4
71957	872.238	0.506521	0.197853	2.56009	0.0104644	0.160458	Cpsf3l	cleavage and polyadenylation specific factor 3-like
71837	40.1663	-1.0356	0.404743	-2.55866	0.0105076	0.160933	1700003E16Rik	RIKEN cDNA 1700003E16 gene
53890	891.397	0.534471	0.208942	2.55798	0.0105282	0.161062	Sart3	squamous cell carcinoma antigen recognized by T cells 3
16913	5078.03	0.657652	0.257174	2.55723	0.010551	0.161223	Psmb8	proteasome (prosome, macropain) subunit, beta type 8 (large multifunctional peptidase 7)
110854	2715.39	0.505395	0.197682	2.55661	0.0105698	0.161323	Ppp2r4	protein phosphatase 2A activator, regulatory subunit B
15204	387.379	0.69343	0.271309	2.55587	0.0105924	0.161482	Herc2	hect (homologous to the E6-AP (UBE3A) carboxyl terminus) domain and RCC1 (CHC1)-like domain (RLD) 2
19387	1090.64	0.74216	0.290466	2.55507	0.0106168	0.161667	Rangap1	RAN GTPase activating protein 1
546648	8.90992	-1.01273	0.396556	-2.55382	0.0106549	NA	Klhdc7b	kelch domain containing 7B
17192	1161.48	0.567481	0.222318	2.55256	0.0106934	0.162646	Mbd3	methyl-CpG binding domain protein 3
231151	5.44357	0.993016	0.389096	2.55211	0.0107073	NA	Tada2b	transcriptional adaptor 2B
24075	376.105	0.707302	0.277243	2.55119	0.0107354	0.163097	Taf10	TAF10 RNA polymerase II, TATA box binding protein (TBP)-associated factor
74104	185.015	0.733854	0.28789	2.54907	0.0108009	0.163723	Abcb6	ATP-binding cassette, sub-family B (MDR/TAP), member 6
74114	1174.35	-0.711252	0.27911	-2.54829	0.0108254	0.163723	Crot	carnitine O-octanoyltransferase
11750	1118.92	-0.597609	0.234533	-2.54808	0.0108318	0.163723	Anxa7	annexin A7
238055	93.2219	-0.983999	0.386237	-2.54765	0.010845	0.163723	Apob	apolipoprotein B
735265	961.977	-0.851414	0.33426	-2.54716	0.0108603	0.163723	Mir703	microRNA 703
100302529	40.3789	-0.994008	0.390262	-2.54703	0.0108644	0.163723	Snord72	small nucleolar RNA, C/D box 72
72544	752.609	0.824867	0.323963	2.54618	0.0108911	0.163723	Exosc6	exosome component 6
12491	36.6906	-1.02741	0.403606	-2.54557	0.0109101	0.163723	Cd36	CD36 antigen
108155	3420.45	-0.526716	0.206935	-2.54532	0.0109178	0.163723	Ogt	O-linked N-acetylglucosamine (GlcNAc) transferase (UDP-N-acetylglucosamine:polypeptide-N-acetylglucosaminyl transferase)
213573	439.407	-0.707851	0.278106	-2.54526	0.0109198	0.163723	Cracr2b	calcium release activated channel regulator 2B
320557	120.48	-1.01027	0.396947	-2.5451	0.0109247	0.163723	Fam169a	family with sequence similarity 169, member A
19361	489.345	0.598586	0.235224	2.54475	0.0109356	0.163723	Rad51	RAD51 homolog
54426	145.59	-0.775703	0.30488	-2.54429	0.0109501	0.163723	Hgfac	hepatocyte growth factor activator
17121	86.853	0.950088	0.373422	2.54427	0.0109505	0.163723	Mxd3	Max dimerization protein 3
232174	230.022	-0.983586	0.386675	-2.5437	0.0109685	0.163807	Cyp26b1	cytochrome P450, family 26, subfamily b, polypeptide 1
13056	124.202	0.936109	0.368131	2.54287	0.0109947	0.163889	Cyb561	cytochrome b-561
71924	118.319	0.689662	0.271228	2.54273	0.0109989	0.163889	Tube1	epsilon-tubulin 1
56350	190.819	-0.665096	0.261801	-2.54047	0.0110705	0.164771	Arl3	ADP-ribosylation factor-like 3
26886	378.707	0.648713	0.25544	2.53959	0.0110981	0.164995	Cenph	centromere protein H
14732	399.117	0.715045	0.281768	2.5377	0.0111583	0.165703	Gpam	glycerol-3-phosphate acyltransferase, mitochondrial
70377	21.7537	1.01991	0.402019	2.53698	0.0111814	0.165831	Derl3	Der1-like domain family, member 3
229595	24.2783	-0.978036	0.385677	-2.53589	0.0112161	0.165831	Adamtsl4	ADAMTS-like 4
26357	1498.89	-0.563428	0.222196	-2.53573	0.0112214	0.165831	Abcg2	ATP-binding cassette, sub-family G (WHITE), member 2
100124641	49.3209	-0.854306	0.336934	-2.53553	0.0112278	0.165831	Mir692-3	microRNA 692-3
21834	89.9724	-0.894955	0.353003	-2.53526	0.0112363	0.165831	Thrb	thyroid hormone receptor beta
93714	11.1647	-1.04059	0.410515	-2.53484	0.01125	0.165831	Pcdhga6	protocadherin gamma subfamily A, 6
232816	100.376	0.794447	0.313446	2.53456	0.0112589	0.165831	Zfp628	zinc finger protein 628
320024	1612.63	-0.567816	0.224053	-2.53429	0.0112675	0.165831	Nceh1	neutral cholesterol ester hydrolase 1
51797	521.729	0.722129	0.285022	2.53359	0.0112902	0.16598	Ctps	cytidine 5'-triphosphate synthase
58250	238.99	0.573179	0.226285	2.533	0.0113091	0.166042	Chst11	carbohydrate sulfotransferase 11
78255	447.045	-0.774308	0.305733	-2.53263	0.0113211	0.166042	Ralgps2	Ral GEF with PH domain and SH3 binding motif 2
94181	546.736	0.620471	0.245093	2.53157	0.0113552	0.166042	Nans	N-acetylneuraminic acid synthase (sialic acid synthase)
21390	1363.48	0.833383	0.329198	2.53156	0.0113557	0.166042	Tbxa2r	thromboxane A2 receptor
231830	197.306	0.702942	0.277677	2.5315	0.0113574	0.166042	Micall2	MICAL-like 2
21847	1595.09	-0.662763	0.261953	-2.53009	0.0114034	0.166371	Klf10	Kruppel-like factor 10
66977	410.126	0.821264	0.324606	2.53004	0.0114051	0.166371	Nuf2	NUF2, NDC80 kinetochore complex component, homolog (S. cerevisiae)
210741	99.5515	0.827155	0.327099	2.52876	0.0114465	0.166613	Kcnk12	potassium channel, subfamily K, member 12
239667	659.98	0.575903	0.227767	2.52847	0.0114561	0.166613	Dip2b	DIP2 disco-interacting protein 2 homolog B (Drosophila)
54409	172.411	-0.931893	0.368576	-2.52836	0.0114596	0.166613	Ramp2	receptor (calcitonin) activity modifying protein 2
20419	433.342	0.789729	0.312515	2.52701	0.0115037	0.167069	Shcbp1	Shc SH2-domain binding protein 1
13436	1472.7	0.689625	0.272983	2.52626	0.0115285	0.167246	Dnmt3b	DNA methyltransferase 3B
60530	472.946	0.736565	0.291726	2.52485	0.0115747	0.167558	Fignl1	fidgetin-like 1
15191	2569.87	0.672793	0.266475	2.52479	0.0115768	0.167558	Hdgf	hepatoma-derived growth factor
75430	153.628	0.881752	0.349286	2.52444	0.0115882	0.167558	Anapc15	anaphase prompoting complex C subunit 15
69871	232.535	0.698411	0.276832	2.52287	0.0116402	0.168015	Ppp1r35	protein phosphatase 1, regulatory subunit 35
231506	244.318	0.822907	0.326266	2.5222	0.0116625	0.168015	Lin54	lin-54 homolog (C. elegans)
232440	1135.38	0.618454	0.245206	2.52218	0.0116629	0.168015	H2afj	H2A histone family, member J
319153	70.7521	0.81742	0.324123	2.52195	0.0116707	0.168015	Hist1h3i	histone cluster 1, H3i
223672	21.3187	1.03488	0.410449	2.52132	0.0116914	0.168129	Apol9a	apolipoprotein L 9a
212032	452.733	-0.742923	0.295123	-2.51733	0.0118248	0.169706	Hk3	hexokinase 3
66270	1075.95	-0.576836	0.229151	-2.51727	0.0118268	0.169706	Fam134b	family with sequence similarity 134, member B
215418	357.858	-0.733975	0.291718	-2.51604	0.0118681	0.170007	Csrnp1	cysteine-serine-rich nuclear protein 1
72018	785.601	-0.611773	0.243189	-2.51562	0.0118822	0.170007	Fundc1	FUN14 domain containing 1
12983	236.961	0.981848	0.390355	2.51527	0.0118941	0.170007	Csf2rb	colony stimulating factor 2 receptor, beta, low-affinity (granulocyte-macrophage)
66525	1116.97	0.570914	0.226993	2.51512	0.0118994	0.170007	Timm50	translocase of inner mitochondrial membrane 50
67586	71.6013	0.966487	0.384559	2.51324	0.0119629	0.17073	Ubxn11	UBX domain protein 11
268697	409.695	0.840698	0.334687	2.5119	0.0120085	0.171066	Ccnb1	cyclin B1
545156	341.05	0.697514	0.277727	2.51151	0.0120215	0.171066	Kalrn	kalirin, RhoGEF kinase
72154	452.12	-0.58954	0.23481	-2.51071	0.0120489	0.171066	Zfp157	zinc finger protein 157
22637	12.0853	1.01081	0.402631	2.5105	0.012056	0.171066	Zap70	zeta-chain (TCR) associated protein kinase
76062	19.6929	-0.936772	0.373152	-2.51043	0.0120583	0.171066	5830428M24Rik	RIKEN cDNA 5830428M24 gene
211896	36.2746	-1.02966	0.410181	-2.51026	0.0120643	0.171066	Depdc7	DEP domain containing 7
16571	200.608	0.884982	0.352741	2.50887	0.0121118	0.171426	Kif4	kinesin family member 4
21844	443.946	0.693825	0.276561	2.50876	0.0121157	0.171426	Tiam1	T cell lymphoma invasion and metastasis 1
606736	6.48841	0.917202	0.365739	2.5078	0.0121484	NA	C920009B18Rik	RIKEN cDNA C920009B18 gene
12261	3060.19	0.638973	0.254838	2.50737	0.0121633	0.171915	C1qbp	complement component 1, q subcomponent binding protein
21810	584.481	0.713148	0.284624	2.50558	0.0122251	0.172605	Tgfbi	transforming growth factor, beta induced
13110	501.404	-0.694161	0.277114	-2.50496	0.0122464	0.17272	Cyp2j6	cytochrome P450, family 2, subfamily j, polypeptide 6
19275	21.3072	-1.0276	0.410442	-2.50364	0.0122921	0.17318	Ptprn	protein tyrosine phosphatase, receptor type, N
21391	3066.83	-0.596101	0.238264	-2.50185	0.0123545	0.173763	Tbxas1	thromboxane A synthase 1, platelet
223723	675.889	0.533334	0.213219	2.50135	0.0123721	0.173763	Ttll12	tubulin tyrosine ligase-like family, member 12
20713	154.229	-0.819977	0.327862	-2.50098	0.012385	0.173763	Serpini1	serine (or cysteine) peptidase inhibitor, clade I, member 1
14086	258.704	-0.937156	0.374721	-2.50095	0.0123862	0.173763	Fscn1	fascin homolog 1, actin bundling protein (Strongylocentrotus purpuratus)
65257	460.464	-0.621189	0.248477	-2.49999	0.0124197	0.173947	Asb3	ankyrin repeat and SOCS box-containing 3
69277	89.6194	-0.875303	0.350147	-2.49982	0.0124257	0.173947	3300002I08Rik	RIKEN cDNA 3300002I08 gene
15194	737.975	0.573633	0.229592	2.49849	0.0124723	0.174413	Htt	huntingtin
19156	4318.9	-0.458799	0.183685	-2.49775	0.0124985	0.174509	Psap	prosaposin
69608	301.495	0.63892	0.255819	2.49755	0.0125056	0.174509	Sec24d	Sec24 related gene family, member D (S. cerevisiae)
15114	20.4085	1.02029	0.408673	2.49659	0.0125395	0.174798	Hap1	huntingtin-associated protein 1
17217	1753.39	0.546283	0.218925	2.4953	0.0125852	0.175249	Mcm4	minichromosome maintenance deficient 4 homolog (S. cerevisiae)
214901	329.615	0.755274	0.302822	2.49412	0.0126269	0.175644	Chtf18	CTF18, chromosome transmission fidelity factor 18
241589	8.18499	1.01038	0.40518	2.49365	0.0126436	NA	D430041D05Rik	RIKEN cDNA D430041D05 gene
234912	66.7837	-0.879409	0.352831	-2.49244	0.0126869	0.176293	9230110C19Rik	RIKEN cDNA 9230110C19 gene
20787	1365.19	0.479677	0.192508	2.49173	0.0127124	0.176461	Srebf1	sterol regulatory element binding transcription factor 1
12512	1283.46	-0.555357	0.222983	-2.49058	0.0127534	0.176844	Cd63	CD63 antigen
67375	42.6353	-0.867198	0.348428	-2.48889	0.0128144	0.177027	Qprt	quinolinate phosphoribosyltransferase
106795	287.046	0.590751	0.237358	2.48886	0.0128155	0.177027	Tcf19	transcription factor 19
12822	425.099	0.868673	0.349041	2.48875	0.0128194	0.177027	Col18a1	collagen, type XVIII, alpha 1
70807	409.995	0.794828	0.319372	2.48872	0.0128203	0.177027	Arrdc2	arrestin domain containing 2
72139	217.609	-0.816766	0.32836	-2.48741	0.0128676	0.177495	2610044O15Rik8	RIKEN cDNA 2610044O15 gene
70676	173.047	-0.891163	0.358402	-2.48649	0.0129009	0.177768	Gulp1	GULP, engulfment adaptor PTB domain containing 1
56489	301.337	-0.664912	0.267536	-2.48531	0.0129437	0.178172	Ikbke	inhibitor of kappaB kinase epsilon
13807	100.288	-0.749406	0.301762	-2.48343	0.0130123	0.178924	Eno2	enolase 2, gamma neuronal
235567	360.626	0.582954	0.234771	2.48307	0.0130255	0.178924	Dnajc13	DnaJ (Hsp40) homolog, subfamily C, member 13
56429	4.72829	0.894393	0.360232	2.48283	0.0130344	NA	Dpt	dermatopontin
235527	1337.63	-0.762037	0.306989	-2.48229	0.013054	0.179128	Plscr4	phospholipid scramblase 4
13654	26.6912	-1.01751	0.410498	-2.47871	0.0131858	0.18075	Egr2	early growth response 2
53883	72.1604	0.861115	0.347704	2.47658	0.013265	0.18163	Celsr2	cadherin, EGF LAG seven-pass G-type receptor 2 (flamingo homolog, Drosophila)
11783	358.639	0.646932	0.261256	2.47624	0.0132775	0.18163	Apaf1	apoptotic peptidase activating factor 1
100043034	45.1464	-0.884849	0.3574	-2.47579	0.013294	0.181666	Rex2	reduced expression 2
104394	959.943	0.612038	0.247343	2.47445	0.0133441	0.181687	E2f4	E2F transcription factor 4
102124	190.393	0.650826	0.263024	2.47439	0.0133463	0.181687	Enkd1	enkurin domain containing 1
268515	445.584	0.657716	0.265813	2.47436	0.0133477	0.181687	Bahcc1	BAH domain and coiled-coil containing 1
100048895	96.9979	-0.773075	0.312445	-2.47428	0.0133506	0.181687	9330020H09Rik	RIKEN cDNA 9330020H09 gene
224805	311.256	0.682241	0.275975	2.47211	0.0134317	0.182602	Aars2	alanyl-tRNA synthetase 2, mitochondrial (putative)
12181	1215.91	0.621731	0.251585	2.47125	0.0134641	0.182854	Bop1	block of proliferation 1
18938	222.451	0.584052	0.236435	2.47024	0.0135022	0.183182	Ppp1r14b	protein phosphatase 1, regulatory (inhibitor) subunit 14B
219151	33.6102	-0.986383	0.3995	-2.46905	0.0135474	0.183607	Scara3	scavenger receptor class A, member 3
69094	894.011	0.722187	0.292559	2.46852	0.0135674	0.183689	Tmem160	transmembrane protein 160
68797	8.79498	-1.00605	0.407793	-2.46705	0.0136231	NA	Pdgfrl	platelet-derived growth factor receptor-like
21814	1346.26	0.66629	0.270262	2.46535	0.0136879	0.184865	Tgfbr3	transforming growth factor, beta receptor III
13011	14.4911	1.00978	0.409614	2.46519	0.013694	0.184865	Cst7	cystatin F (leukocystatin)
381680	221.977	-0.75284	0.305395	-2.46513	0.0136963	0.184865	Nxpe5	neurexophilin and PC-esterase domain family, member 5
73910	663.877	-0.547614	0.222207	-2.46443	0.0137232	0.184965	Arhgap18	Rho GTPase activating protein 18
18140	987.019	0.736786	0.299065	2.46363	0.0137539	0.184965	Uhrf1	ubiquitin-like, containing PHD and RING finger domains, 1
67298	806.771	-0.582225	0.236362	-2.46327	0.0137675	0.184965	Gprasp1	G protein-coupled receptor associated sorting protein 1
193740	136.02	-0.964053	0.391424	-2.46294	0.0137804	0.184965	Hspa1a	heat shock protein 1A
80981	23.8274	-0.97179	0.394586	-2.46281	0.0137854	0.184965	Arl4d	ADP-ribosylation factor-like 4D
195733	32.9594	0.925994	0.376001	2.46274	0.0137878	0.184965	Grhl1	grainyhead-like 1 (Drosophila)
17968	107.571	-0.808521	0.328519	-2.46111	0.0138508	0.185621	Ncam2	neural cell adhesion molecule 2
27277	967.159	0.647612	0.263194	2.46059	0.0138711	0.18565	Golga5	golgi autoantigen, golgin subfamily a, 5
224045	1270.5	0.680627	0.276641	2.46032	0.0138811	0.18565	Eif2b5	eukaryotic translation initiation factor 2B, subunit 5 epsilon
70997	50.7297	0.923345	0.375405	2.45959	0.0139094	0.185839	Spef1	sperm flagellar 1
218311	221.399	-0.768922	0.312869	-2.45765	0.0139849	0.186659	Zfp455	zinc finger protein 455
100041480	197.321	0.737254	0.300051	2.45709	0.0140067	0.18676	Gm9833	myelin basic protein expression factor 2, repressor pseudogene
245527	33.8131	-1.00682	0.409895	-2.45629	0.014038	0.186989	Eda2r	ectodysplasin A2 receptor
338359	489.223	0.534737	0.21783	2.45483	0.0140949	0.187411	Supv3l1	suppressor of var1, 3-like 1 (S. cerevisiae)
319262	250.734	-0.718458	0.29269	-2.45468	0.0141011	0.187411	Fchsd1	FCH and double SH3 domains 1
15374	1265.08	0.7886	0.321302	2.45439	0.0141123	0.187411	Hn1	hematological and neurological expressed sequence 1
23863	67.7413	-0.685178	0.279316	-2.45306	0.0141647	0.187918	Dand5	DAN domain family, member 5
16329	474.933	-0.567016	0.231325	-2.45117	0.0142393	0.188615	Inpp1	inositol polyphosphate-1-phosphatase
73316	68.5835	-0.67634	0.275944	-2.451	0.0142459	0.188615	Calr3	calreticulin 3
21838	33.1997	1.00406	0.409726	2.45057	0.0142631	0.188654	Thy1	thymus cell antigen 1, theta
93891	4.93957	0.930011	0.37955	2.4503	0.0142739	NA	Pcdhb20	protocadherin beta 20
76781	390.759	-0.597922	0.24412	-2.4493	0.0143135	0.18913	Mettl4	methyltransferase like 4
21887	621.969	0.595624	0.243347	2.44763	0.01438	0.189733	Tle3	transducin-like enhancer of split 3, homolog of Drosophila E(spl)
52614	28.5332	-0.997174	0.407437	-2.44743	0.0143879	0.189733	Emr4	EGF-like module containing, mucin-like, hormone receptor-like sequence 4
75051	64.8732	-0.782074	0.319641	-2.44672	0.0144161	0.189915	Ccdc173	coiled-coil domain containing 173
52076	265.59	-0.696857	0.284998	-2.44513	0.01448	0.19033	Tmem38b	transmembrane protein 38B
71508	590.644	-0.794199	0.324812	-2.4451	0.0144812	0.19033	Zfp935	zinc finger protein 935
64945	782.657	-0.598229	0.244704	-2.4447	0.0144971	0.19033	Cldn12	claudin 12
74519	357.598	-0.656742	0.268661	-2.4445	0.0145053	0.19033	Cyp2j9	cytochrome P450, family 2, subfamily j, polypeptide 9
73046	1032.07	0.733914	0.300441	2.44279	0.0145743	0.191044	Glrx5	glutaredoxin 5 homolog (S. cerevisiae)
114874	100.369	0.706331	0.289275	2.44173	0.0146172	0.191417	Ddhd1	DDHD domain containing 1
16819	164.727	0.935786	0.383345	2.44111	0.0146423	0.191556	Lcn2	lipocalin 2
24110	181.62	0.733474	0.300586	2.44015	0.0146813	0.191875	Usp18	ubiquitin specific peptidase 18
12532	95.9844	0.944076	0.386994	2.43951	0.0147071	0.192022	Cdc25c	cell division cycle 25C
69192	1017.74	0.612823	0.251326	2.43835	0.0147543	0.192328	Dhx16	DEAH (Asp-Glu-Ala-His) box polypeptide 16
209012	40.3848	-0.938315	0.384876	-2.43797	0.0147701	0.192328	Ulk4	unc-51-like kinase 4
11932	33.8281	0.977818	0.401096	2.43787	0.0147743	0.192328	Atp1b2	ATPase, Na+/K+ transporting, beta 2 polypeptide
20669	7.01466	-0.931877	0.382408	-2.43687	0.0148151	NA	Sox14	SRY (sex determining region Y)-box 14
21416	300.285	-0.619895	0.254548	-2.43528	0.0148804	0.193518	Tcf7l2	transcription factor 7 like 2, T cell specific, HMG box
26425	535.955	0.571267	0.234697	2.43406	0.0149307	0.193791	Nubp1	nucleotide binding protein 1
99100	135.049	0.823372	0.338272	2.43405	0.0149307	0.193791	Cep152	centrosomal protein 152
12014	146.032	0.682017	0.280401	2.43229	0.0150037	0.19443	Bach2	BTB and CNC homology 2
384569	14.951	-0.973488	0.400258	-2.43215	0.0150095	0.19443	Nova2	neuro-oncological ventral antigen 2
14056	1189.31	0.68487	0.281644	2.43169	0.0150287	0.19447	Ezh2	enhancer of zeste homolog 2 (Drosophila)
103098	362.871	-0.683535	0.281132	-2.43137	0.015042	0.19447	Slc6a15	solute carrier family 6 (neurotransmitter transporter), member 15
67254	40.9988	-0.961386	0.395607	-2.43015	0.0150924	0.19493	2900011O08Rik	RIKEN cDNA 2900011O08 gene
263406	94.5791	0.816409	0.336017	2.42966	0.0151128	0.195003	Plekhg3	pleckstrin homology domain containing, family G (with RhoGef domain) member 3
211914	226.68	0.735811	0.302912	2.42912	0.0151353	0.195102	Asap2	ArfGAP with SH3 domain, ankyrin repeat and PH domain 2
212281	268.187	-0.752356	0.309812	-2.42843	0.0151643	0.195124	A530054K11Rik	RIKEN cDNA A530054K11 gene
20741	23.7	0.991091	0.408129	2.42838	0.0151666	0.195124	Sptb	spectrin beta, erythrocytic
66098	703.571	0.602721	0.248284	2.42755	0.0152012	0.195136	Chchd6	coiled-coil-helix-coiled-coil-helix domain containing 6
66296	477.813	-0.622944	0.256619	-2.42751	0.0152029	0.195136	Haus2	HAUS augmin-like complex, subunit 2
21946	187.017	-0.661727	0.272619	-2.42729	0.015212	0.195136	Pglyrp1	peptidoglycan recognition protein 1
13382	1093.91	-0.638108	0.262942	-2.4268	0.0152327	0.195212	Dld	dihydrolipoamide dehydrogenase
73389	1197.31	-0.66124	0.2726	-2.42568	0.0152799	0.195627	Hbp1	high mobility group box transcription factor 1
21681	512.687	0.741742	0.305842	2.42525	0.0152978	0.195667	Alyref	Aly/REF export factor
23790	1543.87	0.504297	0.2081	2.42333	0.0153788	0.196512	Coro1c	coronin, actin binding protein 1C
67844	1033.98	-0.631522	0.260762	-2.42183	0.0154426	0.197093	Rab32	RAB32, member RAS oncogene family
80986	407.21	0.720814	0.297683	2.42141	0.0154604	0.197093	Ckap2	cytoskeleton associated protein 2
30054	53.0614	-0.95549	0.394634	-2.42121	0.0154691	0.197093	Rnf17	ring finger protein 17
319166	619.634	0.740387	0.305934	2.42008	0.0155169	0.197458	Hist1h2ae	histone cluster 1, H2ae
234396	274.697	0.7728	0.319361	2.41983	0.0155277	0.197458	Ankle1	ankyrin repeat and LEM domain containing 1
170719	2143.25	-0.627907	0.259563	-2.41909	0.0155595	0.197464	Oxr1	oxidation resistance 1
108014	673.871	0.693313	0.286693	2.41831	0.0155927	0.197464	Srsf9	serine/arginine-rich splicing factor 9
71956	256.753	-0.608319	0.25157	-2.41809	0.0156023	0.197464	Rnf135	ring finger protein 135
22084	1152.26	0.509043	0.210542	2.41778	0.0156155	0.197464	Tsc2	tuberous sclerosis 2
70448	11.5532	-0.991429	0.410067	-2.41772	0.0156179	0.197464	Atad3aos	ATPase family, AAA domain containing 3A, opposite strand
269582	187.932	0.731194	0.302431	2.41772	0.015618	0.197464	Clspn	claspin
69149	236.287	-0.766105	0.316957	-2.41706	0.0156464	0.197633	Kbtbd3	kelch repeat and BTB (POZ) domain containing 3
22192	202.258	0.748424	0.30969	2.41669	0.0156625	0.197647	Ube2m	ubiquitin-conjugating enzyme E2M
18643	7171.68	0.52063	0.215568	2.41515	0.0157288	0.197673	Pfn1	profilin 1
14049	1178.85	-0.564851	0.233892	-2.41501	0.0157347	0.197673	Eya2	eyes absent 2 homolog (Drosophila)
100736249	91.8819	-0.78282	0.324153	-2.41497	0.0157363	0.197673	Mira	mistral long non-coding RNA
105675	1867.42	0.501448	0.207658	2.41477	0.015745	0.197673	Ppif	peptidylprolyl isomerase F (cyclophilin F)
27375	246.686	0.637944	0.264224	2.41441	0.0157606	0.197673	Tjp3	tight junction protein 3
242707	11.9015	0.989524	0.409851	2.41435	0.0157634	0.197673	Lactbl1	lactamase, beta-like 1
74337	13.8699	-0.988547	0.409471	-2.41421	0.0157695	0.197673	Palm3	paralemmin 3
100303751	42.4445	-0.922407	0.382259	-2.41304	0.0158201	0.198073	Snora31	small nucleolar RNA, H/ACA box 31
18044	168.579	0.685606	0.284156	2.41278	0.0158314	0.198073	Nfya	nuclear transcription factor-Y alpha
380698	518.998	-0.720493	0.298774	-2.4115	0.0158872	0.198582	Obscn	obscurin, cytoskeletal calmodulin and titin-interacting RhoGEF
93885	12.8904	-0.943692	0.391788	-2.40868	0.0160103	0.199931	Pcdhb14	protocadherin beta 14
223626	39.1026	0.97501	0.405239	2.40601	0.0161276	0.201206	Them6	thioesterase superfamily member 6
433520	54.0954	-0.892637	0.371442	-2.40316	0.0162539	0.202519	Gm14403	predicted gene 14403
192192	661.556	0.654755	0.27248	2.40295	0.0162635	0.202519	Shkbp1	Sh3kbp1 binding protein 1
67443	2712.52	-0.499367	0.207869	-2.40231	0.0162917	0.20256	Map1lc3b	microtubule-associated protein 1 light chain 3 beta
74142	1477.55	0.614613	0.255886	2.4019	0.0163102	0.20256	Lonp1	lon peptidase 1, mitochondrial
74148	1565.13	0.736718	0.306765	2.40157	0.0163249	0.20256	Cluh	clustered mitochondria (cluA/CLU1) homolog
100861571	4.82609	-0.942403	0.392462	-2.40126	0.0163387	NA	DQ267101	snoRNA DQ267101
404710	290.006	0.813226	0.338684	2.40114	0.0163442	0.20256	Iqgap3	IQ motif containing GTPase activating protein 3
12523	1138.17	-0.661937	0.275687	-2.40105	0.0163482	0.20256	Cd84	CD84 antigen
57317	858.905	0.696931	0.290312	2.40063	0.0163669	0.20256	Srsf4	serine/arginine-rich splicing factor 4
73095	149.964	0.707087	0.294563	2.40046	0.0163743	0.20256	Slc25a42	solute carrier family 25, member 42
23969	31.1639	0.882759	0.367842	2.39983	0.0164026	0.202719	Pacsin1	protein kinase C and casein kinase substrate in neurons 1
59014	1107.22	0.808156	0.336822	2.39936	0.0164238	0.202744	Rrs1	RRS1 ribosome biogenesis regulator homolog (S. cerevisiae)
67564	17.5384	-0.952733	0.397168	-2.39881	0.0164482	0.202744	Tmem35	transmembrane protein 35
12236	645.966	0.713217	0.297328	2.39876	0.0164508	0.202744	Bub1b	budding uninhibited by benzimidazoles 1 homolog, beta (S. cerevisiae)
215449	7839.39	0.910153	0.379719	2.39691	0.0165338	0.203276	Rap1b	RAS related protein 1b
67333	388.074	0.732114	0.305441	2.39691	0.016534	0.203276	Stk35	serine/threonine kinase 35
210356	15.3359	-0.983918	0.410518	-2.39677	0.0165401	0.203276	Nckap5	NCK-associated protein 5
105083	54.6358	0.823686	0.343795	2.39586	0.0165812	0.203434	Pelo	pelota homolog (Drosophila)
56371	1979.05	0.672884	0.280859	2.39581	0.0165839	0.203434	Fzr1	fizzy/cell division cycle 20 related 1 (Drosophila)
58207	506.582	0.72168	0.301281	2.39537	0.0166037	0.203487	Slc43a3	solute carrier family 43, member 3
100039968	288.573	-0.641464	0.267875	-2.39464	0.0166368	0.203705	Gm12942	predicted gene 12942
233876	298.464	0.747543	0.312323	2.39349	0.016689	0.204153	Hirip3	HIRA interacting protein 3
15983	723.244	0.508906	0.212772	2.39179	0.0167662	0.204702	Ifrd2	interferon-related developmental regulator 2
216011	156.709	0.698415	0.292065	2.3913	0.0167887	0.204702	Lrrc20	leucine rich repeat containing 20
11433	32.0979	-0.835893	0.349618	-2.39087	0.0168083	0.204702	Acp5	acid phosphatase 5, tartrate resistant
18750	917.379	0.802491	0.335661	2.39078	0.0168129	0.204702	Prkca	protein kinase C, alpha
56412	1155.67	0.687988	0.287776	2.39071	0.0168159	0.204702	Noa1	nitric oxide associated 1
74840	801.121	0.55647	0.232787	2.39047	0.0168269	0.204702	Manf	mesencephalic astrocyte-derived neurotrophic factor
20317	876.272	-0.715254	0.299358	-2.3893	0.0168807	0.205167	Serpinf1	serine (or cysteine) peptidase inhibitor, clade F, member 1
243529	118.095	0.840967	0.352227	2.38757	0.0169601	0.205671	H1fx	H1 histone family, member X
218973	539.244	0.70095	0.293629	2.3872	0.0169774	0.205671	Wdhd1	WD repeat and HMG-box DNA binding protein 1
170716	228.13	-0.639671	0.267962	-2.38717	0.0169785	0.205671	Cyp4f13	cytochrome P450, family 4, subfamily f, polypeptide 13
72828	757.957	0.683715	0.286428	2.38704	0.0169846	0.205671	Ubash3b	ubiquitin associated and SH3 domain containing, B
18141	798.216	0.671482	0.281454	2.38576	0.0170437	0.206197	Nup50	nucleoporin 50
71820	439.695	0.585745	0.245723	2.38376	0.0171366	0.207132	Wdr34	WD repeat domain 34
50720	79.4822	0.807202	0.338713	2.38314	0.0171656	0.207163	Sacs	sacsin
625253	168.617	-0.79845	0.335097	-2.38274	0.0171843	0.207163	Gm6568	DnaJ (Hsp40) homolog, subfamily B, member 9 pseudogene
66396	438.194	-0.644599	0.270534	-2.3827	0.0171864	0.207163	Ccdc82	coiled-coil domain containing 82
238875	5.69606	-0.941168	0.395072	-2.38227	0.0172064	NA	Gapt	Grb2-binding adaptor, transmembrane
75801	84.8119	-0.877338	0.368322	-2.38199	0.0172195	0.207373	4930447C04Rik	RIKEN cDNA 4930447C04 gene
12445	3874.94	0.515071	0.216278	2.38153	0.017241	0.207443	Ccnd3	cyclin D3
12520	4773.12	-0.455247	0.191185	-2.38118	0.0172572	0.207448	Cd81	CD81 antigen
89867	77.5677	0.92429	0.388522	2.37899	0.01736	0.208495	Sec16b	SEC16 homolog B (S. cerevisiae)
72502	256.715	0.668641	0.281158	2.37817	0.017399	0.208636	Cwf19l1	CWF19-like 1, cell cycle control (S. pombe)
76582	2220.84	-0.466113	0.196005	-2.37807	0.0174034	0.208636	Ipo11	importin 11
14723	123.529	0.721245	0.30337	2.37744	0.0174333	0.208804	Gp1ba	glycoprotein 1b, alpha polypeptide
224836	226.315	0.750399	0.315864	2.3757	0.0175156	0.209599	Usp49	ubiquitin specific peptidase 49
240776	7.37678	-0.957437	0.403169	-2.37478	0.0175595	NA	Kcnt2	potassium channel, subfamily T, member 2
108176	187.684	0.685995	0.288888	2.3746	0.0175678	0.210033	Npm3-ps1	nucleoplasmin 3, pseudogene 1
233902	65.9188	0.864944	0.364451	2.37328	0.017631	0.210598	Fbxl19	F-box and leucine-rich repeat protein 19
227721	125.93	-0.628573	0.264968	-2.37226	0.0176797	0.210988	Ppapdc3	phosphatidic acid phosphatase type 2 domain containing 3
66830	349.545	0.559624	0.236006	2.37123	0.017729	0.211385	Nacc1	nucleus accumbens associated 1, BEN and BTB (POZ) domain containing
56320	8.62968	-0.968744	0.408605	-2.37086	0.0177469	NA	Dbn1	drebrin 1
12802	50.4975	0.881719	0.372021	2.37008	0.0177843	0.211853	Cnr2	cannabinoid receptor 2 (macrophage)
22678	220.474	-0.641664	0.270841	-2.36915	0.017829	0.212058	Zfp2	zinc finger protein 2
224585	293.998	-0.713972	0.301415	-2.36873	0.0178493	0.212058	Zfp160	zinc finger protein 160
230738	90.2703	-0.738598	0.311908	-2.368	0.0178845	0.212058	Zc3h12a	zinc finger CCCH type containing 12A
192136	101.851	-0.699986	0.295604	-2.36798	0.0178855	0.212058	Sugct	succinyl-CoA glutarate-CoA transferase
216856	429.388	0.590235	0.249312	2.36746	0.0179108	0.212058	Nlgn2	neuroligin 2
434204	296.714	0.744861	0.314669	2.36713	0.0179268	0.212058	Whamm	WAS protein homolog associated with actin, golgi membranes and microtubules
17686	353.622	0.680671	0.287577	2.36691	0.0179371	0.212058	Msh3	mutS homolog 3 (E. coli)
77929	538.297	-0.557942	0.235748	-2.36669	0.0179481	0.212058	Yipf6	Yip1 domain family, member 6
209027	57.7942	0.849496	0.358942	2.36667	0.0179491	0.212058	Pycr1	pyrroline-5-carboxylate reductase 1
268527	37.4719	-0.965772	0.40816	-2.36616	0.0179736	0.212058	Greb1	gene regulated by estrogen in breast cancer protein
68107	46.0769	0.887036	0.374899	2.36606	0.0179784	0.212058	Cntd1	cyclin N-terminal domain containing 1
72477	290.271	-0.725935	0.30705	-2.36423	0.0180678	0.212922	Tmem87b	transmembrane protein 87B
12144	309.754	0.698499	0.295572	2.36321	0.0181175	0.213317	Blm	Bloom syndrome, RecQ helicase-like
268759	236.25	0.694664	0.294026	2.36259	0.0181475	0.213388	9930012K11Rik	RIKEN cDNA 9930012K11 gene
217310	1289.36	-0.796273	0.337058	-2.36242	0.0181559	0.213388	Hid1	HID1 domain containing
20586	2318.65	0.555686	0.235301	2.36159	0.0181966	0.213676	Smarca4	SWI/SNF related, matrix associated, actin dependent regulator of chromatin, subfamily a, member 4
83767	6.9134	-0.808359	0.342381	-2.36099	0.0182263	NA	Wasf1	WAS protein family, member 1
71785	121.954	-0.882754	0.374009	-2.36025	0.0182627	0.214262	Pdgfd	platelet-derived growth factor, D polypeptide
51800	165.639	0.651374	0.27606	2.35954	0.0182977	0.214481	Bok	BCL2-related ovarian killer
224893	615.89	-0.705477	0.299226	-2.35767	0.0183899	0.215287	Zfp959	zinc finger protein 959
68028	2687.32	-0.663604	0.281523	-2.35719	0.0184138	0.215287	Rpl22l1	ribosomal protein L22 like 1
68127	51.1874	0.81254	0.344712	2.35716	0.0184154	0.215287	B230217C12Rik	RIKEN cDNA B230217C12 gene
243312	7.70409	0.883044	0.374797	2.35606	0.0184699	NA	Elfn1	leucine rich repeat and fibronectin type III, extracellular 1
329910	247.807	-0.593946	0.252109	-2.35591	0.0184776	0.215549	Acot11	acyl-CoA thioesterase 11
215653	1103	-0.528268	0.224245	-2.35576	0.0184847	0.215549	Rassf2	Ras association (RalGDS/AF-6) domain family member 2
66406	432.183	0.752969	0.319634	2.35572	0.0184868	0.215549	Sac3d1	SAC3 domain containing 1
66953	1884.78	0.563854	0.239391	2.35536	0.0185045	0.215565	Cdca7	cell division cycle associated 7
232854	44.4341	-0.865352	0.367586	-2.35415	0.0185651	0.216077	Zfp418	zinc finger protein 418
236604	790.354	-0.672756	0.285848	-2.35354	0.0185955	0.216077	Pisd-ps1	phosphatidylserine decarboxylase, pseudogene 1
73635	15.6755	-0.962163	0.408852	-2.35333	0.0186061	0.216077	Ptges3l	prostaglandin E synthase 3 (cytosolic)-like
226089	170.559	0.681715	0.289701	2.35317	0.0186141	0.216077	Ric1	RAB6A GEF complex partner 1
79196	187.392	-0.668957	0.28439	-2.35226	0.0186598	0.216171	Osbpl5	oxysterol binding protein-like 5
67182	1719.53	-0.537697	0.228608	-2.35204	0.0186705	0.216171	Pdzk1ip1	PDZK1 interacting protein 1
68044	177.681	-0.715572	0.30426	-2.35184	0.0186806	0.216171	Chac2	ChaC, cation transport regulator 2
54124	747.13	0.760402	0.323341	2.3517	0.0186877	0.216171	Cks1b	CDC28 protein kinase 1b
70572	1609.73	0.486709	0.207119	2.3499	0.0187786	0.217032	Ipo5	importin 5
67526	703.476	-0.531229	0.226118	-2.34934	0.0188065	0.217164	Atg12	autophagy related 12
208518	346.894	0.734749	0.312814	2.34883	0.0188324	0.217269	Cep78	centrosomal protein 78
18227	254.751	-0.880481	0.37491	-2.34851	0.0188485	0.217269	Nr4a2	nuclear receptor subfamily 4, group A, member 2
207932	672.569	0.70505	0.300455	2.34661	0.0189452	0.218193	Urb1	URB1 ribosome biogenesis 1 homolog (S. cerevisiae)
17164	932.396	0.688256	0.293408	2.34573	0.0189897	0.218514	Mapkapk2	MAP kinase-activated protein kinase 2
93960	10.3576	0.924423	0.394201	2.34506	0.0190242	0.21872	Nkd1	naked cuticle 1 homolog (Drosophila)
74769	93.9124	0.696936	0.297359	2.34375	0.0190909	0.219295	Pik3cb	phosphatidylinositol 3-kinase, catalytic, beta polypeptide
64660	943.579	0.547595	0.233848	2.34167	0.0191977	0.220026	Mrps24	mitochondrial ribosomal protein S24
14131	11.8927	0.956792	0.408646	2.34137	0.0192129	0.220026	Fcgr3	Fc receptor, IgG, low affinity III
67621	77.4927	-0.81878	0.349717	-2.34126	0.0192187	0.220026	Bend5	BEN domain containing 5
22591	872.34	-0.491535	0.209949	-2.34121	0.0192212	0.220026	Xpc	xeroderma pigmentosum, complementation group C
211651	158.372	0.785824	0.335893	2.3395	0.0193093	0.220791	Fancd2	Fanconi anemia, complementation group D2
15166	12.4826	0.95996	0.410454	2.33877	0.0193471	0.220791	Hcn2	hyperpolarization-activated, cyclic nucleotide-gated K+ 2
78134	38.2008	-0.949712	0.406075	-2.33876	0.0193478	0.220791	Lpar4	lysophosphatidic acid receptor 4
216858	59.4198	-0.776787	0.332156	-2.33862	0.019355	0.220791	Kctd11	potassium channel tetramerisation domain containing 11
229841	435.313	0.854056	0.365336	2.33773	0.0194012	0.221127	Cenpe	centromere protein E
18139	1078.14	-0.509281	0.217999	-2.33617	0.0194826	0.221863	Zfml	zinc finger, matrin-like
12489	13.1916	0.93747	0.401624	2.3342	0.0195854	0.222801	Cd33	CD33 antigen
328795	33.5908	0.947393	0.40592	2.33394	0.0195987	0.222801	Ubash3a	ubiquitin associated and SH3 domain containing, A
319162	123.56	-0.78185	0.335052	-2.33352	0.019621	0.222861	Hist3h2a	histone cluster 3, H2a
68298	1319.59	0.783548	0.33592	2.33255	0.019672	0.222909	Ncapd2	non-SMC condensin I complex, subunit D2
68241	153.886	0.630474	0.270326	2.33227	0.0196863	0.222909	Fam195a	family with sequence similarity 195, member A
319149	533.595	0.647597	0.277701	2.33199	0.0197013	0.222909	Hist1h3d	histone cluster 1, H3d
17220	1875.94	0.653714	0.280344	2.33183	0.0197096	0.222909	Mcm7	minichromosome maintenance deficient 7 (S. cerevisiae)
68968	151.779	0.742823	0.318558	2.33183	0.0197097	0.222909	Cdan1	congenital dyserythropoietic anemia, type I (human)
66866	490.801	0.648581	0.278239	2.33102	0.0197525	0.223015	Nhlrc2	NHL repeat containing 2
21886	1003.98	-0.600725	0.25771	-2.33101	0.0197529	0.223015	Tle2	transducin-like enhancer of split 2, homolog of Drosophila E(spl)
18124	9.7535	-0.944278	0.405609	-2.32805	0.0199095	0.224591	Nr4a3	nuclear receptor subfamily 4, group A, member 3
723827	7.57454	-0.955484	0.410466	-2.3278	0.0199227	NA	Mir221	microRNA 221
20359	70.5492	0.8718	0.374556	2.32756	0.0199356	0.224693	Sema6b	sema domain, transmembrane domain (TM), and cytoplasmic domain, (semaphorin) 6B
214763	331.779	0.699487	0.300609	2.3269	0.0199704	0.224893	Mb21d1	Mab-21 domain containing 1
12189	159.581	0.731634	0.314733	2.32462	0.0200924	0.226074	Brca1	breast cancer 1
15511	75.9108	-0.91337	0.393013	-2.32402	0.0201244	0.226241	Hspa1b	heat shock protein 1B
20382	7119.13	0.788454	0.339355	2.32339	0.0201581	0.226338	Srsf2	serine/arginine-rich splicing factor 2
229593	732.645	-0.632722	0.272347	-2.32322	0.0201673	0.226338	Golph3l	golgi phosphoprotein 3-like
68058	602.096	0.630755	0.271579	2.32254	0.0202037	0.226524	Chd1l	chromodomain helicase DNA binding protein 1-like
77106	245.945	0.651306	0.280461	2.32227	0.0202183	0.226524	Tmem181a	transmembrane protein 181A
212679	200.691	0.551051	0.237432	2.32088	0.0202932	0.22717	Mars2	methionine-tRNA synthetase 2 (mitochondrial)
98303	2.4629	0.792296	0.341503	2.32003	0.0203393	NA	D630023F18Rik	RIKEN cDNA D630023F18 gene
19735	460.855	-0.706804	0.304746	-2.31932	0.0203775	0.22792	Rgs2	regulator of G-protein signaling 2
72635	213.85	-0.597604	0.257732	-2.31871	0.020411	0.227984	Lins	lines homolog (Drosophila)
68026	271.737	0.821551	0.354378	2.31829	0.0204336	0.227984	2810417H13Rik	RIKEN cDNA 2810417H13 gene
19153	111.946	0.718727	0.310028	2.31826	0.020435	0.227984	Prx	periaxin
18974	203.508	0.653313	0.281899	2.31754	0.0204741	0.228052	Pole2	polymerase (DNA directed), epsilon 2 (p59 subunit)
210106	101.771	0.780711	0.336874	2.31751	0.0204758	0.228052	Papd7	PAP associated domain containing 7
59290	3.27938	-0.844925	0.364694	-2.3168	0.0205144	NA	Gpa33	glycoprotein A33 (transmembrane)
329575	297.551	-0.619978	0.267696	-2.31598	0.0205594	0.228791	Gm14325	predicted gene 14325
20276	36.0553	0.852773	0.368311	2.31536	0.020593	0.228972	Scnn1a	sodium channel, nonvoltage-gated 1 alpha
13136	980.028	-0.546291	0.236269	-2.31216	0.0207687	0.230539	Cd55	CD55 antigen
105734	125.839	0.889101	0.384533	2.31216	0.020769	0.230539	Tigd5	tigger transposable element derived 5
194590	40.7626	-0.920552	0.39859	-2.30952	0.0209149	0.231963	Reps2	RALBP1 associated Eps domain containing protein 2
26913	6.09948	0.858103	0.371551	2.30952	0.0209149	NA	Gprin1	G protein-regulated inducer of neurite outgrowth 1
621823	1092.92	0.650729	0.281888	2.30847	0.020973	0.232412	Psme2b	protease (prosome, macropain) activator subunit 2B
107934	16.6927	0.934303	0.404848	2.30779	0.0210109	0.232637	Celsr3	cadherin, EGF LAG seven-pass G-type receptor 3 (flamingo homolog, Drosophila)
12525	5.70877	0.845887	0.36655	2.3077	0.0210159	NA	Cd8a	CD8 antigen, alpha chain
72128	632.318	-0.734892	0.318492	-2.30741	0.021032	0.232675	2610008E11Rik	RIKEN cDNA 2610008E11 gene
70769	1427.99	0.701168	0.303944	2.3069	0.0210603	0.232794	Nolc1	nucleolar and coiled-body phosphoprotein 1
18973	538.738	0.61106	0.265138	2.30469	0.0211841	0.233769	Pole	polymerase (DNA directed), epsilon
65020	405.216	-0.553653	0.240229	-2.30469	0.0211841	0.233769	Zfp110	zinc finger protein 110
236193	175.305	-0.713602	0.309694	-2.30421	0.0212108	0.233868	Zfp709	zinc finger protein 709
26385	694.436	0.628914	0.273042	2.30336	0.0212584	0.234198	Grk6	G protein-coupled receptor kinase 6
64075	45.9007	0.911124	0.395882	2.30151	0.021363	0.235154	Smoc1	SPARC related modular calcium binding 1
319247	15.588	-0.922708	0.401188	-2.29994	0.0214517	0.235932	9530080O11Rik	RIKEN cDNA 9530080O11 gene
12843	211.034	-0.72292	0.314368	-2.2996	0.021471	0.235948	Col1a2	collagen, type I, alpha 2
70113	373.7	-0.49702	0.216211	-2.29878	0.0215176	0.236264	Odf3b	outer dense fiber of sperm tails 3B
69035	1744.4	0.570051	0.248395	2.29493	0.0217369	0.238181	Zdhhc3	zinc finger, DHHC domain containing 3
208820	315.872	-0.817227	0.356162	-2.29454	0.0217595	0.238181	Triqk	triple QxxK/R motif containing
319173	244.135	0.754124	0.328706	2.29422	0.0217777	0.238181	Hist1h2af	histone cluster 1, H2af
53761	2210.99	0.577348	0.251659	2.29416	0.0217811	0.238181	Prrc2a	proline-rich coiled-coil 2A
68204	61.5008	-0.816863	0.356111	-2.29384	0.0217997	0.238181	2900060B14Rik	RIKEN cDNA 2900060B14 gene
338354	182.275	-0.733798	0.319902	-2.29382	0.0218006	0.238181	Zfp780b	zinc finger protein 780B
66462	696.447	0.607122	0.26473	2.29336	0.0218273	0.238276	2810428I15Rik	RIKEN cDNA 2810428I15 gene
239420	15.0287	-0.929436	0.405863	-2.29002	0.02202	0.24018	Csmd3	CUB and Sushi multiple domains 3
215015	369.994	0.542297	0.236877	2.28937	0.0220581	0.240387	Fam20b	family with sequence similarity 20, member B
381085	376.232	0.700842	0.306169	2.28907	0.0220754	0.240387	Tbc1d22b	TBC1 domain family, member 22B
234366	1335.43	0.655876	0.286584	2.2886	0.0221025	0.240432	Gatad2a	GATA zinc finger domain containing 2A
16969	1116.4	0.688288	0.300777	2.28837	0.022116	0.240432	Zbtb7a	zinc finger and BTB domain containing 7a
108015	7.78586	-0.864441	0.377841	-2.28784	0.0221467	NA	Chrnb4	cholinergic receptor, nicotinic, beta polypeptide 4
13429	18.7141	0.924374	0.404054	2.28775	0.0221523	0.240628	Dnm1	dynamin 1
16822	1398.37	-0.553628	0.24214	-2.28639	0.0222313	0.241287	Lcp2	lymphocyte cytosolic protein 2
22629	3279.79	0.523418	0.229006	2.2856	0.0222774	0.241589	Ywhah	tyrosine 3-monooxygenase/tryptophan 5-monooxygenase activation protein, eta polypeptide
15288	753.608	0.558785	0.244745	2.28314	0.0224223	0.242777	Hmbs	hydroxymethylbilane synthase
320742	54.2444	-0.759251	0.332551	-2.28311	0.0224238	0.242777	A230072C01Rik	RIKEN cDNA A230072C01 gene
18606	8.0694	-0.922835	0.404415	-2.2819	0.022495	NA	Enpp2	ectonucleotide pyrophosphatase/phosphodiesterase 2
14862	1275.53	-0.59632	0.261337	-2.2818	0.0225009	0.243412	Gstm1	glutathione S-transferase, mu 1
13557	349.473	0.624984	0.273996	2.281	0.0225483	0.243656	E2f3	E2F transcription factor 3
214359	54.582	0.873905	0.383194	2.28058	0.0225734	0.243656	Tmem51	transmembrane protein 51
11834	1264	0.542584	0.237939	2.28035	0.0225871	0.243656	Aqr	aquarius
68926	2015.95	0.554595	0.243225	2.28017	0.0225974	0.243656	Ubap2	ubiquitin-associated protein 2
108888	1375.2	0.483055	0.211957	2.27902	0.0226657	0.243738	Atad3a	ATPase family, AAA domain containing 3A
56386	311.961	-0.656308	0.288037	-2.27856	0.0226935	0.243738	B4galt6	UDP-Gal:betaGlcNAc beta 1,4-galactosyltransferase, polypeptide 6
27204	124.625	-0.719203	0.315668	-2.27835	0.0227055	0.243738	Syn3	synapsin III
67416	571.308	-0.557519	0.244712	-2.27826	0.0227108	0.243738	Armcx2	armadillo repeat containing, X-linked 2
72834	158.466	-0.686971	0.301599	-2.27776	0.0227409	0.243738	2810468N07Rik	RIKEN cDNA 2810468N07 gene
94180	6.53825	-0.904473	0.39714	-2.27747	0.0227584	NA	Acsbg1	acyl-CoA synthetase bubblegum family member 1
73652	82.386	-0.811814	0.356479	-2.27731	0.0227675	0.243738	2210408F21Rik	RIKEN cDNA 2210408F21 gene
72611	813.458	-0.580276	0.254835	-2.27706	0.0227825	0.243738	Zfp655	zinc finger protein 655
16596	87.1739	0.930712	0.408735	2.27706	0.0227829	0.243738	Klf1	Kruppel-like factor 1 (erythroid)
102657	305.153	-0.805843	0.353898	-2.27704	0.0227836	0.243738	Cd276	CD276 antigen
66154	890.74	0.593794	0.260786	2.27694	0.0227898	0.243738	Tmem14c	transmembrane protein 14C
15366	385.612	0.742026	0.326091	2.27552	0.0228749	0.244305	Hmmr	hyaluronan mediated motility receptor (RHAMM)
76832	47.8167	0.794829	0.349309	2.27543	0.0228799	0.244305	Hyls1	hydrolethalus syndrome 1
210035	327.998	0.481289	0.211545	2.27511	0.0228991	0.244313	Tmem194	transmembrane protein 194
626832	166.959	-0.696085	0.306001	-2.27478	0.022919	0.244327	Gm6710	predicted gene 6710
13205	3615.84	-0.518508	0.228037	-2.27379	0.0229786	0.244685	Ddx3x	DEAD/H (Asp-Glu-Ala-Asp/His) box polypeptide 3, X-linked
14584	117.02	-0.56223	0.247285	-2.27361	0.0229897	0.244685	Gfpt2	glutamine fructose-6-phosphate transaminase 2
432720	27.2022	-0.912865	0.401564	-2.27328	0.0230095	0.244689	Akr1c19	aldo-keto reductase family 1, member C19
73192	958.539	0.512409	0.225449	2.27284	0.0230359	0.244689	Xpot	exportin, tRNA (nuclear export receptor for tRNAs)
53860	1909.76	0.460416	0.202614	2.27238	0.0230633	0.244689	2017-09-09	septin 9
16396	669.621	-0.438905	0.193148	-2.27237	0.0230642	0.244689	Itch	itchy, E3 ubiquitin protein ligase
93712	4.20612	-0.836604	0.368286	-2.27162	0.0231097	NA	Pcdhga4	protocadherin gamma subfamily A, 4
68626	678.647	0.598413	0.263453	2.27142	0.0231216	0.245031	Elac2	elaC homolog 2 (E. coli)
12960	3.5016	-0.815386	0.358983	-2.27137	0.0231243	NA	Crybb1	crystallin, beta B1
22385	1422.52	0.674563	0.297005	2.27122	0.0231336	0.245031	Baz1b	bromodomain adjacent to zinc finger domain, 1B
70461	1474.11	0.630173	0.277544	2.27054	0.0231749	0.245181	Crtc3	CREB regulated transcription coactivator 3
56517	65.3886	-0.851315	0.375018	-2.27007	0.0232036	0.245181	Slc22a21	solute carrier family 22 (organic cation transporter), member 21
319622	239.743	0.713204	0.314178	2.27007	0.0232036	0.245181	Itpripl2	inositol 1,4,5-triphosphate receptor interacting protein-like 2
14194	1039.96	0.54501	0.240397	2.26713	0.0233824	0.246029	Fh1	fumarate hydratase 1
11911	3477.77	-0.610412	0.269254	-2.26705	0.023387	0.246029	Atf4	activating transcription factor 4
17279	248.692	0.771064	0.34012	2.26704	0.0233881	0.246029	Melk	maternal embryonic leucine zipper kinase
16878	20.4632	0.927721	0.409227	2.26701	0.0233897	0.246029	Lif	leukemia inhibitory factor
668178	19.8448	-0.83915	0.370161	-2.26699	0.023391	0.246029	Mettl7a3	methyltransferase like 7A3
234889	17.5185	-0.927252	0.409067	-2.26675	0.0234056	0.246029	Gucy1a2	guanylate cyclase 1, soluble, alpha 2
216152	1805.57	-0.465267	0.205271	-2.2666	0.0234145	0.246029	Lppr3	lipid phosphate phosphatase-related protein type 3
52009	1424.52	0.480149	0.211865	2.2663	0.0234332	0.24603	Hn1l	hematological and neurological expressed 1-like
50995	2738.2	0.504587	0.222717	2.26559	0.0234763	0.246253	Uba2	ubiquitin-like modifier activating enzyme 2
193280	754.335	-0.771509	0.340571	-2.26534	0.0234918	0.246253	C030037D09Rik	RIKEN cDNA C030037D09 gene
12160	4.51559	-0.824204	0.363835	-2.26532	0.023493	NA	Bmp5	bone morphogenetic protein 5
434064	80.7695	0.802299	0.354236	2.26487	0.0235206	0.246359	Gm5577	predicted gene 5577
66395	72.3884	-0.904375	0.399489	-2.26383	0.0235847	0.246835	Ahnak	AHNAK nucleoprotein (desmoyokin)
67194	77.5225	0.726619	0.32122	2.26206	0.0236939	0.247781	2700038G22Rik	RIKEN cDNA 2700038G22 gene
170833	348.459	-0.543863	0.240528	-2.26112	0.0237518	0.24819	Hook2	hook homolog 2 (Drosophila)
15979	1946.15	-0.553609	0.24497	-2.25991	0.023827	0.248778	Ifngr1	interferon gamma receptor 1
170750	901.388	0.597815	0.264572	2.25956	0.0238488	0.248809	Xpnpep1	X-prolyl aminopeptidase (aminopeptidase P) 1, soluble
100503704	28.994	-0.804867	0.356276	-2.25911	0.0238766	0.248809	Gm16861	predicted gene, 16861
194388	1000.34	0.554554	0.245492	2.25895	0.0238865	0.248809	Tet3	tet methylcytosine dioxygenase 3
18181	771.58	0.462857	0.204982	2.25804	0.0239429	0.249095	Nrf1	nuclear respiratory factor 1
110172	361.423	0.485401	0.214996	2.25772	0.0239629	0.249095	Slc35b1	solute carrier family 35, member B1
19076	376.071	0.583692	0.258546	2.2576	0.0239707	0.249095	Prim2	DNA primase, p58 subunit
52666	140.421	-0.66278	0.293716	-2.25653	0.0240374	0.249541	Arhgef25	Rho guanine nucleotide exchange factor (GEF) 25
67596	10.3808	0.884675	0.39209	2.25631	0.0240515	0.249541	Tespa1	thymocyte expressed, positive selection associated 1
67049	671.675	-0.563696	0.249879	-2.25588	0.0240784	0.249624	Pus3	pseudouridine synthase 3
67466	784.097	-0.515299	0.228534	-2.2548	0.024146	0.249945	Pdcl	phosducin-like
21819	13.4282	0.924258	0.409911	2.25478	0.0241473	0.249945	Tg	thyroglobulin
11637	2373.57	0.644813	0.286222	2.25285	0.0242689	0.250777	Ak2	adenylate kinase 2
114615	347.184	-0.518865	0.230325	-2.25275	0.0242749	0.250777	Elac1	elaC homolog 1 (E. coli)
241877	3.67863	-0.763185	0.338817	-2.2525	0.0242907	NA	Slc10a5	solute carrier family 10 (sodium/bile acid cotransporter family), member 5
67724	164.235	0.711345	0.315883	2.25193	0.024327	0.250777	Pop1	processing of precursor 1, ribonuclease P/MRP family, (S. cerevisiae)
18671	184.136	-0.682957	0.303279	-2.25191	0.0243279	0.250777	Abcb1a	ATP-binding cassette, sub-family B (MDR/TAP), member 1A
74580	54.258	-0.840862	0.37342	-2.25178	0.024336	0.250777	Pyroxd2	pyridine nucleotide-disulphide oxidoreductase domain 2
319625	175.764	-0.726868	0.32281	-2.25169	0.0243417	0.250777	Galm	galactose mutarotase
319513	214.038	0.64004	0.284462	2.25001	0.0244486	0.251323	Pced1a	PC-esterase domain containing 1A
216516	112.834	-0.667837	0.296824	-2.24994	0.0244525	0.251323	Ccdc157	coiled-coil domain containing 157
668727	9.33851	0.911502	0.405134	2.24988	0.0244568	NA	Mrgpra2a	MAS-related GPR, member A2A
12111	932.826	-0.713324	0.317067	-2.24976	0.0244644	0.251323	Bgn	biglycan
56708	171.685	-0.603202	0.268131	-2.24965	0.024471	0.251323	Clcf1	cardiotrophin-like cytokine factor 1
19018	553.856	0.651078	0.289716	2.24729	0.0246212	0.252669	Scand1	SCAN domain-containing 1
638247	144.297	-0.741911	0.330186	-2.24694	0.0246436	0.252702	9530082P21Rik	RIKEN cDNA 9530082P21 gene
242093	3.16127	-0.811117	0.361194	-2.24565	0.0247264	NA	Rxfp4	relaxin family peptide receptor 4
244234	3.16589	0.79132	0.3526	2.24424	0.0248167	NA	5830411N06Rik	RIKEN cDNA 5830411N06 gene
245555	10.586	0.892674	0.397842	2.24379	0.0248459	0.254406	C77370	expressed sequence C77370
17775	3254.59	-0.500114	0.222892	-2.24375	0.0248483	0.254406	Laptm4a	lysosomal-associated protein transmembrane 4A
74375	251.221	-0.58876	0.262566	-2.24233	0.0249398	0.255058	Gcc1	golgi coiled coil 1
14118	83.0767	0.839276	0.374315	2.24217	0.0249506	0.255058	Fbn1	fibrillin 1
72258	8.74893	-0.908791	0.405396	-2.24174	0.0249785	NA	Kcnk10	potassium channel, subfamily K, member 10
52830	1326.03	-0.481294	0.214765	-2.24102	0.0250245	0.255555	Pnrc2	proline-rich nuclear receptor coactivator 2
194744	53.9603	0.78149	0.348753	2.24081	0.0250381	0.255555	Slc25a43	solute carrier family 25, member 43
210757	5.27139	0.790408	0.352755	2.24067	0.0250474	NA	Themis	thymocyte selection associated
15902	191.342	-0.739013	0.329851	-2.24045	0.025062	0.255602	Id2	inhibitor of DNA binding 2
192897	83.2985	0.760593	0.339619	2.23955	0.0251204	0.255798	Itgb4	integrin beta 4
70248	294.364	0.561683	0.250828	2.23931	0.0251356	0.255798	Dazap1	DAZ associated protein 1
14598	72.7215	0.829755	0.37055	2.23925	0.0251395	0.255798	Ggt1	gamma-glutamyltransferase 1
71275	5.1309	-0.883497	0.394622	-2.23885	0.0251659	NA	Noxred1	NADP+ dependent oxidoreductase domain containing 1
77128	369.909	-0.627933	0.280482	-2.23876	0.0251714	0.255901	Crebrf	CREB3 regulatory factor
72391	141.774	0.854482	0.381721	2.2385	0.0251884	0.255901	Cdkn3	cyclin-dependent kinase inhibitor 3
66818	781.139	-0.600127	0.268186	-2.23773	0.0252388	0.256066	Smim7	small integral membrane protein 7
16185	13.2337	0.896503	0.400643	2.23766	0.0252434	0.256066	Il2rb	interleukin 2 receptor, beta chain
171166	10.1262	-0.872061	0.389898	-2.23664	0.0253099	0.256536	Mcoln3	mucolipin 3
18971	1553.52	0.6217	0.277997	2.23635	0.0253287	0.256536	Pold1	polymerase (DNA directed), delta 1, catalytic subunit
77605	2218.07	0.515851	0.230713	2.2359	0.0253582	0.256637	H2afv	H2A histone family, member V
18263	1333.46	0.786281	0.351799	2.23503	0.0254153	0.256973	Odc1	ornithine decarboxylase, structural 1
67203	823.238	0.491289	0.219836	2.2348	0.0254304	0.256973	Nde1	nuclear distribution gene E homolog 1 (A nidulans)
12671	128.392	-0.897171	0.401813	-2.23281	0.0255617	0.258102	Chrm3	cholinergic receptor, muscarinic 3, cardiac
50914	2.68331	-0.759073	0.339997	-2.23259	0.025576	NA	Olig1	oligodendrocyte transcription factor 1
56495	220.514	0.621587	0.278522	2.23173	0.0256328	0.258455	Asna1	arsA arsenite transporter, ATP-binding, homolog 1 (bacterial)
227545	46.6169	0.821784	0.368235	2.23168	0.0256358	0.258455	Proser2	proline and serine rich 2
17184	4009.13	-0.49951	0.223935	-2.2306	0.0257073	0.258978	Matr3	matrin 3
12753	294.509	-0.660829	0.296323	-2.23009	0.0257413	0.259122	Clock	circadian locomotor output cycles kaput
76574	2.42941	-0.759631	0.340724	-2.22946	0.025783	NA	Mfsd2a	major facilitator superfamily domain containing 2A
414085	352.264	0.778148	0.34909	2.22908	0.0258088	0.259604	9330151L19Rik	RIKEN cDNA 9330151L19 gene
245240	32.8505	-0.80713	0.362164	-2.22863	0.0258383	0.259703	9930111J21Rik2	RIKEN cDNA 9930111J21 gene 2
268936	242.31	0.66025	0.296362	2.22785	0.0258903	0.259993	Brpf3	bromodomain and PHD finger containing, 3
12799	1382.36	0.446038	0.200232	2.22761	0.0259067	0.259993	Cnp	2',3'-cyclic nucleotide 3' phosphodiesterase
66125	1050.53	0.5307	0.238303	2.227	0.0259473	0.260098	Sf3b5	splicing factor 3b, subunit 5
15260	113.793	0.704484	0.316387	2.22665	0.0259704	0.260098	Hira	histone cell cycle regulation defective homolog A (S. cerevisiae)
17305	2553.22	-0.417974	0.187731	-2.22645	0.0259838	0.260098	Mfng	MFNG O-fucosylpeptide 3-beta-N-acetylglucosaminyltransferase
15161	1918.12	0.462505	0.207749	2.22627	0.025996	0.260098	Hcfc1	host cell factor C1
67604	1600.2	0.641124	0.288114	2.22525	0.0260648	0.260588	Get4	golgi to ER traffic protein 4 homolog (S. cerevisiae)
72472	296.219	0.698546	0.314171	2.22346	0.026185	0.261592	Slc16a10	solute carrier family 16 (monocarboxylic acid transporters), member 10
109145	794.051	0.486841	0.219013	2.22288	0.0262236	0.26171	Gins4	GINS complex subunit 4 (Sld5 homolog)
69790	496.02	0.609244	0.274102	2.22269	0.0262365	0.26171	Med30	mediator complex subunit 30
227102	596.555	-0.685684	0.308549	-2.22229	0.0262639	0.261752	Ormdl1	ORM1-like 1 (S. cerevisiae)
13036	147.072	-0.639527	0.287812	-2.22203	0.0262815	0.261752	Ctsh	cathepsin H
71985	416.668	-0.658479	0.296379	-2.22175	0.0263003	0.261752	Acad10	acyl-Coenzyme A dehydrogenase family, member 10
98741	19.8239	-0.898622	0.404612	-2.22095	0.0263546	0.261964	Kcnb2	potassium voltage gated channel, Shab-related subfamily, member 2
76843	824.434	0.457246	0.205917	2.22053	0.0263825	0.261964	Dtl	denticleless homolog (Drosophila)
227638	290.452	0.665865	0.2999	2.22029	0.0263991	0.261964	Qsox2	quiescin Q6 sulfhydryl oxidase 2
433791	769.926	-0.740533	0.333534	-2.22026	0.026401	0.261964	Gm13251	predicted gene 13251
622459	140.816	0.651746	0.293632	2.2196	0.0264456	0.261973	Gm12216	predicted gene 12216
380787	51.4536	-0.854828	0.385134	-2.21956	0.0264488	0.261973	A230065H16Rik	RIKEN cDNA A230065H16 gene
20630	241.194	-0.661797	0.298191	-2.21937	0.0264616	0.261973	Snrpc	U1 small nuclear ribonucleoprotein C
71864	22.0919	0.907356	0.409029	2.21832	0.0265331	0.262078	Fam217a	family with sequence similarity 217, member A
20431	40.621	-0.82231	0.370701	-2.21826	0.0265374	0.262078	Pmel	premelanosome protein
15451	47.4039	-0.872254	0.393239	-2.21813	0.0265462	0.262078	Hpn	hepsin
67775	648.201	0.610704	0.275334	2.21805	0.0265516	0.262078	Rtp4	receptor transporter protein 4
114896	633.513	0.517958	0.233649	2.21682	0.0266351	0.262705	Afg3l1	AFG3-like AAA ATPase 1
72344	799.807	0.578691	0.261093	2.21641	0.0266631	0.262738	Usp36	ubiquitin specific peptidase 36
19024	297.244	-0.648709	0.292713	-2.21619	0.0266782	0.262738	Ppfibp2	PTPRF interacting protein, binding protein 2 (liprin beta 2)
408028	8.43398	0.892172	0.402678	2.2156	0.0267191	NA	Arhgap20os	Rho GTPase activating protein 20, opposite strand
18574	475.761	-0.653472	0.294956	-2.21549	0.0267263	0.262956	Pde1b	phosphodiesterase 1B, Ca2+-calmodulin dependent
28035	961.993	0.649793	0.293322	2.21529	0.0267403	0.262956	Usp39	ubiquitin specific peptidase 39
72930	19.5989	-0.908684	0.41025	-2.21495	0.0267633	0.262986	Ppp2r2b	protein phosphatase 2, regulatory subunit B, beta
382097	4.14878	-0.837319	0.378316	-2.21328	0.0268783	NA	Gm1123	predicted gene 1123
54635	51.0242	-0.906707	0.409805	-2.21253	0.0269301	0.264428	Pdgfc	platelet-derived growth factor, C polypeptide
80732	410.397	-0.548776	0.248289	-2.21023	0.0270893	0.265669	Mynn	myoneurin
18457	784.476	-0.489366	0.221421	-2.21012	0.0270967	0.265669	Bloc1s6	biogenesis of lysosomal organelles complex-1, subunit 6, pallidin
12346	331.272	0.887059	0.401541	2.20914	0.027165	0.26608	Car1	carbonic anhydrase 1
13445	504.771	0.584295	0.264514	2.20894	0.027179	0.26608	Cdk2ap1	CDK2 (cyclin-dependent kinase 2)-associated protein 1
320172	54.5455	-0.777755	0.352178	-2.20842	0.0272153	0.266141	E230016M11Rik	RIKEN cDNA E230016M11 gene
73327	245.208	0.553643	0.250714	2.20827	0.0272256	0.266141	Pradc1	protease-associated domain containing 1
76608	763.68	0.680132	0.30806	2.20779	0.027259	0.26627	Hectd3	HECT domain containing 3
234865	945.359	0.476639	0.215931	2.20737	0.0272883	0.266359	Nup133	nucleoporin 133
76478	234.388	0.7889	0.357441	2.20708	0.0273087	0.26636	Haus8	4HAUS augmin-like complex, subunit 8
20698	37.603	0.901773	0.408657	2.20668	0.0273366	0.266436	Sphk1	sphingosine kinase 1
104943	568.91	-0.573374	0.259971	-2.20553	0.0274166	0.267018	Fam110c	family with sequence similarity 110, member C
28081	743.962	0.554768	0.251605	2.20492	0.0274599	0.267061	Fam104a	family with sequence similarity 104, member A
625901	33.2388	-0.885186	0.401483	-2.20479	0.0274686	0.267061	Gm6634	predicted gene 6634
71952	887.786	0.716225	0.324877	2.20461	0.0274817	0.267061	2410016O06Rik	RIKEN cDNA 2410016O06 gene
223650	34.6292	0.785981	0.356596	2.20412	0.0275157	0.267171	Eppk1	epiplakin 1
216831	29.88	0.886922	0.402442	2.20385	0.0275346	0.267171	Arhgap44	Rho GTPase activating protein 44
68024	444.515	-0.690866	0.31352	-2.20358	0.0275538	0.267171	Hist1h2bc	histone cluster 1, H2bc
74241	206.211	0.850896	0.386449	2.20183	0.0276773	0.268073	Chpf	chondroitin polymerizing factor
234258	417.407	0.694395	0.315428	2.20144	0.0277049	0.268073	Neil3	nei like 3 (E. coli)
11785	210.047	-0.68038	0.309067	-2.2014	0.0277079	0.268073	Apbb1	amyloid beta (A4) precursor protein-binding, family B, member 1
27389	4.12891	0.789681	0.359065	2.19927	0.0278586	NA	Dusp13	dual specificity phosphatase 13
210376	1556.21	0.741042	0.336992	2.19899	0.0278784	0.269525	Mtmr9	myotubularin related protein 9
103172	330.484	0.640389	0.291303	2.19836	0.0279233	0.269762	Chchd10	coiled-coil-helix-coiled-coil-helix domain containing 10
244329	426.124	0.617731	0.281049	2.19795	0.0279528	0.269849	Mcph1	microcephaly, primary autosomal recessive 1
112422	821.455	-0.756319	0.344382	-2.19616	0.0280802	0.270729	2610305D13Rik	RIKEN cDNA 2610305D13 gene
74012	672.004	0.609636	0.277669	2.19555	0.0281241	0.270729	Rap2b	RAP2B, member of RAS oncogene family
246730	505.342	0.694813	0.316467	2.19553	0.0281254	0.270729	Oas1a	2'-5' oligoadenylate synthetase 1A
11668	4040.53	-0.563536	0.256675	-2.19552	0.0281261	0.270729	Aldh1a1	aldehyde dehydrogenase family 1, subfamily A1
66469	61.1136	-0.702728	0.320237	-2.1944	0.0282065	0.271248	Fam213b	family with sequence similarity 213, member B
69553	115.307	0.779499	0.355254	2.1942	0.0282212	0.271248	Fam65c	family with sequence similarity 65, member C
22035	505.883	-0.478804	0.218415	-2.19218	0.0283665	0.272183	Tnfsf10	tumor necrosis factor (ligand) superfamily, member 10
98376	432.017	-0.592622	0.270344	-2.19211	0.0283719	0.272183	Gorab	golgin, RAB6-interacting
22268	13.6798	-0.886492	0.404431	-2.19195	0.0283831	0.272183	Upk1b	uroplakin 1B
60504	624.575	-0.631766	0.288253	-2.1917	0.028401	0.272183	Il21r	interleukin 21 receptor
15245	4.2344	-0.764815	0.349091	-2.19088	0.0284607	NA	Hhip	Hedgehog-interacting protein
14605	2227.04	-0.39668	0.181095	-2.19045	0.028492	0.272857	Tsc22d3	TSC22 domain family, member 3
75739	346.049	-0.604038	0.27582	-2.18998	0.028526	0.272984	Mpp7	membrane protein, palmitoylated 7 (MAGUK p55 subfamily member 7)
319781	2.41173	-0.739655	0.337853	-2.18928	0.0285765	NA	9530051G07Rik	RIKEN cDNA 9530051G07 gene
67037	513.131	0.67514	0.308436	2.18892	0.0286029	0.273522	Pmf1	polyamine-modulated factor 1
72789	29.6263	-0.870595	0.397795	-2.18855	0.0286296	0.273578	Veph1	ventricular zone expressed PH domain-containing 1
66425	525.084	-0.499319	0.228229	-2.1878	0.0286844	0.273713	Pcp4l1	Purkinje cell protein 4-like 1
70238	896.563	0.541712	0.247607	2.18779	0.0286852	0.273713	Rnf168	ring finger protein 168
338350	257.207	-0.623336	0.285119	-2.18623	0.0287986	0.274597	Acad12	acyl-Coenzyme A dehydrogenase family, member 12
319885	888.695	-0.585311	0.267797	-2.18565	0.0288409	0.274802	Zcchc7	zinc finger, CCHC domain containing 7
68713	5118.26	-0.665692	0.304653	-2.18508	0.0288827	0.274899	Ifitm1	interferon induced transmembrane protein 1
53885	398.426	0.518592	0.237348	2.18495	0.0288928	0.274899	Nphp1	nephronophthisis 1 (juvenile) homolog (human)
72745	177.497	-0.576172	0.263783	-2.18426	0.0289429	0.275177	Tmem161b	transmembrane protein 161B
353130	13.0346	-0.892469	0.4088	-2.18314	0.0290252	0.27576	Prss33	protease, serine 33
13207	24241.7	-0.489085	0.224159	-2.18187	0.0291191	0.276454	Ddx5	DEAD (Asp-Glu-Ala-Asp) box polypeptide 5
83558	6.99544	0.751071	0.344314	2.18135	0.0291572	NA	Tex11	testis expressed gene 11
108816	101.773	-0.741375	0.340016	-2.18041	0.0292267	0.277275	4933409K07Rik	RIKEN cDNA 4933409K07 gene
218629	290.556	0.636854	0.292123	2.18009	0.0292508	0.277304	Dhx29	DEAH (Asp-Glu-Ala-His) box polypeptide 29
320795	991.01	0.708358	0.325127	2.17871	0.0293533	0.277994	Pkn1	protein kinase N1
545486	27.2225	-0.836662	0.384083	-2.17834	0.0293811	0.277994	Tubb1	tubulin, beta 1 class VI
71175	1142.4	-0.44064	0.202306	-2.17809	0.0293994	0.277994	Nipbl	Nipped-B homolog (Drosophila)
69674	398.555	0.51218	0.235179	2.17783	0.029419	0.277994	Mif4gd	MIF4G domain containing
74251	199.06	0.62969	0.289155	2.17769	0.0294289	0.277994	Ankrd9	ankyrin repeat domain 9
11933	1595.36	0.555108	0.25495	2.17732	0.0294567	0.278004	Atp1b3	ATPase, Na+/K+ transporting, beta 3 polypeptide
107239	258.528	-0.498671	0.229052	-2.17711	0.0294722	0.278004	Carns1	carnosine synthase 1
208836	161.261	0.637283	0.292793	2.17656	0.0295132	0.278192	Fanci	Fanconi anemia, complementation group I
12234	501.41	-0.479807	0.220502	-2.17598	0.029557	0.278269	Btrc	beta-transducin repeat containing protein
71833	1780.05	0.51192	0.235269	2.17589	0.0295635	0.278269	Dcaf7	DDB1 and CUL4 associated factor 7
20190	32.2446	0.778782	0.357989	2.17544	0.0295973	0.278387	Ryr1	ryanodine receptor 1, skeletal muscle
216443	966.905	0.560373	0.257629	2.17512	0.0296212	0.278414	Mars	methionine-tRNA synthetase
216622	42.518	0.77164	0.354843	2.1746	0.0296603	0.278583	4931440F15Rik	RIKEN cDNA 4931440F15 gene
70435	733.42	0.49851	0.229379	2.1733	0.0297575	0.279297	Inf2	inverted formin, FH2 and WH2 domain containing
237988	58.4774	0.801643	0.368925	2.17292	0.0297865	0.27937	Cdr2l	cerebellar degeneration-related protein 2-like
330890	5.81656	-0.875047	0.402759	-2.17263	0.0298079	NA	Piwil4	piwi-like RNA-mediated gene silencing 4
15395	699.898	-0.562181	0.258916	-2.17129	0.0299092	0.280322	Hoxa10	homeobox A10
100463512	8.66682	-0.854762	0.393687	-2.17117	0.0299182	NA	Gm20594	predicted gene, 20594
12326	64.5336	-0.711894	0.328008	-2.17036	0.0299799	0.280652	Camk4	calcium/calmodulin-dependent protein kinase IV
278240	14.7715	-0.87425	0.402842	-2.17021	0.0299913	0.280652	Spin2c	spindlin family, member 2C
170644	1348.88	0.710186	0.327278	2.16998	0.0300083	0.280652	Ubn1	ubinuclein 1
66422	694.951	0.59899	0.276162	2.16898	0.0300842	0.281098	Dctpp1	dCTP pyrophosphatase 1
18146	1635.34	-0.438992	0.202413	-2.16879	0.0300987	0.281098	Npdc1	neural proliferation, differentiation and control 1
20720	103.768	0.607975	0.280439	2.16794	0.0301633	0.281502	Serpine2	serine (or cysteine) peptidase inhibitor, clade E, member 2
27371	7.6033	0.868907	0.400899	2.1674	0.0302047	NA	Sh2d2a	SH2 domain containing 2A
319758	557.409	0.474784	0.219106	2.16692	0.0302409	0.282028	Rfx7	regulatory factor X, 7
76088	2496.52	0.647756	0.299075	2.16586	0.0303216	0.282072	Dock8	dedicator of cytokinesis 8
11905	4.34939	-0.808283	0.373214	-2.16574	0.0303314	NA	Serpinc1	serine (or cysteine) peptidase inhibitor, clade C (antithrombin), member 1
140703	318.05	0.680324	0.314179	2.1654	0.0303568	0.282072	Emid1	EMI domain containing 1
70120	797.868	0.709294	0.32758	2.16526	0.030368	0.282072	Yars2	tyrosyl-tRNA synthetase 2 (mitochondrial)
56150	546.912	0.65712	0.303525	2.16496	0.0303904	0.282072	Mad2l1	MAD2 mitotic arrest deficient-like 1
118452	4.5499	0.790935	0.365378	2.16471	0.0304102	NA	Baalc	brain and acute leukemia, cytoplasmic
268465	86.3129	0.8257	0.381451	2.16463	0.0304163	0.282072	Eme1	essential meiotic endonuclease 1 homolog 1 (S. pombe)
229504	1720.52	0.680821	0.314555	2.16439	0.0304341	0.282072	Isg20l2	interferon stimulated exonuclease gene 20-like 2
18196	150.368	0.561587	0.259468	2.16438	0.0304354	0.282072	Nsg1	neuron specific gene family member 1
81840	10.0388	0.879494	0.406354	2.16436	0.0304371	0.282072	Sorcs2	sortilin-related VPS10 domain containing receptor 2
19245	3567.22	0.404994	0.187121	2.16434	0.0304382	0.282072	Ptp4a3	protein tyrosine phosphatase 4a3
110084	123.666	-0.748142	0.345867	-2.16309	0.0305342	0.282763	Dnah1	dynein, axonemal, heavy chain 1
16523	6.26059	0.763713	0.353201	2.16226	0.030598	NA	Kcnj8	potassium inwardly-rectifying channel, subfamily J, member 8
56193	1494.65	-0.545456	0.252271	-2.16218	0.030604	0.283166	Plek	pleckstrin
20527	1554.56	-0.600965	0.277978	-2.16191	0.0306248	0.283166	Slc2a3	solute carrier family 2 (facilitated glucose transporter), member 3
72584	1146.96	-0.502634	0.232519	-2.16169	0.0306421	0.283166	Cul4b	cullin 4B
66294	251.709	-0.47938	0.221807	-2.16125	0.030676	0.28328	Fam3a	family with sequence similarity 3, member A
76566	57.6154	0.646998	0.299424	2.16081	0.0307104	0.283399	Fam101b	family with sequence similarity 101, member B
70296	142.91	0.563577	0.260905	2.16009	0.0307658	0.283712	Tbc1d13	TBC1 domain family, member 13
94089	173.521	0.695303	0.32204	2.15906	0.0308459	0.284252	Trim7	tripartite motif-containing 7
329366	8.38556	-0.879716	0.407564	-2.15847	0.0308911	NA	4932418E24Rik	RIKEN cDNA 4932418E24 gene
50850	637.932	0.680383	0.315281	2.15802	0.0309261	0.284792	Spast	spastin
209239	25.2364	0.849041	0.393511	2.1576	0.0309586	0.284893	Gan	giant axonal neuropathy
73451	341.551	-0.544484	0.25242	-2.15705	0.0310015	0.284976	Zfp763	zinc finger protein 763
229780	148.118	-0.593949	0.275368	-2.15693	0.0310109	0.284976	Trmt13	tRNA methyltransferase 13
594844	38.8739	-0.744284	0.34515	-2.1564	0.0310521	0.285156	Tceal3	transcription elongation factor A (SII)-like 3
67865	43.0732	0.779813	0.361818	2.15526	0.0311412	0.285696	Rgs10	regulator of G-protein signalling 10
20384	3748.17	-0.510506	0.236911	-2.15484	0.0311742	0.285696	Srsf5	serine/arginine-rich splicing factor 5
235534	586.05	-0.510978	0.237133	-2.15482	0.0311759	0.285696	Pxylp1	2-phosphoxylose phosphatase 1
207742	7.75969	-0.88386	0.410236	-2.15452	0.0311995	NA	Rnf43	ring finger protein 43
80837	711.375	0.513991	0.238576	2.15441	0.0312079	0.285791	Rhoj	ras homolog gene family, member J
246048	2.3262	-0.722885	0.33559	-2.15407	0.0312346	NA	Chodl	chondrolectin
11776	1724.78	0.539889	0.250885	2.15194	0.0314022	0.287259	Ap3d1	adaptor-related protein complex 3, delta 1 subunit
16336	64.9943	0.839148	0.389972	2.15182	0.0314118	0.287259	Insl3	insulin-like 3
69716	427.936	0.588921	0.273782	2.15106	0.0314717	0.287459	Trip13	thyroid hormone receptor interactor 13
19720	2976.7	0.621798	0.289076	2.15099	0.0314773	0.287459	Trim27	tripartite motif-containing 27
50927	596.156	0.687682	0.319825	2.15018	0.0315407	0.287611	Nasp	nuclear autoantigenic sperm protein (histone-binding)
15439	44.757	0.859774	0.39987	2.15014	0.0315445	0.287611	Hp	haptoglobin
17972	132.275	0.828197	0.385217	2.14995	0.0315594	0.287611	Ncf4	neutrophil cytosolic factor 4
230806	8.35434	-0.861946	0.40101	-2.14944	0.0315996	NA	Aim1l	absent in melanoma 1-like
27401	225.607	0.546901	0.254442	2.14941	0.0316018	0.287663	Skp2	S-phase kinase-associated protein 2 (p45)
230587	17.8368	-0.881836	0.410285	-2.14932	0.0316087	0.287663	Glis1	GLIS family zinc finger 1
68777	102.847	-0.59263	0.275784	-2.14889	0.0316432	0.287773	Tmem53	transmembrane protein 53
18578	1461.97	-0.49627	0.230971	-2.14862	0.0316644	0.287773	Pde4b	phosphodiesterase 4B, cAMP specific
11603	184.995	0.689316	0.320896	2.1481	0.0317061	0.287775	Agrn	agrin
23991	389.063	0.656226	0.305496	2.14807	0.0317083	0.287775	Cib1	calcium and integrin binding 1 (calmyrin)
59010	397.491	-0.553842	0.257928	-2.14727	0.0317715	0.28815	Sqrdl	sulfide quinone reductase-like (yeast)
19264	2177.18	-0.572825	0.266892	-2.14628	0.0318505	0.288668	Ptprc	protein tyrosine phosphatase, receptor type, C
72016	148.828	0.689402	0.321367	2.14521	0.0319358	0.289226	1600002H07Rik	RIKEN cDNA 1600002H07 gene
76303	167.106	0.643726	0.300149	2.14469	0.0319778	0.289226	Osbp	oxysterol binding protein
212998	27.945	-0.822381	0.383487	-2.14448	0.0319942	0.289226	BC016579	cDNA sequence, BC016579
208266	456.493	0.603177	0.281278	2.14441	0.0319997	0.289226	Dot1l	DOT1-like, histone H3 methyltransferase (S. cerevisiae)
408067	247.741	-0.626791	0.292412	-2.14352	0.0320712	0.289342	Zfp874b	zinc finger protein 874b
70383	362.79	0.644313	0.30062	2.14328	0.0320905	0.289342	Cox10	cytochrome c oxidase assembly protein 10
20353	35.9395	0.805646	0.375908	2.1432	0.0320971	0.289342	Sema4c	sema domain, immunoglobulin domain (Ig), transmembrane domain (TM) and short cytoplasmic domain, (semaphorin) 4C
212503	193.727	0.587891	0.274343	2.1429	0.0321207	0.289342	Paox	polyamine oxidase (exo-N4-amino)
212276	414.237	-0.676594	0.31574	-2.14288	0.0321223	0.289342	Zfp748	zinc finger protein 748
218440	4.79555	-0.794629	0.370924	-2.1423	0.0321697	NA	Ankrd34b	ankyrin repeat domain 34B
217218	134.787	0.592064	0.276532	2.14103	0.0322716	0.290244	Atxn7l3	ataxin 7-like 3
11536	5.78068	-0.845612	0.394974	-2.14093	0.0322795	NA	Gpr182	G protein-coupled receptor 182
14693	1320.17	0.554446	0.259024	2.14052	0.0323131	0.290244	Gnb2	guanine nucleotide binding protein (G protein), beta 2
228913	373.488	0.583426	0.272638	2.13993	0.0323602	0.290244	Zfp217	zinc finger protein 217
383787	189.959	-0.679709	0.317635	-2.1399	0.0323627	0.290244	Ankrd63	ankyrin repeat domain 63
76074	285.369	-0.624301	0.291746	-2.13988	0.0323643	0.290244	Gbp8	guanylate-binding protein 8
12479	571.821	-0.563003	0.263123	-2.13969	0.0323796	0.290244	Cd1d1	CD1d1 antigen
56420	1454.84	0.448295	0.209538	2.13944	0.0324001	0.290244	Ppp4c	protein phosphatase 4, catalytic subunit
67378	189.063	-0.559702	0.261661	-2.13903	0.0324329	0.290244	Bbs2	Bardet-Biedl syndrome 2 (human)
69894	79.2564	-0.752512	0.351824	-2.13889	0.0324445	0.290244	2010107G23Rik	RIKEN cDNA 2010107G23 gene
75379	19.721	0.863674	0.403818	2.13877	0.0324541	0.290244	4930599N23Rik	RIKEN cDNA 4930599N23 gene
17749	195.944	-0.818144	0.382553	-2.13864	0.0324645	0.290244	Polr2k	polymerase (RNA) II (DNA directed) polypeptide K
233271	14.6507	-0.872874	0.408416	-2.13722	0.0325803	0.291017	Luzp2	leucine zipper protein 2
70683	311.186	0.558778	0.261495	2.13686	0.0326094	0.291017	Utp20	UTP20, small subunit (SSU) processome component, homolog (yeast)
103012	882.25	-0.526165	0.246244	-2.13676	0.0326172	0.291017	Firre	functional intergenic repeating RNA element
233071	150.358	0.52882	0.247542	2.13628	0.0326562	0.291158	Arhgap33	Rho GTPase activating protein 33
114893	1618.35	-0.535651	0.25077	-2.13603	0.0326772	0.291158	Dcun1d1	DCN1, defective in cullin neddylation 1, domain containing 1 (S. cerevisiae)
100039805	95.7956	0.772016	0.361535	2.13538	0.0327299	0.291431	D5Ertd605e	DNA segment, Chr 5, ERATO Doi 605, expressed
64297	120.899	-0.614313	0.287821	-2.13436	0.0328135	0.291938	Gprc5b	G protein-coupled receptor, family C, group 5, member B
73683	319.944	0.571826	0.267942	2.13414	0.0328311	0.291938	Atg16l2	autophagy related 16-like 2 (S. cerevisiae)
381112	12.9233	-0.875273	0.410284	-2.13333	0.0328973	0.292205	Arhgef33	Rho guanine nucleotide exchange factor (GEF) 33
14562	338.68	0.609007	0.285499	2.13313	0.0329141	0.292205	Gdf3	growth differentiation factor 3
268741	786.799	-0.415964	0.195023	-2.1329	0.0329332	0.292205	Tox4	TOX high mobility group box family member 4
17427	118.444	0.767995	0.360139	2.1325	0.0329659	0.292205	Mns1	meiosis-specific nuclear structural protein 1
18987	96.4954	-0.607934	0.28509	-2.13242	0.032972	0.292205	Pou2f2	POU domain, class 2, transcription factor 2
20977	33.3514	-0.7628	0.357827	-2.13176	0.0330268	0.292495	Syp	synaptophysin
16177	364.703	0.659684	0.30955	2.1311	0.0330806	0.292765	Il1r1	interleukin 1 receptor, type I
77945	182.646	-0.632704	0.296926	-2.13085	0.0331018	0.292765	Rpgrip1	retinitis pigmentosa GTPase regulator interacting protein 1
69816	4.73663	0.771011	0.361844	2.13078	0.0331073	NA	Mzb1	marginal zone B and B1 cell-specific protein 1
13723	1610.69	-0.618882	0.290504	-2.13037	0.033141	0.292916	Emb	embigin
170759	1407.25	0.572042	0.268579	2.12988	0.0331812	0.29302	Atp13a1	ATPase type 13A1
65967	796.036	0.489986	0.230074	2.12969	0.0331973	0.29302	Eefsec	eukaryotic elongation factor, selenocysteine-tRNA-specific
72503	1613.46	0.44844	0.210593	2.12941	0.0332201	0.293025	2610507B11Rik	RIKEN cDNA 2610507B11 gene
15208	88.298	0.737614	0.346471	2.12893	0.0332596	0.29306	Hes5	hairy and enhancer of split 5 (Drosophila)
213402	23.6147	-0.863569	0.405655	-2.12883	0.0332684	0.29306	Armc2	armadillo repeat containing 2
20614	2.4424	-0.709263	0.333186	-2.12873	0.0332767	NA	Snap25	synaptosomal-associated protein 25
170757	7227.47	-0.510839	0.240033	-2.1282	0.0333203	0.293321	Eltd1	EGF, latrophilin seven transmembrane domain containing 1
56220	996.085	-0.661628	0.311139	-2.12647	0.0334639	0.294389	Zfp386	zinc finger protein 386 (Kruppel-like)
18555	1634.76	0.679799	0.319784	2.12581	0.0335194	0.294638	Cdk16	cyclin-dependent kinase 16
12508	321.849	0.832861	0.391825	2.1256	0.033537	0.294638	Cd53	CD53 antigen
21933	127.708	0.751511	0.353662	2.12494	0.0335918	0.294923	Tnfrsf10b	tumor necrosis factor receptor superfamily, member 10b
107589	656.979	-0.527072	0.248127	-2.1242	0.0336531	0.295265	Mylk	myosin, light polypeptide kinase
18195	1154.13	0.475511	0.223951	2.12328	0.0337305	0.295747	Nsf	N-ethylmaleimide sensitive fusion protein
233552	7.72224	-0.779424	0.367214	-2.12253	0.0337929	NA	Gdpd5	glycerophosphodiester phosphodiesterase domain containing 5
66961	1446.78	-0.587914	0.27701	-2.12236	0.0338079	0.296229	Neat1	nuclear paraspeckle assembly transcript 1 (non-protein coding)
19215	34.086	-0.838025	0.394969	-2.12175	0.0338589	0.296435	Ptgds	prostaglandin D2 synthase (brain)
22446	85.121	-0.869379	0.409786	-2.12154	0.0338764	0.296435	Xlr3c	X-linked lymphocyte-regulated 3C
12265	188.351	0.68396	0.32244	2.1212	0.033905	0.296489	Ciita	class II transactivator
23943	2649.13	0.539418	0.25442	2.12019	0.0339899	0.297035	Esyt1	extended synaptotagmin-like protein 1
192193	662.307	0.724082	0.34177	2.11862	0.0341225	0.29739	Edem1	ER degradation enhancer, mannosidase alpha-like 1
18845	13.832	-0.86963	0.410474	-2.1186	0.0341242	0.29739	Plxna2	plexin A2
58799	756.36	-0.534763	0.25242	-2.11855	0.0341289	0.29739	Crbn	cereblon
100038882	52.8446	0.794852	0.375209	2.11842	0.0341393	0.29739	Isg15	ISG15 ubiquitin-like modifier
232748	48.3001	0.771402	0.364148	2.11837	0.0341434	0.29739	Tcaf2	TRPM8 channel-associated factor 2
108903	686.975	0.545327	0.257602	2.11694	0.0342648	0.298251	Tbcd	tubulin-specific chaperone d
383103	40.1802	0.737427	0.348414	2.11652	0.0343004	0.298364	Tvp23a	trans-golgi network vesicle protein 23A
66959	7.89647	-0.85945	0.406119	-2.11625	0.0343235	NA	Dusp26	dual specificity phosphatase 26 (putative)
14620	75.3746	-0.858676	0.405883	-2.11558	0.0343809	0.29837	Gjb3	gap junction protein, beta 3
380608	580.972	0.618945	0.29257	2.11554	0.0343837	0.29837	Tagap1	T cell activation GTPase activating protein 1
56456	1321.28	0.58075	0.274527	2.11545	0.0343912	0.29837	Actl6a	actin-like 6A
28080	697.318	0.583489	0.275847	2.11526	0.0344077	0.29837	Atp5o	ATP synthase, H+ transporting, mitochondrial F1 complex, O subunit
72350	12.1807	-0.868286	0.41051	-2.11514	0.0344182	0.29837	Zc2hc1c	zinc finger, C2HC-type containing 1C
66860	424.84	0.600051	0.283767	2.11459	0.0344651	0.29837	Tanc1	tetratricopeptide repeat, ankyrin repeat and coiled-coil containing 1
11305	1336.81	0.55303	0.261554	2.1144	0.0344809	0.29837	Abca2	ATP-binding cassette, sub-family A (ABC1), member 2
71991	242.22	0.691842	0.32724	2.11417	0.0345003	0.29837	Ercc8	excision repaiross-complementing rodent repair deficiency, complementation group 8
20525	602.98	-0.501856	0.237383	-2.11412	0.0345048	0.29837	Slc2a1	solute carrier family 2 (facilitated glucose transporter), member 1
73667	28.6018	-0.866821	0.410174	-2.1133	0.0345751	0.298399	2410004P03Rik	RIKEN cDNA 2410004P03 gene
18016	679.673	0.535484	0.253395	2.11324	0.0345805	0.298399	Nf2	neurofibromatosis 2
93724	35.594	-0.834253	0.394779	-2.11322	0.0345822	0.298399	Pcdhga12	protocadherin gamma subfamily A, 12
68070	163.941	-0.670827	0.317511	-2.11277	0.0346205	0.298399	Pdzd2	PDZ domain containing 2
18797	1160.11	0.678346	0.321087	2.11265	0.0346304	0.298399	Plcb3	phospholipase C, beta 3
330267	9.94618	-0.851385	0.403023	-2.1125	0.0346439	0.298399	Thsd7a	thrombospondin, type I, domain containing 7A
66859	188.318	-0.543387	0.257367	-2.11133	0.0347436	0.298414	Slc16a9	solute carrier family 16 (monocarboxylic acid transporters), member 9
66757	119.773	0.707358	0.335077	2.11103	0.0347696	0.298414	Adat2	adenosine deaminase, tRNA-specific 2
320463	84.2035	-0.829842	0.393109	-2.11097	0.0347749	0.298414	F630111L10Rik	RIKEN cDNA F630111L10 gene
13849	112.349	-0.722304	0.342186	-2.11086	0.0347847	0.298414	Ephx1	epoxide hydrolase 1, microsomal
114663	929.112	0.428664	0.203079	2.11083	0.0347873	0.298414	Impa2	inositol (myo)-1(or 4)-monophosphatase 2
27966	590.486	0.659821	0.312618	2.11063	0.0348039	0.298414	Rrp9	RRP9, small subunit (SSU) processome component, homolog (yeast)
408022	166.044	-0.546946	0.259169	-2.11039	0.034825	0.298414	Primpol	primase and polymerase (DNA-directed)
17001	30.4321	0.775656	0.367579	2.11018	0.0348432	0.298414	Ltc4s	leukotriene C4 synthase
29870	169.606	0.751367	0.356153	2.10967	0.0348866	0.298414	Gtse1	G two S phase expressed protein 1
327958	13.0912	0.865183	0.410113	2.10962	0.0348909	0.298414	Pitpnm3	PITPNM family member 3
70887	24.3424	-0.8655	0.410271	-2.10958	0.0348945	0.298414	Dmrtc1a	DMRT-like family C1a
240690	5.07681	-0.817988	0.387839	-2.10909	0.0349367	NA	St18	suppression of tumorigenicity 18
104248	1353.53	0.486575	0.230723	2.10891	0.0349522	0.298545	Cabin1	calcineurin binding protein 1
20444	335.416	0.555938	0.263618	2.10888	0.0349551	0.298545	St3gal2	ST3 beta-galactoside alpha-2,3-sialyltransferase 2
12545	418.537	0.595497	0.282434	2.10845	0.0349923	0.298669	Cdc7	cell division cycle 7 (S. cerevisiae)
240186	82.7883	-0.648233	0.307536	-2.10783	0.0350455	0.29893	Zfp438	zinc finger protein 438
69640	57.4455	-0.617329	0.292995	-2.10696	0.0351209	0.299379	Fam83g	family with sequence similarity 83, member G
53603	53.189	-0.776664	0.368738	-2.10628	0.0351803	0.299692	Tslp	thymic stromal lymphopoietin
12354	22.2035	-0.848618	0.403042	-2.10553	0.0352451	0.30005	Car7	carbonic anhydrase 7
19091	517.602	-0.648851	0.308223	-2.10513	0.0352796	0.300113	Prkg1	protein kinase, cGMP-dependent, type I
15529	466.284	-0.498973	0.237051	-2.10492	0.0352981	0.300113	Sdc2	syndecan 2
56089	3.71089	0.683848	0.324962	2.10439	0.0353441	NA	Ramp3	receptor (calcitonin) activity modifying protein 3
236790	622.065	-0.52562	0.249794	-2.10421	0.03536	0.300354	Ddx26b	DEAD/H (Asp-Glu-Ala-Asp/His) box polypeptide 26B
108737	220.726	0.548093	0.260491	2.10407	0.0353719	0.300354	Oxsr1	oxidative-stress responsive 1
381823	15.3726	0.86335	0.410462	2.10336	0.0354342	0.300564	Apold1	apolipoprotein L domain containing 1
229445	1213.91	-0.617929	0.293848	-2.10289	0.0354755	0.300564	Ctso	cathepsin O
22036	534.562	-0.603804	0.287136	-2.10285	0.0354789	0.300564	Traip	TRAF-interacting protein
23821	407.077	-0.538629	0.256155	-2.10275	0.0354879	0.300564	Bace1	beta-site APP cleaving enzyme 1
79565	551.434	-0.487052	0.231688	-2.10219	0.035537	0.300766	Wbscr27	Williams Beuren syndrome chromosome region 27 (human)
140858	2138.34	0.428597	0.203926	2.10173	0.0355771	0.300766	Wdr5	WD repeat domain 5
244757	14.7178	-0.861627	0.409991	-2.10157	0.0355907	0.300766	Glb1l2	galactosidase, beta 1-like 2
14084	2118.23	0.711099	0.338427	2.10119	0.0356243	0.300766	Faf1	Fas-associated factor 1
12317	4048.62	0.536666	0.255413	2.10117	0.0356258	0.300766	Calr	calreticulin
71890	547.123	0.424349	0.201999	2.10074	0.0356634	0.300788	Mad2l2	MAD2 mitotic arrest deficient-like 2
353499	93.5705	0.746578	0.355422	2.10054	0.0356816	0.300788	Tmc4	transmembrane channel-like gene family 4
613263	14.4969	-0.862143	0.410518	-2.10013	0.0357172	0.300788	A230073K19Rik	RIKEN cDNA A230073K19 gene
233058	116.344	-0.76369	0.363644	-2.10011	0.0357195	0.300788	Zfp420	zinc finger protein 420
93759	194.887	-0.576939	0.274764	-2.09977	0.0357495	0.300848	Sirt1	sirtuin 1
433702	1654.21	0.569484	0.27128	2.09925	0.0357951	0.301039	Ncbp1	nuclear cap binding protein subunit 1
236915	143.471	-0.796899	0.37976	-2.09843	0.0358676	0.301457	Arhgef9	CDC42 guanine nucleotide exchange factor (GEF) 9
70556	263.054	0.533666	0.254371	2.09799	0.0359063	0.30159	Slc25a33	solute carrier family 25, member 33
93890	4.96036	-0.791847	0.377768	-2.09612	0.0360713	NA	Pcdhb19	protocadherin beta 19
22160	8.15195	0.788888	0.376379	2.09599	0.0360829	NA	Twist1	twist basic helix-loop-helix transcription factor 1
23945	66.4176	0.775193	0.369997	2.09513	0.0361594	0.303343	Mgll	monoglyceride lipase
15193	1218.91	0.559207	0.266933	2.09493	0.036177	0.303343	Hdgfrp2	hepatoma-derived growth factor, related protein 2
66528	333.917	0.724998	0.346085	2.09485	0.036184	0.303343	Smim5	small integral membrane protein 5
100502920	4.06098	-0.790344	0.37738	-2.09429	0.0362339	NA	Gm16998	predicted gene, 16998
110095	1013.37	-0.442586	0.211366	-2.09394	0.0362657	0.303601	Pygl	liver glycogen phosphorylase
78658	587.416	0.414314	0.197871	2.09386	0.036272	0.303601	Ncapd3	non-SMC condensin II complex, subunit D3
18645	109.761	-0.746145	0.356371	-2.09373	0.0362839	0.303601	Pfn2	profilin 2
12369	572.505	0.502361	0.239975	2.09339	0.0363145	0.303665	Casp7	caspase 7
77938	851.627	0.509133	0.243263	2.09293	0.036355	0.303784	Fam53b	family with sequence similarity 53, member B
232288	297.66	-0.516355	0.246752	-2.09261	0.0363844	0.303784	Frmd4b	FERM domain containing 4B
54611	14.9041	0.833168	0.398177	2.09245	0.0363979	0.303784	Pde3a	phosphodiesterase 3A, cGMP inhibited
12544	423.531	0.730796	0.349586	2.09046	0.0365764	0.305003	Cdc45	cell division cycle 45
75415	431.382	-0.532789	0.254885	-2.09031	0.0365902	0.305003	Arhgap12	Rho GTPase activating protein 12
14154	722.89	0.597357	0.285921	2.08924	0.0366865	0.305476	Fem1a	feminization 1 homolog a (C. elegans)
56491	536.009	0.503826	0.241162	2.08916	0.0366933	0.305476	Vapb	vesicle-associated membrane protein, associated protein B and C
68339	192.295	0.613297	0.293635	2.08864	0.0367403	0.305482	Ccdc88c	coiled-coil domain containing 88C
224912	49.9875	-0.67941	0.325288	-2.08864	0.0367403	0.305482	Crb3	crumbs homolog 3 (Drosophila)
19183	206.112	0.680831	0.326021	2.0883	0.0367705	0.30554	Psmc3ip	proteasome (prosome, macropain) 26S subunit, ATPase 3, interacting protein
97159	411.891	0.563398	0.26989	2.08751	0.036842	0.305679	A430005L14Rik	RIKEN cDNA A430005L14 gene
21894	8052.74	0.474163	0.227152	2.08743	0.0368497	0.305679	Tln1	talin 1
14245	435.925	-0.484085	0.231914	-2.08735	0.0368567	0.305679	Lpin1	lipin 1
791361	4.03552	-0.68122	0.326439	-2.08682	0.0369044	NA	Gm16497	predicted gene 16497
333639	35.3369	-0.844297	0.404678	-2.08635	0.0369473	0.306089	Mamld1	mastermind-like domain containing 1
381290	1525	0.50499	0.242061	2.08621	0.0369597	0.306089	Atp2b4	ATPase, Ca++ transporting, plasma membrane 4
69270	166.879	0.727597	0.348795	2.08603	0.0369758	0.306089	Gins1	GINS complex subunit 1 (Psf1 homolog)
433956	547.699	0.689848	0.330874	2.08492	0.0370762	0.306605	Dnaaf5	dynein, axonemal, assembly factor 5
74513	194.453	0.76097	0.365003	2.08483	0.0370847	0.306605	Neto2	neuropilin (NRP) and tolloid (TLL)-like 2
56381	824.357	0.614823	0.295005	2.08411	0.0371499	0.306893	Spen	SPEN homolog, transcriptional regulator (Drosophila)
16597	152.314	-0.78382	0.376125	-2.08394	0.037166	0.306893	Klf12	Kruppel-like factor 12
67742	1549.59	-0.539969	0.259198	-2.08323	0.0372299	0.307229	Samsn1	SAM domain, SH3 domain and nuclear localization signals, 1
24088	186.166	-0.535008	0.256862	-2.08286	0.037264	0.307317	Tlr2	toll-like receptor 2
245050	20.2336	-0.853083	0.409772	-2.08185	0.0373565	0.307747	Fam198a	family with sequence similarity 198, member A
242642	10.5949	0.808072	0.388164	2.08178	0.0373628	0.307747	Hpdl	4-hydroxyphenylpyruvate dioxygenase-like
280662	9.40544	-0.854071	0.410421	-2.08096	0.0374374	NA	Afm	afamin
12837	3.40713	-0.679774	0.326845	-2.07981	0.0375434	NA	Col8a1	collagen, type VIII, alpha 1
57246	11.1149	-0.834168	0.401172	-2.07933	0.0375874	0.30921	Tbx20	T-box 20
12540	5960.46	-0.428508	0.206105	-2.07908	0.03761	0.30921	Cdc42	cell division cycle 42
24017	1850.72	-0.627719	0.301943	-2.07893	0.0376235	0.30921	Rnf13	ring finger protein 13
76650	310.939	-0.642503	0.309097	-2.07864	0.0376501	0.30921	Srxn1	sulfiredoxin 1 homolog (S. cerevisiae)
18984	3303.07	-0.425682	0.204796	-2.07856	0.0376576	0.30921	Por	P450 (cytochrome) oxidoreductase
224648	328.739	0.606315	0.291809	2.07778	0.0377295	0.309607	Uhrf1bp1	UHRF1 (ICBP90) binding protein 1
15401	12.3454	-0.852819	0.410505	-2.07749	0.0377568	0.309638	Hoxa4	homeobox A4
621677	4.11293	0.756624	0.364367	2.07655	0.0378434	NA	Gm6249	predicted gene 6249
17984	1607.74	-0.620748	0.298964	-2.07633	0.0378631	0.310193	Ndn	necdin
12176	268.206	-0.665099	0.320365	-2.07607	0.0378879	0.310193	Bnip3	BCL2/adenovirus E1B interacting protein 3
667666	33.6526	-0.744201	0.35848	-2.07599	0.0378949	0.310193	Zfp600	zinc finger protein 600
21778	222.74	0.668617	0.322136	2.07557	0.0379335	0.310316	Tex9	testis expressed gene 9
72895	741.948	0.463313	0.223318	2.07467	0.0380168	0.310639	Setd5	SET domain containing 5
58186	502.604	0.543175	0.261817	2.07464	0.0380201	0.310639	Rad18	RAD18 homolog (S. cerevisiae)
75273	591.556	0.504634	0.243274	2.07435	0.0380471	0.310667	Pelp1	proline, glutamic acid and leucine rich protein 1
94226	7.16025	0.845648	0.407854	2.07341	0.0381344	NA	S1pr5	sphingosine-1-phosphate receptor 5
71804	300.843	0.735089	0.354568	2.07319	0.0381542	0.311348	Mtfr2	mitochondrial fission regulator 2
12913	224.384	-0.525671	0.253633	-2.07257	0.0382127	0.311554	Creb3	cAMP responsive element binding protein 3
23960	232.993	0.691091	0.333471	2.07242	0.0382266	0.311554	Oas1g	2'-5' oligoadenylate synthetase 1G
83602	381.094	-0.407795	0.196883	-2.07126	0.0383346	0.312136	Gtf2a1	general transcription factor II A, 1
12036	710.773	0.533084	0.257386	2.07114	0.0383454	0.312136	Bcat2	branched chain aminotransferase 2, mitochondrial
494468	17.2523	-0.818063	0.395312	-2.06941	0.0385079	0.313265	Armcx5	armadillo repeat containing, X-linked 5
13211	749.032	0.423111	0.20453	2.06871	0.0385737	0.313607	Dhx9	DEAH (Asp-Glu-Ala-His) box polypeptide 9
77781	653.92	-0.549638	0.265739	-2.06833	0.0386085	0.313697	Epm2aip1	EPM2A (laforin) interacting protein 1
240427	34.1282	-0.821766	0.397502	-2.06732	0.0387037	0.314195	Setbp1	SET binding protein 1
100040525	92.7505	0.662564	0.320524	2.06713	0.0387223	0.314195	Tmem181c-ps	transmembrane protein 181C, pseudogene
214601	403.683	0.545218	0.263812	2.06669	0.0387631	0.314195	Slc10a3	solute carrier family 10 (sodium/bile acid cotransporter family), member 3
76718	35.6472	-0.712091	0.344559	-2.06667	0.0387651	0.314195	Catsperg2	catsper channel auxiliary subunit gamma 2
235504	176.405	-0.533523	0.258241	-2.06598	0.03883	0.314528	Slc17a5	solute carrier family 17 (anion/sugar transporter), member 5
70917	4.91618	-0.825428	0.399603	-2.06562	0.0388646	NA	4921509O07Rik	RIKEN cDNA 4921509O07 gene
223773	153.473	0.576922	0.279309	2.06553	0.0388726	0.314679	Zbed4	zinc finger, BED domain containing 4
633057	102.644	0.634091	0.307234	2.06387	0.0390302	0.315761	Gm7102	predicted gene 7102
75019	11.293	-0.846502	0.410226	-2.0635	0.039065	0.31585	Rnase10	ribonuclease, RNase A family, 10 (non-active)
20893	176.327	0.589182	0.285664	2.0625	0.0391602	0.316325	Bhlhe40	basic helix-loop-helix family, member e40
20619	873.941	-0.502622	0.24371	-2.06238	0.0391718	0.316325	Snap23	synaptosomal-associated protein 23
69807	328.821	-0.471393	0.228696	-2.06122	0.0392819	0.316996	Trim32	tripartite motif-containing 32
50781	4.29223	-0.701827	0.340495	-2.0612	0.0392842	NA	Dkk3	dickkopf homolog 3 (Xenopus laevis)
56448	58.9973	-0.77439	0.375735	-2.061	0.039303	0.316996	Cyp2d22	cytochrome P450, family 2, subfamily d, polypeptide 22
15531	821.128	0.556827	0.270279	2.06019	0.0393804	0.317426	Ndst1	N-deacetylase/N-sulfotransferase (heparan glucosaminyl) 1
59032	470.698	-0.517313	0.25121	-2.05929	0.0394666	0.317489	Ppp2r3c	protein phosphatase 2, regulatory subunit B'', gamma
20288	2.57746	0.710434	0.344992	2.05928	0.0394679	NA	Msr1	macrophage scavenger receptor 1
19363	106.272	0.76046	0.369287	2.05926	0.039469	0.317489	Rad51b	RAD51 homolog B
213311	38.8387	-0.668505	0.324647	-2.05918	0.0394773	0.317489	Fbxl21	F-box and leucine-rich repeat protein 21
17688	1546.61	0.41987	0.203909	2.0591	0.0394844	0.317489	Msh6	mutS homolog 6 (E. coli)
244698	4.38616	-0.810387	0.393619	-2.05881	0.0395125	NA	Hephl1	hephaestin-like 1
73158	500.742	0.531821	0.258316	2.05879	0.0395139	0.317532	Larp1	La ribonucleoprotein domain family, member 1
69550	456.797	-0.660856	0.321151	-2.05778	0.0396116	0.318123	Bst2	bone marrow stromal cell antigen 2
100503849	126.708	-0.731114	0.355405	-2.05713	0.0396741	0.318431	Sp3os	trans-acting transcription factor 3, opposite strand
22343	880.462	-0.47051	0.228793	-2.05649	0.0397354	0.318729	Lin7c	lin-7 homolog C (C. elegans)
239273	981.052	0.568479	0.27651	2.0559	0.0397918	0.318944	Abcc4	ATP-binding cassette, sub-family C (CFTR/MRP), member 4
109245	17.7016	-0.812108	0.39505	-2.05571	0.0398106	0.318944	Lrrc39	leucine rich repeat containing 39
11844	1405.47	0.494778	0.240734	2.05529	0.0398513	0.319077	Arf5	ADP-ribosylation factor 5
320225	89.402	-0.642561	0.312725	-2.05472	0.0399064	0.319191	Catsperg1	catsper channel auxiliary subunit gamma 1
20256	127.369	0.575578	0.280136	2.05464	0.0399139	0.319191	Clec11a	C-type lectin domain family 11, member a
107029	816.772	0.543245	0.264435	2.05436	0.0399408	0.319212	Me2	malic enzyme 2, NAD(+)-dependent, mitochondrial
320183	30.6762	-0.831515	0.40483	-2.05399	0.0399769	0.319307	Msrb3	methionine sulfoxide reductase B3
14156	907.097	0.583438	0.284105	2.0536	0.0400142	0.319411	Fen1	flap structure specific endonuclease 1
268670	154.59	-0.616389	0.3003	-2.05258	0.0401135	0.32001	Zfp759	zinc finger protein 759
105522	523.953	-0.51315	0.250074	-2.052	0.04017	0.320267	Ankrd28	ankyrin repeat domain 28
619331	59.6483	-0.763679	0.372237	-2.05159	0.0402094	0.320387	Zfp551	zinc fingr protein 551
269997	131.205	-0.553829	0.270067	-2.05071	0.0402951	0.320876	Zfp747	zinc finger protein 747
230603	164.804	0.728399	0.355282	2.0502	0.0403451	0.320909	Ttc39a	tetratricopeptide repeat domain 39A
109294	152.895	-0.640641	0.31252	-2.04992	0.040372	0.320909	Prex2	phosphatidylinositol-3,4,5-trisphosphate-dependent Rac exchange factor 2
100041433	38.355	-0.717123	0.349838	-2.04987	0.0403771	0.320909	Gm13247	predicted gene 13247
235184	67.7498	0.59466	0.29014	2.04956	0.0404071	0.320909	Msantd2	Myb/SANT-like DNA-binding domain containing 2
244310	5.97899	0.804322	0.392502	2.04922	0.0404408	NA	Dlgap2	discs, large (Drosophila) homolog-associated protein 2
18054	437.191	0.784991	0.383099	2.04906	0.0404567	0.320909	Ngp	neutrophilic granule protein
15900	99.7049	0.702705	0.342983	2.0488	0.0404814	0.320909	Irf8	interferon regulatory factor 8
16362	1961.98	0.365696	0.178495	2.04877	0.0404846	0.320909	Irf1	interferon regulatory factor 1
53378	10607.5	-0.431115	0.210436	-2.04868	0.0404939	0.320909	Sdcbp	syndecan binding protein
100039706	23.1801	-0.792564	0.386934	-2.04832	0.0405286	0.320992	Gm2381	zinc finger protein 936 pseudogene
70380	239.864	-0.485896	0.237317	-2.04745	0.0406135	0.321128	Mospd1	motile sperm domain containing 1
74035	956.19	0.69785	0.340846	2.0474	0.0406184	0.321128	Nol9	nucleolar protein 9
224796	135.765	-0.621995	0.303811	-2.04731	0.0406276	0.321128	Clic5	chloride intracellular channel 5
381318	172.884	0.633311	0.309362	2.04715	0.0406433	0.321128	Nsl1	NSL1, MIND kinetochore complex component, homolog (S. cerevisiae)
106861	4.23442	0.732411	0.357854	2.04668	0.04069	NA	Abhd3	abhydrolase domain containing 3
242602	2.97209	-0.71369	0.348854	-2.04581	0.040775	NA	BC055111	cDNA sequence BC055111
20822	515.617	-0.536758	0.262408	-2.0455	0.0408051	0.322214	Trove2	TROVE domain family, member 2
100504637	53.1921	0.699531	0.342165	2.04442	0.0409116	0.322862	Gm20324	predicted gene, 20324
77558	23.43	-0.753386	0.368573	-2.04406	0.0409472	0.322949	9330179D12Rik	RIKEN cDNA 9330179D12 gene
237958	6.4354	0.718014	0.351385	2.04339	0.0410142	NA	Sppl2c	signal peptide peptidase 2C
214585	330.523	0.606496	0.296822	2.0433	0.0410227	0.32305	Spg11	spastic paraplegia 11
434325	49.4152	-0.838603	0.410481	-2.04298	0.0410548	0.32305	Tmem221	transmembrane protein 221
67824	447.543	0.644895	0.315668	2.04295	0.0410572	0.32305	Nmral1	NmrA-like family domain containing 1
56310	596.508	0.535397	0.262071	2.04294	0.041058	0.32305	Gps2	G protein pathway suppressor 2
56496	413.004	-0.599703	0.293638	-2.04232	0.0411196	0.323342	Tspan6	tetraspanin 6
103534	992.832	0.610274	0.299155	2.03999	0.0413512	0.324708	Mgat4b	mannoside acetylglucosaminyltransferase 4, isoenzyme B
13608	133.189	-0.683322	0.334984	-2.03986	0.0413639	0.324708	Edar	ectodysplasin-A receptor
269233	322.487	-0.604212	0.296207	-2.03983	0.0413673	0.324708	Fam171a1	family with sequence similarity 171, member A1
20811	42.9163	-0.792537	0.388629	-2.03931	0.0414186	0.324918	Srms	src-related kinase lacking C-terminal regulatory tyrosine and N-terminal myristylation sites
13522	4.03099	-0.761005	0.373203	-2.03912	0.0414385	NA	Adam28	a disintegrin and metallopeptidase domain 28
71182	51.6271	0.698442	0.342581	2.03876	0.0414737	0.324935	4933417G07Rik	SEC13 homolog pseudogene
20873	314.177	0.592746	0.290748	2.03869	0.0414807	0.324935	Plk4	polo-like kinase 4
17760	11.1126	0.827444	0.405898	2.03855	0.0414947	0.324935	Map6	microtubule-associated protein 6
103466	130.544	0.646081	0.316991	2.03817	0.0415331	0.325043	Nt5dc3	5'-nucleotidase domain containing 3
68310	138.056	0.522953	0.256639	2.0377	0.0415797	0.325124	Zmym1	zinc finger, MYM domain containing 1
320614	8.29088	-0.831137	0.407904	-2.03758	0.0415923	NA	A330033J07Rik	RIKEN cDNA A330033J07 gene
68507	37.6179	-0.821969	0.403406	-2.03757	0.0415927	0.325124	Ppfia4	protein tyrosine phosphatase, receptor type, f polypeptide (PTPRF), interacting protein (liprin), alpha 4
12566	1066.1	0.467502	0.229581	2.03633	0.0417174	0.32581	Cdk2	cyclin-dependent kinase 2
20491	519.254	0.549024	0.269631	2.0362	0.04173	0.32581	Sla	src-like adaptor
20250	2003.46	0.444544	0.218382	2.03563	0.0417879	0.32607	Scd2	stearoyl-Coenzyme A desaturase 2
66824	968.026	0.5294	0.260151	2.03497	0.0418535	0.326388	Pycard	PYD and CARD domain containing
17912	10.3177	-0.83076	0.40861	-2.03314	0.0420388	0.327394	Myo1b	myosin IB
226830	2588.76	0.502062	0.246966	2.03292	0.0420604	0.327394	Smyd2	SET and MYND domain containing 2
230674	709.218	0.476479	0.234395	2.0328	0.0420725	0.327394	Kdm4a	lysine (K)-specific demethylase 4A
20397	546.777	-0.48948	0.240803	-2.0327	0.0420827	0.327394	Sgpl1	sphingosine phosphate lyase 1
213452	314.278	-0.487873	0.240057	-2.03232	0.0421209	0.327394	Dstyk	dual serine/threonine and tyrosine protein kinase
22190	17610.3	-0.567959	0.279477	-2.03222	0.0421315	0.327394	Ubc	ubiquitin C
69597	1618.85	0.612436	0.301401	2.03197	0.0421571	0.3274	Afg3l2	AFG3-like AAA ATPase 2
229524	751.33	0.428644	0.211086	2.03066	0.0422897	0.328007	Msto1	misato homolog 1 (Drosophila)
98956	709.594	0.575546	0.283449	2.03051	0.0423052	0.328007	Nat10	N-acetyltransferase 10
72433	3274.7	-0.419786	0.206744	-2.03046	0.0423098	0.328007	Rab38	RAB38, member RAS oncogene family
217980	1218.83	0.647784	0.319167	2.02961	0.0423964	0.328485	Larp4b	La ribonucleoprotein domain family, member 4B
54381	1409.65	-0.42608	0.210063	-2.02834	0.0425254	0.329291	Cpq	carboxypeptidase Q
209318	699.779	0.457642	0.225733	2.02736	0.0426261	0.32987	Gps1	G protein pathway suppressor 1
14155	1256.49	0.548996	0.270841	2.027	0.042662	0.32987	Fem1b	feminization 1 homolog b (C. elegans)
66596	526.998	0.57799	0.285163	2.02688	0.0426752	0.32987	Gtf3a	general transcription factor III A
11746	1199.92	-0.428014	0.211198	-2.0266	0.0427034	0.329894	Anxa4	annexin A4
22321	6608.7	0.471474	0.232704	2.02606	0.0427583	0.330125	Vars	valyl-tRNA synthetase
108960	109.616	-0.590865	0.291852	-2.02454	0.0429148	0.33114	Irak2	interleukin-1 receptor-associated kinase 2
19016	2.12014	-0.660025	0.326069	-2.02419	0.0429507	NA	Pparg	peroxisome proliferator activated receptor gamma
210105	236.293	-0.672532	0.33233	-2.02369	0.0430023	0.33162	Zfp719	zinc finger protein 719
14263	277.147	-0.655532	0.323974	-2.02341	0.0430309	0.331648	Fmo5	flavin containing monooxygenase 5
17952	26.4197	0.807865	0.399372	2.02284	0.0430898	0.331907	Naip6	NLR family, apoptosis inhibitory protein 6
12040	384.679	0.667818	0.330201	2.02246	0.043129	0.332015	Bckdhb	branched chain ketoacid dehydrogenase E1, beta polypeptide
223881	9.57477	0.822591	0.406913	2.02154	0.0432241	0.33238	Rnd1	Rho family GTPase 1
244853	26.1618	-0.79619	0.393859	-2.02151	0.0432268	0.33238	Nxpe4	neurexophilin and PC-esterase domain family, member 4
27362	1826.44	-0.66717	0.330175	-2.02066	0.0433155	0.332868	Dnajb9	DnaJ (Hsp40) homolog, subfamily B, member 9
104099	19.9914	0.827012	0.40937	2.02021	0.0433619	0.333031	Itga9	integrin alpha 9
224829	233.061	0.517734	0.256321	2.01987	0.0433973	0.333108	Trerf1	transcriptional regulating factor 1
630579	688.089	-0.567541	0.281102	-2.01899	0.0434884	0.333613	Zfp808	zinc finger protein 80
76416	54.679	-0.681405	0.337564	-2.01859	0.0435294	0.333734	Znrd1as	Znrd1 antisense
17387	987.4	0.730045	0.361795	2.01784	0.0436082	0.334113	Mmp14	matrix metallopeptidase 14 (membrane-inserted)
252973	5.88504	-0.759015	0.376181	-2.01768	0.0436242	NA	Grhl2	grainyhead-like 2 (Drosophila)
67955	860.592	-0.55409	0.274626	-2.01762	0.0436313	0.334113	Sugt1	SGT1, suppressor of G2 allele of SKP1 (S. cerevisiae)
434110	3.46931	-0.766895	0.380101	-2.01761	0.0436319	NA	Vmn2r38	vomeronasal 2, receptor 38
56843	10.4513	-0.806117	0.399584	-2.01739	0.0436549	0.334113	Trpm5	transient receptor potential cation channel, subfamily M, member 5
67838	850.822	0.416214	0.206411	2.01644	0.0437544	0.334496	Dnajb11	DnaJ (Hsp40) homolog, subfamily B, member 11
15354	968.283	0.506801	0.251336	2.01642	0.0437556	0.334496	Hmgb3	high mobility group box 3
63830	1543.09	-0.476934	0.236725	-2.01472	0.0439344	0.335475	Kcnq1ot1	KCNQ1 overlapping transcript 1
94088	141.984	-0.59993	0.297774	-2.01471	0.0439346	0.335475	Trim6	tripartite motif-containing 6
98758	3744.78	0.385911	0.191602	2.01413	0.0439955	0.335605	Hnrnpf	heterogeneous nuclear ribonucleoprotein F
232879	252.246	0.658818	0.327162	2.01374	0.0440373	0.335605	Zbtb45	zinc finger and BTB domain containing 45
71735	988.735	0.52892	0.262657	2.01373	0.0440382	0.335605	Lrwd1	leucine-rich repeats and WD repeat domain containing 1
269831	23.2002	-0.825459	0.409991	-2.01336	0.044077	0.335605	Tspan12	tetraspanin 12
80334	22.1084	-0.80334	0.399009	-2.01334	0.0440788	0.335605	Kcnip4	Kv channel interacting protein 4
22717	107.267	-0.617097	0.306602	-2.0127	0.0441465	0.33581	Zfp59	zinc finger protein 59
17319	2265.32	0.561884	0.279191	2.01254	0.0441628	0.33581	Mif	macrophage migration inhibitory factor
227696	77.6795	-0.650661	0.323346	-2.01227	0.044191	0.33581	Phyhd1	phytanoyl-CoA dioxygenase domain containing 1
66970	1385.72	-0.46904	0.233108	-2.01212	0.0442076	0.33581	Ssbp2	single-stranded DNA binding protein 2
19727	158.487	-0.604076	0.300334	-2.01134	0.0442892	0.336236	Rfxank	regulatory factor X-associated ankyrin-containing protein
13349	85.1019	0.765043	0.380468	2.0108	0.044347	0.336291	Ackr1	atypical chemokine receptor 1 (Duffy blood group)
26908	1120.31	-0.486718	0.242092	-2.01047	0.0443819	0.336291	Eif2s3y	eukaryotic translation initiation factor 2, subunit 3, structural gene Y-linked
66171	1990.95	0.489601	0.243552	2.01025	0.0444046	0.336291	Pgls	6-phosphogluconolactonase
16772	11.215	-0.820163	0.408026	-2.01008	0.0444232	0.336291	Lama1	laminin, alpha 1
216846	289.162	0.421785	0.209847	2.00997	0.0444347	0.336291	Cntrob	centrobin, centrosomal BRCA2 interacting protein
74330	433.757	-0.435349	0.216614	-2.00979	0.0444533	0.336291	Dnajc14	DnaJ (Hsp40) homolog, subfamily C, member 14
677044	90.2786	0.560248	0.278788	2.00959	0.044475	0.336291	Gm10653	ribsomal protein S2 pseudogene
77034	419.431	0.705495	0.351113	2.00931	0.044504	0.336318	2510039O18Rik	RIKEN cDNA 2510039O18 gene
11512	440.632	0.571738	0.284614	2.00882	0.0445559	0.336383	Adcy6	adenylate cyclase 6
229700	157.338	0.574306	0.285902	2.00875	0.0445636	0.336383	Rbm15	RNA binding motif protein 15
192166	58.7327	-0.754279	0.37563	-2.00804	0.0446393	0.336761	Sardh	sarcosine dehydrogenase
432879	110.867	0.755051	0.376285	2.00659	0.0447929	0.337604	Kbtbd6	kelch repeat and BTB (POZ) domain containing 6
16651	45.2465	-0.8127	0.405032	-2.00651	0.0448022	0.337604	Sspn	sarcospan
15413	133.484	-0.546624	0.272502	-2.00594	0.0448622	0.337809	Hoxb5	homeobox B5
18569	2177.78	0.628395	0.313294	2.00577	0.0448807	0.337809	Pdcd4	programmed cell death 4
277973	24.6797	0.821086	0.409649	2.00436	0.0450312	0.338749	Slc9a5	solute carrier family 9 (sodium/hydrogen exchanger), member 5
12794	21.2542	0.817259	0.408057	2.0028	0.0451983	0.339606	Cnih2	cornichon homolog 2 (Drosophila)
66369	161.045	-0.600102	0.299713	-2.00225	0.0452576	0.339606	Dus2	dihydrouridine synthase 2
76626	1414.41	-0.429665	0.214593	-2.00223	0.0452598	0.339606	Msi2	musashi RNA-binding protein 2
75530	38.3453	-0.740262	0.369747	-2.00208	0.0452761	0.339606	Lyrm7	LYR motif containing 7
66246	670.431	0.424919	0.212247	2.002	0.0452846	0.339606	Osgep	O-sialoglycoprotein endopeptidase
11898	132.252	0.659362	0.329375	2.00186	0.0452997	0.339606	Ass1	argininosuccinate synthetase 1
104348	907.655	-0.533945	0.26678	-2.00144	0.0453448	0.339751	Zfp120	zinc finger protein 120
218035	986.58	-0.439547	0.219657	-2.00106	0.0453858	0.339865	Vps41	vacuolar protein sorting 41 (yeast)
624512	2.77797	-0.692021	0.345881	-2.00075	0.0454198	NA	Vmn2r33	vomeronasal 2, receptor 33
74481	206.81	0.525836	0.262878	2.00031	0.045467	0.339986	Batf2	basic leucine zipper transcription factor, ATF-like 2
72093	72.911	0.611051	0.305536	1.99993	0.0455074	0.339986	2010320M18Rik	RIKEN cDNA 2010320M18 gene
66607	2.43857	0.683645	0.341842	1.99989	0.0455123	NA	Ms4a4d	membrane-spanning 4-domains, subfamily A, member 4D
66935	97.4904	-0.591385	0.295745	-1.99965	0.0455382	0.339986	Cir1	corepressor interacting with RBPJ, 1
83984	49.2518	0.706336	0.353248	1.99955	0.045549	0.339986	Tssk6	testis-specific serine kinase 6
17304	1180.44	-0.477807	0.238977	-1.99939	0.0455664	0.339986	Mfge8	milk fat globule-EGF factor 8 protein
13424	1580.71	0.441635	0.220888	1.99936	0.0455691	0.339986	Dync1h1	dynein cytoplasmic 1 heavy chain 1
140488	36.2573	0.752755	0.376521	1.99924	0.0455824	0.339986	Igf2bp3	insulin-like growth factor 2 mRNA binding protein 3
654801	175.44	-0.610165	0.305328	-1.9984	0.0456738	0.340475	Zfp784	zinc finger protein 784
56188	9.21889	-0.787096	0.393909	-1.99817	0.0456987	NA	Fxyd1	FXYD domain-containing ion transport regulator 1
94092	208.344	-0.724028	0.362377	-1.99799	0.0457173	0.340607	Trim16	tripartite motif-containing 16
27354	771.725	0.526614	0.263623	1.9976	0.04576	0.340651	Nbn	nibrin
545279	2.02908	-0.647733	0.324256	-1.9976	0.0457604	NA	Ms4a15	membrane-spanning 4-domains, subfamily A, member 15
239528	944.343	0.621747	0.311273	1.99744	0.0457779	0.340651	Ago2	argonaute RISC catalytic subunit 2
12017	2398.98	0.663595	0.332259	1.99723	0.0458007	0.340651	Bag1	BCL2-associated athanogene 1
15483	5.22164	0.77372	0.387605	1.99616	0.0459167	NA	Hsd11b1	hydroxysteroid 11-beta dehydrogenase 1
230775	20.43	0.803418	0.40254	1.99587	0.0459481	0.341554	Bai2	brain-specific angiogenesis inhibitor 2
71063	126.779	-0.616964	0.309298	-1.99472	0.0460735	0.342294	Zfp597	zinc finger protein 597
66612	1179.67	-0.434667	0.21797	-1.99416	0.0461342	0.34252	Ormdl3	ORM1-like 3 (S. cerevisiae)
654824	41.4442	0.744718	0.373519	1.99379	0.0461751	0.34252	Ankrd37	ankyrin repeat domain 37
213208	13.529	0.817215	0.409963	1.99339	0.0462192	0.34252	Il20rb	interleukin 20 receptor beta
56644	63.6438	-0.772955	0.387764	-1.99337	0.0462213	0.34252	Clec7a	C-type lectin domain family 7, member a
78697	755.365	0.50272	0.252211	1.99325	0.0462339	0.34252	Pus7	pseudouridylate synthase 7 homolog (S. cerevisiae)
234353	306.566	0.57162	0.286893	1.99245	0.0463216	0.342863	Psd3	pleckstrin and Sec7 domain containing 3
240665	249.095	0.63573	0.319216	1.99153	0.0464224	0.342863	Ccnj	cyclin J
114886	4.52276	-0.741612	0.372451	-1.99117	0.0464627	NA	Cygb	cytoglobin
73341	1989.72	-0.391468	0.196605	-1.99114	0.0464659	0.342863	Arhgef6	Rac/Cdc42 guanine nucleotide exchange factor (GEF) 6
235386	7.55334	-0.744995	0.374179	-1.99101	0.0464792	NA	Hykk	hydroxylysine kinase 1
276770	10526.3	0.470735	0.236438	1.99094	0.0464873	0.342863	Eif5a	eukaryotic translation initiation factor 5A
108652	374.606	-0.469002	0.235583	-1.99082	0.046501	0.342863	Slc35b3	solute carrier family 35, member B3
68087	399.706	0.460766	0.231453	1.99075	0.0465081	0.342863	Dcakd	dephospho-CoA kinase domain containing
11671	418.135	-0.417731	0.209839	-1.99073	0.046511	0.342863	Aldh3a2	aldehyde dehydrogenase family 3, subfamily A2
66943	783.714	-0.44483	0.223453	-1.99071	0.0465125	0.342863	Pqlc1	PQ loop repeat containing 1
232314	81.0124	-0.604498	0.303692	-1.9905	0.0465363	0.342863	Ppp4r2	protein phosphatase 4, regulatory subunit 2
16337	1382.29	-0.534153	0.268364	-1.99041	0.046546	0.342863	Insr	insulin receptor
14904	768.252	0.510631	0.256577	1.99017	0.0465726	0.342863	Gtpbp1	GTP binding protein 1
67484	626.625	-0.57275	0.287819	-1.98996	0.0465952	0.342863	Eepd1	endonuclease/exonuclease/phosphatase family domain containing 1
70239	502.857	0.523287	0.262991	1.98975	0.0466181	0.342863	Gtf3c5	general transcription factor IIIC, polypeptide 5
67117	1306.55	-0.52436	0.263586	-1.98933	0.0466643	0.342927	Dynlt3	dynein light chain Tctex-type 3
18221	1755.4	0.511596	0.257213	1.989	0.0467012	0.342927	Nudc	nuclear distribution gene C homolog (Aspergillus)
27426	647.907	0.614493	0.308951	1.98897	0.0467048	0.342927	Nagpa	N-acetylglucosamine-1-phosphodiester alpha-N-acetylglucosaminidase
23857	630.154	-0.455081	0.228982	-1.98741	0.0468768	0.343928	Dmtf1	cyclin D binding myb-like transcription factor 1
19017	27.8156	-0.811146	0.408176	-1.98725	0.0468951	0.343928	Ppargc1a	peroxisome proliferative activated receptor, gamma, coactivator 1 alpha
66916	598.018	0.542064	0.272807	1.98699	0.046924	0.343928	Ndufb7	NADH dehydrogenase (ubiquinone) 1 beta subcomplex, 7
67917	541.906	0.548914	0.276282	1.98679	0.0469455	0.343928	Zcchc3	zinc finger, CCHC domain containing 3
11735	30.1707	-0.759915	0.382603	-1.98617	0.0470142	0.34424	Ank3	ankyrin 3, epithelial
116870	294.726	0.60268	0.303527	1.98559	0.0470786	0.34452	Mta1	metastasis associated 1
13404	4.71749	-0.743621	0.374627	-1.98496	0.0471484	NA	Dmc1	DMC1 dosage suppressor of mck1 homolog, meiosis-specific homologous recombination
66948	286.518	-0.466497	0.235065	-1.98455	0.0471948	0.345179	Acad8	acyl-Coenzyme A dehydrogenase family, member 8
27214	606.522	0.591456	0.298115	1.98398	0.0472575	0.345326	Dbf4	DBF4 homolog (S. cerevisiae)
58218	8.87365	0.798657	0.402578	1.98386	0.0472718	NA	Trem3	triggering receptor expressed on myeloid cells 3
70478	526.186	0.602403	0.303655	1.98384	0.0472737	0.345326	Mipep	mitochondrial intermediate peptidase
14784	702.222	0.469119	0.236514	1.98347	0.0473145	0.345326	Grb2	growth factor receptor bound protein 2
57895	138.924	-0.682398	0.34405	-1.98343	0.0473197	0.345326	Ccdc126	coiled-coil domain containing 126
69069	221.326	-0.632696	0.319076	-1.9829	0.0473788	0.345543	1810011H11Rik	RIKEN cDNA 1810011H11 gene
208718	652.46	0.408853	0.206211	1.98269	0.0474018	0.345543	Dis3l2	DIS3 mitotic control homolog (S. cerevisiae)-like 2
270049	2.70433	-0.635685	0.320619	-1.98268	0.0474032	NA	Galntl6	UDP-N-acetyl-alpha-D-galactosamine:polypeptide N-acetylgalactosaminyltransferase-like 6
100041014	4.80984	-0.707452	0.356835	-1.98258	0.0474146	NA	Gm20857	Sycp3 like Y-linked pseudogene
56282	722.083	0.5495	0.277249	1.98198	0.0474818	0.345935	Mrpl12	mitochondrial ribosomal protein L12
13120	50.2875	-0.718746	0.362733	-1.98147	0.0475382	0.345954	Cyp4b1	cytochrome P450, family 4, subfamily b, polypeptide 1
22350	1289.46	0.380683	0.192129	1.98139	0.0475474	0.345954	Ezr	ezrin
226866	300.607	-0.805707	0.406666	-1.98125	0.0475631	0.345954	Sbspon	somatomedin B and thrombospondin, type 1 domain containing
100182	633.195	0.520027	0.262517	1.98092	0.0475997	0.346029	Akna	AT-hook transcription factor
102465959	3328.61	0.733615	0.370486	1.98014	0.0476877	0.346207	Mir6236	microRNA 6236
17999	6171.99	-0.342399	0.172933	-1.97995	0.0477087	0.346207	Nedd4	neural precursor cell expressed, developmentally down-regulated 4
50773	531.905	0.463198	0.233945	1.97994	0.0477099	0.346207	Nt5c	5',3'-nucleotidase, cytosolic
16832	730.311	-0.483038	0.244003	-1.97963	0.0477446	0.346207	Ldhb	lactate dehydrogenase B
232855	108.062	-0.66089	0.33387	-1.97948	0.0477614	0.346207	Zfp772	zinc finger protein 772
19244	2775.11	-0.3466	0.175112	-1.97931	0.0477816	0.346207	Ptp4a2	protein tyrosine phosphatase 4a2
16530	7.70658	0.811113	0.409974	1.97845	0.0478778	NA	Kcnk7	potassium channel, subfamily K, member 7
17191	118.921	0.536841	0.271354	1.97837	0.0478864	0.346776	Mbd2	methyl-CpG binding domain protein 2
213081	150.731	-0.639863	0.32348	-1.97806	0.0479216	0.34684	Wdr19	WD repeat domain 19
105653	21.8289	0.803361	0.406345	1.97704	0.0480372	0.34728	Phyhip	phytanoyl-CoA hydroxylase interacting protein
215456	18.155	0.804815	0.4071	1.97695	0.0480478	0.34728	Gpat2	glycerol-3-phosphate acyltransferase 2, mitochondrial
12530	250.393	0.477568	0.241583	1.97683	0.0480614	0.34728	Cdc25a	cell division cycle 25A
16666	2.38798	0.672963	0.340446	1.97671	0.0480745	NA	Krt16	keratin 16
93692	1007.1	-0.51828	0.262241	-1.97635	0.0481154	0.347312	Glrx	glutaredoxin
56066	6.6355	-0.75048	0.37978	-1.97609	0.0481442	NA	Cxcl11	chemokine (C-X-C motif) ligand 11
18102	1798.12	0.574136	0.290547	1.97605	0.0481494	0.347312	Nme1	NME/NM23 nucleoside diphosphate kinase 1
76809	1130.86	0.481982	0.243925	1.97595	0.0481607	0.347312	Bri3bp	Bri3 binding protein
52530	1151.69	0.589505	0.298354	1.97585	0.0481712	0.347312	Nhp2	NHP2 ribonucleoprotein
23834	258.749	0.671703	0.340071	1.97519	0.0482471	0.347396	Cdc6	cell division cycle 6
26458	14.7702	-0.783694	0.396782	-1.97512	0.0482543	0.347396	Slc27a2	solute carrier family 27 (fatty acid transporter), member 2
69286	14.7686	-0.804348	0.407253	-1.97506	0.0482618	0.347396	Glipr1l1	GLI pathogenesis-related 1 like 1
225895	195.195	0.662153	0.335315	1.97472	0.0483002	0.3474	Taf6l	TAF6-like RNA polymerase II, p300/CBP-associated factor (PCAF)-associated factor
13656	75.1382	-0.693111	0.351032	-1.9745	0.0483254	0.3474	Egr4	early growth response 4
227693	449.349	0.522186	0.264506	1.97419	0.0483597	0.3474	Zer1	zyg-11 related, cell cycle regulator
13169	2196.23	0.37704	0.190991	1.97412	0.0483679	0.3474	Dbnl	drebrin-like
109242	83.7771	0.604618	0.30631	1.97387	0.0483961	0.347414	Kif24	kinesin family member 24
71805	588.62	0.602713	0.305572	1.97241	0.0485631	0.348423	Nup93	nucleoporin 93
12848	1961.66	-0.462157	0.23439	-1.97174	0.0486391	0.348778	Cops2	COP9 (constitutive photomorphogenic) homolog, subunit 2 (Arabidopsis thaliana)
103537	325.819	-0.513337	0.260399	-1.97135	0.0486843	0.348913	Mbtd1	mbt domain containing 1
68616	633.912	-0.712246	0.361373	-1.97095	0.0487299	0.34905	Gdpd3	glycerophosphodiester phosphodiesterase domain containing 3
665211	253.856	-0.593226	0.301137	-1.96995	0.048844	0.349645	Gm14326	predicted gene 14326
70646	411.859	-0.529118	0.268675	-1.96936	0.0489121	0.349645	Naa30	N(alpha)-acetyltransferase 30, NatC catalytic subunit
319179	87.66	-0.658437	0.334367	-1.96921	0.0489292	0.349645	Hist1h2be	histone cluster 1, H2be
12211	2343.19	0.490905	0.249301	1.96912	0.0489391	0.349645	Birc6	baculoviral IAP repeat-containing 6
12984	161.246	0.760357	0.38619	1.96887	0.0489683	0.349645	Csf2rb2	colony stimulating factor 2 receptor, beta 2, low-affinity (granulocyte-macrophage)
64143	362.694	0.593336	0.301364	1.96883	0.0489721	0.349645	Ralb	v-ral simian leukemia viral oncogene homolog B (ras related)
12235	340.004	0.577934	0.293693	1.96781	0.0490893	0.350208	Bub1	budding uninhibited by benzimidazoles 1 homolog (S. cerevisiae)
621976	224.832	-0.475488	0.241675	-1.96747	0.0491294	0.350208	Tmem170b	transmembrane protein 170B
18969	1050.07	0.510255	0.259348	1.96746	0.0491306	0.350208	Pola2	polymerase (DNA directed), alpha 2
66910	175.509	0.557403	0.283492	1.9662	0.049275	0.351023	Tmem107	transmembrane protein 107
56790	1234.57	-0.461962	0.234975	-1.966	0.0492981	0.351023	Supt20	suppressor of Ty 20
24058	1167.32	-0.476763	0.242589	-1.96532	0.0493778	0.351173	Sigirr	single immunoglobulin and toll-interleukin 1 receptor (TIR) domain
57745	8.95169	-0.721169	0.367013	-1.96497	0.0494182	NA	Zfp112	zinc finger protein 112
16560	7.0366	-0.801852	0.408087	-1.96491	0.0494251	NA	Kif1a	kinesin family member 1A
67307	18.4107	-0.804445	0.409409	-1.96489	0.0494267	0.351173	Pbld2	phenazine biosynthesis-like protein domain containing 2
235907	249.821	-0.612528	0.311738	-1.96488	0.0494276	0.351173	Zfp65	zinc finger protein 65
217303	306.207	-0.479798	0.244245	-1.96441	0.0494821	0.351173	Cd300a	CD300A antigen
14450	2232.05	0.442248	0.225139	1.96433	0.0494918	0.351173	Gart	phosphoribosylglycinamide formyltransferase
15400	99.4264	-0.595686	0.303272	-1.9642	0.0495074	0.351173	Hoxa3	homeobox A3
331461	3.07284	-0.625113	0.318259	-1.96416	0.0495114	NA	Il1rapl1	interleukin 1 receptor accessory protein-like 1
100683	1514.84	0.521518	0.26558	1.96369	0.049566	0.351173	Trrap	transformation/transcription domain-associated protein
28030	432.053	0.459521	0.234017	1.96362	0.0495739	0.351173	Gfm1	G elongation factor, mitochondrial 1
18117	901.108	0.445945	0.227104	1.96361	0.0495748	0.351173	Emc8	ER membrane protein complex subunit 8
628308	150.564	-0.666734	0.33956	-1.96352	0.0495855	0.351173	Gm14420	predicted gene 14420
240055	102.448	-0.602154	0.306731	-1.96314	0.0496302	0.351249	Neurl1b	neuralized homolog 1b (Drosophila)
100504333	62.2117	-0.794031	0.404505	-1.96297	0.0496495	0.351249	Gm16712	predicted gene, 16712
74760	552.635	-0.531203	0.270694	-1.96238	0.0497187	0.351417	Rab3il1	RAB3A interacting protein (rabin3)-like 1
108116	458.006	0.395695	0.201648	1.96231	0.0497266	0.351417	Slco3a1	solute carrier organic anion transporter family, member 3a1
384763	94.4189	-0.671538	0.342554	-1.96038	0.0499508	0.352813	Zfp667	zinc finger protein 667
67776	766.794	-0.43564	0.22226	-1.96005	0.04999	0.352901	Vwa5a	von Willebrand factor A domain containing 5A
56417	983.701	0.472004	0.240913	1.95923	0.0500859	0.353388	Adar	adenosine deaminase, RNA-specific
269799	4.01724	0.64166	0.327516	1.95917	0.0500929	NA	Clec4a1	C-type lectin domain family 4, member a1
18491	3.49545	-0.736252	0.37581	-1.95911	0.0501004	NA	Pappa	pregnancy-associated plasma protein A
235048	93.9579	0.707859	0.361339	1.95899	0.050114	0.353398	Zfp599	zinc finger protein 599
13617	1.84421	-0.629723	0.321729	-1.95731	0.0503112	NA	Ednra	endothelin receptor type A
[truncated: 21,727 more rows]
