# Supplementary material for: Heme oxygenase‐1 deficiency triggers exhaustion of hematopoietic stem cells
Source: EMBO Rep. 2019 Dec 29;21(2):e47895. doi: 10.15252/embr.201947895 (PMC7001511; doi:10.15252/embr.201947895)
Supplement: Supplementary file 7 — Dataset EV5 [file EMBR-21-e47895-s007.xlsx]

## Sheet: Legend
RNA-seq differential gene expression analysis between young and old HO-1+/+ LT-HSCs.
LEGEND:
baseMean	average of the normalized count values, divided by the size factors
log2FoldChange	expression effect size estimate reported on a logarithmic scale to base 2
lfcSE	standard error estimate for the log2 fold change estimate.
stat	Wald statistic
pvalue	Wald test p-value
padj	BH adjusted p-values
hgnc_symbol	hgnc gene symbol
gene_name	full gene name

## Sheet: DESeq2 output
RNA-seq differential gene expression analysis between young and old HO-1+/+ LT-HSCs.
	baseMean	log2FoldChange	lfcSE	stat	pvalue	padj	hgnc_symbol	gene_name
20344	1123.38	3.00323	0.226652	13.2504	4.48814e-40	5.86645e-36	Selp	selectin, platelet
12671	115.19	3.6034	0.337878	10.6648	1.4871e-26	9.71896e-23	Chrm3	cholinergic receptor, muscarinic 3, cardiac
11607	69.1171	3.58532	0.359342	9.97745	1.91325e-23	8.33605e-20	Agtr1a	angiotensin II receptor, type 1a
74691	80.6209	3.6013	0.364636	9.87643	5.26778e-23	1.72138e-19	Tdrd9	tudor domain containing 9
12722	647.673	2.72138	0.311701	8.73075	2.52986e-18	5.56704e-15	Clca3a1	chloride channel calcium activated 3A1
17750	80.1956	2.85463	0.327005	8.72961	2.55545e-18	5.56704e-15	Mt2	metallothionein 2
56312	414.925	2.2765	0.262902	8.65912	4.75438e-18	8.87779e-15	Nupr1	nuclear protein transcription regulator 1
320463	64.4532	3.08524	0.357756	8.62388	6.47221e-18	1.05748e-14	F630111L10Rik	RIKEN cDNA F630111L10 gene
321019	148.155	2.86313	0.33552	8.5334	1.42105e-17	2.06383e-14	Gpr183	G protein-coupled receptor 183
76681	109.002	2.81181	0.337481	8.33177	7.96415e-17	1.04099e-13	Trim12a	tripartite motif-containing 12A
319181	275.504	2.02059	0.246723	8.18971	2.61853e-16	3.11153e-13	Hist1h2bg	histone cluster 1, H2bg
12759	1046.83	2.24563	0.276612	8.11832	4.72681e-16	5.09159e-13	Clu	clusterin
21824	249.332	1.84232	0.227168	8.10995	5.06394e-16	5.09159e-13	Thbd	thrombomodulin
60367	176.063	2.35624	0.296679	7.94207	1.98835e-15	1.85641e-12	Il1rapl2	interleukin 1 receptor accessory protein-like 2
105298	245.749	2.00679	0.254406	7.88814	3.06719e-15	2.67275e-12	Epdr1	ependymin related protein 1 (zebrafish)
16994	1888.77	-1.34907	0.174161	-7.74613	9.47335e-15	7.73914e-12	Ltb	lymphotoxin B
17112	171.127	2.21107	0.286232	7.72475	1.12077e-14	8.61743e-12	Tm4sf1	transmembrane 4 superfamily member 1
192216	126.219	2.26866	0.30175	7.51834	5.54741e-14	4.02834e-11	Tmem47	transmembrane protein 47
18828	367.447	2.33428	0.315065	7.40888	1.27371e-13	8.76247e-11	Plscr2	phospholipid scramblase 2
14544	1123.05	1.60804	0.222024	7.24265	4.39986e-13	2.87553e-10	Gda	guanine deaminase
226866	267.882	2.52491	0.350061	7.21278	5.4821e-13	3.41221e-10	Sbspon	somatomedin B and thrombospondin, type 1 domain containing
17829	61.534	2.32222	0.322651	7.19732	6.14064e-13	3.64837e-10	Muc1	mucin 1, transmembrane
20887	1984	1.80211	0.252428	7.1391	9.39406e-13	5.33869e-10	Sult1a1	sulfotransferase family 1A, phenol-preferring, member 1
237010	599.516	1.84105	0.263254	6.99341	2.6828e-12	1.46112e-09	Klhl4	kelch-like 4
70086	250.766	2.09759	0.301886	6.9483	3.69722e-12	1.93306e-09	Cysltr2	cysteinyl leukotriene receptor 2
52882	142.119	-2.36636	0.342157	-6.91602	4.64503e-12	2.28358e-09	Rgs7bp	regulator of G-protein signalling 7 binding protein
20324	1294.59	1.93997	0.280593	6.91384	4.71706e-12	2.28358e-09	Sdpr	serum deprivation response
225998	64.6631	2.27875	0.330507	6.89473	5.39682e-12	2.51935e-09	Rorb	RAR-related orphan receptor beta
320500	31.2519	2.72383	0.396667	6.86679	6.56643e-12	2.95965e-09	Tmem215	transmembrane protein 215
14397	23.4308	2.69261	0.395687	6.8049	1.01119e-11	4.40576e-09	Gabra4	gamma-aminobutyric acid (GABA) A receptor, subunit alpha 4
210741	276.684	-2.21522	0.328008	-6.75356	1.44261e-11	6.08268e-09	Kcnk12	potassium channel, subfamily K, member 12
668489	122.096	1.76302	0.261606	6.73921	1.59249e-11	6.50481e-09	Gm9199	glycine cleavage system protein H (aminomethyl carrier) pseudogene
12580	162.227	2.01937	0.303648	6.65035	2.9239e-11	1.15813e-08	Cdkn2c	cyclin-dependent kinase inhibitor 2C (p18, inhibits CDK4)
11668	3144.31	1.79566	0.270509	6.63807	3.17812e-11	1.2218e-08	Aldh1a1	aldehyde dehydrogenase family 1, subfamily A1
100217446	133.407	1.95628	0.297295	6.58027	4.69588e-11	1.75371e-08	Snord47	small nucleolar RNA, C/D box 47
14089	49.9903	2.43697	0.371793	6.55464	5.5775e-11	2.0251e-08	Fap	fibroblast activation protein
97064	125.42	2.49696	0.381464	6.54574	5.92005e-11	2.09138e-08	Wwtr1	WW domain containing transcription regulator 1
23937	20.1815	2.56309	0.392599	6.52852	6.64245e-11	2.28483e-08	Mab21l2	mab-21-like 2 (C. elegans)
12494	357.651	1.56276	0.241748	6.46444	1.01676e-10	3.4077e-08	Cd38	CD38 antigen
238055	77.1978	2.36113	0.368175	6.41306	1.42629e-10	4.66077e-08	Apob	apolipoprotein B
22035	420.162	1.34683	0.212567	6.33601	2.35798e-10	7.51737e-08	Tnfsf10	tumor necrosis factor (ligand) superfamily, member 10
110809	3514.97	1.391	0.220969	6.29498	3.07434e-10	9.56778e-08	Srsf1	serine/arginine-rich splicing factor 1
79362	33.2484	2.24748	0.35825	6.27351	3.53009e-10	1.07307e-07	Bhlhe41	basic helix-loop-helix family, member e41
71607	486.927	-1.93454	0.308736	-6.26601	3.70428e-10	1.10042e-07	Snx20	sorting nexin 20
13836	58.5342	2.4297	0.393247	6.17856	6.46902e-10	1.87903e-07	Epha2	Eph receptor A2
12043	1509.85	1.2328	0.200976	6.13406	8.56627e-10	2.38037e-07	Bcl2	B cell leukemia/lymphoma 2
12159	98.4433	2.20753	0.360135	6.12973	8.80293e-10	2.38037e-07	Bmp4	bone morphogenetic protein 4
75178	210.845	1.79916	0.29364	6.12711	8.94907e-10	2.38037e-07	Meiob	meiosis specific with OB domains
83965	1075.15	1.25431	0.204784	6.12506	9.06505e-10	2.38037e-07	Enpp5	ectonucleotide pyrophosphatase/phosphodiesterase 5
80797	42.0223	2.30792	0.376844	6.12435	9.10556e-10	2.38037e-07	Clca3a2	chloride channel calcium activated 3A2
67374	501.718	1.46681	0.241214	6.08095	1.19474e-09	3.06206e-07	Jam2	junction adhesion molecule 2
18667	375.623	1.59021	0.264086	6.02156	1.72748e-09	4.34229e-07	Pgr	progesterone receptor
170719	1861.78	1.36456	0.226963	6.01226	1.82951e-09	4.51198e-07	Oxr1	oxidation resistance 1
74190	130.198	1.96215	0.328456	5.97386	2.31701e-09	5.53919e-07	Exoc3l4	exocyst complex component 3-like 4
17116	35.102	2.36942	0.396696	5.9729	2.33077e-09	5.53919e-07	Mab21l1	mab-21-like 1 (C. elegans)
71602	138.292	1.67336	0.281743	5.93931	2.86231e-09	6.68094e-07	Myo1e	myosin IE
19668	59.7743	2.32037	0.393251	5.90048	3.62456e-09	8.31168e-07	Rbpjl	recombination signal binding protein for immunoglobulin kappa J region-like
12741	645.809	1.92512	0.326883	5.88932	3.87799e-09	8.73953e-07	Cldn5	claudin 5
56449	703.789	1.62901	0.277003	5.88082	4.08243e-09	9.04432e-07	Ybx3	Y box protein 3
54216	144.64	1.7305	0.298385	5.79956	6.64896e-09	1.44848e-06	Pcdh7	protocadherin 7
12827	791.295	-1.43094	0.247215	-5.78825	7.11246e-09	1.52405e-06	Col4a2	collagen, type IV, alpha 2
68169	181.481	-2.06399	0.35795	-5.76615	8.11043e-09	1.70986e-06	Ndnf	neuron-derived neurotrophic factor
15366	184.158	1.39453	0.244717	5.69855	1.20832e-08	2.50698e-06	Hmmr	hyaluronan mediated motility receptor (RHAMM)
381680	193.314	1.538	0.270905	5.67728	1.36852e-08	2.79498e-06	Nxpe5	neurexophilin and PC-esterase domain family, member 5
12345	3006.56	-1.24447	0.221258	-5.6245	1.86047e-08	3.74126e-06	Capzb	capping protein (actin filament) muscle Z-line, beta
100504377	190.726	1.72266	0.30702	5.61091	2.01263e-08	3.98593e-06	Gm20199	predicted gene, 20199
11749	715.204	-1.28655	0.23061	-5.57889	2.42063e-08	4.72239e-06	Anxa6	annexin A6
234463	72.2641	1.80743	0.327603	5.51713	3.4459e-08	6.62373e-06	Tmem184c	transmembrane protein 184C
12826	849.898	-1.3528	0.245729	-5.50524	3.68674e-08	6.98397e-06	Col4a1	collagen, type IV, alpha 1
17967	99.8691	1.65804	0.304399	5.44694	5.12445e-08	9.56882e-06	Ncam1	neural cell adhesion molecule 1
75909	1589.7	1.11856	0.207389	5.39353	6.90867e-08	1.27188e-05	Vmp1	vacuole membrane protein 1
17988	3233.87	1.22471	0.229514	5.33608	9.49757e-08	1.71139e-05	Ndrg1	N-myc downstream regulated gene 1
14579	1296.98	1.1036	0.206863	5.33493	9.5579e-08	1.71139e-05	Gem	GTP binding protein (gene overexpressed in skeletal muscle)
13349	30.62	2.01886	0.379827	5.3152	1.0654e-07	1.88188e-05	Ackr1	atypical chemokine receptor 1 (Duffy blood group)
50778	2995.66	1.15274	0.217334	5.30399	1.13296e-07	1.97452e-05	Rgs1	regulator of G-protein signaling 1
232174	231.525	1.41552	0.269501	5.25239	1.50141e-07	2.56123e-05	Cyp26b1	cytochrome P450, family 26, subfamily b, polypeptide 1
12406	39.2242	1.92175	0.365945	5.25148	1.5088e-07	2.56123e-05	Serpinh1	serine (or cysteine) peptidase inhibitor, clade H, member 1
74645	92.7902	1.76096	0.3366	5.23162	1.68029e-07	2.81578e-05	Fam46c	family with sequence similarity 46, member C
17427	48.8578	1.70074	0.327811	5.18818	2.12361e-07	3.49639e-05	Mns1	meiosis-specific nuclear structural protein 1
665596	186.838	1.51159	0.291512	5.18535	2.15605e-07	3.49639e-05	Hist1h2bq	histone cluster 1, H2bq
94088	114.623	1.58818	0.306335	5.18444	2.16669e-07	3.49639e-05	Trim6	tripartite motif-containing 6
73683	501.022	-1.34396	0.260871	-5.15183	2.57951e-07	4.1118e-05	Atg16l2	autophagy related 16-like 2 (S. cerevisiae)
13511	76.5962	1.88755	0.366835	5.14551	2.66801e-07	4.20163e-05	Dsg2	desmoglein 2
56222	64.5128	1.78061	0.348878	5.10384	3.32838e-07	5.17919e-05	Cited4	Cbp/p300-interacting transactivator, with Glu/Asp-rich carboxy-terminal domain, 4
11484	223.103	1.80881	0.355596	5.08669	3.64359e-07	5.60298e-05	Aspa	aspartoacylase
78748	16.6594	2.01471	0.396547	5.08062	3.76201e-07	5.71782e-05	Rassf10	Ras association (RalGDS/AF-6) domain family (N-terminal) member 10
76464	357.068	1.45224	0.286169	5.07475	3.88002e-07	5.8294e-05	Casc5	cancer susceptibility candidate 5
19141	53.0588	1.99881	0.396374	5.04274	4.58909e-07	6.81636e-05	Lgmn	legumain
76857	183.83	1.62427	0.322464	5.03706	4.72747e-07	6.943e-05	Spopl	speckle-type POZ protein-like
11658	775.711	1.13893	0.226342	5.03189	4.85657e-07	7.01064e-05	Alcam	activated leukocyte cell adhesion molecule
19885	394.877	1.48251	0.2947	5.03057	4.89036e-07	7.01064e-05	Rorc	RAR-related orphan receptor gamma
22715	89.7369	1.44715	0.287769	5.02885	4.93443e-07	7.01064e-05	Zfp57	zinc finger protein 57
237175	183.813	1.68747	0.338278	4.98841	6.08773e-07	8.5562e-05	Gpr64	G protein-coupled receptor 64
100217420	71.6183	1.65852	0.332849	4.98281	6.26671e-07	8.71406e-05	Snora81	small nucleolar RNA, H/ACA box 81
18767	367.892	1.0837	0.217747	4.97687	6.46211e-07	8.89118e-05	Pkia	protein kinase inhibitor, alpha
14255	536.92	-1.51562	0.304724	-4.97376	6.56652e-07	8.94072e-05	Flt3	FMS-like tyrosine kinase 3
14863	133.514	1.80052	0.363468	4.95372	7.28073e-07	9.81097e-05	Gstm2	glutathione S-transferase, mu 2
17748	510.613	1.47192	0.298843	4.92538	8.41969e-07	0.0001123	Mt1	metallothionein 1
12702	350.165	1.55626	0.316661	4.9146	8.89629e-07	0.000117458	Socs3	suppressor of cytokine signaling 3
330385	42.8538	1.68272	0.343404	4.90012	9.57793e-07	0.000125193	9530026P05Rik	RIKEN cDNA 9530026P05 gene
216344	122.564	1.39486	0.28519	4.89098	1.00336e-06	0.000129851	Rab21	RAB21, member RAS oncogene family
21928	682.552	1.63035	0.334246	4.8777	1.07331e-06	0.000137542	Tnfaip2	tumor necrosis factor, alpha-induced protein 2
17969	81.6013	-1.59006	0.330468	-4.81154	1.49771e-06	0.000190064	Ncf1	neutrophil cytosolic factor 1
83961	120.881	1.46567	0.304983	4.80574	1.54178e-06	0.000192332	Nrg4	neuregulin 4
545363	140.28	1.82762	0.380344	4.80517	1.54617e-06	0.000192332	Gm5833	predicted gene 5833
54486	187.19	1.70779	0.355535	4.80343	1.55973e-06	0.000192332	Hpgds	hematopoietic prostaglandin D synthase
22063	28.8576	1.84163	0.385076	4.78251	1.7312e-06	0.000211481	Trpc1	transient receptor potential cation channel, subfamily C, member 1
21859	261.059	1.26642	0.265331	4.773	1.81498e-06	0.000219663	Timp3	tissue inhibitor of metalloproteinase 3
20133	1355.69	0.935834	0.196159	4.77079	1.83505e-06	0.000220054	Rrm1	ribonucleotide reductase M1
20620	1284.66	1.43298	0.302272	4.74068	2.13003e-06	0.000253106	Plk2	polo-like kinase 2
14778	55.3298	1.58841	0.335559	4.73363	2.20541e-06	0.000259702	Gpx3	glutathione peroxidase 3
218232	125.973	1.21137	0.257404	4.70608	2.5252e-06	0.000294704	Ptpdc1	protein tyrosine phosphatase domain containing 1
67803	5895.98	-1.07374	0.228353	-4.70209	2.57507e-06	0.000297865	Limd2	LIM domain containing 2
56193	1214.32	1.42768	0.303811	4.69924	2.61137e-06	0.000299415	Plek	pleckstrin
112422	760.737	1.30029	0.277636	4.68344	2.82106e-06	0.000318081	2610305D13Rik	RIKEN cDNA 2610305D13 gene
16416	1081.11	1.20445	0.25718	4.68331	2.82285e-06	0.000318081	Itgb3	integrin beta 3
11990	194.87	1.2506	0.267356	4.67765	2.90182e-06	0.000321482	Atrn	attractin
110596	419.722	1.17999	0.252263	4.67762	2.90222e-06	0.000321482	Arhgef28	Rho guanine nucleotide exchange factor (GEF) 28
50498	535.965	-1.32983	0.284742	-4.67028	3.0079e-06	0.000330389	Ebi3	Epstein-Barr virus induced gene 3
71643	123.794	1.10686	0.237158	4.66719	3.05341e-06	0.000332593	Zgrf1	zinc finger, GRF-type containing 1
19046	2515.85	0.907546	0.195499	4.64219	3.44729e-06	0.000372393	Ppp1cb	protein phosphatase 1, catalytic subunit, beta isoform
73430	92.8513	1.41056	0.304075	4.63885	3.50349e-06	0.000375361	1700049G17Rik	RIKEN cDNA 1700049G17 gene
12530	318.961	-0.935079	0.201687	-4.63629	3.54718e-06	0.000376953	Cdc25a	cell division cycle 25A
245527	30.1516	1.82498	0.395021	4.61995	3.83831e-06	0.000404601	Eda2r	ectodysplasin A2 receptor
26875	60.4345	1.51388	0.327902	4.61688	3.89555e-06	0.00040735	Pclo	piccolo (presynaptic cytomatrix protein)
77633	132.597	1.21578	0.265014	4.58762	4.48337e-06	0.000465096	4930594C11Rik	G1 to S phase transition pseudogene
18569	1205.17	1.06172	0.231938	4.57762	4.70289e-06	0.000481713	Pdcd4	programmed cell death 4
14051	24.3281	1.73688	0.379481	4.57698	4.71725e-06	0.000481713	Eya4	eyes absent 4 homolog (Drosophila)
12452	352.257	1.24752	0.273602	4.5596	5.12517e-06	0.000519311	Ccng2	cyclin G2
69638	41.7681	-1.66787	0.366137	-4.55533	5.23025e-06	0.000525881	Enho	energy homeostasis associated
68585	865.55	0.963311	0.21165	4.55144	5.32811e-06	0.000531631	Rtn4	reticulon 4
22775	268.575	1.11069	0.244189	4.54849	5.40329e-06	0.000531793	Zik1	zinc finger protein interacting with K protein 1
233335	34.2523	1.77379	0.390001	4.54818	5.41109e-06	0.000531793	Synm	synemin, intermediate filament protein
23885	515.021	1.33749	0.294284	4.5449	5.4962e-06	0.000536126	Gmcl1	germ cell-less homolog 1 (Drosophila)
66184	199.088	-1.31183	0.289757	-4.52734	5.9732e-06	0.000578339	Rps4l	ribosomal protein S4-like
75906	139.454	1.21771	0.269464	4.51899	6.21339e-06	0.000593019	Fam184a	family with sequence similarity 184, member A
64945	745.334	0.926102	0.204939	4.51892	6.21556e-06	0.000593019	Cldn12	claudin 12
171285	30.121	1.76723	0.39155	4.51343	6.37884e-06	0.000604187	Havcr2	hepatitis A virus cellular receptor 2
105844	91.172	1.45953	0.324151	4.50263	6.71162e-06	0.000631133	Card10	caspase recruitment domain family, member 10
171170	799.253	1.05361	0.234605	4.49101	7.08879e-06	0.00066184	Mbnl3	muscleblind-like 3 (Drosophila)
170757	6888.69	0.826651	0.184229	4.48709	7.22026e-06	0.000669334	Eltd1	EGF, latrophilin seven transmembrane domain containing 1
22371	3150.19	1.24142	0.276782	4.4852	7.28451e-06	0.000670246	Vwf	Von Willebrand factor homolog
14852	1214.92	1.10343	0.246094	4.4838	7.33266e-06	0.000670246	Gspt1	G1 to S phase transition 1
239217	523.316	0.980681	0.218937	4.47928	7.48951e-06	0.000679829	Kctd12	potassium channel tetramerisation domain containing 12
12496	106.951	1.341	0.29956	4.47656	7.58565e-06	0.000683807	Entpd2	ectonucleoside triphosphate diphosphohydrolase 2
230801	333.15	-1.07325	0.240648	-4.45984	8.20206e-06	0.000734309	Pigv	phosphatidylinositol glycan anchor biosynthesis, class V
12577	881.453	0.923793	0.207966	4.44204	8.91081e-06	0.000786637	Cdkn1c	cyclin-dependent kinase inhibitor 1C (P57)
24017	1600.08	1.31842	0.296878	4.44094	8.95655e-06	0.000786637	Rnf13	ring finger protein 13
77117	230.425	1.53373	0.345382	4.44069	8.9671e-06	0.000786637	Zfp934	zinc finger protein 934
66375	292.163	-1.13401	0.255601	-4.43664	9.13724e-06	0.000796219	Dhrs7	dehydrogenase/reductase (SDR family) member 7
381260	87.0221	-1.4608	0.329541	-4.43284	9.29997e-06	0.000805033	Gm973	predicted gene 973
13655	40.5029	1.73806	0.39324	4.41986	9.87664e-06	0.000849326	Egr3	early growth response 3
54371	247.612	1.58468	0.359266	4.41088	1.0295e-05	0.000879516	Chst2	carbohydrate sulfotransferase 2
16852	208.504	-1.1679	0.265078	-4.40588	1.05357e-05	0.000889419	Lgals1	lectin, galactose binding, soluble 1
20230	70.9047	-1.45395	0.330019	-4.40564	1.0547e-05	0.000889419	Satb1	special AT-rich sequence binding protein 1
320817	173.996	1.26177	0.28684	4.39885	1.08824e-05	0.000911821	Atad2b	ATPase family, AAA domain containing 2B
195531	1338.03	1.22219	0.278214	4.39298	1.11806e-05	0.000930842	Gm13152	predicted gene 13152
83922	314.97	0.999259	0.229156	4.3606	1.29707e-05	0.00107303	Cep41	centrosomal protein 41
18227	233.177	1.48165	0.34034	4.35345	1.34015e-05	0.00109629	Nr4a2	nuclear receptor subfamily 4, group A, member 2
13436	1909.29	-1.12238	0.257833	-4.35315	1.34195e-05	0.00109629	Dnmt3b	DNA methyltransferase 3B
29877	764.828	1.19763	0.276231	4.33563	1.45346e-05	0.00118001	Hdgfrp3	hepatoma-derived growth factor, related protein 3
66629	1589.88	0.982592	0.226728	4.33379	1.46567e-05	0.00118258	Golph3	golgi phosphoprotein 3
16985	1715.7	-1.07653	0.248499	-4.33212	1.47682e-05	0.00118426	Lsp1	lymphocyte specific 1
319615	608.588	0.905695	0.209849	4.31594	1.58928e-05	0.00126668	Zfp944	zinc finger protein 944
21426	386.142	1.12967	0.262368	4.30567	1.66481e-05	0.00131883	Tfec	transcription factor EC
214137	423.232	1.27041	0.295542	4.29859	1.7189e-05	0.00135348	Arhgap29	Rho GTPase activating protein 29
243653	691.014	1.26721	0.295937	4.28204	1.85187e-05	0.00144945	Clec1a	C-type lectin domain family 1, member a
70984	216.704	1.02049	0.238681	4.27556	1.90659e-05	0.00147562	4931406C07Rik	RIKEN cDNA 4931406C07 gene
13823	175.059	-1.19357	0.279172	-4.27541	1.90788e-05	0.00147562	Epb4.1l3	erythrocyte protein band 4.1-like 3
12983	248.297	-1.26964	0.297536	-4.26716	1.97976e-05	0.0015222	Csf2rb	colony stimulating factor 2 receptor, beta, low-affinity (granulocyte-macrophage)
20419	203.929	1.28757	0.301959	4.26405	2.00756e-05	0.00153455	Shcbp1	Shc SH2-domain binding protein 1
227929	1600.05	1.04528	0.245582	4.25634	2.07801e-05	0.00157917	Cytip	cytohesin 1 interacting protein
74205	955.883	-0.989419	0.232593	-4.25386	2.10117e-05	0.00158754	Acsl3	acyl-CoA synthetase long-chain family member 3
98766	432.365	1.08391	0.255565	4.24123	2.22299e-05	0.00166595	Ubac1	ubiquitin associated domain containing 1
110651	457.466	1.50306	0.354454	4.24048	2.23044e-05	0.00166595	Rps6ka3	ribosomal protein S6 kinase polypeptide 3
27056	296.666	-0.987709	0.233337	-4.23297	2.30624e-05	0.00171278	Irf5	interferon regulatory factor 5
207521	17.0535	1.67982	0.396993	4.23137	2.32275e-05	0.00171529	Dtx4	deltex 4 homolog (Drosophila)
207596	61.7677	1.35251	0.319942	4.22736	2.36454e-05	0.00172875	Thsd4	thrombospondin, type I, domain containing 4
13136	911.08	0.939498	0.222257	4.22708	2.36742e-05	0.00172875	Cd55	CD55 antigen
107581	1816	0.939717	0.222738	4.21893	2.45461e-05	0.00178245	Col16a1	collagen, type XVI, alpha 1
52033	327.737	1.1758	0.280097	4.19785	2.69459e-05	0.00194322	Pbk	PDZ binding kinase
433791	717.2	1.20898	0.288063	4.19692	2.70573e-05	0.00194322	Gm13251	predicted gene 13251
12848	1690.11	1.0988	0.262329	4.18864	2.80637e-05	0.00200448	Cops2	COP9 (constitutive photomorphogenic) homolog, subunit 2 (Arabidopsis thaliana)
243574	88.0496	1.33753	0.320352	4.1752	2.97718e-05	0.00211493	Kbtbd8	kelch repeat and BTB (POZ) domain containing 8
52846	254.125	1.16281	0.278823	4.17045	3.04005e-05	0.00214792	Cnot11	CCR4-NOT transcription complex, subunit 11
51810	8017.45	1.14958	0.276222	4.16179	3.1576e-05	0.00221898	Hnrnpu	heterogeneous nuclear ribonucleoprotein U
380850	483.431	1.26608	0.304445	4.15865	3.20132e-05	0.00223767	Gm5141	predicted gene 5141
59310	170.351	-1.12387	0.270857	-4.14931	3.33486e-05	0.00231861	Myl10	myosin, light chain 10, regulatory
17972	169.466	-1.32085	0.318533	-4.14667	3.37353e-05	0.00233309	Ncf4	neutrophil cytosolic factor 4
94094	271.176	1.2184	0.294342	4.1394	3.48214e-05	0.00239553	Trim34a	tripartite motif-containing 34A
65112	28.3706	-1.60603	0.388215	-4.13695	3.51958e-05	0.00240861	Pmepa1	prostate transmembrane protein, androgen induced 1
226101	499.232	0.874824	0.211535	4.1356	3.54035e-05	0.0024102	Myof	myoferlin
319508	35.2491	1.6399	0.396725	4.13361	3.57117e-05	0.00241859	Syt15	synaptotagmin XV
194231	29.5114	1.59734	0.386565	4.13213	3.59416e-05	0.00242161	Cnksr1	connector enhancer of kinase suppressor of Ras 1
12575	254.971	1.23214	0.301528	4.08634	4.38241e-05	0.00293756	Cdkn1a	cyclin-dependent kinase inhibitor 1A (P21)
22710	632.811	1.1639	0.284926	4.0849	4.40954e-05	0.00294067	Zfp52	zinc finger protein 52
56726	4452.6	0.846888	0.207615	4.07914	4.52033e-05	0.00298747	Sh3bgrl	SH3-binding domain glutamic acid-rich protein like
100042480	130.159	1.22288	0.299809	4.07887	4.52543e-05	0.00298747	Nhsl2	NHS-like 2
13134	419.432	0.929797	0.228279	4.07307	4.63984e-05	0.00303941	Dach1	dachshund 1 (Drosophila)
105377	397.397	1.11978	0.27496	4.07253	4.65061e-05	0.00303941	Ankrd32	ankyrin repeat domain 32
214498	196.489	1.29003	0.316872	4.07115	4.67811e-05	0.00304217	Cdc73	cell division cycle 73, Paf1/RNA polymerase II complex component
69957	2261.01	-0.918881	0.226051	-4.06492	4.80479e-05	0.0031054	Cdc16	CDC16 cell division cycle 16
216345	567.268	0.945287	0.232597	4.06405	4.82286e-05	0.0031054	Zfc3h1	zinc finger, C3H1-type containing
625901	29.2205	1.57688	0.388326	4.06071	4.89229e-05	0.00313466	Gm6634	predicted gene 6634
16792	7604.66	-0.668008	0.164719	-4.05543	5.00422e-05	0.00319074	Laptm5	lysosomal-associated protein transmembrane 5
13386	48.3983	1.55817	0.385857	4.03821	5.38604e-05	0.00341752	Dlk1	delta-like 1 homolog (Drosophila)
70807	516.696	-1.16845	0.289435	-4.037	5.41396e-05	0.00341864	Arrdc2	arrestin domain containing 2
230752	507.412	-0.847937	0.210223	-4.0335	5.49518e-05	0.00345324	Eva1b	eva-1 homolog B (C. elegans)
16399	1510.12	1.00331	0.24927	4.02497	5.69828e-05	0.00356374	Itga2b	integrin alpha 2b
20375	1037.46	-0.749356	0.186233	-4.02375	5.72797e-05	0.00356525	Spi1	spleen focus forming virus (SFFV) proviral integration oncogene
14681	7.31666	1.56525	0.389124	4.0225	5.75842e-05	NA	Gnao1	guanine nucleotide binding protein, alpha O
12490	1630.45	-0.888869	0.220984	-4.02233	5.76263e-05	0.00356983	Cd34	CD34 antigen
230972	147.262	1.21936	0.304018	4.01083	6.05059e-05	0.0037198	Arhgef16	Rho guanine nucleotide exchange factor (GEF) 16
239853	251.437	1.35812	0.338649	4.0104	6.06165e-05	0.0037198	Gpr128	G protein-coupled receptor 128
19219	795.539	0.817838	0.204028	4.00845	6.11178e-05	0.00373304	Ptger4	prostaglandin E receptor 4 (subtype EP4)
100561	710.518	-0.886331	0.221189	-4.00713	6.14623e-05	0.00373662	Slc15a4	solute carrier family 15, member 4
66682	1262.28	-0.804488	0.201096	-4.00051	6.3206e-05	0.00382484	Trappc5	trafficking protein particle complex 5
13205	3274.46	0.98095	0.246217	3.98408	6.77419e-05	0.00408044	Ddx3x	DEAD/H (Asp-Glu-Ala-Asp/His) box polypeptide 3, X-linked
18761	1434.39	-0.806218	0.203196	-3.96769	7.25741e-05	0.00435145	Prkcq	protein kinase C, theta
73390	445.275	0.959946	0.242251	3.96261	7.41361e-05	0.00442481	Msl3l2	male-specific lethal 3-like 2 (Drosophila)
93732	30.5921	1.5495	0.391195	3.96094	7.46544e-05	0.00443549	Acox2	acyl-Coenzyme A oxidase 2, branched chain
72404	198.725	0.971306	0.245442	3.95738	7.57779e-05	0.00446381	Wdr44	WD repeat domain 44
13041	399.878	0.98681	0.249367	3.95726	7.58141e-05	0.00446381	Ctsw	cathepsin W
78771	1055.04	1.12249	0.283943	3.95324	7.7101e-05	0.00451922	Mctp1	multiple C2 domains, transmembrane 1
18582	400.369	-0.806471	0.20443	-3.94498	7.98078e-05	0.004657	Pde6d	phosphodiesterase 6D, cGMP-specific, rod, delta
103967	66.0447	1.4783	0.375045	3.94165	8.0923e-05	0.00470109	Dnm3	dynamin 3
269951	3523.07	-0.679829	0.172683	-3.93687	8.25525e-05	0.00477453	Idh2	isocitrate dehydrogenase 2 (NADP+), mitochondrial
66246	780.202	-0.70134	0.17854	-3.92821	8.55813e-05	0.0049279	Osgep	O-sialoglycoprotein endopeptidase
17059	222.48	1.37456	0.35013	3.92586	8.64192e-05	0.00495432	Klrb1c	killer cell lectin-like receptor subfamily B member 1C
208518	372.328	-0.887396	0.226179	-3.92342	8.72995e-05	0.00498293	Cep78	centrosomal protein 78
16210	788.948	0.942929	0.240478	3.92105	8.81625e-05	0.00501031	Impact	impact, RWD domain protein
58202	2304.34	-0.669462	0.17088	-3.91772	8.93889e-05	0.00505802	Nelfb	negative elongation factor complex member B
26406	468.316	-0.78912	0.201543	-3.91539	9.02566e-05	0.00508477	Map3k3	mitogen-activated protein kinase kinase kinase 3
320557	111.317	1.504	0.384225	3.91437	9.06397e-05	0.00508477	Fam169a	family with sequence similarity 169, member A
66222	326.442	1.01942	0.260503	3.91326	9.10588e-05	0.00508645	Serpinb1a	serine (or cysteine) peptidase inhibitor, clade B, member 1a
22113	170.891	-1.01882	0.26115	-3.90129	9.56812e-05	0.00532191	Phlda2	pleckstrin homology-like domain, family A, member 2
17063	3700.27	1.01931	0.262027	3.89009	0.000100205	0.00554992	Muc13	mucin 13, epithelial transmembrane
14723	59.4611	1.29291	0.333316	3.87894	0.000104913	0.00578615	Gp1ba	glycoprotein 1b, alpha polypeptide
67087	318.554	-1.19552	0.308714	-3.87259	0.000107684	0.005914	Ctnnbip1	catenin beta interacting protein 1
13819	96.0343	1.41573	0.365866	3.86952	0.000109049	0.00596393	Epas1	endothelial PAS domain protein 1
208618	33.8785	1.45383	0.376078	3.86575	0.000110747	0.00603155	Etl4	enhancer trap locus 4
26362	261.398	-0.917075	0.237376	-3.86339	0.000111825	0.00606502	Axl	AXL receptor tyrosine kinase
67448	1078.32	-0.716931	0.185878	-3.85699	0.000114792	0.00620021	Plxdc2	plexin domain containing 2
16449	33.8993	1.50135	0.389469	3.85488	0.000115788	0.00622825	Jag1	jagged 1
433801	1133.97	1.16174	0.301606	3.85185	0.000117229	0.00627992	Gm13212	predicted gene 13212
13057	903.23	-0.817452	0.212624	-3.84459	0.000120752	0.00644223	Cyba	cytochrome b-245, alpha polypeptide
12075	38.454	-1.51459	0.394443	-3.83982	0.000123125	0.00652446	Bfsp1	beaded filament structural protein 1, in lens-CP94
19073	15843.1	0.956946	0.249247	3.83935	0.000123362	0.00652446	Srgn	serglycin
69754	721.406	-0.685282	0.178529	-3.8385	0.000123791	0.00652446	Fbxo7	F-box protein 7
75991	449.114	1.12077	0.292396	3.83306	0.000126559	0.00664361	Slain2	SLAIN motif family, member 2
19152	2963.32	0.684381	0.178644	3.83097	0.000127638	0.00667341	Prtn3	proteinase 3
13654	24.2646	1.51624	0.396071	3.8282	0.000129082	0.00670066	Egr2	early growth response 2
110033	237.564	0.947672	0.247563	3.82801	0.000129184	0.00670066	Kif22	kinesin family member 22
15388	929.141	0.987937	0.258602	3.8203	0.000133288	0.00688621	Hnrnpl	heterogeneous nuclear ribonucleoprotein L
105522	460.787	1.06567	0.279561	3.81193	0.000137888	0.00709283	Ankrd28	ankyrin repeat domain 28
20393	271.585	1.40875	0.369648	3.81106	0.000138373	0.00709283	Sgk1	serum/glucocorticoid regulated kinase 1
17279	118.052	1.17592	0.308769	3.80841	0.000139865	0.0071413	Melk	maternal embryonic leucine zipper kinase
73233	774.403	1.0053	0.264359	3.80278	0.000143079	0.00727696	Zfp942	zinc finger protein 942
13830	405.519	0.988957	0.260546	3.79571	0.000147223	0.00745872	Stom	stomatin
14910	405.483	1.04145	0.274796	3.78992	0.000150694	0.00760513	Gt(ROSA)26Sor	gene trap ROSA 26, Philippe Soriano
13560	731.638	-0.861139	0.227441	-3.7862	0.000152967	0.0076614	E4f1	E4F transcription factor 1
319772	56.0584	-1.18412	0.312747	-3.78618	0.000152982	0.0076614	C130050O18Rik	RIKEN cDNA C130050O18 gene
60322	107.11	-1.19693	0.31693	-3.77664	0.000158958	0.0079303	Chst7	carbohydrate (N-acetylglucosamino) sulfotransferase 7
106369	343.756	-1.0656	0.283203	-3.76268	0.000168106	0.00835478	Ypel1	yippee-like 1 (Drosophila)
71914	346.468	-0.962514	0.255919	-3.76101	0.000169231	0.00837884	Antxr2	anthrax toxin receptor 2
20312	266.139	-1.07123	0.284938	-3.75953	0.000170236	0.00838607	Cx3cl1	chemokine (C-X3-C motif) ligand 1
21803	170.274	1.05017	0.279383	3.7589	0.00017066	0.00838607	Tgfb1	transforming growth factor, beta 1
22041	292.175	-0.708263	0.188508	-3.75721	0.000171818	0.00841136	Trf	transferrin
18030	160.711	-1.3556	0.361175	-3.75331	0.000174512	0.00851137	Nfil3	nuclear factor, interleukin 3, regulated
620078	70.3826	1.1282	0.300726	3.75158	0.000175721	0.00852247	C130026I21Rik	RIKEN cDNA C130026I21 gene
17691	723.092	1.29905	0.346311	3.75112	0.000176044	0.00852247	Sik1	salt inducible kinase 1
224860	275.398	-0.767798	0.204742	-3.75008	0.000176776	0.00852634	Plcl2	phospholipase C-like 2
100504069	18.575	1.47485	0.393459	3.74842	0.00017795	0.00855143	Gm15915	predicted gene 15915
229211	857.863	-0.991418	0.264641	-3.74627	0.000179481	0.00859341	Acad9	acyl-Coenzyme A dehydrogenase family, member 9
107250	367.431	-0.76416	0.204047	-3.74503	0.000180373	0.0086046	Kazald1	Kazal-type serine peptidase inhibitor domain 1
16480	567.576	-0.813946	0.217406	-3.7439	0.000181189	0.00861207	Jup	junction plakoglobin
218397	646.642	0.956647	0.255608	3.74263	0.000182105	0.00862426	Rasa1	RAS p21 protein activator 1
381356	441.21	-0.713028	0.19067	-3.7396	0.000184316	0.00867849	Cacfd1	calcium channel flower domain containing 1
18602	1098.49	-1.07744	0.288157	-3.73907	0.000184701	0.00867849	Padi4	peptidyl arginine deiminase, type IV
108927	265.664	1.39396	0.372883	3.73834	0.000185242	0.00867849	Lhfp	lipoma HMGIC fusion partner
67487	165.511	0.993954	0.266141	3.73469	0.000187947	0.00877379	Dhx40	DEAH (Asp-Glu-Ala-His) box polypeptide 40
11647	31.5213	1.41291	0.378963	3.72836	0.000192728	0.00896494	Alpl	alkaline phosphatase, liver/bone/kidney
20454	188.461	-1.18493	0.318216	-3.72367	0.000196344	0.00910077	St3gal5	ST3 beta-galactoside alpha-2,3-sialyltransferase 5
277414	1761.56	-0.83189	0.22355	-3.72128	0.000198219	0.00915519	Trp53i11	transformation related protein 53 inducible protein 11
22351	352.406	1.43932	0.387685	3.7126	0.000205142	0.00944158	Vill	villin-like
26912	346.458	-0.817333	0.220577	-3.70544	0.000211027	0.00967834	Gcat	glycine C-acetyltransferase (2-amino-3-ketobutyrate-coenzyme A ligase)
78787	410.646	0.9552	0.257938	3.70322	0.000212881	0.00972924	Usp54	ubiquitin specific peptidase 54
13007	883.33	0.765635	0.206903	3.70046	0.000215213	0.00980157	Csrp1	cysteine and glycine-rich protein 1
211922	1633.14	1.11096	0.300316	3.69931	0.000216187	0.00981172	Dennd6a	DENN/MADD domain containing 6A
74782	27.9348	1.43666	0.388612	3.69691	0.000218239	0.00987058	Glt8d2	glycosyltransferase 8 domain containing 2
100526469	77.9664	1.13504	0.307203	3.69477	0.000220085	0.00991978	Mir3064	microRNA 3064
52187	33.1531	-1.45373	0.393696	-3.69251	0.000222053	0.00996683	Rragd	Ras-related GTP binding D
622404	593.793	-0.746503	0.202286	-3.69033	0.000223961	0.00996683	Ccdc107	coiled-coil domain containing 107
71960	49.8895	1.4347	0.388792	3.69015	0.000224119	0.00996683	Myh14	myosin, heavy polypeptide 14
19698	266.53	-1.1709	0.317322	-3.68993	0.000224312	0.00996683	Relb	avian reticuloendotheliosis viral (v-rel) oncogene related B
66757	160.2	-1.15641	0.313456	-3.68922	0.000224942	0.00996683	Adat2	adenosine deaminase, tRNA-specific 2
246229	387.697	0.876514	0.237742	3.68683	0.000227064	0.0100269	Bivm	basic, immunoglobulin-like variable motif containing
100302529	37.1766	1.4183	0.386011	3.67424	0.000238558	0.010478	Snord72	small nucleolar RNA, C/D box 72
73469	637.872	0.649655	0.17683	3.67389	0.000238883	0.010478	Rnf38	ring finger protein 38
13177	936.083	-0.772198	0.210327	-3.67142	0.000241209	0.0105193	Eci1	enoyl-Coenzyme A delta isomerase 1
11630	124.745	-1.24525	0.339255	-3.67054	0.000242037	0.0105193	Aim1	absent in melanoma 1
11877	184.979	-1.09947	0.299555	-3.67033	0.00024224	0.0105193	Arvcf	armadillo repeat gene deleted in velo-cardio-facial syndrome
18584	349.45	1.25621	0.342742	3.66519	0.000247152	0.0106971	Pde8a	phosphodiesterase 8A
76044	387.508	0.87235	0.238331	3.66024	0.000251978	0.01087	Ncapg2	non-SMC condensin II complex, subunit G2
70451	365.101	-0.934003	0.255345	-3.65781	0.000254381	0.0109313	Dhrs13	dehydrogenase/reductase (SDR family) member 13
407788	17.3387	1.41568	0.387104	3.65711	0.000255072	0.0109313	BC051142	cDNA sequence BC051142
13846	402	-1.19398	0.326891	-3.65253	0.000259668	0.0110919	Ephb4	Eph receptor B4
211499	668.093	1.12053	0.306854	3.65166	0.000260547	0.0110932	Tmem87a	transmembrane protein 87A
13017	292.115	0.827404	0.226743	3.64908	0.000263181	0.011169	Ctbp2	C-terminal binding protein 2
100216532	44.11	1.20942	0.331767	3.64539	0.000266988	0.0112938	Snord2	small nucleolar RNA, C/D box 2
242466	24.4209	1.34049	0.367857	3.64404	0.000268389	0.0113165	Zfp462	zinc finger protein 462
67247	2195.53	-0.822637	0.225968	-3.6405	0.000272114	0.0114284	Marc2	mitochondrial amidoxime reducing component 2
14043	3058.53	-0.843192	0.231655	-3.63985	0.000272792	0.0114284	Ext2	exostoses (multiple) 2
18205	5.81993	1.37673	0.378268	3.63955	0.000273111	NA	Ntf3	neurotrophin 3
71846	435.342	-0.802013	0.220493	-3.63736	0.000275448	0.0115028	Syce2	synaptonemal complex central element protein 2
56031	905.957	-0.730268	0.200901	-3.63496	0.00027802	0.0115725	Ppie	peptidylprolyl isomerase E (cyclophilin E)
83997	554.601	0.859353	0.236465	3.63416	0.000278887	0.0115725	Slmap	sarcolemma associated protein
12009	554.453	-1.02368	0.282121	-3.62852	0.000285049	0.0117907	Cep131	centrosomal protein 131
67557	54.5641	-1.23991	0.341915	-3.62637	0.000287436	0.011852	Larp6	La ribonucleoprotein domain family, member 6
106840	609.618	-0.796634	0.219863	-3.62333	0.000290837	0.0119545	Unc119b	unc-119 homolog B (C. elegans)
17119	588.331	-0.851489	0.235147	-3.62109	0.000293364	0.0120098	Mxd1	MAX dimerization protein 1
26462	754.783	-0.661789	0.182789	-3.62051	0.000294019	0.0120098	Txnrd2	thioredoxin reductase 2
240641	349.666	1.03208	0.285829	3.61084	0.000305212	0.0124281	Kif20b	kinesin family member 20B
18414	47.684	1.43196	0.39673	3.6094	0.00030691	0.0124584	Osmr	oncostatin M receptor
67862	693.862	-0.662888	0.183752	-3.60751	0.000309154	0.0125092	2310033P09Rik	RIKEN cDNA 2310033P09 gene
72615	698.867	-0.693245	0.192209	-3.60673	0.000310075	0.0125092	Anks3	ankyrin repeat and sterile alpha motif domain containing 3
21809	77.1107	1.13076	0.313896	3.60234	0.000315365	0.0126835	Tgfb3	transforming growth factor, beta 3
14073	265.783	-1.18368	0.329152	-3.59614	0.000322977	0.0129187	Faah	fatty acid amide hydrolase
73254	238.501	1.12392	0.312556	3.5959	0.000323268	0.0129187	Ccdc18	coiled-coil domain containing 18
619289	77.7293	-1.20333	0.334708	-3.59517	0.000324179	0.0129187	Rfx8	regulatory factor X 8
20471	9.49398	-1.40033	0.389844	-3.59202	0.000328129	NA	Six1	sine oculis-related homeobox 1
227288	31.425	1.42215	0.396631	3.58557	0.000336339	0.0133531	Cxcr1	chemokine (C-X-C motif) receptor 1
233406	277.355	0.86727	0.241919	3.58497	0.000337123	0.0133531	Prc1	protein regulator of cytokinesis 1
19274	68.1203	1.42172	0.396678	3.58406	0.000338299	0.0133549	Ptprm	protein tyrosine phosphatase, receptor type, M
52118	127.191	0.972889	0.271502	3.58335	0.00033921	0.0133549	Pvr	poliovirus receptor
14933	235.934	1.01701	0.283888	3.58244	0.000340398	0.0133614	Gyk	glycerol kinase
54120	22.8755	1.41035	0.393838	3.58103	0.000342242	0.0133935	Gipc2	GIPC PDZ domain containing family, member 2
13417	107.709	1.13277	0.317033	3.57303	0.000352878	0.0137686	Dnah8	dynein, axonemal, heavy chain 8
16403	942.362	0.777987	0.217866	3.57095	0.00035569	0.013837	Itga6	integrin alpha 6
243780	360.085	0.801485	0.224888	3.56393	0.000365338	0.0141701	E330009J07Rik	RIKEN cDNA E330009J07 gene
13169	2435.5	-0.549578	0.154295	-3.56186	0.000368238	0.0142404	Dbnl	drebrin-like
58245	640.306	-0.972835	0.273382	-3.55852	0.000372955	0.0143761	Gpr180	G protein-coupled receptor 180
15361	1815.44	-0.686073	0.19285	-3.55754	0.000374342	0.0143761	Hmga1	high mobility group AT-hook 1
237911	100.866	1.33353	0.374899	3.55705	0.000375049	0.0143761	Brip1	BRCA1 interacting protein C-terminal helicase 1
140489	6.42465	1.35627	0.381428	3.55578	0.000376862	NA	Bhlhe23	basic helix-loop-helix family, member e23
67397	1469.37	-0.604023	0.170502	-3.54262	0.000396176	0.0151416	Erp29	endoplasmic reticulum protein 29
73167	66.392	-1.17178	0.331012	-3.53999	0.000400142	0.0152485	Arhgap8	Rho GTPase activating protein 8
227541	135.755	-1.00322	0.283461	-3.53919	0.000401362	0.0152506	Camk1d	calcium/calmodulin-dependent protein kinase ID
218294	119.597	0.805999	0.227884	3.53688	0.000404891	0.0153401	Cdc14b	CDC14 cell division cycle 14B
68151	3613.57	-0.609173	0.172437	-3.53274	0.000411281	0.0155371	Wls	wntless homolog (Drosophila)
94219	175.882	-1.00291	0.284174	-3.52922	0.000416779	0.0156995	Cnnm2	cyclin M2
54394	2943.28	-0.613067	0.173792	-3.52758	0.000419371	0.0157517	Crlf3	cytokine receptor-like factor 3
269181	179.433	1.01882	0.28895	3.52596	0.000421957	0.0158034	Mgat4a	mannoside acetylglucosaminyltransferase 4, isoenzyme A
72043	47.2551	1.35391	0.384605	3.52027	0.000431106	0.0161	Sulf2	sulfatase 2
217410	179.765	1.20784	0.343481	3.51647	0.000437328	0.0162858	Trib2	tribbles homolog 2 (Drosophila)
77040	623.176	-0.875302	0.249072	-3.51425	0.000440989	0.0163393	Atg16l1	autophagy related 16-like 1 (S. cerevisiae)
108100	358.962	-0.66527	0.189315	-3.51409	0.000441266	0.0163393	Baiap2	brain-specific angiogenesis inhibitor 1-associated protein 2
18753	1724.05	-0.672856	0.191568	-3.51236	0.000444142	0.0163994	Prkcd	protein kinase C, delta
11304	270.312	1.23509	0.351839	3.51038	0.00044747	0.0164515	Abca4	ATP-binding cassette, sub-family A (ABC1), member 4
68423	478.591	-0.706522	0.201291	-3.50996	0.000448178	0.0164515	Ankrd13d	ankyrin repeat domain 13 family, member D
242248	60.4395	-1.35237	0.385446	-3.50858	0.000450506	0.0164515	Bank1	B cell scaffold protein with ankyrin repeats 1
22042	352.151	1.13098	0.322351	3.50853	0.000450589	0.0164515	Tfrc	transferrin receptor
20384	3618.17	0.756831	0.215808	3.50697	0.000453242	0.0165023	Srsf5	serine/arginine-rich splicing factor 5
103742	672.912	-0.666799	0.190269	-3.5045	0.000457472	0.01661	Mien1	migration and invasion enhancer 1
14061	24.1098	1.38676	0.395845	3.50328	0.000459566	0.0166222	F2	coagulation factor II
20715	5052.93	-0.879006	0.250942	-3.50283	0.000460349	0.0166222	Serpina3g	serine (or cysteine) peptidase inhibitor, clade A, member 3G
19317	358.179	0.853815	0.243859	3.50126	0.000463057	0.0166739	Qk	quaking
69769	82.2124	-1.03379	0.295649	-3.49667	0.000471111	0.0169173	Tnfaip8l2	tumor necrosis factor, alpha-induced protein 8-like 2
11423	121.853	0.92911	0.265873	3.49457	0.000474831	0.0170042	Ache	acetylcholinesterase
12986	556.337	0.802395	0.229843	3.49106	0.000481105	0.0171457	Csf3r	colony stimulating factor 3 receptor (granulocyte)
83602	373.254	0.596453	0.17086	3.49089	0.000481407	0.0171457	Gtf2a1	general transcription factor II A, 1
396184	40.4344	1.38227	0.396281	3.48811	0.000486443	0.017278	Flrt1	fibronectin leucine rich transmembrane protein 1
76967	554.393	0.724602	0.208108	3.48185	0.00049797	0.017608	2700049A03Rik	RIKEN cDNA 2700049A03 gene
77252	129.615	-0.918426	0.263794	-3.4816	0.000498428	0.017608	9430038I01Rik	RIKEN cDNA 9430038I01 gene
19877	1379.63	0.817193	0.234886	3.47911	0.000503089	0.0177223	Rock1	Rho-associated coiled-coil containing protein kinase 1
17183	469.371	1.38017	0.39678	3.47842	0.000504375	0.0177223	Matn4	matrilin 4
70005	675.171	1.04556	0.300999	3.47363	0.000513477	0.0179937	Znf41-ps	ZNF41, pseudogene
19367	241.991	0.766237	0.220734	3.47132	0.000517902	0.0181003	Rad9a	RAD9 homolog A
15939	1401.87	1.21064	0.348955	3.46933	0.000521767	0.0181867	Ier5	immediate early response 5
71059	16.9044	1.33968	0.386315	3.46785	0.000524644	0.0182039	Hexim2	hexamethylene bis-acetamide inducible 2
103551	146.646	1.29934	0.374703	3.46764	0.000525046	0.0182039	E130012A19Rik	RIKEN cDNA E130012A19 gene
319164	1032.29	0.869176	0.250799	3.46562	0.000529003	0.0182926	Hist1h2ac	histone cluster 1, H2ac
16162	67.9325	-1.22739	0.354604	-3.4613	0.000537567	0.0185397	Il12rb2	interleukin 12 receptor, beta 2
226527	715.749	-0.690019	0.199657	-3.45602	0.000548207	0.0188569	BC026585	cDNA sequence BC026585
12287	50.2901	1.32523	0.383671	3.45408	0.000552168	0.018876	Cacna1b	calcium channel, voltage-dependent, N type, alpha 1B subunit
14645	951.635	0.823265	0.238382	3.45356	0.000553238	0.018876	Glul	glutamate-ammonia ligase (glutamine synthetase)
15900	121.574	-1.03754	0.300495	-3.45278	0.000554834	0.018876	Irf8	interferon regulatory factor 8
72584	1065.19	0.861995	0.249677	3.45243	0.000555553	0.018876	Cul4b	cullin 4B
319636	156.406	0.895247	0.259325	3.45223	0.000555982	0.018876	Fsd1l	fibronectin type III and SPRY domain containing 1-like
68024	415.23	1.05694	0.306347	3.45013	0.000560307	0.0189735	Hist1h2bc	histone cluster 1, H2bc
58244	1138.78	-0.728727	0.211333	-3.44825	0.000564233	0.0190418	Stx6	syntaxin 6
57354	384.978	0.699415	0.20286	3.44777	0.000565238	0.0190418	Cramp1l	Crm, cramped-like (Drosophila)
78925	202.44	1.11534	0.32363	3.44635	0.000568217	0.0190689	Srd5a1	steroid 5 alpha-reductase 1
14228	5499.18	-0.79832	0.231666	-3.446	0.000568961	0.0190689	Fkbp4	FK506 binding protein 4
74016	177.51	-0.959215	0.278526	-3.44389	0.000573399	0.0191685	Phf19	PHD finger protein 19
20725	120.886	1.12535	0.32696	3.44185	0.000577751	0.0192647	Serpinb8	serine (or cysteine) peptidase inhibitor, clade B, member 8
215449	3484.05	0.874246	0.254125	3.44022	0.000581233	0.0193316	Rap1b	RAS related protein 1b
626316	298.937	1.11948	0.325696	3.4372	0.000587753	0.0194988	Gm13051	predicted gene 13051
433520	49.9679	1.27825	0.37211	3.43515	0.000592226	0.0195574	Gm14403	predicted gene 14403
74754	180.241	-1.01031	0.29417	-3.43444	0.000593781	0.0195574	Dhcr24	24-dehydrocholesterol reductase
80859	1453.26	1.05407	0.306923	3.43434	0.000594007	0.0195574	Nfkbiz	nuclear factor of kappa light polypeptide gene enhancer in B cells inhibitor, zeta
76131	97.852	1.1385	0.331704	3.43227	0.000598555	0.0196576	Depdc1a	DEP domain containing 1a
433813	296.269	-0.7668	0.223641	-3.42872	0.000606444	0.0198667	Pusl1	pseudouridylate synthase-like 1
53902	577.519	-0.833154	0.243091	-3.42733	0.000609549	0.0198728	Rcan3	regulator of calcineurin 3
20874	435.533	0.833157	0.243096	3.42728	0.00060967	0.0198728	Slk	STE20-like kinase
102566	328.715	-0.911022	0.265908	-3.42607	0.000612379	0.0199115	Ano10	anoctamin 10
18986	371.715	0.751347	0.21943	3.42409	0.000616868	0.0200077	Pou2f1	POU domain, class 2, transcription factor 1
23999	1052.66	-0.660888	0.193094	-3.42263	0.000620185	0.02002	Twf2	twinfilin, actin-binding protein, homolog 2 (Drosophila)
11816	3195.78	0.984559	0.287688	3.42232	0.000620901	0.02002	Apoe	apolipoprotein E
54409	177.673	1.06369	0.310849	3.4219	0.000621845	0.02002	Ramp2	receptor (calcitonin) activity modifying protein 2
11826	237.81	1.03219	0.301719	3.42102	0.00062387	0.0200359	Aqp1	aquaporin 1
14814	39.8792	1.31899	0.386234	3.415	0.000637816	0.0204336	Grin2d	glutamate receptor, ionotropic, NMDA2D (epsilon 4)
381629	810.115	-0.567472	0.166239	-3.41359	0.000641135	0.0204702	Atraid	all-trans retinoic acid induced differentiation factor
22228	5969.45	-0.52923	0.155055	-3.41318	0.000642093	0.0204702	Ucp2	uncoupling protein 2 (mitochondrial, proton carrier)
236266	131.985	1.07623	0.315592	3.41019	0.00064917	0.0206455	Alms1	Alstrom syndrome 1
67863	3115.68	-0.610201	0.179024	-3.40848	0.00065326	0.0207252	Slc25a11	solute carrier family 25 (mitochondrial carrier oxoglutarate carrier), member 11
13143	32.4296	-1.29531	0.38018	-3.40711	0.000656546	0.020779	Dapk2	death-associated protein kinase 2
20662	225.944	0.97398	0.286165	3.40356	0.000665127	0.0209997	Sos1	son of sevenless homolog 1 (Drosophila)
30940	1428.95	0.898597	0.264373	3.39897	0.000676408	0.0213044	Usp25	ubiquitin specific peptidase 25
269233	597.276	-0.818084	0.241165	-3.39221	0.000693313	0.0217844	Fam171a1	family with sequence similarity 171, member A1
15384	4151.6	1.07866	0.318233	3.38952	0.000700155	0.0219466	Hnrnpab	heterogeneous nuclear ribonucleoprotein A/B
80888	91.1624	1.15693	0.341523	3.38754	0.000705214	0.0220523	Hspb8	heat shock protein 8
30838	83.438	-0.94499	0.279366	-3.38262	0.000717979	0.0223979	Fbxw4	F-box and WD-40 domain protein 4
72049	174.456	-0.938168	0.277757	-3.37766	0.000731041	0.0227511	Tnfrsf13c	tumor necrosis factor receptor superfamily, member 13c
12740	44.8161	-1.1981	0.354828	-3.37656	0.00073398	0.0227758	Cldn4	claudin 4
22004	126.436	-1.00893	0.298851	-3.37603	0.000735391	0.0227758	Tpm2	tropomyosin 2, beta
72415	156.09	1.11898	0.331531	3.37519	0.000737649	0.0227758	Sgol1	shugoshin-like 1 (S. pombe)
100190996	47.0923	1.25203	0.371	3.37476	0.000738807	0.0227758	Gm14436	predicted gene 14436
27218	824.778	0.86602	0.256816	3.37215	0.00074585	0.0229134	Slamf1	signaling lymphocytic activation molecule family member 1
59126	703.008	-0.986497	0.292572	-3.3718	0.000746775	0.0229134	Nek6	NIMA (never in mitosis gene a)-related expressed kinase 6
27045	302.685	-0.728427	0.216129	-3.37033	0.000750774	0.0229821	Nit1	nitrilase 1
71735	1060.4	-0.642306	0.190685	-3.36841	0.000756025	0.0230888	Lrwd1	leucine-rich repeats and WD repeat domain containing 1
98711	526.017	1.01629	0.30182	3.36722	0.000759295	0.0231192	Rdh10	retinol dehydrogenase 10 (all-trans)
59015	646.177	0.772474	0.229441	3.36676	0.000760557	0.0231192	Nup160	nucleoporin 160
53612	772.981	-0.580475	0.1725	-3.36507	0.000765248	0.0232078	Vti1b	vesicle transport through interaction with t-SNAREs 1B
72139	228.283	0.85424	0.254032	3.36272	0.000771775	0.0233516	2610044O15Rik8	RIKEN cDNA 2610044O15 gene
68662	5.26769	1.2489	0.371421	3.3625	0.000772388	NA	Scgb3a1	secretoglobin, family 3A, member 1
384009	437.477	-0.759362	0.225896	-3.36156	0.000775049	0.0233964	Glipr2	GLI pathogenesis-related 2
68066	2594.79	-0.686211	0.204279	-3.35919	0.000781702	0.0235237	Slc25a39	solute carrier family 25, member 39
319955	399.352	0.692376	0.206177	3.35817	0.000784607	0.0235237	Ercc6	excision repair cross-complementing rodent repair deficiency, complementation group 6
69259	650.574	-0.867941	0.258503	-3.35756	0.000786339	0.0235237	Kctd5	potassium channel tetramerisation domain containing 5
72826	474.194	0.864534	0.257527	3.35706	0.000787765	0.0235237	Fam76b	family with sequence similarity 76, member B
12928	1817.22	0.716171	0.213344	3.35688	0.000788264	0.0235237	Crk	v-crk sarcoma virus CT10 oncogene homolog (avian)
72421	243.342	0.979108	0.291841	3.35494	0.000793823	0.0235942	Ttc30b	tetratricopeptide repeat domain 30B
268783	920.664	-0.759615	0.226427	-3.3548	0.000794235	0.0235942	Mtmr12	myotubularin related protein 12
74149	210.946	0.999028	0.298256	3.34956	0.000809387	0.0239898	Zfp946	zinc finger protein 946
11684	61.7407	1.05051	0.313774	3.34798	0.000814029	0.0240728	Alox12	arachidonate 12-lipoxygenase
72267	19.9431	1.29542	0.38746	3.34337	0.000827676	0.0244211	Lrrc8e	leucine rich repeat containing 8 family, member E
20408	35.1578	-1.22081	0.365511	-3.34001	0.00083775	0.0246627	Sh3gl3	SH3-domain GRB2-like 3
19047	620.599	0.848473	0.254487	3.33405	0.000855916	0.0251409	Ppp1cc	protein phosphatase 1, catalytic subunit, gamma isoform
20856	18.9876	1.31408	0.394219	3.33337	0.000858018	0.0251461	Stc2	stanniocalcin 2
242707	16.4127	-1.32156	0.396608	-3.33216	0.000861748	0.0251989	Lactbl1	lactamase, beta-like 1
100502987	105.583	1.05449	0.316529	3.33142	0.000864048	0.0252098	Gm17066	predicted gene 17066
22427	416.467	0.64228	0.192974	3.32832	0.000873708	0.0254348	Wrn	Werner syndrome homolog (human)
72026	347.501	-0.810253	0.243578	-3.32645	0.000879585	0.025549	Trmu	tRNA 5-methylaminomethyl-2-thiouridylate methyltransferase
18176	1077	0.669141	0.201356	3.32317	0.000890007	0.0257944	Nras	neuroblastoma ras oncogene
269529	309.165	-1.00196	0.301583	-3.32235	0.00089264	0.0258135	Fbxo10	F-box protein 10
17132	33.1956	1.27893	0.386096	3.31246	0.000924782	0.0266839	Maf	avian musculoaponeurotic fibrosarcoma (v-maf) AS42 oncogene homolog
19043	291.791	0.786091	0.237657	3.30766	0.000940776	0.0270856	Ppm1b	protein phosphatase 1B, magnesium dependent, beta isoform
97130	176.435	-0.699327	0.211529	-3.30605	0.000946213	0.0271379	C77080	expressed sequence C77080
21917	2637.57	0.961049	0.290708	3.30589	0.000946745	0.0271379	Tmpo	thymopoietin
226856	225.39	0.739518	0.22382	3.30407	0.00095293	0.0272555	Lpgat1	lysophosphatidylglycerol acyltransferase 1
55927	819.092	-0.59877	0.181313	-3.30241	0.000958592	0.0272959	Hes6	hairy and enhancer of split 6
67905	796.566	-1.03659	0.313926	-3.30201	0.000959963	0.0272959	Ppm1m	protein phosphatase 1M
57440	819.005	0.801518	0.242751	3.30182	0.000960609	0.0272959	Ehd3	EH-domain containing 3
333639	30.6253	1.30893	0.396993	3.29712	0.00097682	0.0276964	Mamld1	mastermind-like domain containing 1
56318	73.3087	1.12203	0.341527	3.28533	0.00101864	0.0287817	Acpp	acid phosphatase, prostate
68861	244.145	1.09981	0.334788	3.28509	0.0010195	0.0287817	1190002N15Rik	RIKEN cDNA 1190002N15 gene
16956	169.243	1.18533	0.36095	3.28392	0.00102373	0.0288388	Lpl	lipoprotein lipase
14598	28.9864	1.24861	0.380382	3.28252	0.00102885	0.0288794	Ggt1	gamma-glutamyltransferase 1
320438	98.3472	0.902254	0.274883	3.28231	0.00102959	0.0288794	Alg6	asparagine-linked glycosylation 6 (alpha-1,3,-glucosyltransferase)
72416	1035.5	-0.909081	0.277047	-3.28132	0.00103322	0.028919	Lrpprc	leucine-rich PPR-motif containing
231871	759.603	-0.746672	0.2276	-3.28063	0.00103576	0.0289283	Daglb	diacylglycerol lipase, beta
21336	28.4874	1.28332	0.391573	3.27734	0.0010479	0.0292048	Tacr1	tachykinin receptor 1
214150	209.111	0.840297	0.256602	3.27471	0.00105769	0.0293844	Ago3	argonaute RISC catalytic subunit 3
74467	484.522	0.813012	0.248328	3.27395	0.00106057	0.0293844	Pus10	pseudouridylate synthase 10
72482	1631.11	-0.757541	0.231395	-3.27381	0.00106109	0.0293844	Acbd6	acyl-Coenzyme A binding domain containing 6
380694	71.3082	1.01982	0.311629	3.27255	0.00106583	0.0294003	Ccnjl	cyclin J-like
68695	364.462	-0.902542	0.275799	-3.27246	0.00106616	0.0294003	Hddc3	HD domain containing 3
74362	21.0804	1.2881	0.39433	3.26655	0.00108867	0.0299578	Spag17	sperm associated antigen 17
435145	546.975	-1.04757	0.320778	-3.26571	0.00109192	0.0299842	Shisa8	shisa family member 8
20377	287.71	1.11673	0.342036	3.26496	0.00109481	0.0300006	Sfrp1	secreted frizzled-related protein 1
56742	103.712	1.00661	0.308548	3.26243	0.00110462	0.0302062	Psrc1	proline/serine-rich coiled-coil 1
26358	88.7111	1.13183	0.347222	3.25969	0.00111535	0.0304357	Aldh1a7	aldehyde dehydrogenase family 1, subfamily A7
54153	386.823	-0.734052	0.225251	-3.25882	0.00111876	0.0304653	Rasa4	RAS p21 protein activator 4
225131	1426.38	0.832331	0.25551	3.25753	0.00112388	0.030541	Wac	WW domain containing adaptor with coiled-coil
76566	69.2434	-0.932639	0.286611	-3.25402	0.00113783	0.0308402	Fam101b	family with sequence similarity 101, member B
16189	49.1414	-1.22196	0.375573	-3.25358	0.00113961	0.0308402	Il4	interleukin 4
12236	377.947	0.714159	0.219644	3.25144	0.00114824	0.0310095	Bub1b	budding uninhibited by benzimidazoles 1 homolog, beta (S. cerevisiae)
19192	1144.2	0.719914	0.221658	3.24786	0.00116277	0.0313371	Psme3	proteaseome (prosome, macropain) activator subunit 3 (PA28 gamma, Ki)
217653	308.474	0.88574	0.272978	3.24473	0.0011756	0.0316179	Mis18bp1	MIS18 binding protein 1
57247	329.236	-0.81048	0.249863	-3.2437	0.00117987	0.0316567	Zfp276	zinc finger protein (C2H2 type) 276
57435	6.76915	1.2073	0.372197	3.2437	0.00117988	NA	Plin4	perilipin 4
16571	89.9492	1.02501	0.316048	3.24321	0.00118189	0.0316567	Kif4	kinesin family member 4
100503816	8.10466	1.27438	0.393134	3.2416	0.00118861	NA	Gm16548	predicted gene 16548
226652	731.306	-0.739647	0.228186	-3.24142	0.00118937	0.031792	Arhgap30	Rho GTPase activating protein 30
66866	533.404	-0.77395	0.238891	-3.23976	0.00119632	0.0319124	Nhlrc2	NHL repeat containing 2
114143	993.329	-0.656529	0.202698	-3.23896	0.00119968	0.0319369	Atp6v0b	ATPase, H+ transporting, lysosomal V0 subunit B
74772	6037.39	-0.948449	0.292963	-3.23744	0.00120607	0.0320418	Atp13a2	ATPase type 13A2
70945	3342.43	1.05888	0.327471	3.23351	0.00122278	0.0324199	Mmrn1	multimerin 1
14284	110.317	1.12465	0.348131	3.23053	0.0012356	0.0326933	Fosl2	fos-like antigen 2
58194	806.528	-0.63504	0.196761	-3.22747	0.00124892	0.032979	Sh3kbp1	SH3-domain kinase binding protein 1
16007	53.0436	1.26272	0.391374	3.22639	0.00125364	0.0330369	Cyr61	cysteine rich protein 61
100042498	14.0106	1.26794	0.393217	3.22453	0.00126182	0.0331855	Mir22hg	Mir22 host gene (non-protein coding)
56421	891.223	0.767874	0.238432	3.22051	0.00127961	0.0335859	Pfkp	phosphofructokinase, platelet
18483	166.482	-0.864071	0.26865	-3.21635	0.00129833	0.034004	Palm	paralemmin
65962	444.405	-0.975393	0.303345	-3.21546	0.00130237	0.034004	Slc9a3r2	solute carrier family 9 (sodium/hydrogen exchanger), member 3 regulator 2
319518	150.136	-0.960511	0.298775	-3.21483	0.0013052	0.034004	Pdpr	pyruvate dehydrogenase phosphatase regulatory subunit
104086	72.1481	-1.13612	0.353439	-3.21448	0.0013068	0.034004	Cyp27a1	cytochrome P450, family 27, subfamily a, polypeptide 1
68897	326.823	-0.773878	0.240776	-3.2141	0.00130855	0.034004	Disp1	dispatched homolog 1 (Drosophila)
101700	288.942	-0.715348	0.222905	-3.20921	0.00133099	0.0344581	Trim68	tripartite motif-containing 68
69930	280.481	0.709283	0.221019	3.20915	0.00133129	0.0344581	Zfp715	zinc finger protein 715
242747	335.804	1.04301	0.325089	3.2084	0.00133477	0.0344797	Zfp933	zinc finger protein 933
232984	200.783	0.741902	0.23156	3.20393	0.00135564	0.0348638	B3gnt8	UDP-GlcNAc:betaGal beta-1,3-N-acetylglucosaminyltransferase 8
74392	1167.81	-0.746663	0.233058	-3.20376	0.00135644	0.0348638	Specc1l	sperm antigen with calponin homology and coiled-coil domains 1-like
14247	2055.06	0.534777	0.166935	3.20351	0.00135764	0.0348638	Fli1	Friend leukemia integration 1
50877	296.842	0.850894	0.265797	3.2013	0.0013681	0.0350636	Neu3	neuraminidase 3
19659	1233.5	-0.730766	0.228484	-3.19833	0.00138227	0.0353575	Rbp1	retinol binding protein 1, cellular
65105	840.353	-0.538874	0.168872	-3.19103	0.00141768	0.0361924	Arl6ip4	ADP-ribosylation factor-like 6 interacting protein 4
226641	255.785	0.723243	0.226846	3.18825	0.00143136	0.0364097	Atf6	activating transcription factor 6
630579	574.239	1.15724	0.36298	3.18817	0.00143176	0.0364097	Zfp808	zinc finger protein 80
22695	5553.48	0.976208	0.306329	3.1868	0.00143855	0.0365113	Zfp36	zinc finger protein 36
54373	12.3255	1.22894	0.38571	3.18619	0.00144161	0.0365179	Prss16	protease, serine 16 (thymus)
67095	239.992	0.971589	0.305034	3.18518	0.00144662	0.036574	Trak1	trafficking protein, kinesin binding 1
433809	7.97257	1.25735	0.39489	3.18405	0.0014523	NA	Rnf207	ring finger protein 207
723827	6.71539	1.22963	0.38627	3.18335	0.00145582	NA	Mir221	microRNA 221
18195	802.607	0.613885	0.192878	3.18276	0.0014588	0.0367564	Nsf	N-ethylmaleimide sensitive fusion protein
11845	1116.53	1.09056	0.342755	3.18173	0.00146398	0.0367564	Arf6	ADP-ribosylation factor 6
104111	66.518	-1.0938	0.343802	-3.18147	0.0014653	0.0367564	Adcy3	adenylate cyclase 3
225896	2038.56	-0.504572	0.158599	-3.18144	0.00146545	0.0367564	Ubxn1	UBX domain protein 1
16396	663.015	0.58517	0.18396	3.18096	0.00146789	0.0367564	Itch	itchy, E3 ubiquitin protein ligase
74006	1374.08	0.823706	0.259021	3.18007	0.00147237	0.036798	Dnm1l	dynamin 1-like
14687	245.093	-0.65841	0.207118	-3.17892	0.00147826	0.0368312	Gnaz	guanine nucleotide binding protein, alpha z subunit
353047	316.788	0.779257	0.245149	3.17871	0.00147934	0.0368312	Plekhm1	pleckstrin homology domain containing, family M (with RUN domain) member 1
77777	12.7044	1.25612	0.395354	3.1772	0.00148703	0.0369524	Ulbp1	UL16 binding protein 1
100043034	43.5196	1.129	0.355587	3.17502	0.00149825	0.0371605	Rex2	reduced expression 2
12211	1625.01	0.586664	0.184886	3.17312	0.00150812	0.0373345	Birc6	baculoviral IAP repeat-containing 6
17345	426.252	0.632155	0.199299	3.1719	0.00151447	0.0374208	Mki67	antigen identified by monoclonal antibody Ki 67
230612	7.86811	1.22757	0.387026	3.17179	0.001515	NA	Slc5a9	solute carrier family 5 (sodium/glucose cotransporter), member 9
18585	124.87	0.897694	0.283166	3.17021	0.00152329	0.0375213	Pde9a	phosphodiesterase 9A
50884	343.039	1.0276	0.324209	3.16954	0.00152679	0.0375213	Nckap1	NCK-associated protein 1
27979	2450.58	1.05614	0.333315	3.16858	0.00153185	0.0375213	Eif3b	eukaryotic translation initiation factor 3, subunit B
56332	392.754	1.119	0.353158	3.16855	0.00153202	0.0375213	Amotl2	angiomotin-like 2
224796	130.214	0.900196	0.284118	3.16838	0.00153289	0.0375213	Clic5	chloride intracellular channel 5
19362	159.826	0.78421	0.247603	3.1672	0.00153913	0.0376036	Rad51ap1	RAD51 associated protein 1
12227	1108.89	1.1432	0.361037	3.16645	0.00154314	0.0376314	Btg2	B cell translocation gene 2, anti-proliferative
215748	271.215	0.903925	0.285619	3.1648	0.00155191	0.0377748	Cnksr3	Cnksr family member 3
76799	1237.76	-0.567055	0.179273	-3.16309	0.00156107	0.0378023	Tmem234	transmembrane protein 234
11765	803.685	0.596096	0.18846	3.16298	0.00156162	0.0378023	Ap1g1	adaptor protein complex AP-1, gamma 1 subunit
18972	1039.52	-0.580471	0.183529	-3.16283	0.00156245	0.0378023	Pold2	polymerase (DNA directed), delta 2, regulatory subunit
216238	784.255	-0.722591	0.228493	-3.16242	0.00156461	0.0378023	Eea1	early endosome antigen 1
70153	772.995	-0.723646	0.228908	-3.16129	0.00157071	0.0378306	2210016F16Rik	RIKEN cDNA 2210016F16 gene
15902	185.551	0.985336	0.311703	3.16113	0.00157157	0.0378306	Id2	inhibitor of DNA binding 2
215814	451.919	-0.609366	0.193008	-3.15721	0.00159287	0.0382729	Ccdc28a	coiled-coil domain containing 28A
56461	425.153	0.738725	0.234134	3.15514	0.00160423	0.0384751	Kcnip3	Kv channel interacting protein 3, calsenilin
218194	308.587	0.994517	0.31534	3.15379	0.00161164	0.0385466	Phactr1	phosphatase and actin regulator 1
75424	735.568	0.913708	0.289742	3.15353	0.00161311	0.0385466	Zfp820	zinc finger protein 820
52855	408.717	0.836164	0.26551	3.14927	0.00163676	0.0390404	Lair1	leukocyte-associated Ig-like receptor 1
107358	4525.43	0.903386	0.287027	3.14739	0.00164732	0.0392207	Tm9sf3	transmembrane 9 superfamily member 3
214058	24.9949	1.18889	0.377958	3.14556	0.00165769	0.0393957	Megf11	multiple EGF-like-domains 11
100502630	30.1694	1.1176	0.355475	3.14397	0.00166674	0.039539	Gm15545	predicted gene 15545
12895	8.05507	1.1359	0.361574	3.14154	0.00168059	NA	Cpt1b	carnitine palmitoyltransferase 1b, muscle
26557	18.7226	1.22658	0.390754	3.139	0.00169527	0.0401365	Homer2	homer homolog 2 (Drosophila)
18046	590.139	-0.696512	0.221924	-3.13851	0.00169807	0.0401365	Nfyc	nuclear transcription factor-Y gamma
71994	156.28	-0.808145	0.257563	-3.13766	0.00170304	0.0401694	Cnn3	calponin 3, acidic
69192	1169.25	-0.811657	0.258733	-3.13705	0.00170657	0.0401694	Dhx16	DEAH (Asp-Glu-Ala-His) box polypeptide 16
268451	13.5393	-1.22731	0.391276	-3.13669	0.00170868	0.0401694	Rab11fip4	RAB11 family interacting protein 4 (class II)
16542	148.623	0.868163	0.27691	3.13519	0.00171746	0.0403032	Kdr	kinase insert domain protein receptor
72057	181.819	0.938911	0.299545	3.13446	0.00172174	0.0403312	Phf10	PHD finger protein 10
56289	643.134	-0.698169	0.222877	-3.13253	0.00173305	0.0405236	Rassf1	Ras association (RalGDS/AF-6) domain family member 1
18783	1404.28	0.939498	0.300024	3.13141	0.00173971	0.0405396	Pla2g4a	phospholipase A2, group IVA (cytosolic, calcium-dependent)
24015	1440.63	0.487318	0.155625	3.13137	0.00173994	0.0405396	Abce1	ATP-binding cassette, sub-family E (OABP), member 1
17772	212.431	0.905019	0.289108	3.13039	0.00174576	0.0406029	Mtm1	X-linked myotubular myopathy gene 1
68565	532.645	-0.608754	0.194626	-3.12782	0.00176111	0.0408234	Mrps18a	mitochondrial ribosomal protein S18A
237877	195.341	0.908115	0.290341	3.12775	0.00176149	0.0408234	Atad5	ATPase family, AAA domain containing 5
12593	203.389	0.868859	0.277981	3.1256	0.00177441	0.040917	Cdyl	chromodomain protein, Y chromosome-like
16551	265.27	0.792492	0.253558	3.12549	0.0017751	0.040917	Kif11	kinesin family member 11
15081	25815.8	0.810523	0.259328	3.12547	0.0017752	0.040917	H3f3b	H3 histone, family 3B
78816	546.555	-0.618412	0.197921	-3.12453	0.00178087	0.040917	Gmip	Gem-interacting protein
574428	65.4392	1.02166	0.326984	3.12448	0.00178118	0.040917	Zmynd15	zinc finger, MYND-type containing 15
77015	213.493	-0.7969	0.255182	-3.12287	0.00179094	0.0410691	Mpped2	metallophosphoesterase domain containing 2
21807	6225.19	0.60434	0.193677	3.12034	0.00180641	0.0412814	Tsc22d1	TSC22 domain family, member 1
78757	1257.08	0.775091	0.248405	3.12027	0.00180687	0.0412814	Rictor	RPTOR independent companion of MTOR, complex 2
68316	156.408	0.83712	0.268324	3.11981	0.00180967	0.0412814	Apoo	apolipoprotein O
19225	42.14	1.22543	0.39307	3.11759	0.00182335	0.0414852	Ptgs2	prostaglandin-endoperoxide synthase 2
231912	186.737	0.953113	0.305746	3.11733	0.00182495	0.0414852	Katnal1	katanin p60 subunit A-like 1
245638	159.238	1.01843	0.327081	3.11371	0.00184751	0.0419249	Tbc1d8b	TBC1 domain family, member 8B
12822	200.625	0.928343	0.298335	3.11175	0.00185985	0.0420815	Col18a1	collagen, type XVIII, alpha 1
73130	1004.34	0.828799	0.266413	3.11096	0.00186479	0.0420815	Tmed5	transmembrane emp24 protein transport domain containing 5
235043	620.078	-0.528315	0.169854	-3.11041	0.00186828	0.0420815	Tmem205	transmembrane protein 205
72093	86.521	-0.883678	0.284113	-3.11031	0.00186892	0.0420815	2010320M18Rik	RIKEN cDNA 2010320M18 gene
241846	105.6	-1.09092	0.350772	-3.11006	0.0018705	0.0420815	Lsm14b	LSM14 homolog B (SCD6, S. cerevisiae)
241296	845.625	0.78768	0.253324	3.10938	0.0018748	0.0421058	Lrrc8a	leucine rich repeat containing 8A
68475	1070.1	-0.606055	0.194985	-3.10822	0.00188219	0.0421991	Ssna1	Sjogren's syndrome nuclear autoantigen 1
219151	29.7319	1.22881	0.39542	3.10762	0.00188603	0.0422128	Scara3	scavenger receptor class A, member 3
69234	283.646	-0.743686	0.23938	-3.10672	0.00189173	0.0422681	Zfp688	zinc finger protein 688
78834	330.322	-0.662622	0.21352	-3.10332	0.0019136	0.0426838	Zfp623	zinc finger protein 623
24064	94.9445	1.01386	0.326764	3.10273	0.00191742	0.0426961	Spry2	sprouty homolog 2 (Drosophila)
75801	79.1864	1.16951	0.377578	3.09741	0.00195219	0.0433965	4930447C04Rik	RIKEN cDNA 4930447C04 gene
23938	1583.4	-0.626143	0.202221	-3.09634	0.00195926	0.043458	Map2k5	mitogen-activated protein kinase kinase 5
23917	1120.83	-0.695504	0.224667	-3.0957	0.00196346	0.043458	Impdh1	inosine 5'-phosphate dehydrogenase 1
20810	2153.29	-0.900672	0.290964	-3.09548	0.00196494	0.043458	Srm	spermidine synthase
68176	1572.1	-0.560798	0.18121	-3.09474	0.00196988	0.0434938	Fam212a	family with sequence similarity 212, member A
17184	3948.89	0.666095	0.215294	3.09389	0.00197553	0.043545	Matr3	matrin 3
15416	20.0785	1.19279	0.385631	3.0931	0.00198079	0.0435873	Hoxb8	homeobox B8
56812	553.214	-0.579898	0.187547	-3.09202	0.00198797	0.0436719	Dnajb2	DnaJ (Hsp40) homolog, subfamily B, member 2
216233	705.46	-0.871778	0.282066	-3.09068	0.00199696	0.0437958	Socs2	suppressor of cytokine signaling 2
53603	49.9603	1.11631	0.361324	3.0895	0.00200495	0.0438973	Tslp	thymic stromal lymphopoietin
19057	103.243	1.07696	0.3488	3.08761	0.0020177	0.0441026	Ppp3cc	protein phosphatase 3, catalytic subunit, gamma isoform
56320	7.75565	1.16478	0.377308	3.08708	0.00202132	NA	Dbn1	drebrin 1
50496	579.144	0.948803	0.307372	3.08682	0.00202308	0.0441463	E2f6	E2F transcription factor 6
20340	1040.96	0.76867	0.249295	3.08337	0.0020467	0.0445873	Glg1	golgi apparatus protein 1
66753	559.208	1.07234	0.347863	3.08265	0.00205168	0.0446214	Erlec1	endoplasmic reticulum lectin 1
109652	307.579	-0.741943	0.240794	-3.08124	0.00206141	0.0447414	Acy1	aminoacylase 1
93704	28.2645	1.21437	0.394166	3.08086	0.00206404	0.0447414	Pcdhgb7	protocadherin gamma subfamily B, 7
73836	1403.61	-0.500778	0.162804	-3.07596	0.00209824	0.0453496	Slc35b2	solute carrier family 35, member B2
242297	380.347	-0.585991	0.190513	-3.07585	0.00209904	0.0453496	Fam110b	family with sequence similarity 110, member B
67092	700.85	0.614637	0.199885	3.07495	0.00210537	0.0454113	Gatm	glycine amidinotransferase (L-arginine:glycine amidinotransferase)
70357	4.89713	1.14162	0.371283	3.07479	0.00210649	NA	Kcnip1	Kv channel-interacting protein 1
74522	718.571	-0.847139	0.275588	-3.07393	0.00211256	0.0454487	Morc2a	microrchidia 2A
101488	16.7572	1.2083	0.393107	3.07372	0.00211405	0.0454487	Slco2b1	solute carrier organic anion transporter family, member 2b1
66425	812.967	-0.571246	0.185925	-3.07245	0.00212312	0.0455686	Pcp4l1	Purkinje cell protein 4-like 1
208151	19.9015	1.21267	0.395053	3.06963	0.00214325	0.0459253	Tmem132b	transmembrane protein 132B
21953	27.3574	-1.16165	0.37866	-3.06779	0.00215647	0.0460845	Tnni2	troponin I, skeletal, fast 2
53424	1989.92	-0.711905	0.232071	-3.06762	0.00215773	0.0460845	Tsnax	translin-associated factor X
233079	110.975	1.03654	0.338151	3.06532	0.00217439	0.0463646	Ffar2	free fatty acid receptor 2
59049	568.29	0.812366	0.265245	3.0627	0.00219346	0.046695	Slc22a17	solute carrier family 22 (organic cation transporter), member 17
74213	410.605	0.805526	0.263321	3.0591	0.00222004	0.0471839	Rbm26	RNA binding motif protein 26
100041433	35.3697	1.08256	0.354063	3.05753	0.00223171	0.047213	Gm13247	predicted gene 13247
58226	12.5747	1.20083	0.392754	3.05747	0.00223211	0.047213	Cacna1h	calcium channel, voltage-dependent, T type, alpha 1H subunit
108699	12.2485	1.19991	0.392467	3.05736	0.00223299	0.047213	Chn1	chimerin 1
270906	22.8541	1.20549	0.394394	3.05656	0.00223891	0.047213	Prr11	proline rich 11
72400	158.129	-0.771424	0.252389	-3.05649	0.00223947	0.047213	Pinx1	PIN2/TERF1 interacting, telomerase inhibitor 1
59016	1236.4	-0.776469	0.25409	-3.05589	0.00224397	0.0472318	Thap11	THAP domain containing 11
623474	102.466	0.833956	0.273118	3.05347	0.00226213	0.0475375	Rad54b	RAD54 homolog B (S. cerevisiae)
71640	220.998	0.888703	0.291229	3.05156	0.00227653	0.0477467	Zfp949	zinc finger protein 949
218914	622.883	0.839812	0.275241	3.05119	0.00227939	0.0477467	Wapal	wings apart-like homolog (Drosophila)
232944	223.855	0.816891	0.267837	3.04996	0.00228874	0.0478658	Mark4	MAP/microtubule affinity-regulating kinase 4
56702	24.2712	-1.20966	0.396994	-3.04705	0.00231096	0.0482533	Hist1h1b	histone cluster 1, H1b
242418	259.472	0.962216	0.315846	3.04648	0.00231541	0.0482692	Dcaf10	DDB1 and CUL4 associated factor 10
22187	7940.5	-0.513624	0.168718	-3.04427	0.00233243	0.048352	Ubb	ubiquitin B
101809	47.0182	0.986652	0.324109	3.0442	0.00233303	0.048352	Spred3	sprouty-related, EVH1 domain containing 3
66871	709.265	0.950064	0.312096	3.04414	0.00233344	0.048352	Cpne8	copine VIII
66939	1158.44	-0.56182	0.184563	-3.04405	0.00233418	0.048352	Aagab	alpha- and gamma-adaptin binding protein
13175	10.256	1.18345	0.389047	3.04191	0.00235085	NA	Dclk1	doublecortin-like kinase 1
19305	1538.14	-0.66153	0.217516	-3.0413	0.00235562	0.0487189	Pex5	peroxisomal biogenesis factor 5
227357	7.71088	1.17127	0.385603	3.0375	0.00238547	NA	Espnl	espin-like
78908	52.7984	1.07975	0.35561	3.03634	0.00239468	0.0494485	Igsf3	immunoglobulin superfamily, member 3
217198	4.36764	1.09756	0.361629	3.03504	0.00240507	NA	Plekhh3	pleckstrin homology domain containing, family H (with MyTH4 domain) member 3
17248	469.41	0.889428	0.293269	3.03281	0.00242289	0.049918	Mdm4	transformed mouse 3T3 cell double minute 4
105445	263.806	1.04389	0.34423	3.03254	0.00242506	0.049918	Dock9	dedicator of cytokinesis 9
226162	241.354	-0.732587	0.24177	-3.03009	0.00244479	0.0501777	Dpcd	deleted in primary ciliary dyskinesia
230738	89.7502	0.887135	0.292787	3.02997	0.00244579	0.0501777	Zc3h12a	zinc finger CCCH type containing 12A
20266	76.5543	-1.03528	0.341727	-3.02955	0.00244919	0.0501777	Scn1b	sodium channel, voltage-gated, type I, beta
735265	966.275	0.966718	0.319349	3.02716	0.00246866	0.0504975	Mir703	microRNA 703
15951	68.111	1.19211	0.393907	3.02637	0.00247508	0.0505496	Ifi204	interferon activated gene 204
22245	859.524	-0.629265	0.207962	-3.02587	0.00247919	0.0505547	Uck1	uridine-cytidine kinase 1
12417	842.834	0.685078	0.226511	3.02448	0.00249062	0.0506541	Cbx3	chromobox 3
268903	1394.58	0.804671	0.266068	3.0243	0.00249208	0.0506541	Nrip1	nuclear receptor interacting protein 1
66597	340.551	0.71995	0.238089	3.02386	0.0024957	0.0506541	Trim13	tripartite motif-containing 13
106529	1653.95	-0.503059	0.166434	-3.02257	0.00250638	0.0507204	Tecr	trans-2,3-enoyl-CoA reductase
73379	37.437	1.0842	0.358705	3.02253	0.00250672	0.0507204	Dcbld2	discoidin, CUB and LCCL domain containing 2
15980	501.45	-0.844989	0.279798	-3.02	0.00252774	0.0510667	Ifngr2	interferon gamma receptor 2
71529	154.106	1.03235	0.342116	3.01753	0.00254843	0.0514051	Kazn	kazrin, periplakin interacting protein
229011	802.066	-0.92111	0.305316	-3.01691	0.00255367	0.0514315	Samd10	sterile alpha motif domain containing 10
68523	302.473	-0.623093	0.206696	-3.01453	0.00257375	0.0517562	Fam96b	family with sequence similarity 96, member B
27277	962.613	-0.599996	0.199093	-3.01365	0.00258127	0.0518276	Golga5	golgi autoantigen, golgin subfamily a, 5
26397	1615.53	-0.659955	0.219088	-3.01229	0.00259288	0.051981	Map2k3	mitogen-activated protein kinase kinase 3
170759	1664	-0.823816	0.273608	-3.01094	0.00260441	0.0521288	Atp13a1	ATPase type 13A1
71648	331.437	-0.621587	0.206473	-3.01049	0.00260823	0.0521288	Optn	optineurin
19645	494.507	0.988356	0.328573	3.00803	0.00262948	0.0524733	Rb1	retinoblastoma 1
56264	650.685	-0.719542	0.239342	-3.00633	0.00264418	0.0526068	Cpxm1	carboxypeptidase X 1 (M14 family)
76614	2092.7	-0.526687	0.175193	-3.00633	0.00264423	0.0526068	Immt	inner membrane protein, mitochondrial
140703	331.448	-0.749923	0.24963	-3.00414	0.00266331	0.0527845	Emid1	EMI domain containing 1
217887	71.5347	-0.968221	0.322316	-3.00395	0.00266498	0.0527845	BC022687	cDNA sequence BC022687
11835	21.4476	1.11965	0.372731	3.00392	0.00266527	0.0527845	Ar	androgen receptor
56615	165.986	-0.87346	0.291035	-3.00122	0.002689	0.0531343	Mgst1	microsomal glutathione S-transferase 1
209086	1045.72	0.938097	0.312596	3.00099	0.00269107	0.0531343	Samd9l	sterile alpha motif domain containing 9-like
278304	4.29065	1.07984	0.36029	2.99713	0.00272535	NA	Zfp385c	zinc finger protein 385C
320727	510.681	0.570911	0.190576	2.99571	0.00273807	0.0538375	Ipo8	importin 8
226351	797.699	-0.567568	0.189481	-2.99538	0.00274102	0.0538375	Tmem185b	transmembrane protein 185B
387609	74.5233	0.952448	0.31799	2.99522	0.0027425	0.0538375	Zhx2	zinc fingers and homeoboxes 2
68799	119.374	0.983407	0.328334	2.99514	0.00274315	0.0538375	Rgmb	repulsive guidance molecule family member B
77011	100.606	0.966959	0.322917	2.99445	0.00274942	0.0538451	Ticrr	TOPBP1-interacting checkpoint and replication regulator
70560	186.007	0.780306	0.26062	2.99404	0.00275309	0.0538451	Wars2	tryptophanyl tRNA synthetase 2 (mitochondrial)
19325	2667.85	0.667771	0.223056	2.99373	0.0027559	0.0538451	Rab10	RAB10, member RAS oncogene family
320472	52.875	1.1679	0.390315	2.9922	0.00276971	0.0540341	Ppm1e	protein phosphatase 1E (PP2C domain containing)
68089	2643.71	-0.49137	0.164254	-2.99152	0.0027759	0.0540743	Arpc4	actin related protein 2/3 complex, subunit 4
100039123	70.4829	0.93051	0.311143	2.99062	0.00278415	0.0541542	Gm14295	predicted gene 14295
227327	99.996	-0.975163	0.326585	-2.98594	0.00282712	0.0549083	B3gnt7	UDP-GlcNAc:betaGal beta-1,3-N-acetylglucosaminyltransferase 7
17537	66.5322	0.977969	0.327954	2.98203	0.00286345	0.0554714	Meis3	Meis homeobox 3
320453	13.7315	1.16699	0.391369	2.98181	0.00286547	0.0554714	A730090H04Rik	RIKEN cDNA A730090H04 gene
217864	317.738	0.932405	0.312735	2.98145	0.00286884	0.0554714	Rcor1	REST corepressor 1
214459	1073.01	0.840386	0.282087	2.97917	0.00289027	0.0557871	Fnbp1l	formin binding protein 1-like
16784	3321.96	0.696967	0.233983	2.9787	0.00289473	0.0557871	Lamp2	lysosomal-associated membrane protein 2
99045	798.448	-0.721818	0.242354	-2.97836	0.00289798	0.0557871	Mrps26	mitochondrial ribosomal protein S26
544963	1537.49	0.764559	0.256928	2.97577	0.00292258	0.056178	Iqgap2	IQ motif containing GTPase activating protein 2
15284	108.691	-0.810478	0.272551	-2.97367	0.00294261	0.0564195	Hlx	H2.0-like homeobox
22134	1571.61	0.651406	0.219067	2.97355	0.00294377	0.0564195	Tgoln1	trans-golgi network protein
26941	1350.31	-0.577818	0.194378	-2.97265	0.00295238	0.0565015	Slc9a3r1	solute carrier family 9 (sodium/hydrogen exchanger), member 3 regulator 1
106639	668.503	-0.619068	0.208366	-2.97106	0.00296778	0.0566967	Vmac	vimentin-type intermediate filament associated coiled-coil protein
51793	721.471	-0.614192	0.206764	-2.9705	0.00297314	0.0566967	Ddah2	dimethylarginine dimethylaminohydrolase 2
192196	621.897	0.90662	0.305234	2.97025	0.00297559	0.0566967	Luc7l2	LUC7-like 2 (S. cerevisiae)
72776	185.757	0.795458	0.267961	2.96856	0.00299199	0.056892	Sass6	spindle assembly 6 homolog (C. elegans)
408062	355.458	1.05216	0.354569	2.96745	0.00300284	0.056892	Zfp873	zinc finger protein 873
22038	438.141	0.66084	0.222699	2.96742	0.00300315	0.056892	Plscr1	phospholipid scramblase 1
319765	188.348	-0.699748	0.235811	-2.9674	0.00300325	0.056892	Igf2bp2	insulin-like growth factor 2 mRNA binding protein 2
22290	396.452	0.971659	0.327543	2.96651	0.00301204	0.056976	Uty	ubiquitously transcribed tetratricopeptide repeat gene, Y chromosome
170706	311.184	-0.747895	0.252336	-2.96388	0.00303784	0.0573808	Tmem37	transmembrane protein 37
16764	686.249	0.67232	0.22698	2.96202	0.00305626	0.0576456	Aff3	AF4/FMR2 family, member 3
57028	788.604	-0.919607	0.31069	-2.95989	0.00307753	0.057963	Pdxp	pyridoxal (pyridoxine, vitamin B6) phosphatase
18201	2440.06	0.634119	0.214682	2.95376	0.00313929	0.0590412	Nsmaf	neutral sphingomyelinase (N-SMase) activation associated factor
68552	2097.41	-0.595807	0.201797	-2.95251	0.00315206	0.0591963	Smim14	small integral membrane protein 14
73720	25.592	-1.0268	0.348615	-2.94537	0.0032257	0.0604924	Cst6	cystatin E/M
77017	40.2199	-1.09505	0.371862	-2.94477	0.00323196	0.0605228	E130018N17Rik	RIKEN cDNA E130018N17 gene
229227	1606.21	0.7174	0.24366	2.94426	0.00323724	0.0605351	4932438A13Rik	RIKEN cDNA 4932438A13 gene
215387	185.795	0.714819	0.242873	2.94318	0.00324859	0.0606031	Ncaph	non-SMC condensin I complex, subunit H
22352	2976.43	-0.476112	0.161776	-2.94303	0.00325016	0.0606031	Vim	vimentin
108829	874.403	0.780593	0.265374	2.94149	0.00326641	0.0607488	Jmjd1c	jumonji domain containing 1C
16832	1075.53	-0.470314	0.159894	-2.94141	0.00326726	0.0607488	Ldhb	lactate dehydrogenase B
59032	461.259	0.70311	0.239334	2.93777	0.00330577	0.0612835	Ppp2r3c	protein phosphatase 2, regulatory subunit B'', gamma
271457	520.592	0.835729	0.284499	2.93755	0.00330817	0.0612835	Rab5a	RAB5A, member RAS oncogene family
75007	1280.48	0.554507	0.188777	2.93737	0.00331009	0.0612835	Fam63a	family with sequence similarity 63, member A
19674	4.5706	1.04944	0.357342	2.9368	0.00331615	NA	Rcvrn	recoverin
15208	108.703	-1.00158	0.341115	-2.9362	0.00332261	0.0614283	Hes5	hairy and enhancer of split 5 (Drosophila)
13036	277.708	-0.806717	0.274833	-2.9353	0.00333224	0.0615074	Ctsh	cathepsin H
449521	595.724	-0.579266	0.197389	-2.93464	0.0033393	0.0615074	Zfp213	zinc finger protein 213
240396	231.971	0.751695	0.256187	2.93417	0.0033444	0.0615074	Mex3c	mex3 homolog C (C. elegans)
272636	16.8683	1.15511	0.393692	2.93405	0.00334571	0.0615074	Esyt3	extended synaptotagmin-like protein 3
70974	168.533	0.968282	0.330303	2.9315	0.00337331	0.061712	Pgm2l1	phosphoglucomutase 2-like 1
192212	151.868	1.04269	0.355705	2.93135	0.00337493	0.061712	Prom2	prominin 2
17755	76.2049	0.980104	0.334355	2.93132	0.00337522	0.061712	Map1b	microtubule-associated protein 1B
264064	109.442	0.924304	0.315325	2.93128	0.00337573	0.061712	Cdk8	cyclin-dependent kinase 8
110532	217.291	0.585846	0.199925	2.93033	0.00338598	0.0617495	Adarb1	adenosine deaminase, RNA-specific, B1
18231	24.2297	1.14813	0.391845	2.93006	0.00338899	0.0617495	Nxph1	neurexophilin 1
245174	167.647	1.01474	0.346352	2.92979	0.00339195	0.0617495	Zfp937	zinc finger protein 937
72349	372.92	0.578186	0.197379	2.92932	0.00339708	0.0617569	Dusp3	dual specificity phosphatase 3 (vaccinia virus phosphatase VH1-related)
68058	678.256	-0.79122	0.270333	-2.92684	0.00342424	0.0620997	Chd1l	chromodomain helicase DNA binding protein 1-like
215113	285.775	-0.660164	0.225564	-2.92673	0.00342544	0.0620997	Slc43a2	solute carrier family 43, member 2
243339	4.86688	1.06922	0.36576	2.92329	0.00346359	NA	Tmem130	transmembrane protein 130
67501	826.006	0.511706	0.175085	2.92262	0.00347097	0.0627429	Ccdc50	coiled-coil domain containing 50
118453	155.624	-0.836184	0.286114	-2.92256	0.00347168	0.0627429	Mmp28	matrix metallopeptidase 28 (epilysin)
244144	13.2208	1.15571	0.395538	2.92187	0.00347942	0.0627429	Usp35	ubiquitin specific peptidase 35
194309	4.64362	1.07755	0.368843	2.92143	0.00348426	NA	Vps37d	vacuolar protein sorting 37D (yeast)
381338	26.2821	1.15103	0.394	2.92141	0.00348451	0.0627429	Lonrf2	LON peptidase N-terminal domain and ring finger 2
223473	36.4009	-1.15442	0.395162	-2.92137	0.00348491	0.0627429	Nipal2	NIPA-like domain containing 2
66308	1327.09	0.771647	0.264286	2.91974	0.0035032	0.0629854	Mplkip	M-phase specific PLK1 intereacting protein
227120	310.471	1.02704	0.352074	2.91711	0.00353295	0.0634329	Plcl1	phospholipase C-like 1
11767	2290.98	-0.477003	0.1636	-2.91567	0.00354921	0.0634852	Ap1m1	adaptor-related protein complex AP-1, mu subunit 1
78070	67.9655	1.0085	0.345913	2.91548	0.00355143	0.0634852	Cpt1c	carnitine palmitoyltransferase 1c
70297	737.888	0.628889	0.21576	2.91476	0.00355963	0.0634852	Gcc2	GRIP and coiled-coil domain containing 2
59090	488.277	0.788677	0.270588	2.91469	0.00356047	0.0634852	Midn	midnolin
66684	598.83	0.718768	0.246627	2.9144	0.00356377	0.0634852	Tceal8	transcription elongation factor A (SII)-like 8
71461	902.3	-0.776929	0.266593	-2.91429	0.003565	0.0634852	Ptk7	PTK7 protein tyrosine kinase 7
320440	44.6911	1.04435	0.35868	2.91164	0.00359535	0.0639386	9530091C08Rik	RIKEN cDNA 9530091C08 gene
226970	210.234	-0.85859	0.295232	-2.90818	0.00363533	0.0645618	Arhgef4	Rho guanine nucleotide exchange factor (GEF) 4
67116	1775.14	-0.478429	0.164567	-2.9072	0.00364682	0.0646779	Cuedc2	CUE domain containing 2
71673	359.775	0.794854	0.27378	2.90326	0.00369298	0.065379	Rnf215	ring finger protein 215
218460	1392.25	-0.682742	0.23521	-2.90269	0.00369977	0.065379	Wdr41	WD repeat domain 41
16912	1544.48	-0.565466	0.194817	-2.90255	0.00370136	0.065379	Psmb9	proteasome (prosome, macropain) subunit, beta type 9 (large multifunctional peptidase 2)
16155	643.211	-0.668742	0.23066	-2.89925	0.00374054	0.0659298	Il10rb	interleukin 10 receptor, beta
67223	512.261	-0.576965	0.199017	-2.89908	0.00374263	0.0659298	Rrp15	ribosomal RNA processing 15 homolog (S. cerevisiae)
24132	411.287	1.05347	0.363931	2.89471	0.0037951	0.0667642	Zfp53	zinc finger protein 53
320770	538.813	0.655682	0.226713	2.89212	0.00382648	0.0672094	A630072M18Rik	RIKEN cDNA A630072M18 gene
268527	36.058	1.1479	0.396952	2.89178	0.0038307	0.0672094	Greb1	gene regulated by estrogen in breast cancer protein
20592	202.624	0.824467	0.28542	2.88861	0.0038695	0.0677993	Kdm5d	lysine (K)-specific demethylase 5D
218311	213.274	0.966837	0.334758	2.88817	0.00387492	0.0678032	Zfp455	zinc finger protein 455
278725	28.2596	1.13899	0.394511	2.88709	0.0038882	0.0679448	E130310I04Rik	RIKEN cDNA E130310I04 gene
72461	1691.95	0.660063	0.228721	2.88589	0.00390305	0.0681132	Prcp	prolylcarboxypeptidase (angiotensinase C)
231464	1466.12	0.617994	0.21429	2.88391	0.0039277	0.0683357	Cnot6l	CCR4-NOT transcription complex, subunit 6-like
19652	2474.8	0.69607	0.241406	2.88341	0.00393399	0.0683357	Rbm3	RNA binding motif protein 3
26556	70.2542	1.03864	0.360234	2.88322	0.0039363	0.0683357	Homer1	homer homolog 1 (Drosophila)
59054	1279.38	-0.854447	0.296355	-2.88319	0.00393672	0.0683357	Mrps30	mitochondrial ribosomal protein S30
21934	13.4141	1.12382	0.389874	2.88252	0.00394508	0.0683902	Tnfrsf11a	tumor necrosis factor receptor superfamily, member 11a, NFKB activator
192173	1646.86	-0.580743	0.201505	-2.88203	0.00395121	0.0684057	Fam195b	family with sequence similarity 195, member B
329506	522.879	0.63185	0.219345	2.88062	0.00396895	0.068622	Ctdspl2	CTD (carboxy-terminal domain, RNA polymerase II, polypeptide A) small phosphatase like 2
225358	883.465	-0.699048	0.242751	-2.87969	0.0039807	0.0687342	Fam13b	family with sequence similarity 13, member B
382423	2692.11	-0.593551	0.206225	-2.87817	0.00399988	0.0689742	Atxn7l3b	ataxin 7-like 3B
50771	1105.97	-0.767316	0.266692	-2.87716	0.00401272	0.0690916	Atp9b	ATPase, class II, type 9B
20716	72.7531	-0.869388	0.302206	-2.8768	0.00401726	0.0690916	Serpina3n	serine (or cysteine) peptidase inhibitor, clade A, member 3N
68731	927.799	-0.575934	0.200316	-2.87512	0.00403869	0.069369	Rbfa	ribosome binding factor A
23830	286.562	-0.781429	0.271863	-2.87434	0.00404869	0.0694493	Capn10	calpain 10
54004	189.901	0.800382	0.278558	2.8733	0.00406203	0.0695421	Diap2	diaphanous homolog 2 (Drosophila)
269593	574.049	0.803374	0.279667	2.87261	0.00407096	0.0695421	Luzp1	leucine zipper protein 1
16194	306.366	-0.898157	0.312728	-2.87201	0.00407874	0.0695421	Il6ra	interleukin 6 receptor, alpha
109815	457.151	-0.686785	0.239146	-2.87182	0.00408116	0.0695421	Vimp	VCP-interacting membrane protein
109361	49.3497	0.97005	0.337786	2.87179	0.00408151	0.0695421	D730005E14Rik	RIKEN cDNA D730005E14 gene
30944	146.374	0.926823	0.322794	2.87125	0.00408846	0.0695421	Zfp354c	zinc finger protein 354C
14030	2664.48	0.744815	0.259424	2.87103	0.00409134	0.0695421	Ewsr1	Ewing sarcoma breakpoint region 1
68349	399.2	-0.597802	0.208341	-2.86934	0.00411327	0.0698241	Ndufs3	NADH dehydrogenase (ubiquinone) Fe-S protein 3
67893	257.612	-0.659275	0.229842	-2.86839	0.00412573	0.0699207	Tmem86a	transmembrane protein 86A
74478	186.5	-0.866411	0.302087	-2.86808	0.00412966	0.0699207	Snx29	sorting nexin 29
68079	366.74	-0.549097	0.19158	-2.86615	0.00415494	0.0702041	Pdcd2l	programmed cell death 2-like
242860	360.901	0.676497	0.236043	2.86598	0.00415714	0.0702041	Rsbn1l	round spermatid basic protein 1-like
72160	95.6644	1.11553	0.389323	2.86531	0.00416595	0.0702183	Tmem163	transmembrane protein 163
13358	3038.78	-0.638223	0.222758	-2.8651	0.00416872	0.0702183	Slc25a1	solute carrier family 25 (mitochondrial carrier, citrate transporter), member 1
214968	42.0852	1.12405	0.392819	2.8615	0.00421645	0.0709307	Sema6d	sema domain, transmembrane domain (TM), and cytoplasmic domain, (semaphorin) 6D
93885	12.244	1.03523	0.361957	2.86009	0.00423514	0.0711536	Pcdhb14	protocadherin beta 14
56448	58.3731	0.983924	0.3441	2.85941	0.0042443	0.0712159	Cyp2d22	cytochrome P450, family 2, subfamily d, polypeptide 22
668166	121.708	0.906278	0.317007	2.85886	0.00425167	0.0712481	Zxdb	zinc finger, X-linked, duplicated B
215690	224.224	0.773452	0.270584	2.85845	0.00425715	0.0712487	Nav1	neuron navigator 1
229474	307.627	0.80275	0.281002	2.85673	0.00428023	0.071391	Fhdc1	FH2 domain containing 1
246277	1459.04	-0.499029	0.174703	-2.85644	0.00428415	0.071391	Csad	cysteine sulfinic acid decarboxylase
108686	972.431	0.774671	0.271218	2.85627	0.00428654	0.071391	Ccdc88a	coiled coil domain containing 88A
18516	229.472	1.03018	0.360702	2.85604	0.00428959	0.071391	Pbx3	pre B cell leukemia homeobox 3
58246	851.885	-0.668832	0.234202	-2.85579	0.00429296	0.071391	Slc35b4	solute carrier family 35, member B4
14281	21057.6	0.959242	0.335952	2.85529	0.00429973	0.0714127	Fos	FBJ osteosarcoma oncogene
70296	160.611	-0.733793	0.257074	-2.8544	0.00431176	0.0715215	Tbc1d13	TBC1 domain family, member 13
209387	228.842	1.00477	0.352091	2.85371	0.00432121	0.0715876	Trim30d	tripartite motif-containing 30D
80837	450.101	0.80841	0.283429	2.85225	0.00434106	0.0717028	Rhoj	ras homolog gene family, member J
68259	211.487	0.709896	0.248891	2.85223	0.00434133	0.0717028	Ift80	intraflagellar transport 80
14559	91.5659	-0.894639	0.313689	-2.85199	0.00434463	0.0717028	Gdf1	growth differentiation factor 1
66904	359.545	-0.827571	0.290352	-2.85024	0.00436867	0.0719633	Pccb	propionyl Coenzyme A carboxylase, beta polypeptide
53885	436.83	-0.646274	0.226769	-2.84992	0.00437306	0.0719633	Nphp1	nephronophthisis 1 (juvenile) homolog (human)
239017	10.6715	1.12339	0.394222	2.84964	0.00437693	0.0719633	Ogdhl	oxoglutarate dehydrogenase-like
216805	1428.38	-0.464333	0.16305	-2.84779	0.00440234	0.0722324	Flcn	folliculin
17219	5394.54	-0.65728	0.230815	-2.84765	0.00440435	0.0722324	Mcm6	minichromosome maintenance deficient 6 (MIS5 homolog, S. pombe) (S. cerevisiae)
15211	2068.73	-0.521393	0.183229	-2.84559	0.00443295	0.0725937	Hexa	hexosaminidase A
13875	100.624	1.00706	0.353978	2.84499	0.00444134	0.0725937	Erf	Ets2 repressor factor
78416	194.566	-1.0202	0.35861	-2.84486	0.00444304	0.0725937	Rnase6	ribonuclease, RNase A family, 6
20467	1679.82	-0.50943	0.179119	-2.84408	0.00445396	0.0726361	Sin3b	transcriptional regulator, SIN3B (yeast)
74998	95.7689	0.857958	0.301686	2.84388	0.00445675	0.0726361	Rab11fip2	RAB11 family interacting protein 2 (class I)
193742	1772.17	-0.568489	0.200009	-2.84232	0.00447872	0.0729032	Abhd16a	abhydrolase domain containing 16A
81840	14.1561	-1.12204	0.394925	-2.84114	0.00449526	0.0730623	Sorcs2	sortilin-related VPS10 domain containing receptor 2
330544	86.549	0.973139	0.342576	2.84065	0.00450212	0.0730623	C230091D08Rik	RIKEN cDNA C230091D08 gene
66172	331.397	-0.658827	0.231946	-2.84043	0.00450526	0.0730623	Med11	mediator complex subunit 11
12493	871.714	-0.666963	0.234848	-2.83998	0.00451168	0.0730758	Cd37	CD37 antigen
73711	760.63	-0.591727	0.208453	-2.83865	0.00453045	0.073289	Mvb12a	multivesicular body subunit 12A
320088	122.027	0.937266	0.330257	2.83798	0.00453994	0.0733255	C030034L19Rik	RIKEN cDNA C030034L19 gene
66193	1313.8	-0.724612	0.255378	-2.83741	0.00454808	0.0733255	Pithd1	PITH (C-terminal proteasome-interacting domain of thioredoxin-like) domain containing 1
83673	1057.29	0.755616	0.266336	2.83708	0.00455279	0.0733255	Snhg1	small nucleolar RNA host gene 1
102465959	1660.4	0.890538	0.313939	2.83666	0.00455881	0.0733255	Mir6236	microRNA 6236
50755	859.996	-0.613371	0.21624	-2.83652	0.00456076	0.0733255	Fbxo18	F-box protein 18
272538	332.49	-0.769412	0.271414	-2.83483	0.004585	0.0736247	Tango6	transport and golgi organization 6
100342	4.43775	1.00107	0.353143	2.83475	0.00458622	NA	Fam46b	family with sequence similarity 46, member B
12477	12.4085	1.12494	0.396971	2.8338	0.00459982	0.0737721	Ctla4	cytotoxic T-lymphocyte-associated protein 4
109050	7.19919	1.09006	0.38475	2.83316	0.00460902	NA	Fam212b	family with sequence similarity 212, member B
225207	586.594	0.541627	0.191186	2.83299	0.00461152	0.0737865	Zfp521	zinc finger protein 521
16362	2107.15	-0.45816	0.161725	-2.83295	0.00461201	0.0737865	Irf1	interferon regulatory factor 1
545276	24.532	-1.11617	0.394119	-2.83207	0.00462475	0.0738999	Gal3st3	galactose-3-O-sulfotransferase 3
101187	293.923	0.620634	0.219214	2.83118	0.00463761	0.074015	Parp11	poly (ADP-ribose) polymerase family, member 11
108176	198.101	-0.743452	0.26265	-2.83058	0.00464637	0.0740643	Npm3-ps1	nucleoplasmin 3, pseudogene 1
320253	41.6519	1.05259	0.371986	2.82964	0.00466001	0.0741912	March3	membrane-associated ring finger (C3HC4) 3
56753	506.278	0.634465	0.224273	2.82898	0.00466961	0.0742478	Tacstd2	tumor-associated calcium signal transducer 2
64297	219.745	-0.757357	0.267756	-2.82854	0.00467615	0.0742478	Gprc5b	G protein-coupled receptor, family C, group 5, member B
24083	235.367	-0.669331	0.236661	-2.82823	0.00468061	0.0742478	Natd1	N-acetyltransferase domain containing 1
102448	72.4522	-0.994069	0.351645	-2.82691	0.00469988	0.0744446	Xylb	xylulokinase homolog (H. influenzae)
546546	162.438	-0.869991	0.307796	-2.82652	0.00470574	0.0744446	Serpina3h	serine (or cysteine) peptidase inhibitor, clade A, member 3H
574403	55.725	1.03861	0.367563	2.82566	0.00471838	0.0744446	Fam196b	family with sequence similarity 196, member B
70599	599.551	0.889824	0.314932	2.82545	0.0047214	0.0744446	Ssfa2	sperm specific antigen 2
100036521	164.028	0.880678	0.311727	2.82516	0.00472573	0.0744446	Umad1	UMAP1-MVP12 associated (UMA) domain containing 1
231868	981.378	-0.824921	0.292001	-2.82506	0.00472718	0.0744446	E130309D02Rik	RIKEN cDNA E130309D02 gene
15441	2908.17	-0.481453	0.170528	-2.82331	0.00475309	0.0747625	Hp1bp3	heterochromatin protein 1, binding protein 3
102502	73.9438	0.972596	0.345023	2.81893	0.00481836	0.0756124	Pls1	plastin 1 (I-isoform)
11670	30.1171	1.11395	0.395172	2.81891	0.00481869	0.0756124	Aldh3a1	aldehyde dehydrogenase family 3, subfamily A1
26379	167.75	-0.735559	0.261002	-2.81821	0.00482916	0.0756858	Esrra	estrogen related receptor, alpha
114896	650.451	-0.519787	0.184464	-2.81782	0.00483516	0.0756891	Afg3l1	AFG3-like AAA ATPase 1
232288	282.047	0.784121	0.278508	2.81544	0.00487112	0.0761607	Frmd4b	FERM domain containing 4B
63985	1458.22	0.671175	0.238547	2.81359	0.00489915	0.076351	Gmfb	glia maturation factor, beta
71934	200.461	0.92957	0.330396	2.8135	0.0049005	0.076351	Car13	carbonic anhydrase 13
56760	25.6935	1.11578	0.396583	2.81348	0.00490081	0.076351	Clec1b	C-type lectin domain family 1, member b
193385	2087.97	-0.535774	0.190464	-2.81299	0.00490826	0.0763761	Fam65b	family with sequence similarity 65, member B
170711	5.20129	0.987534	0.351084	2.81282	0.00491095	NA	Otud7a	OTU domain containing 7A
71228	40.3038	1.0779	0.383414	2.81132	0.00493382	0.0766825	Dlg5	discs, large homolog 5 (Drosophila)
22032	455.862	-0.823721	0.29305	-2.81085	0.0049411	0.0767045	Traf4	TNF receptor associated factor 4
11600	6605.46	0.807104	0.287647	2.80588	0.0050179	0.0776737	Angpt1	angiopoietin 1
69834	1045.41	0.877553	0.312864	2.80491	0.00503311	0.0776737	Rab43	RAB43, member RAS oncogene family
20688	379.043	0.757987	0.270265	2.80461	0.0050378	0.0776737	Sp4	trans-acting transcription factor 4
23797	293.953	0.829691	0.295868	2.80426	0.00504319	0.0776737	Akt3	thymoma viral proto-oncogene 3
75600	155.552	0.762296	0.271838	2.80423	0.00504365	0.0776737	Calml4	calmodulin-like 4
209011	1287.02	-0.603279	0.215132	-2.80422	0.00504382	0.0776737	Sirt7	sirtuin 7
20822	505.729	0.715366	0.255117	2.80408	0.00504608	0.0776737	Trove2	TROVE domain family, member 2
56403	1339.68	0.595347	0.212339	2.80376	0.00505108	0.0776737	Syncrip	synaptotagmin binding, cytoplasmic RNA interacting protein
14455	5383.62	0.550685	0.196561	2.8016	0.00508505	0.0781042	Gas5	growth arrest specific 5
19035	981.125	-0.518103	0.184994	-2.80065	0.00509997	0.0782415	Ppib	peptidylprolyl isomerase B
75124	85.9952	0.865294	0.309015	2.80017	0.00510755	0.0782659	Nxnl2	nucleoredoxin-like 2
320150	555.067	0.791355	0.282731	2.79897	0.00512666	0.0784667	Zdhhc17	zinc finger, DHHC domain containing 17
22268	13.534	1.10412	0.394616	2.79795	0.00514279	0.0786216	Upk1b	uroplakin 1B
228482	194.219	0.6758	0.24164	2.79672	0.0051624	0.0788291	Arhgap11a	Rho GTPase activating protein 11A
21877	263.62	0.654257	0.233978	2.79623	0.00517023	0.0788565	Tk1	thymidine kinase 1
77810	96.2511	-0.924439	0.330744	-2.79503	0.00518951	0.0790584	A930015D03Rik	RIKEN cDNA A930015D03 gene
73723	2427.4	-0.593792	0.21268	-2.79195	0.00523912	0.0796564	Sh3bgrl3	SH3 domain binding glutamic acid-rich protein-like 3
230654	1518.77	-0.546319	0.19571	-2.79148	0.00524682	0.0796564	Lrrc41	leucine rich repeat containing 41
19273	68.2806	0.970973	0.347837	2.79146	0.00524705	0.0796564	Ptpru	protein tyrosine phosphatase, receptor type, U
241627	200.086	0.781393	0.280083	2.78986	0.00527311	0.0799592	Wdr76	WD repeat domain 76
208628	74.8566	0.882849	0.316535	2.7891	0.0052854	0.0799828	Kntc1	kinetochore associated 1
209737	148.61	0.857152	0.307332	2.78901	0.0052869	0.0799828	Kif15	kinesin family member 15
53602	689.381	-0.590057	0.211598	-2.78858	0.00529398	0.0799973	Hpcal1	hippocalcin-like 1
71703	302.168	0.72966	0.261798	2.78711	0.00531812	0.0802017	Armcx3	armadillo repeat containing, X-linked 3
625249	1227.44	-0.552754	0.198333	-2.787	0.00531978	0.0802017	Gpx4	glutathione peroxidase 4
19070	1197.4	0.635642	0.228108	2.78658	0.00532667	0.080213	Mob4	MOB family member 4, phocein
100041677	1618.28	0.865381	0.310724	2.78505	0.00535196	0.0805012	Gm13157	predicted gene 13157
110902	19.4977	1.09702	0.393954	2.78464	0.00535866	0.0805092	Chrna2	cholinergic receptor, nicotinic, alpha polypeptide 2 (neuronal)
77110	208.093	0.638258	0.229297	2.78354	0.00537689	0.0806904	Gpbp1l1	GC-rich promoter binding protein 1-like 1
215615	960.848	-0.73983	0.265852	-2.78286	0.00538817	0.080713	Rnpep	arginyl aminopeptidase (aminopeptidase B)
71449	655.189	-0.6325	0.227297	-2.78271	0.00539075	0.080713	Mettl13	methyltransferase like 13
100503584	116.617	0.909772	0.327108	2.78126	0.00541487	0.0809815	Zfp534	zinc finger protein 534
24004	52.2236	-0.921048	0.331257	-2.78046	0.00542818	0.0810878	Rai2	retinoic acid induced 2
382406	530.256	-0.550487	0.198037	-2.77971	0.00544068	0.0811817	Poc1b	POC1 centriolar protein homolog B (Chlamydomonas)
80286	562.697	-0.639391	0.230152	-2.77812	0.00546742	0.0814876	Tusc3	tumor suppressor candidate 3
105513	999.421	-0.512429	0.184599	-2.77591	0.00550479	0.081918	Chmp7	charged multivesicular body protein 7
66734	467.856	-0.723862	0.260788	-2.77567	0.00550883	0.081918	Map1lc3a	microtubule-associated protein 1 light chain 3 alpha
21856	1005.41	-0.506571	0.182613	-2.77402	0.00553684	0.0822409	Timm44	translocase of inner mitochondrial membrane 44
622434	187.913	0.860346	0.310304	2.77259	0.0055612	0.0824922	Arhgef26	Rho guanine nucleotide exchange factor (GEF) 26
58220	124.939	1.06932	0.385718	2.77229	0.00556638	0.0824922	Pard6b	par-6 family cell polarity regulator beta
20227	925.066	0.924804	0.333702	2.77135	0.00558251	0.0826358	Sart1	squamous cell carcinoma antigen recognized by T cells 1
194744	60.6639	-0.925975	0.334168	-2.77098	0.00558871	0.0826358	Slc25a43	solute carrier family 25, member 43
14682	267.708	0.732446	0.2644	2.77022	0.00560185	0.0827365	Gnaq	guanine nucleotide binding protein, alpha q polypeptide
12395	234.641	0.822981	0.297204	2.76908	0.0056215	0.082933	Runx1t1	runt-related transcription factor 1; translocated to, 1 (cyclin D-related)
72772	596.095	0.570004	0.205975	2.76734	0.00565151	0.0832817	Rint1	RAD50 interactor 1
232785	987.106	-0.626825	0.226575	-2.76652	0.00566573	0.0833972	Zfp783	zinc finger protein 783
14348	13.5789	1.08269	0.391429	2.766	0.00567477	0.0834363	Fut9	fucosyltransferase 9
26431	2093.25	-0.543804	0.196673	-2.76502	0.005692	0.0835956	Git2	G protein-coupled receptor kinase-interactor 2
19272	130.059	0.911417	0.330005	2.76182	0.00574793	0.0843224	Ptprk	protein tyrosine phosphatase, receptor type, K
12368	485.506	-0.55956	0.202755	-2.75979	0.00578391	0.0846993	Casp6	caspase 6
18671	189.832	0.720236	0.261037	2.75914	0.00579542	0.0846993	Abcb1a	ATP-binding cassette, sub-family B (MDR/TAP), member 1A
23880	732.345	0.603869	0.218865	2.7591	0.00579609	0.0846993	Fyb	FYN binding protein
13838	36.2749	1.06844	0.387269	2.7589	0.00579955	0.0846993	Epha4	Eph receptor A4
74105	708.973	-0.686627	0.249087	-2.75657	0.00584112	0.0852112	Gga2	golgi associated, gamma adaptin ear containing, ARF binding protein 2
228839	281.257	-0.650756	0.236232	-2.75473	0.00587412	0.0855972	Tgif2	TGFB-induced factor homeobox 2
329575	290.315	0.794511	0.288482	2.75411	0.00588519	0.0856097	Gm14325	predicted gene 14325
20493	45.126	0.868612	0.315406	2.75395	0.00588808	0.0856097	Slc10a1	solute carrier family 10 (sodium/bile acid cotransporter family), member 1
74737	552.038	0.852267	0.309516	2.75354	0.00589537	0.0856204	Pcf11	cleavage and polyadenylation factor subunit homolog (S. cerevisiae)
80291	755.79	-0.492262	0.178816	-2.75289	0.00590711	0.0856958	Rilpl2	Rab interacting lysosomal protein-like 2
17260	2915.37	0.566722	0.205895	2.75247	0.0059147	0.0857107	Mef2c	myocyte enhancer factor 2C
432731	480.742	0.651923	0.236895	2.75195	0.00592421	0.0857535	Zscan26	zinc finger and SCAN domain containing 26
19056	454.014	0.692708	0.251769	2.75137	0.00593472	0.0858106	Ppp3cb	protein phosphatase 3, catalytic subunit, beta isoform
17686	394.579	-0.806016	0.293181	-2.74922	0.00597382	0.0862804	Msh3	mutS homolog 3 (E. coli)
18707	1812.99	-0.536697	0.195277	-2.74838	0.00598897	0.0864038	Pik3cd	phosphatidylinositol 3-kinase catalytic delta polypeptide
66689	170.229	0.796978	0.290091	2.74734	0.00600816	0.0865646	Klhl28	kelch-like 28
239099	460.625	-0.593986	0.216227	-2.74705	0.00601336	0.0865646	Homez	homeodomain leucine zipper-encoding gene
16979	27.7619	1.07618	0.391899	2.74606	0.00603161	0.0867318	Lrrn1	leucine rich repeat protein 1, neuronal
12892	290.036	0.896865	0.326704	2.74519	0.00604763	0.0868514	Cpox	coproporphyrinogen oxidase
12122	561.681	-0.517993	0.188725	-2.7447	0.00605659	0.0868514	Bid	BH3 interacting domain death agonist
106564	251.793	-0.698578	0.254535	-2.74452	0.00605986	0.0868514	Ppcs	phosphopantothenoylcysteine synthetase
76863	1308.01	0.623531	0.227245	2.74387	0.00607201	0.0869302	Dcun1d5	DCN1, defective in cullin neddylation 1, domain containing 5 (S. cerevisiae)
76763	237.647	0.910704	0.331952	2.74348	0.00607915	0.0869352	Mospd2	motile sperm domain containing 2
19186	3191.65	-0.423581	0.15442	-2.74304	0.0060874	0.0869352	Psme1	proteasome (prosome, macropain) activator subunit 1 (PA28 alpha)
14199	1489.97	0.676037	0.2465	2.74254	0.00609665	0.0869352	Fhl1	four and a half LIM domains 1
105841	601.789	-0.699729	0.255188	-2.74202	0.00610636	0.0869352	Dennd3	DENN/MADD domain containing 3
224250	1098.54	0.540664	0.197189	2.74185	0.00610933	0.0869352	Cldnd1	claudin domain containing 1
272158	18.1209	1.08831	0.396968	2.74156	0.00611473	0.0869352	Poln	DNA polymerase N
432508	1844.73	0.594773	0.216988	2.74105	0.00612438	0.0869352	Cpsf6	cleavage and polyadenylation specific factor 6
432467	286.205	-0.697374	0.254446	-2.74075	0.00612987	0.0869352	Hnrnph3	heterogeneous nuclear ribonucleoprotein H3
18035	2130.22	-0.543397	0.198275	-2.74063	0.00613222	0.0869352	Nfkbia	nuclear factor of kappa light polypeptide gene enhancer in B cells inhibitor, alpha
24059	76.6871	0.829877	0.303038	2.73852	0.00617156	0.0873206	Slco2a1	solute carrier organic anion transporter family, member 2a1
11928	4439.01	0.693512	0.253249	2.73846	0.00617277	0.0873206	Atp1a1	ATPase, Na+/K+ transporting, alpha 1 polypeptide
229927	8.17382	1.06435	0.388697	2.73825	0.00617675	NA	Clca3b	chloride channel calcium activated 3B
56018	827.026	-0.610265	0.222929	-2.73749	0.00619104	0.0873776	Stard10	START domain containing 10
16543	270.035	0.798567	0.291731	2.73734	0.0061938	0.0873776	Mdfic	MyoD family inhibitor domain containing
22709	873.757	0.873705	0.319232	2.7369	0.00620215	0.0873776	Zfp51	zinc finger protein 51
55943	373.474	-0.610189	0.222955	-2.73682	0.00620354	0.0873776	Stx8	syntaxin 8
74735	2431.89	-0.687176	0.251187	-2.73572	0.00622449	0.0874927	Trim14	tripartite motif-containing 14
100494	181.589	0.602282	0.220158	2.73568	0.0062251	0.0874927	Zfand2a	zinc finger, AN1-type domain 2A
12325	1129.9	-0.564378	0.206367	-2.73483	0.00624129	0.0876261	Camk2g	calcium/calmodulin-dependent protein kinase II gamma
102465564	20.7524	1.07427	0.39301	2.73345	0.00626741	0.0878984	Mir6935	microRNA 6935
20692	10.0148	1.0474	0.383391	2.73194	0.00629622	NA	Sparc	secreted acidic cysteine rich glycoprotein
80986	226.146	0.816413	0.29889	2.73149	0.00630495	0.0881951	Ckap2	cytoskeleton associated protein 2
108934	314.664	0.938329	0.343564	2.73116	0.0063111	0.0881951	Smim13	small integral membrane protein 13
22388	4396.44	-0.536876	0.196617	-2.73057	0.0063225	0.0881951	Wdr1	WD repeat domain 1
20743	40.9559	1.07535	0.393843	2.73039	0.00632599	0.0881951	Sptbn2	spectrin beta, non-erythrocytic 2
67695	265.91	-0.664563	0.243397	-2.73036	0.0063265	0.0881951	Ost4	oligosaccharyltransferase 4 homolog (S. cerevisiae)
69479	151.785	0.643824	0.235839	2.72992	0.00633488	0.0881951	1700029J07Rik	RIKEN cDNA 1700029J07 gene
71764	179.607	0.85568	0.31345	2.72988	0.0063358	0.0881951	C2cd2l	C2 calcium-dependent domain containing 2-like
78618	675.964	-0.665361	0.243779	-2.72936	0.00634565	0.0882239	Acap2	ArfGAP with coiled-coil, ankyrin repeat and PH domains 2
60411	272.406	0.744468	0.272792	2.72907	0.00635137	0.0882239	Cenpk	centromere protein K
104816	5.61821	0.990996	0.363127	2.72906	0.00635154	NA	Aspg	asparaginase homolog (S. cerevisiae)
56226	139.441	-0.87706	0.321559	-2.72752	0.00638118	0.088544	Espn	espin
16913	4599.21	-0.404051	0.148199	-2.72641	0.00640283	0.0887501	Psmb8	proteasome (prosome, macropain) subunit, beta type 8 (large multifunctional peptidase 7)
15278	365.089	0.669628	0.245653	2.72591	0.00641243	0.088789	Tfb2m	transcription factor B2, mitochondrial
72281	34.2878	1.01347	0.371932	2.72488	0.00643254	0.0889732	Sh2d4a	SH2 domain containing 4A
67515	599.58	0.656389	0.241057	2.72297	0.00646987	0.0892746	Ttc33	tetratricopeptide repeat domain 33
227622	630.583	-0.47014	0.172674	-2.7227	0.0064751	0.0892746	BC029214	cDNA sequence BC029214
15976	1676.86	-0.555432	0.204021	-2.72243	0.00648039	0.0892746	Ifnar2	interferon (alpha and beta) receptor 2
234396	142.438	0.868923	0.319203	2.72216	0.00648561	0.0892746	Ankle1	ankyrin repeat and LEM domain containing 1
66632	641.412	0.688994	0.253148	2.7217	0.00649462	0.0892746	Dph6	diphthamine biosynthesis 6
231238	20.5454	1.06798	0.392448	2.72134	0.00650174	0.0892746	Sel1l3	sel-1 suppressor of lin-12-like 3 (C. elegans)
20677	1224.48	-0.850027	0.312358	-2.72132	0.00650214	0.0892746	Sox4	SRY (sex determining region Y)-box 4
68031	686.74	-0.581749	0.213847	-2.7204	0.00652025	0.0894294	Rnf146	ring finger protein 146
64214	2804.85	0.888999	0.327037	2.71835	0.00656093	0.0898902	Rgs18	regulator of G-protein signaling 18
72692	794.979	0.668335	0.245891	2.71801	0.00656761	0.0898902	Hnrnpll	heterogeneous nuclear ribonucleoprotein L-like
12805	17.8408	1.078	0.3967	2.71742	0.00657925	0.0899032	Cntn1	contactin 1
26412	1417.38	-0.674596	0.248263	-2.71727	0.00658231	0.0899032	Map4k2	mitogen-activated protein kinase kinase kinase kinase 2
69964	237.618	0.922396	0.339516	2.71679	0.00659179	0.0899387	2810403D21Rik	RIKEN cDNA 2810403D21 gene
107227	439.663	0.876406	0.322735	2.71556	0.00661639	0.0901422	Macrod1	MACRO domain containing 1
20305	26.385	-1.07588	0.396225	-2.71533	0.00662101	0.0901422	Ccl6	chemokine (C-C motif) ligand 6
54141	83.5922	0.8807	0.324382	2.71501	0.00662739	0.0901422	Spag5	sperm associated antigen 5
56631	7.08186	1.05128	0.387233	2.71484	0.00663076	NA	Trim17	tripartite motif-containing 17
229593	706.134	0.829988	0.30578	2.71433	0.006641	0.0902208	Golph3l	golgi phosphoprotein 3-like
73067	403.61	-0.680134	0.250599	-2.71403	0.00664697	0.0902208	Tmem192	transmembrane protein 192
74340	179.707	0.936451	0.345125	2.71337	0.00666034	0.0903084	Ahcyl2	S-adenosylhomocysteine hydrolase-like 2
239719	562.716	0.581466	0.214445	2.71149	0.0066981	0.0906636	Mkl2	MKL/myocardin-like 2
216991	26.7495	-1.04189	0.384288	-2.71121	0.00670381	0.0906636	Adap2	ArfGAP with dual PH domains 2
664883	25.0119	1.07508	0.396641	2.71046	0.00671893	0.0906636	Nova1	neuro-oncological ventral antigen 1
30935	669.487	-0.580531	0.214187	-2.71039	0.00672036	0.0906636	Tor3a	torsin family 3, member A
22361	95.3058	-0.865141	0.319199	-2.71035	0.00672122	0.0906636	Vnn1	vanin 1
13690	7612.81	0.543816	0.200755	2.70885	0.0067516	0.0909181	Eif4g2	eukaryotic translation initiation factor 4, gamma 2
66431	242.439	-0.777383	0.286991	-2.70874	0.00675399	0.0909181	Oxld1	oxidoreductase like domain containing 1
77480	1034.58	0.513925	0.189782	2.70798	0.00676941	0.0909631	Kidins220	kinase D-interacting substrate 220
69900	343.05	-0.688759	0.254353	-2.70789	0.00677125	0.0909631	Mfsd11	major facilitator superfamily domain containing 11
23876	9.81096	1.00572	0.371462	2.70745	0.00678019	NA	Fbln5	fibulin 5
84004	8.40274	-1.02164	0.377631	-2.70539	0.00682242	NA	Mcam	melanoma cell adhesion molecule
75905	7.18935	0.999579	0.369483	2.70534	0.00682339	NA	4930578C19Rik	RIKEN cDNA 4930578C19 gene
17128	509.224	0.814474	0.301143	2.70461	0.00683853	0.0917482	Smad4	SMAD family member 4
14536	23.2272	1.06563	0.394042	2.70435	0.00684374	0.0917482	Nr6a1	nuclear receptor subfamily 6, group A, member 1
330361	161.881	0.893774	0.330595	2.70353	0.00686068	0.0918561	Gcfc2	GC-rich sequence DNA binding factor 2
66646	365.576	-0.744752	0.275499	-2.70328	0.00686584	0.0918561	Rpe	ribulose-5-phosphate-3-epimerase
108099	1249.67	0.564774	0.208962	2.70276	0.00687659	0.0919059	Prkag2	protein kinase, AMP-activated, gamma 2 non-catalytic subunit
117590	4.70448	0.978555	0.362094	2.70249	0.00688227	NA	Asb10	ankyrin repeat and SOCS box-containing 10
17150	104.28	-0.751209	0.278117	-2.70106	0.00691198	0.0921285	Mfap2	microfibrillar-associated protein 2
22635	62.282	-0.979227	0.362547	-2.70097	0.00691385	0.0921285	Zan	zonadhesin
69241	690.23	-0.519726	0.192424	-2.70094	0.0069144	0.0921285	Polr2d	polymerase (RNA) II (DNA directed) polypeptide D
13537	10622.1	-0.951856	0.352464	-2.70058	0.00692192	0.0921349	Dusp2	dual specificity phosphatase 2
223920	45.9621	0.902292	0.334322	2.69887	0.0069576	0.0925156	Soat2	sterol O-acyltransferase 2
66701	209.008	-0.669803	0.248244	-2.69817	0.00697228	0.0925927	Spryd4	SPRY domain containing 4
209773	20.6041	1.05604	0.391429	2.69791	0.00697757	0.0925927	Dennd2a	DENN/MADD domain containing 2A
235130	8.15393	-0.940933	0.34903	-2.69585	0.0070209	NA	Adamts15	a disintegrin-like and metallopeptidase (reprolysin type) with thrombospondin type 1 motif, 15
71521	437.362	0.538851	0.199915	2.6954	0.00703037	0.0931133	Pds5a	PDS5, regulator of cohesion maintenance, homolog A (S. cerevisiae)
80909	257.714	-0.839834	0.311594	-2.69528	0.00703294	0.0931133	Gatsl2	GATS protein-like 2
69535	474.262	-0.643568	0.238798	-2.69503	0.00703817	0.0931133	Ten1	TEN1 telomerase capping complex subunit
74747	77.9149	0.838485	0.311267	2.69378	0.00706473	0.0933206	Ddit4	DNA-damage-inducible transcript 4
52815	383.107	0.755714	0.280557	2.69362	0.00706812	0.0933206	Ldhd	lactate dehydrogenase D
56468	1183.36	-0.681853	0.253183	-2.69312	0.00707858	0.0933644	Socs5	suppressor of cytokine signaling 5
93890	4.57582	0.93205	0.346266	2.69172	0.00710855	NA	Pcdhb19	protocadherin beta 19
108961	126.892	1.02491	0.380822	2.69131	0.00711724	0.0936912	E2f8	E2F transcription factor 8
67150	93.1112	0.783682	0.291192	2.69129	0.00711769	0.0936912	Rnf141	ring finger protein 141
74081	408.879	0.669137	0.248752	2.68997	0.00714579	0.0939664	Cep350	centrosomal protein 350
75420	549.092	-0.528652	0.196552	-2.68963	0.0071532	0.0939693	Secisbp2	SECIS binding protein 2
66998	1567.89	-0.552285	0.205401	-2.68882	0.00717054	0.0941026	Psmd5	proteasome (prosome, macropain) 26S subunit, non-ATPase, 5
208076	6.39476	1.00534	0.37393	2.68857	0.00717582	NA	Pknox2	Pbx/knotted 1 homeobox 2
102920	121.529	0.976807	0.363517	2.6871	0.00720746	0.0944922	Cenpi	centromere protein I
68026	130.696	0.879446	0.327347	2.68658	0.00721867	0.0945443	2810417H13Rik	RIKEN cDNA 2810417H13 gene
51813	377.782	0.599321	0.223147	2.68577	0.00723626	0.0946799	Ccnc	cyclin C
214804	87.6645	0.849913	0.316576	2.68471	0.00725935	0.094887	Syde2	synapse defective 1, Rho GTPase, homolog 2 (C. elegans)
229699	18.3238	1.06559	0.396978	2.68426	0.00726898	0.0949179	Slc16a4	solute carrier family 16 (monocarboxylic acid transporters), member 4
53313	6218.67	-0.607893	0.22663	-2.68231	0.00731163	0.0953795	Atp2a3	ATPase, Ca++ transporting, ubiquitous
266781	1642.92	-0.473186	0.17652	-2.68064	0.00734824	0.0957615	Snx17	sorting nexin 17
20913	1059.55	0.509103	0.190011	2.67933	0.00737701	0.0960408	Stxbp4	syntaxin binding protein 4
16409	36.2748	0.973385	0.363396	2.67858	0.00739352	0.0960449	Itgam	integrin alpha M
74194	48.6333	0.933072	0.348351	2.67854	0.00739438	0.0960449	Rnd3	Rho family GTPase 3
12649	230.554	0.872322	0.325698	2.67831	0.00739937	0.0960449	Chek1	checkpoint kinase 1
110616	420.173	0.661494	0.247065	2.6774	0.00741952	0.0962109	Atxn3	ataxin 3
70790	386.037	0.497954	0.186073	2.67612	0.0074481	0.0964858	Ubr5	ubiquitin protein ligase E3 component n-recognin 5
78697	842.374	-0.660038	0.246759	-2.67483	0.00747682	0.096762	Pus7	pseudouridylate synthase 7 homolog (S. cerevisiae)
22164	83.0699	0.824836	0.308416	2.67442	0.00748582	0.0967825	Tnfsf4	tumor necrosis factor (ligand) superfamily, member 4
435921	7.726	0.978921	0.366182	2.67332	0.00751051	NA	Clec2f	C-type lectin domain family 2, member f
170765	125.523	-0.765986	0.286587	-2.67279	0.00752244	0.0971187	Ripply3	ripply3 homolog (zebrafish)
66663	767.439	-0.572292	0.214139	-2.67253	0.00752824	0.0971187	Uba5	ubiquitin-like modifier activating enzyme 5
16180	205.079	0.802325	0.300241	2.67227	0.00753411	0.0971187	Il1rap	interleukin 1 receptor accessory protein
23833	33.6565	-1.04788	0.392449	-2.67012	0.00758251	0.0976462	Cd52	CD52 antigen
110826	2266.71	-0.522014	0.19557	-2.66919	0.00760335	0.0978183	Etfb	electron transferring flavoprotein, beta polypeptide
13684	994.317	0.794538	0.297778	2.66822	0.0076254	0.0980055	Eif4e	eukaryotic translation initiation factor 4E
433904	244.778	0.621735	0.233148	2.66669	0.00766019	0.098356	Ociad2	OCIA domain containing 2
228094	42.2835	0.927341	0.347828	2.66609	0.00767387	0.0984349	Cerkl	ceramide kinase-like
17846	419.839	-0.605185	0.227057	-2.66535	0.00769091	0.0985567	Commd1	COMM domain containing 1
52004	897.346	-0.515582	0.193531	-2.66408	0.00771995	0.0986514	Cdk2ap2	CDK2-associated protein 2
29876	1562.19	-0.691302	0.259506	-2.66391	0.00772376	0.0986514	Clic4	chloride intracellular channel 4 (mitochondrial)
236899	36.3998	1.02041	0.383049	2.66391	0.00772379	0.0986514	Pcyt1b	phosphate cytidylyltransferase 1, choline, beta isoform
50790	472.209	0.577546	0.21682	2.66371	0.00772848	0.0986514	Acsl4	acyl-CoA synthetase long-chain family member 4
320271	417.81	0.792979	0.297902	2.66188	0.00777066	0.0989873	Scai	suppressor of cancer cell invasion
245847	447.749	-0.506832	0.190412	-2.66176	0.00777335	0.0989873	Amdhd2	amidohydrolase domain containing 2
74123	333.116	0.867102	0.325785	2.66158	0.00777752	0.0989873	Foxp4	forkhead box P4
269614	372.768	-0.593404	0.222995	-2.66106	0.00778947	0.099043	Pank4	pantothenate kinase 4
106952	306.956	0.555069	0.208623	2.66064	0.00779929	0.0990715	Arap3	ArfGAP with RhoGAP domain, ankyrin repeat and PH domain 3
14345	127.839	-0.840053	0.316025	-2.65818	0.00785631	0.0996381	Fut4	fucosyltransferase 4
26897	550.604	-0.776637	0.292194	-2.65795	0.00786184	0.0996381	Acot1	acyl-CoA thioesterase 1
99899	373.335	0.691773	0.260287	2.65774	0.00786677	0.0996381	Ifi44	interferon-induced protein 44
208869	99.0765	0.908916	0.342099	2.65688	0.00788671	0.0997266	Dock3	dedicator of cyto-kinesis 3
22403	4.52241	0.915259	0.34456	2.65631	0.0079	NA	Wisp2	WNT1 inducible signaling pathway protein 2
100226	879.726	0.411685	0.154986	2.65627	0.00790107	0.0997266	Stx12	syntaxin 12
68514	2636.65	-0.75507	0.284268	-2.65619	0.00790294	0.0997266	Micu2	mitochondrial calcium uptake 2
27965	2206.37	-0.606632	0.228441	-2.65552	0.00791852	0.0997266	Spg21	spastic paraplegia 21 homolog (human)
11891	518.453	0.576313	0.217026	2.6555	0.00791901	0.0997266	Rab27a	RAB27A, member RAS oncogene family
66268	357.664	-0.570606	0.214904	-2.65517	0.00792691	0.0997266	Pigyl	phosphatidylinositol glycan anchor biosynthesis, class Y-like
19707	425.193	0.64402	0.242555	2.65516	0.00792717	0.0997266	Reps1	RalBP1 associated Eps domain containing protein
252838	704.408	0.627817	0.236555	2.654	0.00795442	0.0999733	Tox	thymocyte selection-associated high mobility group box
72507	10.4656	1.02729	0.387262	2.65271	0.0079848	NA	Dzip1l	DAZ interacting protein 1-like
70420	135.785	0.803087	0.303048	2.65003	0.00804847	0.101058	2610034B18Rik	RIKEN cDNA 2610034B18 gene
81535	937.256	0.86279	0.325954	2.64697	0.00812168	0.10188	Sgpp1	sphingosine-1-phosphate phosphatase 1
66383	949.917	-0.661733	0.250075	-2.64614	0.00814171	0.102033	Iscu	IscU iron-sulfur cluster scaffold homolog (E. coli)
329735	75.3616	1.0166	0.384347	2.645	0.00816911	0.102186	4933431E20Rik	RIKEN cDNA 4933431E20 gene
21778	126.293	0.779343	0.294658	2.64491	0.00817126	0.102186	Tex9	testis expressed gene 9
216792	391.748	-0.669661	0.253213	-2.64466	0.0081774	0.102186	Iba57	IBA57, iron-sulfur cluster assembly homolog (S. cerevisiae)
11789	447.955	0.67539	0.255766	2.64066	0.00827442	0.103167	Apc	adenomatosis polyposis coli
17354	471.844	0.646031	0.244674	2.64038	0.00828143	0.103167	Mllt10	myeloid/lymphoid or mixed-lineage leukemia (trithorax homolog, Drosophila); translocated to, 10
67509	410.51	-0.628747	0.238141	-2.64023	0.00828489	0.103167	Saysd1	SAYSVFN motif domain containing 1
20364	2733.3	-0.523169	0.198169	-2.64002	0.00829011	0.103167	Sepw1	selenoprotein W, muscle 1
100736249	92.4238	0.85747	0.324823	2.63981	0.00829531	0.103167	Mira	mistral long non-coding RNA
74008	71.8618	0.816234	0.30928	2.63915	0.0083115	0.103239	Arsg	arylsulfatase G
20271	12.061	1.04749	0.396938	2.63893	0.0083169	0.103239	Scn5a	sodium channel, voltage-gated, type V, alpha
66496	780.633	-0.519933	0.197087	-2.63809	0.00833746	0.103396	Ppdpf	pancreatic progenitor cell differentiation and proliferation factor homolog (zebrafish)RIKEN cDNA 2700038C09 gene
630499	378.082	-0.529592	0.200797	-2.63745	0.0083533	0.103494	H2-K2	histocompatibility 2, K region locus 2
240025	6.55266	0.937417	0.355657	2.63573	0.00839561	NA	Dact2	dapper homolog 2, antagonist of beta-catenin (xenopus)
18027	449.348	0.700087	0.265744	2.63444	0.00842754	0.104315	Nfia	nuclear factor I/A
74868	232.769	0.88147	0.334695	2.63365	0.0084472	0.104459	Tmem65	transmembrane protein 65
12492	421.783	-0.702086	0.266694	-2.63255	0.00847459	0.104699	Scarb2	scavenger receptor class B, member 2
72020	368.181	0.921686	0.350229	2.63166	0.00849682	0.104818	Zfp654	zinc finger protein 654
193796	1254.23	-0.815753	0.309993	-2.63152	0.00850029	0.104818	Kdm4b	lysine (K)-specific demethylase 4B
78619	161.58	0.925054	0.351649	2.63061	0.00852306	0.105	Zfp449	zinc finger protein 449
23928	28.4467	-1.03823	0.394883	-2.62922	0.00855821	0.105334	Lamc3	laminin gamma 3
208638	218.554	-0.684174	0.260307	-2.62833	0.00858045	0.105508	Slc25a38	solute carrier family 25, member 38
22591	1283.46	-0.467465	0.177906	-2.62759	0.0085992	0.105639	Xpc	xeroderma pigmentosum, complementation group C
56292	1090.11	-0.477908	0.18191	-2.62717	0.00860985	0.105671	Naa10	N(alpha)-acetyltransferase 10, NatA catalytic subunit
238393	198.778	-0.909914	0.346486	-2.62612	0.00863649	0.105898	Serpina3f	serine (or cysteine) peptidase inhibitor, clade A, member 3F
20464	7.78387	0.893373	0.340261	2.62555	0.00865085	NA	Sim1	single-minded homolog 1 (Drosophila)
15467	858.301	-0.688445	0.262213	-2.62551	0.00865184	0.105987	Eif2ak1	eukaryotic translation initiation factor 2 alpha kinase 1
26416	2525.46	0.790435	0.301203	2.62426	0.00868368	0.106277	Mapk14	mitogen-activated protein kinase 14
69260	288.606	0.815633	0.311108	2.62171	0.0087491	0.106889	Ing2	inhibitor of growth family, member 2
18821	13.6114	1.03663	0.395408	2.62167	0.00875002	0.106889	Pln	phospholamban
626848	258.416	0.969513	0.36996	2.62059	0.00877776	0.107128	Etohi1	ethanol induced 1
619371	188.011	0.81989	0.312934	2.62001	0.0087927	0.10721	Stxbp3b	syntaxin-binding protein 3B
17872	5671.76	0.749108	0.2862	2.61743	0.00885947	0.107753	Ppp1r15a	protein phosphatase 1, regulatory (inhibitor) subunit 15A
66190	538.895	0.686385	0.262262	2.61718	0.00886605	0.107753	Acer3	alkaline ceramidase 3
109246	215.345	-0.728493	0.278364	-2.61705	0.00886923	0.107753	Tspan9	tetraspanin 9
18114	3747.69	-0.445196	0.170157	-2.61639	0.00888661	0.107753	Rrp1	ribosomal RNA processing 1 homolog (S. cerevisiae)
269198	233.211	0.782579	0.299115	2.61631	0.00888852	0.107753	Nbeal1	neurobeachin like 1
56174	398.445	-0.558832	0.213624	-2.61595	0.00889788	0.107753	Nagk	N-acetylglucosamine kinase
22223	119.882	0.659347	0.252086	2.61556	0.00890801	0.107753	Uchl1	ubiquitin carboxy-terminal hydrolase L1
71943	305.794	0.642853	0.245788	2.61548	0.00891033	0.107753	Tom1l1	target of myb1-like 1 (chicken)
11856	677.876	0.632813	0.241953	2.61543	0.0089114	0.107753	Arhgap6	Rho GTPase activating protein 6
12268	23.9723	0.988745	0.378356	2.61326	0.00896824	0.108279	C4b	complement component 4B (Chido blood group)
97159	410.782	-0.518553	0.198471	-2.61273	0.00898212	0.108279	A430005L14Rik	RIKEN cDNA A430005L14 gene
52463	664.612	0.758896	0.290467	2.61267	0.0089837	0.108279	Tet1	tet methylcytosine dioxygenase 1
68556	901.013	-0.42173	0.161427	-2.61251	0.00898806	0.108279	Uckl1	uridine-cytidine kinase 1-like 1
24071	752.465	0.705755	0.270232	2.61166	0.00901027	0.108441	Synj2bp	synaptojanin 2 binding protein
56462	1777.89	-0.701094	0.268502	-2.61113	0.00902434	0.108441	Mtch1	mitochondrial carrier homolog 1 (C. elegans)
217303	485.294	-0.607398	0.232626	-2.61105	0.0090264	0.108441	Cd300a	CD300A antigen
64660	1060.78	-0.693638	0.265759	-2.61003	0.00905347	0.108597	Mrps24	mitochondrial ribosomal protein S24
101966	1041.34	-0.548742	0.210275	-2.60963	0.00906392	0.108597	D8Ertd738e	DNA segment, Chr 8, ERATO Doi 738, expressed
12514	67.9968	0.781938	0.299637	2.60962	0.00906431	0.108597	Cd68	CD68 antigen
20345	1576.84	-0.420352	0.161126	-2.60883	0.00908512	0.108747	Selplg	selectin, platelet (p-selectin) ligand
66714	356.114	-0.585442	0.224475	-2.60805	0.00910586	0.108895	4921524J17Rik	RIKEN cDNA 4921524J17 gene
74762	500.417	-0.666893	0.255785	-2.60724	0.00912752	0.108933	Mdga1	MAM domain containing glycosylphosphatidylinositol anchor 1
30953	12.065	-1.02747	0.394102	-2.60713	0.00913047	0.108933	Schip1	schwannomin interacting protein 1
68195	2409.68	-0.604969	0.232056	-2.607	0.00913397	0.108933	Rnaset2b	ribonuclease T2B
69590	33.2665	1.03182	0.395841	2.60664	0.00914356	0.108948	Gpx8	glutathione peroxidase 8 (putative)
20239	547.187	0.887104	0.340521	2.60514	0.00918378	0.109327	Atxn2	ataxin 2
22433	2803.86	-0.615684	0.236376	-2.60468	0.00919608	0.109374	Xbp1	X-box binding protein 1
74035	995.493	-0.762911	0.292989	-2.60389	0.00921723	0.109526	Nol9	nucleolar protein 9
67416	560.528	0.710702	0.272985	2.60344	0.00922922	0.109569	Armcx2	armadillo repeat containing, X-linked 2
73813	33.8731	0.902712	0.346948	2.60187	0.00927176	0.109952	Fam83e	family with sequence similarity 83, member E
271944	19.4985	1.03261	0.396909	2.60162	0.00927833	0.109952	C2cd4d	C2 calcium-dependent domain containing 4D
67917	600.929	-0.691665	0.265985	-2.6004	0.0093116	0.110246	Zcchc3	zinc finger, CCHC domain containing 3
545085	425.554	-0.499495	0.192127	-2.59982	0.00932728	0.110332	Wdr70	WD repeat domain 70
69597	1721.09	-0.690853	0.265837	-2.59879	0.00935539	0.110564	Afg3l2	AFG3-like AAA ATPase 2
74142	1535.54	-0.6287	0.241969	-2.59827	0.00936959	0.110632	Lonp1	lon peptidase 1, mitochondrial
71268	1130.65	-0.673869	0.259392	-2.59788	0.00938008	0.110656	Lrrfip2	leucine rich repeat (in FLII) interacting protein 2
78894	735.876	-0.587888	0.226361	-2.59713	0.00940071	0.1108	Aacs	acetoacetyl-CoA synthetase
94226	12.4028	-1.00203	0.385963	-2.59618	0.00942656	0.111004	S1pr5	sphingosine-1-phosphate receptor 5
16780	16.4566	0.992507	0.382631	2.5939	0.0094894	0.111482	Lamb3	laminin, beta 3
100503869	12.8393	-1.00795	0.388618	-2.59368	0.00949551	0.111482	Mkln1os	muskelin 1, intracellular mediator containing kelch motifs, opposite strand
78889	2621.46	0.548827	0.211622	2.59343	0.00950252	0.111482	Wsb1	WD repeat and SOCS box-containing 1
234356	1617.66	0.446812	0.172287	2.59341	0.00950288	0.111482	Csgalnact1	chondroitin sulfate N-acetylgalactosaminyltransferase 1
327747	77.4285	-0.920777	0.355104	-2.59298	0.00951497	0.111482	Mettl24	methyltransferase like 24
22066	6.11734	0.957715	0.369355	2.59294	0.00951592	NA	Trpc4	transient receptor potential cation channel, subfamily C, member 4
78506	103.84	0.723201	0.278925	2.59281	0.0095195	0.111482	Micu3	mitochondrial calcium uptake family, member 3
58996	494.157	0.789093	0.30437	2.59255	0.00952684	0.111482	Arhgap23	Rho GTPase activating protein 23
94184	1795.99	-0.441214	0.170221	-2.592	0.00954202	0.1115	Pdxdc1	pyridoxal-dependent decarboxylase domain containing 1
218613	267.478	0.664694	0.256453	2.59187	0.00954546	0.1115	Mier3	mesoderm induction early response 1, family member 3
216781	92.1092	0.869868	0.335722	2.59103	0.00956879	0.111546	Trim58	tripartite motif-containing 58
12504	39.5542	-1.02818	0.396833	-2.59097	0.00957057	0.111546	Cd4	CD4 antigen
69035	1979.91	-0.725457	0.280012	-2.59081	0.009575	0.111546	Zdhhc3	zinc finger, DHHC domain containing 3
67158	644.595	-0.817946	0.315818	-2.58993	0.0095996	0.111673	Sft2d3	SFT2 domain containing 3
74446	7.91362	-1.02017	0.393908	-2.58987	0.00960113	NA	Slc9b1	solute carrier family 9, subfamily B (NHA1, cation proton antiporter 1), member 1
14268	24.5053	0.995248	0.384294	2.58981	0.00960295	0.111673	Fn1	fibronectin 1
223690	1275.04	-0.682784	0.263705	-2.58919	0.00962012	0.111675	Ankrd54	ankyrin repeat domain 54
237926	606.263	-0.635843	0.245576	-2.58919	0.00962023	0.111675	Rsad1	radical S-adenosyl methionine domain containing 1
56258	1150.53	0.77525	0.299501	2.58847	0.00964025	0.111808	Hnrnph2	heterogeneous nuclear ribonucleoprotein H2
12873	35.7976	1.02505	0.396247	2.5869	0.00968438	0.112098	Cpa3	carboxypeptidase A3, mast cell
72230	64.9652	1.02439	0.39603	2.58665	0.0096914	0.112098	Zfp558	zinc finger protein 558
116733	958.814	-0.68296	0.264071	-2.58628	0.00970189	0.112098	Vps4a	vacuolar protein sorting 4a (yeast)
67911	113.313	0.698321	0.27001	2.58628	0.00970194	0.112098	Zfp169	zinc finger protein 169
15382	2369.47	0.657821	0.254372	2.58606	0.00970809	0.112098	Hnrnpa1	heterogeneous nuclear ribonucleoprotein A1
76238	455.866	-0.531021	0.205393	-2.58538	0.00972711	0.112198	Grhpr	glyoxylate reductase/hydroxypyruvate reductase
67434	264.257	-0.625419	0.241928	-2.58514	0.00973395	0.112198	Ankrd33b	ankyrin repeat domain 33B
140483	347.706	0.842456	0.326046	2.58386	0.00977021	0.112517	Hnmt	histamine N-methyltransferase
114774	113.31	0.985887	0.381625	2.58339	0.00978342	0.11257	Pawr	PRKC, apoptosis, WT1, regulator
72993	1507.76	0.641321	0.24828	2.58306	0.00979283	0.112579	Appl1	adaptor protein, phosphotyrosine interaction, PH domain and leucine zipper containing 1
19649	73.5411	0.937735	0.363086	2.58268	0.00980349	0.112602	Robo3	roundabout homolog 3 (Drosophila)
100042679	100.049	0.903785	0.350085	2.58162	0.00983391	0.112766	Gm16386	zinc finger protein 946 pseudogene
68106	929.195	-0.480003	0.185956	-2.58128	0.00984354	0.112766	Nt5c3b	5'-nucleotidase, cytosolic IIIB
26396	2419.79	-0.659654	0.255554	-2.58128	0.00984359	0.112766	Map2k2	mitogen-activated protein kinase kinase 2
57339	3.31069	0.885176	0.342957	2.58101	0.00985109	NA	Jph1	junctophilin 1
14964	24359.4	-0.488677	0.189345	-2.58087	0.00985503	0.112798	H2-D1	histocompatibility 2, D region locus 1
240638	238.702	0.685979	0.265842	2.58041	0.00986844	0.112853	Slc16a12	solute carrier family 16 (monocarboxylic acid transporters), member 12
97287	1163.8	-0.642883	0.249233	-2.57944	0.00989594	0.113044	Mtmr14	myotubularin related protein 14
70568	1194.4	0.59289	0.229872	2.57922	0.0099025	0.113044	Cpne3	copine III
13002	2101.71	-0.5059	0.196228	-2.57813	0.00993374	0.113264	Dnajc5	DnaJ (Hsp40) homolog, subfamily C, member 5
63830	1456.73	0.737902	0.286237	2.57794	0.00993906	0.113264	Kcnq1ot1	KCNQ1 overlapping transcript 1
13048	25.8592	1.02206	0.396575	2.57722	0.00995998	0.113403	Cux2	cut-like homeobox 2
20442	786.896	0.611717	0.237478	2.57589	0.00999814	0.113583	St3gal1	ST3 beta-galactoside alpha-2,3-sialyltransferase 1
17161	173.022	0.711214	0.276113	2.57581	0.0100005	0.113583	Maoa	monoamine oxidase A
14200	20.6591	1.02037	0.396141	2.57576	0.0100019	0.113583	Fhl2	four and a half LIM domains 2
11764	1747.25	-0.530632	0.20606	-2.57513	0.0100202	0.113692	Ap1b1	adaptor protein complex AP-1, beta 1 subunit
19211	591.098	0.669203	0.259963	2.57422	0.0100466	0.113887	Pten	phosphatase and tensin homolog
68910	1195.73	-0.536913	0.208596	-2.57394	0.0100547	0.113887	Zfp467	zinc finger protein 467
17117	204.653	-0.658134	0.255785	-2.573	0.0100821	0.114005	Amacr	alpha-methylacyl-CoA racemase
216964	800.04	-0.581925	0.226168	-2.57298	0.0100826	0.114005	Trp53i13	transformation related protein 53 inducible protein 13
14955	8.08357	-0.915733	0.355927	-2.57281	0.0100876	NA	H19	H19, imprinted maternally expressed transcript
338354	188.088	0.760172	0.295487	2.5726	0.0100937	0.114031	Zfp780b	zinc finger protein 780B
11555	919.406	-0.718596	0.27944	-2.57156	0.0101241	0.114276	Adrb2	adrenergic receptor, beta 2
68134	779.515	0.728027	0.2832	2.57072	0.0101489	0.114312	Upf3b	UPF3 regulator of nonsense transcripts homolog B (yeast)
104836	590.23	0.62338	0.242511	2.57052	0.0101546	0.114312	Cbll1	Casitas B-lineage lymphoma-like 1
630836	598.387	0.733649	0.285456	2.5701	0.0101669	0.114312	2010315B03Rik	RIKEN cDNA 2010315B03 gene
52202	673.962	0.539857	0.210057	2.57005	0.0101682	0.114312	Rbm34	RNA binding motif protein 34
97961	511.489	-0.503782	0.196027	-2.56996	0.010171	0.114312	Nol12	nucleolar protein 12
56212	1166.27	-0.443659	0.17266	-2.56955	0.0101831	0.114349	Rhog	ras homolog gene family, member G
17089	683.325	-0.527017	0.205139	-2.56907	0.0101972	0.11441	Lyar	Ly1 antibody reactive clone
242291	1628.36	0.749407	0.291793	2.56828	0.0102204	0.114532	Impad1	inositol monophosphatase domain containing 1
330812	83.9454	0.881979	0.343436	2.5681	0.0102256	0.114532	Rnf150	ring finger protein 150
320747	8.01771	0.975323	0.379895	2.56735	0.010248	NA	Lingo4	leucine rich repeat and Ig domain containing 4
214987	2265.67	-0.657475	0.256213	-2.56612	0.0102843	0.114897	Chtf8	CTF8, chromosome transmission fidelity factor 8
17085	105.031	0.687762	0.268037	2.56592	0.0102902	0.114897	Ly9	lymphocyte antigen 9
20405	2328.46	-0.540754	0.210784	-2.56544	0.0103045	0.114897	Sh3gl1	SH3-domain GRB2-like 1
243743	116.846	0.913631	0.356165	2.56519	0.0103119	0.114897	Plxna4	plexin A4
20229	1001.99	0.606852	0.236582	2.56508	0.0103152	0.114897	Sat1	spermidine/spermine N1-acetyl transferase 1
319939	232.087	0.584392	0.227836	2.56497	0.0103186	0.114897	Tns3	tensin 3
170737	764.662	0.773594	0.301605	2.56493	0.0103197	0.114897	Znrf1	zinc and ring finger 1
621823	1008.91	-0.457427	0.178408	-2.56394	0.0103491	0.115126	Psme2b	protease (prosome, macropain) activator subunit 2B
108907	314.182	0.697683	0.272365	2.56157	0.0104199	0.115815	Nusap1	nucleolar and spindle associated protein 1
68979	758.96	0.483241	0.18869	2.56102	0.0104364	0.1159	Nol11	nucleolar protein 11
268759	240.799	-0.68217	0.266462	-2.5601	0.0104641	0.116027	9930012K11Rik	RIKEN cDNA 9930012K11 gene
70422	422.768	0.653808	0.255389	2.56005	0.0104657	0.116027	Ints2	integrator complex subunit 2
104479	965.336	-0.627817	0.245264	-2.55976	0.0104745	0.116027	Ccdc117	coiled-coil domain containing 117
224088	167.094	0.691332	0.27027	2.55793	0.0105296	0.116539	Atp13a3	ATPase type 13A3
207958	151.921	0.610627	0.238792	2.55715	0.0105535	0.116704	Alg11	asparagine-linked glycosylation 11 (alpha-1,2-mannosyltransferase)
353242	282.868	-0.642225	0.25135	-2.5551	0.0106157	0.117293	Mrpl21	mitochondrial ribosomal protein L21
20440	10.9842	0.979126	0.383346	2.55415	0.0106446	0.117447	St6gal1	beta galactoside alpha 2,6 sialyltransferase 1
72361	250.248	0.723452	0.283256	2.55406	0.0106476	0.117447	Ces2g	carboxylesterase 2G
27993	1036.74	-0.439593	0.172171	-2.55323	0.0106729	0.117618	Imp4	IMP4, U3 small nucleolar ribonucleoprotein, homolog (yeast)
57320	3149.11	-0.532234	0.208477	-2.55296	0.0106811	0.117618	Park7	Parkinson disease (autosomal recessive, early onset) 7
78321	141.489	0.694257	0.272017	2.55225	0.0107028	0.117678	Ankrd23	ankyrin repeat domain 23
27360	626.595	-0.552672	0.216547	-2.5522	0.0107045	0.117678	Add3	adducin 3 (gamma)
213393	26.3616	-1.00812	0.39526	-2.55052	0.0107562	0.118147	8430408G22Rik	RIKEN cDNA 8430408G22 gene
12051	450.068	0.835525	0.327669	2.54991	0.0107751	0.118255	Bcl3	B cell leukemia/lymphoma 3
73910	638.198	0.738985	0.289889	2.54921	0.0107969	0.118394	Arhgap18	Rho GTPase activating protein 18
192166	57.8746	0.924282	0.36269	2.54841	0.0108216	0.118493	Sardh	sarcosine dehydrogenase
16796	1557.42	-0.406896	0.159672	-2.54833	0.010824	0.118493	Lasp1	LIM and SH3 protein 1
327987	437.649	0.849326	0.33349	2.54678	0.0108721	0.11892	Med13	mediator complex subunit 13
78245	10.7343	0.875424	0.34385	2.54594	0.0108982	0.119106	Acbd7	acyl-Coenzyme A binding domain containing 7
52857	3253.29	-0.519583	0.204126	-2.54541	0.010915	0.11919	Gramd1a	GRAM domain containing 1A
140546	853.471	0.447223	0.175751	2.54464	0.010939	0.119315	Eri3	exoribonuclease 3
19712	1085.28	-0.548936	0.215758	-2.54422	0.0109521	0.119315	Rest	RE1-silencing transcription factor
109019	954.106	0.549294	0.215903	2.54417	0.0109539	0.119315	Nabp1	nucleic acid binding protein 1
100503353	73.0926	0.923803	0.363168	2.54373	0.0109674	0.119329	Gm14440	predicted gene 14440
399603	472.175	0.676947	0.266189	2.54311	0.0109872	0.119329	Fam84b	family with sequence similarity 84, member B
68966	740.125	-0.457051	0.179731	-2.54297	0.0109914	0.119329	Ngdn	neuroguidin, EIF4E binding protein
78286	218.199	0.825843	0.324779	2.54279	0.0109973	0.119329	Nav2	neuron navigator 2
231630	204.082	-0.733047	0.288298	-2.54267	0.0110008	0.119329	Ficd	FIC domain containing
623279	26.2862	0.995607	0.391703	2.54174	0.0110302	0.119548	Dok6	docking protein 6
19820	1371.23	0.682125	0.268442	2.54105	0.0110521	0.119686	Rlim	ring finger protein, LIM domain interacting
223254	21.9637	0.989375	0.389455	2.54041	0.0110722	0.119692	Farp1	FERM, RhoGEF (Arhgef) and pleckstrin domain protein 1 (chondrocyte-derived)
66398	200.191	-0.590604	0.232493	-2.54032	0.0110753	0.119692	Commd5	COMM domain containing 5
55946	389.146	0.676214	0.266209	2.54016	0.0110801	0.119692	Ap3m1	adaptor-related protein complex 3, mu 1 subunit
57875	141.021	-0.611884	0.240918	-2.5398	0.0110917	0.119692	Angptl4	angiopoietin-like 4
13040	125.436	-0.853057	0.335904	-2.53959	0.0110984	0.119692	Ctss	cathepsin S
58521	1266.22	0.621141	0.244643	2.53897	0.0111178	0.119803	Eid1	EP300 interacting inhibitor of differentiation 1
74107	130.915	0.921716	0.363179	2.53791	0.0111516	0.120026	Cep55	centrosomal protein 55
72155	102.029	0.752376	0.296474	2.53775	0.0111569	0.120026	Cenpn	centromere protein N
70839	5.08098	0.894992	0.352711	2.53746	0.011166	NA	P2ry12	purinergic receptor P2Y, G-protein coupled 12
232910	1195.31	-0.557411	0.219693	-2.53723	0.0111733	0.120073	Ap2s1	adaptor-related protein complex 2, sigma 1 subunit
14194	1050.96	-0.50889	0.200602	-2.53681	0.0111868	0.120073	Fh1	fumarate hydratase 1
76025	1737.5	-0.472708	0.186344	-2.53675	0.0111888	0.120073	Cant1	calcium activated nucleotidase 1
68888	32.6517	0.941057	0.371122	2.53571	0.011222	0.120331	Gkn3	gastrokine 3
245684	8.45899	0.923994	0.364636	2.53402	0.0112764	NA	Cnksr2	connector enhancer of kinase suppressor of Ras 2
66932	764.516	-0.583561	0.230359	-2.53327	0.0113005	0.121021	Rexo1	REX1, RNA exonuclease 1 homolog (S. cerevisiae)
230594	645.901	0.608868	0.240362	2.53313	0.0113049	0.121021	Zcchc11	zinc finger, CCHC domain containing 11
171207	1532.4	-0.563804	0.222656	-2.53218	0.0113356	0.121095	Arhgap4	Rho GTPase activating protein 4
22196	1662.06	-0.438729	0.173263	-2.53216	0.0113364	0.121095	Ube2i	ubiquitin-conjugating enzyme E2I
73078	832.36	-0.490025	0.193529	-2.53206	0.0113396	0.121095	Pmpcb	peptidase (mitochondrial processing) beta
76867	280.767	0.659335	0.260697	2.52913	0.0114346	0.12201	Rhbdd1	rhomboid domain containing 1
66743	1144.98	-0.535275	0.211797	-2.52731	0.0114941	0.122545	Rnf220	ring finger protein 220
100503884	150.273	0.74425	0.294604	2.52627	0.011528	0.12274	Ccdc149	coiled-coil domain containing 149
215280	310.099	0.539431	0.213537	2.52617	0.0115313	0.12274	Wipf1	WAS/WASL interacting protein family, member 1
67035	589.05	0.574158	0.227426	2.5246	0.0115832	0.123053	Dnajb4	DnaJ (Hsp40) homolog, subfamily B, member 4
68895	70.0535	0.764117	0.30267	2.52459	0.0115833	0.123053	Rasl11a	RAS-like, family 11, member A
216825	2175.03	-0.646919	0.256264	-2.52442	0.0115889	0.123053	Usp22	ubiquitin specific peptidase 22
105352	58.1145	-0.94862	0.375893	-2.52365	0.0116144	0.123224	Dusp22	dual specificity phosphatase 22
19340	577.095	-0.617401	0.2447	-2.52309	0.0116328	0.123248	Rab3d	RAB3D, member RAS oncogene family
242785	1508.51	-0.714752	0.283294	-2.52301	0.0116356	0.123248	Klhl21	kelch-like 21
22033	95.3398	-0.742926	0.294612	-2.52171	0.0116786	0.12352	Traf5	TNF receptor-associated factor 5
12400	2226.69	0.825865	0.327508	2.52166	0.0116802	0.12352	Cbfb	core binding factor beta
268697	211.183	0.740873	0.293836	2.52138	0.0116895	0.12352	Ccnb1	cyclin B1
14809	195.037	0.842914	0.334475	2.52011	0.0117318	0.123866	Grik5	glutamate receptor, ionotropic, kainate 5 (gamma 2)
270084	94.4637	-0.941636	0.373794	-2.51913	0.0117644	0.123995	Lpcat2	lysophosphatidylcholine acyltransferase 2
69504	794.892	0.776452	0.308242	2.51897	0.01177	0.123995	Zfp932	zinc finger protein 932
23857	635.972	0.540535	0.214592	2.51889	0.0117725	0.123995	Dmtf1	cyclin D binding myb-like transcription factor 1
240726	6.10947	0.952278	0.378068	2.5188	0.0117755	NA	Slco5a1	solute carrier organic anion transporter family, member 5A1
58184	1015.85	0.51764	0.205598	2.51773	0.0118114	0.124305	Rqcd1	rcd1 (required for cell differentiation) homolog 1 (S. pombe)
52615	237.47	0.756087	0.300369	2.51719	0.0118295	0.124333	Suz12	suppressor of zeste 12 homolog (Drosophila)
66989	748.82	-0.509651	0.202477	-2.51708	0.0118331	0.124333	Kctd20	potassium channel tetramerisation domain containing 20
101739	2525.31	0.78663	0.312791	2.51488	0.0119074	0.125013	Psip1	PC4 and SFRS1 interacting protein 1
52432	311.848	-0.862281	0.342942	-2.51436	0.0119248	0.125079	Ppp2r2d	protein phosphatase 2, regulatory subunit B, delta
12857	5313.18	-0.499869	0.198824	-2.51413	0.0119328	0.125079	Cox4i1	cytochrome c oxidase subunit IV isoform 1
85030	34.1911	-0.993921	0.395433	-2.5135	0.0119539	0.125131	Tnfrsf25	tumor necrosis factor receptor superfamily, member 25
18140	577.883	0.64313	0.255879	2.51341	0.0119569	0.125131	Uhrf1	ubiquitin-like, containing PHD and RING finger domains, 1
80907	220.877	0.813606	0.323806	2.51263	0.0119833	0.125284	Lactb	lactamase, beta
66320	668.003	-0.454067	0.180729	-2.51242	0.0119907	0.125284	Tmem208	transmembrane protein 208
68090	627.935	-0.472553	0.188113	-2.51207	0.0120027	0.125309	Yif1a	Yip1 interacting factor homolog A (S. cerevisiae)
66610	104.832	-0.668803	0.266282	-2.51163	0.0120174	0.125362	Abi3	ABI gene family, member 3
74781	1830.6	-0.745715	0.296972	-2.51106	0.0120369	0.125466	Wipi2	WD repeat domain, phosphoinositide interacting 2
70380	219.978	0.804669	0.320604	2.50985	0.0120783	0.125797	Mospd1	motile sperm domain containing 1
330890	5.31996	0.909539	0.362419	2.50963	0.0120857	NA	Piwil4	piwi-like RNA-mediated gene silencing 4
93893	28.7226	0.995396	0.396677	2.50934	0.0120957	0.125878	Pcdhb22	protocadherin beta 22
53614	173.962	-0.753125	0.300176	-2.50894	0.0121093	0.125919	Reck	reversion-inducing-cysteine-rich protein with kazal motifs
50783	1668.16	-0.497019	0.198292	-2.5065	0.0121932	0.126681	Lsm4	LSM4 homolog, U6 small nuclear RNA associated (S. cerevisiae)
18600	34.9948	-0.993271	0.396318	-2.50625	0.0122019	0.126681	Padi2	peptidyl arginine deiminase, type II
76846	12338.7	-0.42796	0.170874	-2.50454	0.012261	0.127194	Rps9	ribosomal protein S9
14085	211.306	-0.709727	0.283408	-2.50426	0.0122709	0.127195	Fah	fumarylacetoacetate hydrolase
110094	478.497	0.598182	0.238918	2.50371	0.0122898	0.12729	Phka2	phosphorylase kinase alpha 2
380718	126.043	-0.788868	0.315169	-2.503	0.0123147	0.127447	Mks1	Meckel syndrome, type 1
52174	879.888	-0.502516	0.200808	-2.50246	0.0123333	0.127538	Tmem222	transmembrane protein 222
170822	808.509	-0.575323	0.229938	-2.50208	0.0123467	0.127576	Usp33	ubiquitin specific peptidase 33
22288	1277.12	0.60437	0.241661	2.5009	0.0123879	0.1279	Utrn	utrophin
11538	753.473	0.709178	0.283637	2.50031	0.0124086	0.127994	Adnp	activity-dependent neuroprotective protein
20843	1230.87	0.687891	0.275148	2.50008	0.0124165	0.127994	Stag2	stromal antigen 2
232664	53.4305	0.922864	0.369228	2.49944	0.0124389	0.128124	Ccdc136	coiled-coil domain containing 136
67746	51.7757	0.987545	0.395162	2.49909	0.0124514	0.128151	4930577N17Rik	RIKEN cDNA 4930577N17 gene
66730	331.504	-0.790629	0.316415	-2.49871	0.0124646	0.128186	4921531C22Rik	RIKEN cDNA 4921531C22 gene
65111	1339.29	-0.560609	0.224503	-2.49711	0.012521	0.128628	Dap3	death associated protein 3
240261	204.994	0.700541	0.280561	2.49693	0.0125272	0.128628	Ccdc112	coiled-coil domain containing 112
67138	232.323	0.697658	0.27944	2.49662	0.0125382	0.128639	Herc6	hect domain and RLD 6
326622	396.501	0.701621	0.281359	2.49368	0.0126426	0.129609	Upf2	UPF2 regulator of nonsense transcripts homolog (yeast)
109978	1625.24	0.796066	0.319316	2.49303	0.0126657	0.129744	Art4	ADP-ribosyltransferase 4
59014	979.366	-0.607203	0.243599	-2.49264	0.0126799	0.129788	Rrs1	RRS1 ribosome biogenesis regulator homolog (S. cerevisiae)
11306	324.252	0.65765	0.263927	2.49178	0.0127104	0.129998	Abcb7	ATP-binding cassette, sub-family B (MDR/TAP), member 7
218203	401.878	-0.610767	0.245161	-2.49129	0.0127281	0.130077	Mylip	myosin regulatory light chain interacting protein
218975	785.631	0.472992	0.189915	2.49054	0.012755	0.130232	Mapk1ip1l	mitogen-activated protein kinase 1 interacting protein 1-like
16174	178.653	0.812723	0.326354	2.49031	0.0127631	0.130232	Il18rap	interleukin 18 receptor accessory protein
93701	91.9525	0.896921	0.360295	2.48941	0.0127956	0.130394	Pcdhgb4	protocadherin gamma subfamily B, 4
30934	914.314	-0.644589	0.258949	-2.48926	0.0128011	0.130394	Tor1b	torsin family 1, member B
93686	218.498	0.678638	0.272651	2.48904	0.012809	0.130394	Rbfox2	RNA binding protein, fox-1 homolog (C. elegans) 2
320709	40.4148	0.986578	0.396441	2.48859	0.0128251	0.130456	Tmem117	transmembrane protein 117
103236	914.547	-0.598686	0.240613	-2.48816	0.0128404	0.130511	Csnk1g2	casein kinase 1, gamma 2
68226	149.224	0.606213	0.243697	2.48757	0.0128619	0.130628	Efcab2	EF-hand calcium binding domain 2
18263	681.389	0.783206	0.314966	2.48664	0.0128956	0.130869	Odc1	ornithine decarboxylase, structural 1
69297	4.98095	0.887233	0.356905	2.48591	0.012922	NA	Lrrc46	leucine rich repeat containing 46
14786	120.865	0.908376	0.365478	2.48545	0.0129389	0.13112	Grb7	growth factor receptor bound protein 7
15251	1135.39	-0.603322	0.242746	-2.4854	0.0129404	0.13112	Hif1a	hypoxia inducible factor 1, alpha subunit
67338	718.368	-0.698774	0.281194	-2.48502	0.0129543	0.131159	Rffl	ring finger and FYVE like domain containing protein
19720	3033.97	-0.617052	0.248356	-2.48455	0.0129715	0.131218	Trim27	tripartite motif-containing 27
22030	678.371	-0.48304	0.194458	-2.48403	0.0129905	0.131218	Traf2	TNF receptor-associated factor 2
234857	37.3102	0.985548	0.396772	2.48391	0.0129948	0.131218	Spire2	spire homolog 2 (Drosophila)
99311	2025.93	-0.469205	0.188924	-2.48356	0.0130075	0.131218	Commd7	COMM domain containing 7
103694	1182.57	-0.434518	0.174963	-2.48349	0.0130104	0.131218	Tmed4	transmembrane emp24 protein transport domain containing 4
67296	132.618	-0.789366	0.318053	-2.48187	0.0130694	0.131634	Socs4	suppressor of cytokine signaling 4
66176	349.748	-0.541886	0.218361	-2.48161	0.0130792	0.131634	Nat9	N-acetyltransferase 9 (GCN5-related, putative)
22273	4091.35	-0.450145	0.181398	-2.48153	0.0130819	0.131634	Uqcrc1	ubiquinol-cytochrome c reductase core protein 1
50791	68.0527	0.796037	0.320889	2.48073	0.0131115	0.131831	Magi2	membrane associated guanylate kinase, WW and PDZ domain containing 2
53895	842.049	-0.446051	0.179879	-2.47972	0.0131486	0.132102	Clpp	caseinolytic mitochondrial matrix peptidase proteolytic subunit
277396	341.504	0.735775	0.296898	2.4782	0.0132046	0.13249	Klhl23	kelch-like 23
76938	1440.98	-0.648461	0.261712	-2.47777	0.0132207	0.13249	Rbm17	RNA binding motif protein 17
71683	1664.3	-0.486736	0.196447	-2.4777	0.0132233	0.13249	Gypc	glycophorin C
13382	1147.38	0.600752	0.242475	2.47758	0.0132277	0.13249	Dld	dihydrolipoamide dehydrogenase
382207	186.787	0.719883	0.290666	2.47667	0.0132614	0.13269	Jade3	jade family PHD finger 3
71837	44.844	0.918314	0.370812	2.47649	0.013268	0.13269	1700003E16Rik	RIKEN cDNA 1700003E16 gene
27059	64.8663	0.8068	0.32583	2.47613	0.0132813	0.132722	Sh3d19	SH3 domain protein D19
211488	839.962	0.661277	0.267127	2.47551	0.0133044	0.132851	Ado	2-aminoethanethiol (cysteamine) dioxygenase
71974	2798.62	-0.70684	0.285616	-2.47479	0.0133313	0.132914	Prmt3	protein arginine N-methyltransferase 3
19358	694.942	-0.610994	0.246905	-2.47461	0.0133381	0.132914	Rad23a	RAD23a homolog (S. cerevisiae)
18575	30.455	0.953549	0.385346	2.47453	0.0133413	0.132914	Pde1c	phosphodiesterase 1C
212073	855.293	-0.476488	0.192591	-2.4741	0.0133572	0.132947	Syne3	spectrin repeat containing, nuclear envelope family member 3
77254	1088.63	-0.439764	0.177762	-2.4739	0.0133649	0.132947	Yif1b	Yip1 interacting factor homolog B (S. cerevisiae)
80987	382.492	-0.691065	0.27942	-2.47321	0.0133905	0.133101	Nckipsd	NCK interacting protein with SH3 domain
12874	484.575	0.775384	0.313603	2.4725	0.0134173	0.133223	Cpd	carboxypeptidase D
212390	99.8673	0.749798	0.303274	2.47234	0.0134232	0.133223	Klhl32	kelch-like 32
72535	127.59	-0.7826	0.316632	-2.47164	0.0134496	0.133294	Aldh1b1	aldehyde dehydrogenase 1 family, member B1
17130	40.798	-0.912979	0.369387	-2.47161	0.0134507	0.133294	Smad6	SMAD family member 6
71085	98.4541	0.838947	0.339493	2.47117	0.0134671	0.133342	Arhgap19	Rho GTPase activating protein 19
27392	554.118	0.692321	0.280201	2.4708	0.0134811	0.133342	Pign	phosphatidylinositol glycan anchor biosynthesis, class N
223255	2263.01	0.730166	0.295534	2.47066	0.0134862	0.133342	Stk24	serine/threonine kinase 24
18089	2400.9	-0.549233	0.222365	-2.46996	0.0135128	0.133504	Nkx2-3	NK2 homeobox 3
78575	30.1759	0.916521	0.371182	2.4692	0.0135416	0.133688	B430319G15Rik	RIKEN cDNA B430319G15 gene
320940	345.696	0.685749	0.277787	2.46862	0.0135637	0.133785	Atp11c	ATPase, class VI, type 11C
68591	157.899	0.647969	0.262547	2.46801	0.0135866	0.133785	Mocos	molybdenum cofactor sulfurase
69860	639.626	-0.461304	0.186933	-2.46775	0.0135966	0.133785	Eif1ad	eukaryotic translation initiation factor 1A domain containing
236930	93.4546	0.884877	0.358711	2.46682	0.0136318	0.133785	Ercc6l	excision repair cross-complementing rodent repair deficiency complementation group 6 like
107650	721.667	-0.585058	0.237205	-2.46647	0.0136454	0.133785	Pi4kb	phosphatidylinositol 4-kinase, catalytic, beta polypeptide
17713	681.606	-0.472241	0.191468	-2.46642	0.0136469	0.133785	Grpel1	GrpE-like 1, mitochondrial
64291	2333.48	-0.527582	0.213937	-2.46606	0.013661	0.133785	Osbpl1a	oxysterol binding protein-like 1A
93887	54.6965	0.946918	0.384028	2.46575	0.0136725	0.133785	Pcdhb16	protocadherin beta 16
234258	231.894	0.786632	0.319026	2.46573	0.0136734	0.133785	Neil3	nei like 3 (E. coli)
100163	1190.37	0.588914	0.238852	2.4656	0.0136783	0.133785	Pafah2	platelet-activating factor acetylhydrolase 2
227620	1529.73	-0.537288	0.21792	-2.46553	0.013681	0.133785	Uap1l1	UDP-N-acteylglucosamine pyrophosphorylase 1-like 1
230815	202.029	-0.760708	0.308538	-2.46552	0.0136813	0.133785	Man1c1	mannosidase, alpha, class 1C, member 1
64296	1363.63	-0.598566	0.242783	-2.46544	0.0136845	0.133785	Abhd8	abhydrolase domain containing 8
12521	1049.05	-0.499597	0.202758	-2.464	0.0137395	0.134222	Cd82	CD82 antigen
211612	11.7057	0.909327	0.369089	2.46371	0.0137508	0.134232	Ptchd1	patched domain containing 1
108660	8914.34	-0.776424	0.315188	-2.46337	0.0137638	0.134259	Rnf187	ring finger protein 187
19359	1050.05	0.619221	0.251427	2.46283	0.0137847	0.134362	Rad23b	RAD23b homolog (S. cerevisiae)
76206	10.3093	-0.89033	0.361613	-2.4621	0.0138125	NA	Gpr165	G protein-coupled receptor 165
106877	2882.63	-0.496898	0.201926	-2.4608	0.0138629	0.135024	Afap1l1	actin filament associated protein 1-like 1
68646	2476.46	0.74318	0.302112	2.45995	0.0138958	0.135243	Nadk2	NAD kinase 2, mitochondrial
23912	2737.3	-0.34658	0.140913	-2.45953	0.0139119	0.135299	Rhof	ras homolog gene family, member f
76257	3.36856	0.826168	0.335957	2.45915	0.0139267	NA	Slc38a3	solute carrier family 38, member 3
27426	671.888	-0.652595	0.265419	-2.45873	0.0139428	0.135411	Nagpa	N-acetylglucosamine-1-phosphodiester alpha-N-acetylglucosaminidase
269423	81.0829	0.734427	0.298705	2.4587	0.0139441	0.135411	3110057O12Rik	RIKEN cDNA 3110057O12 gene
114863	809.55	-0.498737	0.202908	-2.45795	0.0139732	0.1355	Prosc	proline synthetase co-transcribed
60613	7.17502	0.966086	0.393051	2.45792	0.0139745	NA	Kcnq4	potassium voltage-gated channel, subfamily Q, member 4
73804	64.6423	0.868253	0.353276	2.45772	0.0139823	0.1355	Kif2c	kinesin family member 2C
226646	1805.83	-0.468323	0.19056	-2.45762	0.0139863	0.1355	Ndufs2	NADH dehydrogenase (ubiquinone) Fe-S protein 2
57773	719.689	-0.474153	0.192969	-2.45715	0.0140045	0.1355	Wdr4	WD repeat domain 4
15903	21.4147	0.933157	0.379775	2.45713	0.0140051	0.1355	Id3	inhibitor of DNA binding 3
94192	122.671	0.768532	0.312825	2.45675	0.0140201	0.135545	C1galt1	core 1 synthase, glycoprotein-N-acetylgalactosamine 3-beta-galactosyltransferase, 1
15936	10728	0.688865	0.28057	2.45523	0.0140793	0.136017	Ier2	immediate early response 2
100702	370.906	0.838518	0.341714	2.45386	0.0141331	0.136436	Gbp6	guanylate binding protein 6
22123	2722.06	-0.599501	0.244458	-2.45237	0.0141919	0.136902	Psmd3	proteasome (prosome, macropain) 26S subunit, non-ATPase, 3
68611	955.972	-0.542985	0.221539	-2.45097	0.0142471	0.137333	Mrpl28	mitochondrial ribosomal protein L28
666244	43.9316	0.968688	0.395302	2.4505	0.0142658	0.137412	Tmsb15b1	thymosin beta 15b1
217837	1087.38	-0.530781	0.216729	-2.44905	0.0143234	0.137786	Itpk1	inositol 1,3,4-triphosphate 5/6 kinase
319710	463.541	0.575303	0.234914	2.44899	0.0143256	0.137786	Frmd6	FERM domain containing 6
214601	401.772	-0.489755	0.200013	-2.44861	0.0143408	0.13783	Slc10a3	solute carrier family 10 (sodium/bile acid cotransporter family), member 3
56637	1115.16	0.411841	0.168217	2.44827	0.0143543	0.137858	Gsk3b	glycogen synthase kinase 3 beta
233103	232.734	0.641999	0.262307	2.44751	0.0143849	0.13805	4931406P16Rik	RIKEN cDNA 4931406P16 gene
56315	3.32064	0.820529	0.335329	2.44694	0.0144076	NA	Rhcg	Rhesus blood group-associated C glycoprotein
106581	478.227	-0.593792	0.24269	-2.44671	0.0144167	0.138147	Itfg3	integrin alpha FG-GAP repeat containing 3
330450	55.1427	0.91007	0.371964	2.44666	0.0144186	0.138147	Far2	fatty acyl CoA reductase 2
238377	7.01701	0.832506	0.340274	2.44658	0.014422	NA	Gpr68	G protein-coupled receptor 68
271842	137.502	0.752834	0.307724	2.44646	0.0144266	0.138147	Rpusd2	RNA pseudouridylate synthase domain containing 2
19714	329.705	0.560421	0.229112	2.44606	0.0144427	0.138199	Rev3l	REV3-like, catalytic subunit of DNA polymerase zeta RAD54 like (S. cerevisiae)
107368	433.416	0.660609	0.270125	2.44557	0.0144623	0.138235	Pdzd8	PDZ domain containing 8
232989	1157.66	0.622049	0.254371	2.44544	0.0144676	0.138235	Hnrnpul1	heterogeneous nuclear ribonucleoprotein U-like 1
70691	50.1632	0.970662	0.396987	2.44507	0.0144823	0.138275	3830403N18Rik	RIKEN cDNA 3830403N18 gene
208111	395.787	0.852163	0.3487	2.44383	0.0145323	0.138372	9830147E19Rik	RIKEN cDNA 9830147E19 gene
22024	34.3609	0.956977	0.391623	2.44362	0.0145407	0.138372	Crisp2	cysteine-rich secretory protein 2
208092	850.824	-0.525358	0.214993	-2.4436	0.0145414	0.138372	Chmp6	charged multivesicular body protein 6
18750	502.572	0.63927	0.261611	2.44359	0.0145421	0.138372	Prkca	protein kinase C, alpha
66711	895.518	-0.405608	0.165994	-2.4435	0.0145454	0.138372	Sbds	Shwachman-Bodian-Diamond syndrome homolog (human)
11790	56.7629	-0.938537	0.38416	-2.44309	0.0145622	0.138431	Speg	SPEG complex locus
333605	4.00035	0.861315	0.352677	2.44222	0.0145973	NA	Frmpd4	FERM and PDZ domain containing 4
83945	1120.28	-0.505311	0.206908	-2.44219	0.0145983	0.138514	Dnaja3	DnaJ (Hsp40) homolog, subfamily A, member 3
217378	517.317	-0.611638	0.250446	-2.44219	0.0145984	0.138514	Dnajc27	DnaJ (Hsp40) homolog, subfamily C, member 27
217666	233.841	-0.648315	0.265476	-2.44208	0.0146028	0.138514	L2hgdh	L-2-hydroxyglutarate dehydrogenase
216543	1553.81	-0.487046	0.199486	-2.44151	0.0146262	0.138589	Cep68	centrosomal protein 68
12257	2294.8	-0.442432	0.181241	-2.44112	0.0146417	0.138589	Tspo	translocator protein
11487	2999.15	0.470359	0.19269	2.44102	0.014646	0.138589	Adam10	a disintegrin and metallopeptidase domain 10
263406	121.108	-0.933529	0.3825	-2.4406	0.0146629	0.138589	Plekhg3	pleckstrin homology domain containing, family G (with RhoGef domain) member 3
13008	389.42	-0.567267	0.232431	-2.44058	0.0146637	0.138589	Csrp2	cysteine and glycine-rich protein 2
69804	1042.27	-0.520483	0.213294	-2.44022	0.0146785	0.138629	Tmem147	transmembrane protein 147
211329	463.489	0.565129	0.231667	2.43941	0.0147115	0.138763	Ncoa7	nuclear receptor coactivator 7
16476	15693.3	0.803612	0.329438	2.43935	0.0147139	0.138763	Jun	jun proto-oncogene
12226	1496.27	0.722739	0.296353	2.43878	0.0147371	0.138844	Btg1	B cell translocation gene 1, anti-proliferative
237107	1059.38	0.58539	0.24005	2.43861	0.0147437	0.138844	Gnl3l	guanine nucleotide binding protein-like 3 (nucleolar)-like
83490	299.612	-0.713573	0.292658	-2.43825	0.0147585	0.138883	Pik3ap1	phosphoinositide-3-kinase adaptor protein 1
230657	153.938	0.721783	0.296101	2.43762	0.0147842	0.139025	Tmem69	transmembrane protein 69
12235	182.029	0.939037	0.385272	2.43734	0.0147958	0.139034	Bub1	budding uninhibited by benzimidazoles 1 homolog (S. cerevisiae)
235442	1474.17	0.635929	0.261006	2.43645	0.014832	0.139274	Rab8b	RAB8B, member RAS oncogene family
319535	240.105	0.859516	0.352813	2.43618	0.0148432	0.139279	Zfp182	zinc finger protein 182
434858	1277.78	0.693565	0.284831	2.435	0.0148917	0.139625	Gm5643	heterogeneous nuclear ribonucleoprotein A1 pseudogene
100233208	283.403	0.840287	0.345121	2.43476	0.0149015	0.139625	Gm10778	predicted gene 10778
14470	2532.7	-0.420619	0.172791	-2.43427	0.014922	0.139718	Rabac1	Rab acceptor 1 (prenylated)
14127	511.103	-0.736022	0.302433	-2.43367	0.0149466	0.139847	Fcer1g	Fc receptor, IgE, high affinity I, gamma polypeptide
112415	53.6411	0.874259	0.359314	2.43314	0.0149686	0.139872	C030039L03Rik	RIKEN cDNA C030039L03 gene
14793	213.496	0.635637	0.261247	2.43309	0.0149706	0.139872	Cdca3	cell division cycle associated 3
68097	331.611	0.750018	0.308403	2.43194	0.0150181	0.140182	Dynll2	dynein light chain LC8-type 2
626877	20.5134	0.955008	0.392803	2.43126	0.0150463	0.140182	Gm14405	predicted gene 14405
100039062	33.3519	0.941983	0.387449	2.43124	0.0150471	0.140182	Gm2027	nuclear assembly factor 1 homolog pseudogene
51789	70.1429	0.736305	0.302859	2.43118	0.0150498	0.140182	Tnk2	tyrosine kinase, non-receptor, 2
22341	347.111	-0.64935	0.267124	-2.43089	0.0150616	0.140182	Vegfc	vascular endothelial growth factor C
56321	921.805	-0.572941	0.235717	-2.43063	0.0150728	0.140182	Aatf	apoptosis antagonizing transcription factor
72668	52.7823	-0.957906	0.394122	-2.43048	0.0150788	0.140182	Skida1	SKI/DACH domain containing 1
23863	120.389	-0.666263	0.274164	-2.43016	0.0150921	0.140205	Dand5	DAN domain family, member 5
216445	863.646	-0.523408	0.215444	-2.42943	0.0151225	0.140215	Arhgap9	Rho GTPase activating protein 9
56693	2678.16	-0.679935	0.279875	-2.42942	0.015123	0.140215	Crtap	cartilage associated protein
474156	729.853	-0.663315	0.27304	-2.42937	0.0151253	0.140215	Zbtb9	zinc finger and BTB domain containing 9
27366	4310.49	-0.493308	0.203118	-2.42868	0.0151539	0.14038	Txnl4a	thioredoxin-like 4A
21969	1824.58	0.508545	0.209437	2.42815	0.015176	0.140486	Top1	topoisomerase (DNA) I
69815	79.0806	-0.861207	0.354798	-2.42731	0.0152111	0.140711	Krtcap3	keratinocyte associated protein 3
210853	128.004	0.900654	0.371238	2.42608	0.0152629	0.141053	Zfp947	zinc finger protein 947
57778	3044.47	-0.624311	0.25735	-2.42592	0.0152697	0.141053	Fmnl1	formin-like 1
244178	3.9068	0.854938	0.352441	2.42576	0.0152762	NA	Ubqln3	ubiquilin 3
66929	142.784	0.653387	0.269402	2.42532	0.0152948	0.141185	Asf1b	anti-silencing function 1B histone chaperone
66914	1768.81	-0.467357	0.192786	-2.42422	0.0153413	0.141428	Vps28	vacuolar protein sorting 28 (yeast)
102060	595.871	-0.620455	0.255944	-2.42419	0.0153428	0.141428	Gadd45gip1	growth arrest and DNA-damage-inducible, gamma interacting protein 1
19731	328.959	-0.562554	0.232106	-2.4237	0.0153634	0.141519	Rgl1	ral guanine nucleotide dissociation stimulator,-like 1
14768	1145.23	-0.626836	0.258808	-2.42201	0.015435	0.142078	Lancl1	LanC (bacterial lantibiotic synthetase component C)-like 1
12160	4.5241	0.829065	0.342385	2.42144	0.0154591	NA	Bmp5	bone morphogenetic protein 5
28295	1039.2	-0.470543	0.194326	-2.42141	0.0154606	0.142214	D10Jhu81e	DNA segment, Chr 10, Johns Hopkins University 81 expressed
93694	69.7083	0.862317	0.356194	2.42092	0.0154814	0.142227	Clec2d	C-type lectin domain family 2, member d
12495	162.943	-0.671853	0.277533	-2.4208	0.0154863	0.142227	Entpd1	ectonucleoside triphosphate diphosphohydrolase 1
68777	166.444	-0.564013	0.233013	-2.42052	0.0154984	0.142227	Tmem53	transmembrane protein 53
108857	846.59	0.754426	0.311701	2.42035	0.0155056	0.142227	Ankhd1	ankyrin repeat and KH domain containing 1
57781	386.282	0.820858	0.339394	2.4186	0.0155804	0.142795	Cd200r1	CD200 receptor 1
215951	138.397	-0.734567	0.303742	-2.41839	0.0155894	0.142795	Lace1	lactation elevated 1
20585	510.623	0.573541	0.237308	2.41686	0.0156552	0.143023	Hltf	helicase-like transcription factor
66293	170.5	-0.708586	0.293253	-2.4163	0.0156792	0.143023	1810032O08Rik	RIKEN cDNA 1810032O08 gene
69181	81.6702	-0.7608	0.314869	-2.41624	0.0156817	0.143023	Dyrk2	dual-specificity tyrosine-(Y)-phosphorylation regulated kinase 2
224024	6.18059	0.797288	0.33001	2.41595	0.0156941	NA	Scarf2	scavenger receptor class F, member 2
208768	714.112	-0.52644	0.217913	-2.41583	0.0156993	0.143023	Sde2	SDE2 telomere maintenance homolog (S. pombe)
27276	101.421	-0.758956	0.31416	-2.41582	0.0156997	0.143023	Plekhb1	pleckstrin homology domain containing, family B (evectins) member 1
14155	872.2	0.467679	0.193597	2.41573	0.0157037	0.143023	Fem1b	feminization 1 homolog b (C. elegans)
17869	3087.46	0.511901	0.211915	2.41559	0.0157096	0.143023	Myc	myelocytomatosis oncogene
99100	144.984	-0.837973	0.34693	-2.41539	0.0157182	0.143023	Cep152	centrosomal protein 152
329584	82.2305	-0.776218	0.321406	-2.41507	0.0157323	0.143023	Slc2a4rg-ps	Slc2a4 regulator, pseudogene
53378	10818.3	0.478604	0.198184	2.41494	0.0157377	0.143023	Sdcbp	syndecan binding protein
14118	35.5087	0.923803	0.38255	2.41486	0.0157415	0.143023	Fbn1	fibrillin 1
171171	52.1886	0.893444	0.369993	2.41476	0.0157456	0.143023	Ntng2	netrin G2
66367	651.781	-0.426087	0.176491	-2.41422	0.0157691	0.143137	2310022A10Rik	RIKEN cDNA 2310022A10 gene
67290	311.599	-0.448228	0.185775	-2.41275	0.0158326	0.143615	3110040N11Rik	RIKEN cDNA 3110040N11 gene
319555	569.828	0.56571	0.234628	2.4111	0.0159047	0.144168	Nwd1	NACHT and WD repeat domain containing 1
19079	743.265	-0.545096	0.226122	-2.41063	0.015925	0.14424	Prkab1	protein kinase, AMP-activated, beta 1 non-catalytic subunit
14969	773.314	0.713652	0.296071	2.41041	0.0159347	0.14424	H2-Eb1	histocompatibility 2, class II antigen E beta
414872	435.483	-0.497318	0.206384	-2.40967	0.0159668	0.14443	Zyg11b	zyg-ll family member B, cell cycle regulator
52635	496.722	0.616965	0.256118	2.40891	0.0160001	0.144554	Esyt2	extended synaptotagmin-like protein 2
100042165	672.898	0.541944	0.22498	2.40886	0.0160026	0.144554	BC005561	cDNA sequence BC005561
13848	359.497	-0.524418	0.217735	-2.40852	0.0160175	0.144565	Ephb6	Eph receptor B6
70829	180.489	0.617601	0.256444	2.40832	0.0160259	0.144565	Ccdc93	coiled-coil domain containing 93
93736	744.301	0.567851	0.235853	2.40765	0.0160555	0.144567	Aff4	AF4/FMR2 family, member 4
50798	1140.76	-0.601756	0.249938	-2.40762	0.0160569	0.144567	Gne	glucosamine (UDP-N-acetyl)-2-epimerase/N-acetylmannosamine kinase
66617	568.103	-0.404651	0.168082	-2.40747	0.0160637	0.144567	Ntmt1	N-terminal Xaa-Pro-Lys N-methyltransferase 1
225392	61.691	0.84986	0.353032	2.40731	0.0160703	0.144567	Rell2	RELT-like 2
17979	605.848	0.51147	0.212492	2.40701	0.0160839	0.144589	Ncoa3	nuclear receptor coactivator 3
67444	1318.63	-0.502238	0.208736	-2.40609	0.0161243	0.144708	Ilkap	integrin-linked kinase-associated serine/threonine phosphatase 2C
67420	1145.09	0.523932	0.217776	2.40583	0.0161357	0.144708	Far1	fatty acyl CoA reductase 1
26568	12.5616	0.928711	0.386031	2.40579	0.0161373	0.144708	Slc27a3	solute carrier family 27 (fatty acid transporter), member 3
69821	175.132	0.710318	0.295283	2.40555	0.0161481	0.144708	Mterf4	mitochondrial transcription termination factor 4
230908	986.651	0.487415	0.202647	2.40524	0.016162	0.144708	Tardbp	TAR DNA binding protein
110920	369.732	0.659571	0.274238	2.4051	0.0161679	0.144708	Hspa13	heat shock protein 70 family, member 13
103012	891.924	0.595886	0.247788	2.40482	0.0161802	0.144708	Firre	functional intergenic repeating RNA element
72997	312.863	0.632297	0.26296	2.40454	0.0161928	0.144708	Kantr	Kdm5c adjacent non-coding transcript
73945	1671.5	0.632997	0.26326	2.40445	0.0161967	0.144708	Otud4	OTU domain containing 4
225651	547.1	-0.586617	0.244016	-2.40402	0.016216	0.144781	Mppe1	metallophosphoesterase 1
20363	4912.91	0.668643	0.278195	2.4035	0.0162389	0.144886	Sepp1	selenoprotein P, plasma, 1
14609	164.514	0.868873	0.36161	2.40279	0.0162705	0.145069	Gja1	gap junction protein, alpha 1
93712	4.08243	0.796054	0.33131	2.40274	0.0162726	NA	Pcdhga4	protocadherin gamma subfamily A, 4
16413	330.045	-0.566692	0.235953	-2.40172	0.0163181	0.145395	Itgb1bp1	integrin beta 1 binding protein 1
100121	250.235	0.654691	0.27266	2.40113	0.0163445	0.145531	Tdrd7	tudor domain containing 7
12522	14.9007	-0.947556	0.394677	-2.40084	0.0163577	0.145549	Cd83	CD83 antigen
243914	5.37144	0.791574	0.329718	2.40076	0.0163609	NA	Lgi4	leucine-rich repeat LGI family, member 4
72736	2040.92	0.568978	0.23713	2.39944	0.0164202	0.145988	Tmx1	thioredoxin-related transmembrane protein 1
246728	41.2208	-0.938639	0.391224	-2.39923	0.0164294	0.145988	Oas2	2'-5' oligoadenylate synthetase 2
328573	4.2595	0.849333	0.354007	2.3992	0.016431	NA	4930407I10Rik	RIKEN cDNA 4930407I10 gene
380728	5.03229	0.829049	0.345559	2.39915	0.0164332	NA	Kcnh4	potassium voltage-gated channel, subfamily H (eag-related), member 4
436240	5.31732	0.790469	0.329627	2.39807	0.0164817	NA	Foxr2	forkhead box R2
19158	777.662	-0.576221	0.240393	-2.397	0.01653	0.146783	Cyth2	cytohesin 2
320292	303.846	0.732502	0.305664	2.39643	0.0165558	0.146912	Rasgef1b	RasGEF domain family, member 1B
11906	212.093	-0.595075	0.248365	-2.39597	0.0165766	0.146996	Zfhx3	zinc finger homeobox 3
66460	1389.39	-0.659103	0.275184	-2.39514	0.016614	0.147228	Sys1	SYS1 Golgi-localized integral membrane protein homolog (S. cerevisiae)
19383	1806.09	-0.622977	0.260251	-2.39375	0.0166769	0.147685	Raly	hnRNP-associated with lethal yellow
68671	1125.95	-0.489365	0.204472	-2.39331	0.0166971	0.147727	Pcyt2	phosphate cytidylyltransferase 2, ethanolamine
21943	38.9502	-0.890469	0.372095	-2.39312	0.0167058	0.147727	Tnfsf11	tumor necrosis factor (ligand) superfamily, member 11
56458	577.454	0.783655	0.327491	2.39291	0.0167155	0.147727	Foxo1	forkhead box O1
76308	2288.08	-0.428022	0.178909	-2.39241	0.0167383	0.147829	Rab1b	RAB1B, member RAS oncogene family
17299	384.254	-0.509039	0.212847	-2.39157	0.0167764	0.147861	Mettl1	methyltransferase like 1
16826	50.8709	0.893869	0.373766	2.39152	0.0167786	0.147861	Ldb2	LIM domain binding 2
414084	1308.99	0.79681	0.333202	2.39138	0.0167854	0.147861	Tnip3	TNFAIP3 interacting protein 3
18604	883.813	-0.457173	0.19121	-2.39095	0.0168049	0.147861	Pdk2	pyruvate dehydrogenase kinase, isoenzyme 2
93762	1175.56	0.629349	0.263222	2.39094	0.0168054	0.147861	Smarca5	SWI/SNF related, matrix associated, actin dependent regulator of chromatin, subfamily a, member 5
12916	87.5119	0.709233	0.296646	2.39084	0.0168098	0.147861	Crem	cAMP responsive element modulator
243373	293.17	-0.572166	0.23936	-2.3904	0.0168302	0.147908	AI854703	expressed sequence AI854703
636104	39.0263	0.937664	0.39229	2.39023	0.0168378	0.147908	Gm7173	predicted gene 7173
209318	718.55	-0.451794	0.189036	-2.38998	0.0168491	0.147908	Gps1	G protein pathway suppressor 1
19339	191.624	-0.648962	0.271568	-2.38968	0.0168629	0.147929	Rab3a	RAB3A, member RAS oncogene family
67500	1153.92	0.549169	0.229913	2.38859	0.0169132	0.148184	Ccar1	cell division cycle and apoptosis regulator 1
75605	1931.39	-0.514544	0.215448	-2.38825	0.016929	0.148184	Kdm5b	lysine (K)-specific demethylase 5B
381626	424.208	0.728754	0.305192	2.38785	0.0169471	0.148184	Rbm33	RNA binding motif protein 33
18762	41.7131	0.868086	0.363545	2.38784	0.0169478	0.148184	Prkcz	protein kinase C, zeta
67763	2097.28	-0.559955	0.234505	-2.38782	0.0169486	0.148184	Prpsap1	phosphoribosyl pyrophosphate synthetase-associated protein 1
13807	171.812	-0.570459	0.238961	-2.38725	0.0169751	0.148316	Eno2	enolase 2, gamma neuronal
20318	3064.28	-0.398782	0.167115	-2.38627	0.0170204	0.148609	Sdf4	stromal cell derived factor 4
56424	1011.14	-0.552347	0.231496	-2.38599	0.0170331	0.148609	Stub1	STIP1 homology and U-Box containing protein 1
29875	1865.94	-0.457794	0.191884	-2.38579	0.0170427	0.148609	Iqgap1	IQ motif containing GTPase activating protein 1
67773	353.744	-0.505043	0.211804	-2.38448	0.0171032	0.148912	Kat8	K(lysine) acetyltransferase 8
66962	268.322	-0.747114	0.313351	-2.38427	0.0171131	0.148912	Swsap1	SWIM type zinc finger 7 associated protein 1
67440	859.039	0.532311	0.223266	2.3842	0.0171162	0.148912	Mtpap	mitochondrial poly(A) polymerase
213438	81.1361	0.907491	0.38065	2.38406	0.017123	0.148912	A630033H20Rik	RIKEN cDNA A630033H20 gene
108124	2340.28	-0.424422	0.178054	-2.38368	0.0171406	0.148966	Napa	N-ethylmaleimide sensitive fusion protein attachment protein alpha
269702	166.288	0.631312	0.264896	2.38325	0.0171607	0.149042	Mphosph9	M-phase phosphoprotein 9
75141	3.63563	0.78847	0.330859	2.3831	0.0171676	NA	Rasd2	RASD family, member 2
230088	185.784	-0.501738	0.210567	-2.3828	0.0171816	0.149112	Fam214b	family with sequence similarity 214, member B
270210	87.4788	-0.904045	0.379439	-2.38258	0.0171916	0.149112	Zfp651	zinc finger protein 651
114715	887.997	0.683773	0.287094	2.3817	0.017233	0.149317	Spred1	sprouty protein with EVH-1 domain 1, related sequence
22343	883.293	0.563486	0.236601	2.38159	0.0172381	0.149317	Lin7c	lin-7 homolog C (C. elegans)
218693	820.257	0.599852	0.251926	2.38106	0.0172628	0.149375	Paip1	polyadenylate binding protein-interacting protein 1
77782	72.4758	0.686223	0.288225	2.38086	0.0172723	0.149375	Polq	polymerase (DNA directed), theta
51886	1757.13	0.449286	0.188719	2.38071	0.0172791	0.149375	Fubp1	far upstream element (FUSE) binding protein 1
66125	1076.01	-0.5163	0.21691	-2.38024	0.0173012	0.149467	Sf3b5	splicing factor 3b, subunit 5
100041655	48.9711	0.812123	0.34129	2.37957	0.0173328	0.149641	Gm10863	predicted gene 10863
74585	740.145	0.741486	0.311727	2.37864	0.0173766	0.14992	Sppl3	signal peptide peptidase 3
192174	476.004	0.54586	0.229706	2.37635	0.017485	0.150725	Rwdd4a	RWD domain containing 4A
13876	906.499	0.743024	0.312697	2.37618	0.017493	0.150725	Erg	avian erythroblastosis virus E-26 (v-ets) oncogene related
73747	40.7042	-0.80997	0.340916	-2.37586	0.017508	0.150756	1110034G24Rik	RIKEN cDNA 1110034G24 gene
271564	867.652	0.628915	0.2648	2.37506	0.0175461	0.150984	Vps13a	vacuolar protein sorting 13A (yeast)
240087	696.559	0.572995	0.241355	2.37408	0.0175927	0.151286	Mdc1	mediator of DNA damage checkpoint 1
228026	2380.93	-0.670498	0.28251	-2.37336	0.0176272	0.151482	Pdk1	pyruvate dehydrogenase kinase, isoenzyme 1
433804	221.527	0.770372	0.324701	2.37256	0.0176655	0.1517	Gm13154	predicted gene 13154
107684	1218.91	-0.614367	0.258971	-2.37234	0.0176757	0.1517	Coro2a	coronin, actin binding protein 2A
228410	825.023	0.471036	0.198669	2.37095	0.0177422	0.152078	Cstf3	cleavage stimulation factor, 3' pre-RNA, subunit 3
216821	457.134	-0.48751	0.205619	-2.37094	0.0177431	0.152078	Tmem11	transmembrane protein 11
213350	963.21	-0.468854	0.197855	-2.36968	0.0178034	0.152495	Pddc1	Parkinson disease 7 domain containing 1
18514	876.889	0.661968	0.279396	2.36928	0.0178227	0.152553	Pbx1	pre B cell leukemia homeobox 1
231003	332.77	-0.581658	0.245547	-2.36882	0.0178447	0.152553	Klhl17	kelch-like 17
21899	40.0964	0.912099	0.385091	2.36853	0.0178591	0.152553	Tlr6	toll-like receptor 6
19291	643.409	0.657911	0.277787	2.36841	0.0178649	0.152553	Purb	purine rich element binding protein B
71963	1021.79	-0.530713	0.224087	-2.36833	0.0178685	0.152553	Cdca4	cell division cycle associated 4
67887	5979.6	-0.535117	0.225994	-2.36784	0.0178923	0.152586	Saraf	store-operated calcium entry-associated regulatory factor
230162	194.379	0.586289	0.247612	2.36777	0.0178956	0.152586	Zfp189	zinc finger protein 189
67759	784.333	-0.436573	0.18445	-2.36689	0.0179382	0.152849	Plgrkt	plasminogen receptor, C-terminal lysine transmembrane protein
19124	1861.69	0.468727	0.19811	2.36599	0.0179817	0.152999	Procr	protein C receptor, endothelial
54135	486.977	0.517067	0.218551	2.36588	0.0179872	0.152999	Lsr	lipolysis stimulated lipoprotein receptor
232414	25.9089	0.90193	0.381236	2.3658	0.017991	0.152999	Clec9a	C-type lectin domain family 9, member a
67384	567.855	-0.512285	0.21657	-2.36544	0.0180085	0.153049	Bag4	BCL2-associated athanogene 4
107071	654.532	-0.420403	0.177767	-2.36492	0.0180342	0.15312	Wdr74	WD repeat domain 74
232406	11.2488	0.867045	0.366648	2.36479	0.0180403	0.15312	BC035044	cDNA sequence BC035044
67115	7161.53	-0.402018	0.17024	-2.36148	0.018202	0.154392	Rpl14	ribosomal protein L14
214552	111.925	-0.68194	0.288812	-2.36119	0.0182163	0.154407	Cep164	centrosomal protein 164
77582	1234.15	-0.450659	0.190879	-2.36097	0.0182274	0.154407	Mboat7	membrane bound O-acyltransferase domain containing 7
338467	1720.12	0.384945	0.163101	2.36017	0.0182665	0.154601	Morc3	microrchidia 3
72567	2128.6	0.553141	0.23438	2.36002	0.018274	0.154601	Bclaf1	BCL2-associated transcription factor 1
75818	15.8434	0.924604	0.392006	2.35864	0.0183418	0.15507	4930478L05Rik	RIKEN cDNA 4930478L05 gene
100310813	3.36195	0.812721	0.344601	2.35844	0.0183518	NA	Snora16a	small nucleolar RNA, H/ACA box 16A
22346	632.987	-0.560884	0.237822	-2.35842	0.018353	0.15507	Vhl	von Hippel-Lindau tumor suppressor
21767	797.233	-0.571787	0.24248	-2.35808	0.0183696	0.155109	Tex264	testis expressed gene 264
17158	78.2419	0.808492	0.343089	2.35651	0.0184477	0.155668	Man2a1	mannosidase 2, alpha 1
233890	340.885	-0.544044	0.231018	-2.35498	0.0185236	0.156208	Zfp768	zinc finger protein 768
12068	831.602	0.638958	0.271406	2.35425	0.0185602	0.156416	Bet1	blocked early in transport 1 homolog (S. cerevisiae)
66865	1432.21	-0.557939	0.237048	-2.3537	0.0185877	0.156546	Pmpca	peptidase (mitochondrial processing) alpha
79235	3.09413	0.777064	0.330148	2.35369	0.0185883	NA	Lrat	lecithin-retinol acyltransferase (phosphatidylcholine-retinol-O-acyltransferase)
67607	584.129	0.701348	0.298007	2.35346	0.0185996	0.156546	Zfp788	zinc finger protein 788
57357	510.96	-0.526421	0.22374	-2.35283	0.0186313	0.156688	Srd5a3	steroid 5 alpha-reductase 3
66860	273.155	0.591227	0.251303	2.35264	0.0186405	0.156688	Tanc1	tetratricopeptide repeat, ankyrin repeat and coiled-coil containing 1
11785	356.748	-0.580997	0.247017	-2.35205	0.0186703	0.156837	Apbb1	amyloid beta (A4) precursor protein-binding, family B, member 1
171210	1145.11	-0.657309	0.279678	-2.35024	0.0187615	0.157434	Acot2	acyl-CoA thioesterase 2
66462	717.017	-0.599096	0.254917	-2.35016	0.0187654	0.157434	2810428I15Rik	RIKEN cDNA 2810428I15 gene
208647	208.483	0.52907	0.225219	2.34914	0.0188171	0.157766	Creb3l2	cAMP responsive element binding protein 3-like 2
104910	28.5634	-0.921035	0.3924	-2.34719	0.0189158	0.158493	Slc25a47	solute carrier family 25, member 47
245532	11.1023	0.894705	0.38123	2.34689	0.0189308	0.158516	Awat2	acyl-CoA wax alcohol acyltransferase 2
212391	207.426	0.627761	0.267523	2.34657	0.0189471	0.158552	Lcor	ligand dependent nuclear receptor corepressor
72726	475.087	-0.489179	0.208517	-2.34599	0.0189767	0.158697	Tbcc	tubulin-specific chaperone C
353156	1950.69	-0.527231	0.224822	-2.34511	0.0190215	0.158939	Egfl7	EGF-like domain 7
20317	1416.83	-0.479399	0.204486	-2.34441	0.0190574	0.158939	Serpinf1	serine (or cysteine) peptidase inhibitor, clade F, member 1
69024	444.962	-0.478146	0.203955	-2.34437	0.0190592	0.158939	Snx15	sorting nexin 15
74748	58.1392	-0.911833	0.388951	-2.34434	0.0190607	0.158939	Slamf8	SLAM family member 8
231580	1626.8	-0.49999	0.213285	-2.34423	0.0190663	0.158939	Gak	cyclin G associated kinase
66525	1180.92	-0.596499	0.254624	-2.34267	0.0191463	0.159503	Timm50	translocase of inner mitochondrial membrane 50
20751	732.696	-0.501294	0.214006	-2.34243	0.0191584	0.159503	Spr	sepiapterin reductase
20354	975.124	-0.50454	0.21552	-2.34104	0.0192302	0.159999	Sema4d	sema domain, immunoglobulin domain (Ig), transmembrane domain (TM) and short cytoplasmic domain, (semaphorin) 4D
56703	346.277	0.548823	0.234475	2.34065	0.0192504	0.160065	Pigo	phosphatidylinositol glycan anchor biosynthesis, class O
226499	484.455	0.560233	0.23941	2.34006	0.0192806	0.160214	BC003331	cDNA sequence BC003331
16969	1084.78	-0.596803	0.255092	-2.33956	0.0193066	0.160328	Zbtb7a	zinc finger and BTB domain containing 7a
76987	457.913	-0.443415	0.189569	-2.33907	0.0193317	0.160434	Hdhd2	haloacid dehalogenase-like hydrolase domain containing 2
17995	1725.61	-0.405752	0.173495	-2.33869	0.0193513	0.160495	Ndufv1	NADH dehydrogenase (ubiquinone) flavoprotein 1
208263	604.55	-0.433703	0.185478	-2.3383	0.0193717	0.160563	Tor1aip1	torsin A interacting protein 1
12316	166.261	0.718793	0.307461	2.33783	0.019396	0.160621	Aspm	asp (abnormal spindle)-like, microcephaly associated (Drosophila)
68870	11.7433	-0.919379	0.393285	-2.33769	0.0194032	0.160621	Ak8	adenylate kinase 8
215900	288.709	-0.575179	0.246095	-2.33722	0.0194277	0.160721	Fam26f	family with sequence similarity 26, member F
234388	416.862	-0.545929	0.233685	-2.33618	0.0194821	0.161069	Ccdc124	coiled-coil domain containing 124
214901	189.408	0.649554	0.278244	2.33448	0.0195706	0.161693	Chtf18	CTF18, chromosome transmission fidelity factor 18
14373	9.83895	-0.922412	0.395141	-2.33439	0.0195755	NA	G0s2	G0/G1 switch gene 2
70789	19.9189	-0.915811	0.392382	-2.33398	0.0195969	0.161693	Kynu	kynureninase (L-kynurenine hydrolase)
210126	636.584	0.554372	0.237522	2.33398	0.019597	0.161693	Lpp	LIM domain containing preferred translocation partner in lipoma
17357	1264.46	-0.668528	0.286461	-2.33375	0.0196089	0.161693	Marcksl1	MARCKS-like 1
239796	51.1023	-0.904282	0.387513	-2.33355	0.0196193	0.161693	Mb21d2	Mab-21 domain containing 2
20148	303.57	0.71028	0.304462	2.3329	0.0196532	0.16187	Dhrs3	dehydrogenase/reductase (SDR family) member 3
98970	8.98183	0.890164	0.381628	2.33254	0.0196722	NA	Fibcd1	fibrinogen C domain containing 1
268670	137.187	0.89448	0.383489	2.33248	0.0196757	0.161953	Zfp759	zinc finger protein 759
209225	321.971	-0.476956	0.204592	-2.33125	0.0197401	0.162381	Zfp710	zinc finger protein 710
73895	8.40238	0.772894	0.331573	2.331	0.0197536	NA	4930431P03Rik	RIKEN cDNA 4930431P03 gene
20402	1193.1	0.438381	0.188217	2.32913	0.0198521	0.163102	Zfp106	zinc finger protein 106
23789	3828.47	-0.392663	0.168589	-2.32912	0.0198528	0.163102	Coro1b	coronin, actin binding protein 1B
70314	1081.37	-0.4728	0.203025	-2.32878	0.0198708	0.163148	Rabep2	rabaptin, RAB GTPase binding effector protein 2
23882	276.341	0.635486	0.272956	2.32816	0.0199034	0.163232	Gadd45g	growth arrest and DNA-damage-inducible 45 gamma
74559	562.694	-0.486053	0.208775	-2.32811	0.019906	0.163232	Elovl7	ELOVL family member 7, elongation of long chain fatty acids (yeast)
140493	2.94596	0.76536	0.32883	2.32752	0.0199374	NA	Kcnn3	potassium intermediate/small conductance calcium-activated channel, subfamily N, member 3
16182	40.2965	0.897701	0.385775	2.32701	0.019965	0.163613	Il18r1	interleukin 18 receptor 1
74356	101.053	-0.616025	0.264765	-2.32668	0.0199821	0.16365	4931428F04Rik	RIKEN cDNA 4931428F04 gene
98999	467.031	-0.563457	0.242279	-2.32565	0.0200373	0.163952	Znfx1	zinc finger, NFX1-type containing 1
66437	1998.38	-0.419107	0.180221	-2.32552	0.020044	0.163952	Fis1	fission 1 (mitochondrial outer membrane) homolog (yeast)
76265	501.01	-0.649378	0.279268	-2.32528	0.0200569	0.163954	Tsen54	tRNA splicing endonuclease 54 homolog (S. cerevisiae)
13646	71.8453	-0.911232	0.391941	-2.32492	0.020076	0.164008	Klk1b22	kallikrein 1-related peptidase b22
278679	92.8333	0.646489	0.278117	2.32452	0.0200977	0.164083	Apol7b	apolipoprotein L 7b
18472	631.979	0.549268	0.236337	2.32409	0.0201206	0.164168	Pafah1b1	platelet-activating factor acetylhydrolase, isoform 1b, subunit 1
68526	33.9466	0.910947	0.392106	2.32322	0.0201675	0.164447	Gpr155	G protein-coupled receptor 155
103850	475.171	-0.517083	0.222597	-2.32295	0.0201816	0.16446	Nt5m	5',3'-nucleotidase, mitochondrial
18221	1772.37	-0.479187	0.206314	-2.32261	0.0202	0.164508	Nudc	nuclear distribution gene C homolog (Aspergillus)
242425	20.7193	-0.919847	0.396096	-2.32228	0.0202177	0.164549	Gabbr2	gamma-aminobutyric acid (GABA) B receptor, 2
64138	1342.99	-0.388983	0.167562	-2.32143	0.0202636	0.16482	Ctsz	cathepsin Z
217874	3.77297	0.797488	0.343605	2.32094	0.0202899	NA	Rd3l	retinal degeneration 3-like
19267	2136.17	-0.437776	0.188689	-2.3201	0.0203356	0.165303	Ptpre	protein tyrosine phosphatase, receptor type, E
30791	452.005	0.490927	0.211697	2.319	0.020395	0.165576	Slc39a1	solute carrier family 39 (zinc transporter), member 1
216987	830.876	0.603457	0.26023	2.31893	0.0203986	0.165576	Utp6	UTP6, small subunit (SSU) processome component, homolog (yeast)
67122	290.06	0.790212	0.340789	2.31878	0.0204072	0.165576	Nrarp	Notch-regulated ankyrin repeat protein
56506	24.736	-0.899761	0.388135	-2.31816	0.0204405	0.165693	Cib2	calcium and integrin binding family member 2
19175	1362.63	-0.417627	0.180164	-2.31804	0.020447	0.165693	Psmb6	proteasome (prosome, macropain) subunit, beta type 6
211651	79.3971	0.826017	0.356551	2.31668	0.0205209	0.166049	Fancd2	Fanconi anemia, complementation group D2
404710	156.548	0.647766	0.279623	2.31657	0.0205273	0.166049	Iqgap3	IQ motif containing GTPase activating protein 3
208292	765.179	0.621818	0.268426	2.31654	0.020529	0.166049	Zfp871	zinc finger protein 871
14950	5053.78	-0.517079	0.223272	-2.31591	0.0205632	0.166222	H13	histocompatibility 13
109333	745.717	0.532406	0.229933	2.31549	0.0205863	0.166306	Pkn2	protein kinase N2
108086	1345.24	-0.481777	0.208172	-2.31432	0.0206501	0.166719	Rnf216	ring finger protein 216
83701	1567.41	-0.534173	0.230948	-2.31296	0.0207248	0.167218	Srrt	serrate RNA effector molecule homolog (Arabidopsis)
68121	356.185	0.469473	0.203094	2.31161	0.0207992	0.167631	Cep70	centrosomal protein 70
78733	56.166	0.711364	0.307741	2.31157	0.0208016	0.167631	Troap	trophinin associated protein
56784	749.003	0.604998	0.261771	2.31118	0.0208231	0.167701	Ralgapa1	Ral GTPase activating protein, alpha subunit 1
12040	424.585	-0.763174	0.330248	-2.31091	0.0208376	0.167715	Bckdhb	branched chain ketoacid dehydrogenase E1, beta polypeptide
68114	1429.47	-0.409474	0.177304	-2.30945	0.0209187	0.168264	Mum1	melanoma associated antigen (mutated) 1
22652	76.6595	-0.82549	0.35748	-2.30919	0.0209329	0.168274	Mkrn3	makorin, ring finger protein, 3
18567	952.372	-0.647354	0.280369	-2.30894	0.0209469	0.168283	Pdcd2	programmed cell death 2
11927	671.855	-0.654058	0.283433	-2.30763	0.02102	0.168767	Atox1	ATX1 (antioxidant protein 1) homolog 1 (yeast)
381157	27.6814	0.88099	0.381886	2.30694	0.0210581	0.168949	Greb1l	growth regulation by estrogen in breast cancer-like
69288	256.601	0.613033	0.265756	2.30676	0.0210685	0.168949	Rhobtb1	Rho-related BTB domain containing 1
12795	125.128	0.803008	0.348255	2.30581	0.0211215	0.169223	Plk3	polo-like kinase 3
11461	54558.3	-0.364075	0.157914	-2.30553	0.021137	0.169223	Actb	actin, beta
329650	971.178	0.534734	0.231944	2.30545	0.0211415	0.169223	Med12l	mediator complex subunit 12-like
18133	4.82527	-0.8436	0.366057	-2.30456	0.0211911	NA	Nov	nephroblastoma overexpressed gene
209334	16.0046	0.911092	0.395564	2.30327	0.0212636	0.170096	Gen1	Gen homolog 1, endonuclease (Drosophila)
209047	24.1723	0.851419	0.36986	2.302	0.021335	0.170509	Gipc3	GIPC PDZ domain containing family, member 3
219135	729.956	0.538157	0.233806	2.30173	0.0213506	0.170509	Mtmr6	myotubularin related protein 6
209027	51.6562	-0.687814	0.298839	-2.30162	0.0213566	0.170509	Pycr1	pyrroline-5-carboxylate reductase 1
54561	692.823	0.536358	0.233055	2.30143	0.0213675	0.170509	Nap1l3	nucleosome assembly protein 1-like 3
72674	2854.47	-0.513205	0.223066	-2.30068	0.0214096	0.170741	Adipor1	adiponectin receptor 1
65107	4296.11	-0.593673	0.258111	-2.30007	0.0214445	0.170915	Lrp10	low-density lipoprotein receptor-related protein 10
71973	660.057	0.518316	0.225391	2.29963	0.0214691	0.171007	Rbpms2	RNA binding protein with multiple splicing 2
28080	671.885	-0.464746	0.202171	-2.29878	0.0215176	0.171289	Atp5o	ATP synthase, H+ transporting, mitochondrial F1 complex, O subunit
235330	44.8868	0.894135	0.389148	2.29767	0.0215805	0.171685	Ttc12	tetratricopeptide repeat domain 12
14289	5.54555	-0.870048	0.378947	-2.29596	0.0216781	NA	Fpr2	formyl peptide receptor 2
16693	6.35998	-0.796512	0.34698	-2.29556	0.0217012	NA	Krtap11-1	keratin associated protein 11-1
51801	2968.98	-0.534841	0.232991	-2.29554	0.0217023	0.172549	Ramp1	receptor (calcitonin) activity modifying protein 1
66407	912.428	-0.529256	0.230685	-2.29428	0.0217747	0.173019	Mrps15	mitochondrial ribosomal protein S15
140488	38.433	-0.815988	0.355875	-2.29291	0.0218534	0.173431	Igf2bp3	insulin-like growth factor 2 mRNA binding protein 3
104348	856.289	0.755346	0.329463	2.29266	0.0218677	0.173431	Zfp120	zinc finger protein 120
231050	863.55	-0.637787	0.278204	-2.29252	0.0218759	0.173431	Galnt11	UDP-N-acetyl-alpha-D-galactosamine:polypeptide N-acetylgalactosaminyltransferase 11
67467	603.246	0.57636	0.251416	2.29245	0.0218795	0.173431	Gpalpp1	GPALPP motifs containing 1
80985	759.484	0.562996	0.245675	2.29163	0.0219271	0.173646	Trim44	tripartite motif-containing 44
66098	691.606	-0.504281	0.220064	-2.29152	0.0219333	0.173646	Chchd6	coiled-coil-helix-coiled-coil-helix domain containing 6
71919	367.967	-0.459252	0.20051	-2.29042	0.0219968	0.174044	Rpap3	RNA polymerase II associated protein 3
77938	933.1	-0.610397	0.266655	-2.28909	0.0220741	0.174549	Fam53b	family with sequence similarity 53, member B
140577	49.6916	0.908326	0.39698	2.28809	0.0221324	0.17483	Ankrd6	ankyrin repeat domain 6
56229	482.31	-0.529665	0.231495	-2.28802	0.0221364	0.17483	Thsd1	thrombospondin, type I, domain 1
11772	1500.91	-0.546156	0.238729	-2.28776	0.0221513	0.174843	Ap2a2	adaptor-related protein complex 2, alpha 2 subunit
56503	440.782	0.555125	0.242746	2.28686	0.022204	0.175153	Ankrd49	ankyrin repeat domain 49
74375	261.314	0.571283	0.249887	2.28617	0.0222445	0.175187	Gcc1	golgi coiled coil 1
70997	20.5498	0.878587	0.384309	2.28615	0.0222456	0.175187	Spef1	sperm flagellar 1
246746	18.2536	-0.902135	0.394642	-2.28596	0.0222568	0.175187	Cd300lf	CD300 antigen like family member F
70785	1034.88	-0.543779	0.237887	-2.28587	0.0222619	0.175187	Dennd1c	DENN/MADD domain containing 1C
67710	607.163	-0.433822	0.189827	-2.28535	0.0222923	0.175321	Polr2g	polymerase (RNA) II (DNA directed) polypeptide G
53601	5.59554	0.833964	0.364979	2.28496	0.022315	NA	Pcdh12	protocadherin 12
94280	1000.29	0.478635	0.209496	2.2847	0.0223304	0.175515	Sfxn3	sideroflexin 3
171567	157.338	0.68211	0.298599	2.28437	0.0223498	0.175561	Nme7	NME/NM23 family member 7
21813	1051.05	-0.606084	0.265355	-2.28405	0.0223685	0.175561	Tgfbr2	transforming growth factor, beta receptor II
22632	517.53	0.724956	0.317427	2.28385	0.0223803	0.175561	Yy1	YY1 transcription factor
66074	1079.63	0.661579	0.289698	2.28369	0.02239	0.175561	Tmem167	transmembrane protein 167
56708	271.258	-0.512889	0.22473	-2.28225	0.0224746	0.176034	Clcf1	cardiotrophin-like cytokine factor 1
72480	235.159	0.509843	0.2234	2.2822	0.0224773	0.176034	Tspyl4	TSPY-like 4
11974	1319.1	-0.470047	0.206039	-2.28134	0.022528	0.176326	Atp6v0e	ATPase, H+ transporting, lysosomal V0 subunit E
227867	146.668	0.673353	0.295242	2.28068	0.0225672	0.17643	Epc2	enhancer of polycomb homolog 2 (Drosophila)
59092	195.062	-0.619236	0.271516	-2.28066	0.0225684	0.17643	Pcbp4	poly(rC) binding protein 4
67948	499.535	-0.724316	0.31772	-2.27973	0.0226236	0.176705	Fbxo28	F-box protein 28
67163	680.413	0.57904	0.254031	2.27941	0.0226428	0.176705	Ccdc47	coiled-coil domain containing 47
212943	20.6012	-0.904839	0.396968	-2.27937	0.0226449	0.176705	Fam46a	family with sequence similarity 46, member A
66411	630.68	-0.491274	0.21557	-2.27896	0.0226697	0.176705	Tbcb	tubulin folding cofactor B
13361	309.079	0.613128	0.269062	2.27876	0.0226811	0.176705	Dhfr	dihydrofolate reductase
170718	2659.49	-0.415012	0.182126	-2.2787	0.0226847	0.176705	Idh3b	isocitrate dehydrogenase 3 (NAD+) beta
12348	236.699	-0.594149	0.260806	-2.27812	0.0227192	0.176869	Car11	carbonic anhydrase 11
73341	1908.03	0.600507	0.263644	2.27772	0.0227436	0.176953	Arhgef6	Rac/Cdc42 guanine nucleotide exchange factor (GEF) 6
226830	2797.85	-0.58451	0.25668	-2.27719	0.0227746	0.177089	Smyd2	SET and MYND domain containing 2
67604	1684.18	-0.662782	0.291093	-2.27687	0.0227939	0.177134	Get4	golgi to ER traffic protein 4 homolog (S. cerevisiae)
268301	10.2216	-0.788226	0.346326	-2.27597	0.022848	NA	Sowahc	sosondowah ankyrin repeat domain family member C
66044	1275.7	-0.427128	0.187671	-2.27594	0.0228497	0.177462	Dtd1	D-tyrosyl-tRNA deacylase 1
75317	63.5673	-0.762312	0.335151	-2.27453	0.0229342	0.178012	Parpbp	PARP1 binding protein
67414	476.256	0.744856	0.327646	2.27336	0.0230047	0.178454	Mfn1	mitofusin 1
100206	1124.47	-0.608441	0.267711	-2.27275	0.0230411	0.178554	Adprhl2	ADP-ribosylhydrolase like 2
71804	334.618	-0.811777	0.357188	-2.27269	0.023045	0.178554	Mtfr2	mitochondrial fission regulator 2
52469	574.464	-0.491343	0.216238	-2.27223	0.0230723	0.17866	Coa3	cytochrome C oxidase assembly factor 3
56217	328.876	0.533635	0.235014	2.27065	0.0231682	0.179297	Mpp5	membrane protein, palmitoylated 5 (MAGUK p55 subfamily member 5)
15937	1658.16	0.527939	0.232585	2.26987	0.0232155	0.179556	Ier3	immediate early response 3
66494	1137.43	-0.487289	0.214729	-2.26932	0.0232486	0.179629	Prelid1	PRELI domain containing 1
30046	798.075	-0.487222	0.214705	-2.26926	0.0232524	0.179629	Zfp292	zinc finger protein 292
12953	523.779	-0.522857	0.230459	-2.26876	0.023283	0.179696	Cry2	cryptochrome 2 (photolyase-like)
74145	11.5638	0.900248	0.396837	2.26856	0.0232952	0.179696	F13a1	coagulation factor XIII, A1 subunit
212442	343.184	0.563825	0.248552	2.26844	0.0233024	0.179696	Lactb2	lactamase, beta 2
27267	363.305	-0.513036	0.22623	-2.26776	0.0233437	0.179909	Cars	cysteinyl-tRNA synthetase
20527	1552.81	0.684016	0.301694	2.26725	0.0233747	0.179941	Slc2a3	solute carrier family 2 (facilitated glucose transporter), member 3
67264	1022.87	-0.510166	0.225016	-2.26724	0.0233753	0.179941	Ndufb8	NADH dehydrogenase (ubiquinone) 1 beta subcomplex 8
18025	7.71993	0.850928	0.375356	2.26699	0.0233909	NA	Nfe2l3	nuclear factor, erythroid derived 2, like 3
21951	368.842	0.660159	0.291231	2.26679	0.0234033	0.179973	Tnks	tankyrase, TRF1-interacting ankyrin-related ADP-ribose polymerase
74492	30.507	0.897597	0.395989	2.26672	0.0234071	0.179973	Kbtbd13	kelch repeat and BTB (POZ) domain containing 13
12557	5.34351	0.796349	0.351432	2.26601	0.0234509	NA	Cdh17	cadherin 17
76041	264.359	-0.468989	0.206998	-2.26567	0.0234717	0.180364	Ccdc125	coiled-coil domain containing 125
192976	232.96	0.62994	0.278135	2.26487	0.0235207	0.180634	Lrrc75a	leucine rich repeat containing 75A
75735	221.626	0.565669	0.249854	2.264	0.0235742	0.180833	Pank1	pantothenate kinase 1
78912	252.713	-0.543909	0.240265	-2.26378	0.0235874	0.180833	Sp2	Sp2 transcription factor
245537	17.8386	0.89644	0.395994	2.26377	0.0235881	0.180833	Nlgn3	neuroligin 3
71198	437.908	0.806555	0.356428	2.26288	0.023643	0.181148	Otud1	OTU domain containing 1
76580	1218.81	-0.516673	0.228418	-2.26197	0.0236994	0.181441	Mib2	mindbomb homolog 2 (Drosophila)
108011	172.535	0.737679	0.326159	2.26172	0.0237149	0.181441	Ap4e1	adaptor-related protein complex AP-4, epsilon 1
67733	163.818	0.669183	0.295891	2.26159	0.0237229	0.181441	Itgb3bp	integrin beta 3 binding protein (beta3-endonexin)
319336	65.4469	-0.717914	0.317538	-2.26088	0.023767	0.181516	C130036L24Rik	RIKEN cDNA C130036L24 gene
64602	334.266	0.578858	0.256041	2.26081	0.0237713	0.181516	Ireb2	iron responsive element binding protein 2
11792	348.823	-0.517962	0.229126	-2.2606	0.0237842	0.181516	Apex1	apurinic/apyrimidinic endonuclease 1
15958	201.603	0.598042	0.264558	2.26053	0.0237883	0.181516	Ifit2	interferon-induced protein with tetratricopeptide repeats 2
12364	751.223	0.725683	0.321085	2.26009	0.0238155	0.181617	Casp12	caspase 12
245595	53.1054	0.891806	0.394632	2.25984	0.0238309	0.181629	Zfp711	zinc finger protein 711
83431	1403.2	-0.343475	0.152046	-2.25902	0.0238819	0.18175	Ndel1	nuclear distribution gene E-like homolog 1 (A. nidulans)
13656	75.424	0.768246	0.340085	2.25898	0.0238844	0.18175	Egr4	early growth response 4
81004	736.896	0.620608	0.274777	2.25859	0.023909	0.18175	Tbl1xr1	transducin (beta)-like 1X-linked receptor 1
20916	1219.88	-0.441106	0.195313	-2.25846	0.0239168	0.18175	Sucla2	succinate-Coenzyme A ligase, ADP-forming, beta subunit
69903	123.443	0.890217	0.394181	2.25839	0.0239211	0.18175	Rasip1	Ras interacting protein 1
66077	1005.99	-0.463543	0.205285	-2.25805	0.0239425	0.18175	Aurkaip1	aurora kinase A interacting protein 1
11966	1883.56	-0.500832	0.221812	-2.25791	0.0239511	0.18175	Atp6v1b2	ATPase, H+ transporting, lysosomal V1 subunit B2
100043772	211.796	0.736426	0.326178	2.25774	0.0239616	0.18175	Zfp850	zinc finger protein 850
21853	284.826	-0.563292	0.249512	-2.25758	0.0239719	0.18175	Timeless	timeless circadian clock 1
12306	441.897	-0.552886	0.244997	-2.25671	0.0240262	0.182056	Anxa2	annexin A2
100503386	32.9026	0.885904	0.392627	2.25635	0.0240486	0.182115	Gm4980	predicted gene 4980
100019	655.465	-0.463981	0.205652	-2.25614	0.0240619	0.182115	Mdn1	midasin homolog (yeast)
54169	311.834	-0.613231	0.271851	-2.25576	0.0240856	0.182189	Kat6b	K(lysine) acetyltransferase 6B
207212	136.14	0.700015	0.310364	2.25547	0.0241041	0.182224	Arhgef17	Rho guanine nucleotide exchange factor (GEF) 17
72308	1581.44	-0.656514	0.291121	-2.25512	0.0241258	0.182282	Brf1	BRF1 homolog, subunit of RNA polymerase III transcription initiation factor IIIB (S. cerevisiae)
319278	1028.85	-0.511642	0.22695	-2.25443	0.024169	0.182503	A230050P20Rik	RIKEN cDNA A230050P20 gene
53419	7.75673	0.872168	0.387038	2.25344	0.0242312	NA	Corin	corin
330577	17.2107	0.888598	0.394406	2.253	0.0242591	0.183078	Fam154b	family with sequence similarity 154, member B
214292	3.67028	0.764995	0.339695	2.25201	0.024322	NA	Syna	syncytin a
230917	1921.38	-0.643797	0.285905	-2.25178	0.0243359	0.183551	Tmem201	transmembrane protein 201
72289	31806.9	0.703569	0.312483	2.25154	0.0243512	0.183561	Malat1	metastasis associated lung adenocarcinoma transcript 1 (non-coding RNA)
52662	29.6266	-0.870058	0.386623	-2.2504	0.0244233	0.183998	Ldlrad4	low density lipoprotein receptor class A domain containing 4
12662	291.219	0.695246	0.308995	2.25002	0.0244476	0.184045	Chm	choroidermia (RAB escort protein 1)
56876	1059.53	-0.58103	0.258251	-2.24986	0.0244576	0.184045	Nsmf	NMDA receptor synaptonuclear signaling and neuronal migration factor
19045	3714.51	-0.375705	0.167047	-2.2491	0.0245059	0.184143	Ppp1ca	protein phosphatase 1, catalytic subunit, alpha isoform
11865	451.718	-0.471761	0.209765	-2.249	0.0245124	0.184143	Arntl	aryl hydrocarbon receptor nuclear translocator-like
320827	546.26	0.667348	0.296732	2.24899	0.0245129	0.184143	C530008M17Rik	RIKEN cDNA C530008M17 gene
22680	4836.75	0.483103	0.214866	2.24839	0.0245513	0.184236	Zfp207	zinc finger protein 207
11834	1230.99	-0.423487	0.188354	-2.24836	0.0245535	0.184236	Aqr	aquarius
12215	3269.38	-0.434795	0.193464	-2.24742	0.0246132	0.184565	Bsg	basigin
26908	1142.82	0.531032	0.236306	2.24723	0.0246256	0.184565	Eif2s3y	eukaryotic translation initiation factor 2, subunit 3, structural gene Y-linked
20927	10.8088	-0.868542	0.386624	-2.24648	0.0246736	0.184818	Abcc8	ATP-binding cassette, sub-family C (CFTR/MRP), member 8
75616	918.512	0.457111	0.2035	2.24624	0.0246884	0.184824	Smim15	small integral membrane protein 15
19366	147.311	0.691188	0.307847	2.24523	0.0247533	0.185111	Rad54l	RAD54 like (S. cerevisiae)
237823	859.805	0.418705	0.186489	2.2452	0.0247551	0.185111	Pfas	phosphoribosylformylglycinamidine synthase (FGAR amidotransferase)
13559	707.564	0.558314	0.248863	2.24346	0.0248672	0.185843	E2f5	E2F transcription factor 5
68149	558.667	-0.621132	0.276976	-2.24255	0.0249257	0.186146	Otub2	OTU domain, ubiquitin aldehyde binding 2
54201	648.884	-0.744757	0.332127	-2.24239	0.0249362	0.186146	Zfp316	zinc finger protein 316
19088	3362.94	0.684262	0.305186	2.24211	0.0249542	0.186153	Prkar2b	protein kinase, cAMP dependent regulatory, type II beta
15507	15.3843	0.888281	0.396227	2.24185	0.0249711	0.186153	Hspb1	heat shock protein 1
26961	20617.7	-0.344964	0.153884	-2.24171	0.0249799	0.186153	Rpl8	ribosomal protein L8
99152	2401.58	-0.572777	0.255548	-2.24137	0.0250022	0.186213	Anapc2	anaphase promoting complex subunit 2
74148	1558.45	-0.665317	0.296934	-2.24062	0.0250507	0.186402	Cluh	clustered mitochondria (cluA/CLU1) homolog
11870	18.7041	-0.876419	0.391165	-2.24054	0.0250561	0.186402	Art1	ADP-ribosyltransferase 1
71354	59.1998	0.69714	0.311189	2.24025	0.0250748	0.186435	Wdr31	WD repeat domain 31
69094	896.779	-0.654226	0.292084	-2.23985	0.0251005	0.18652	Tmem160	transmembrane protein 160
67801	5.76622	0.752502	0.335998	2.2396	0.0251168	NA	Pllp	plasma membrane proteolipid
18453	4987.4	-0.462454	0.206519	-2.23928	0.0251376	0.186689	P4hb	prolyl 4-hydroxylase, beta polypeptide
83408	224.165	-0.739619	0.330326	-2.23906	0.0251521	0.186691	Gimap3	GTPase, IMAP family member 3
56436	345.407	-0.404716	0.18091	-2.23711	0.0252794	0.187363	Adrm1	adhesion regulating molecule 1
73750	53.0875	0.871141	0.389405	2.23711	0.0252794	0.187363	Whrn	whirlin
78688	16.2998	0.888022	0.39698	2.23695	0.0252898	0.187363	Nol3	nucleolar protein 3 (apoptosis repressor with CARD domain)
56298	271.347	0.476774	0.213151	2.23679	0.0253	0.187363	Atl2	atlastin GTPase 2
14049	1263.27	0.458935	0.205239	2.23609	0.0253456	0.187556	Eya2	eyes absent 2 homolog (Drosophila)
80284	557.044	-0.485687	0.217217	-2.23596	0.0253547	0.187556	Smim12	small integral membrane protein 12
105670	1405.73	0.369028	0.165068	2.23561	0.0253772	0.187616	Rcbtb2	regulator of chromosome condensation (RCC1) and BTB (POZ) domain containing protein 2
194908	110.587	-0.715874	0.320275	-2.23519	0.0254051	0.187717	Pld6	phospholipase D family, member 6
13494	1777.25	-0.398192	0.178197	-2.23456	0.0254464	0.187821	Drg1	developmentally regulated GTP binding protein 1
64011	275.339	0.5215	0.233382	2.23453	0.025448	0.187821	Nrgn	neurogranin
74617	527.621	-0.570729	0.255447	-2.23424	0.0254676	0.187859	Scpep1	serine carboxypeptidase 1
84035	631.713	-0.689953	0.308892	-2.23364	0.0255068	0.188004	Kremen1	kringle containing transmembrane protein 1
94092	234.849	0.570936	0.25563	2.23345	0.0255194	0.188004	Trim16	tripartite motif-containing 16
94091	579.982	-0.455458	0.203941	-2.23328	0.0255304	0.188004	Trim11	tripartite motif-containing 11
71841	3.80414	0.745908	0.334037	2.23301	0.0255485	NA	1700008I05Rik	RIKEN cDNA 1700008I05 gene
99512	144.471	-0.662772	0.296954	-2.2319	0.0256213	0.188484	Wdr47	WD repeat domain 47
66079	486.083	-0.592399	0.265429	-2.23186	0.0256243	0.188484	Tmem42	transmembrane protein 42
66214	364.375	-0.532102	0.238497	-2.23106	0.025677	0.188765	Rgcc	regulator of cell cycle
71787	1084.51	-0.533457	0.239136	-2.23077	0.0256965	0.188802	Trnau1ap	tRNA selenocysteine 1 associated protein 1
79565	814.563	-0.462708	0.207562	-2.22925	0.0257972	0.189435	Wbscr27	Williams Beuren syndrome chromosome region 27 (human)
223922	232.942	0.644252	0.28913	2.22824	0.0258644	0.189822	Atf7	activating transcription factor 7
24070	703.385	-0.452707	0.203204	-2.22785	0.0258907	0.189908	Mpdu1	mannose-P-dolichol utilization defect 1
140810	174.322	0.688233	0.30898	2.22744	0.0259181	0.189999	Ttbk2	tau tubulin kinase 2
230145	408.97	0.64776	0.290837	2.22723	0.025932	0.189999	Galnt12	UDP-N-acetyl-alpha-D-galactosamine:polypeptide N-acetylgalactosaminyltransferase 12
11750	1212	0.456546	0.205045	2.22657	0.025976	0.190174	Anxa7	annexin A7
76795	2296.26	-0.593566	0.266599	-2.22644	0.025985	0.190174	Tbc1d9b	TBC1 domain family, member 9B
13340	156.79	-0.775738	0.348529	-2.22575	0.026031	0.190404	Slc29a2	solute carrier family 29 (nucleoside transporters), member 2
57813	1157.25	-0.592872	0.266399	-2.22551	0.0260472	0.190416	Tk2	thymidine kinase 2, mitochondrial
57317	853.06	-0.620193	0.27874	-2.22499	0.026082	0.190563	Srsf4	serine/arginine-rich splicing factor 4
23924	464.893	-0.487074	0.218995	-2.22413	0.0261396	0.190877	Katna1	katanin p60 (ATPase-containing) subunit A1
170772	132.29	0.61214	0.275271	2.22378	0.0261635	0.190945	Glcci1	glucocorticoid induced transcript 1
11308	874.512	0.529942	0.238407	2.22285	0.0262262	0.191296	Abi1	abl-interactor 1
16923	1552.61	-0.684465	0.308013	-2.2222	0.02627	0.191425	Sh2b3	SH2B adaptor protein 3
78252	56.4071	0.820765	0.369356	2.22215	0.0262732	0.191425	Nxpe2	neurexophilin and PC-esterase domain family, member 2
269019	2.90431	0.71474	0.321813	2.22098	0.0263521	NA	Stk32a	serine/threonine kinase 32A
641340	257.676	-0.576673	0.259671	-2.22078	0.0263655	0.191889	Nrbf2	nuclear receptor binding factor 2
60364	445.501	-0.742479	0.334335	-2.22077	0.0263668	0.191889	Donson	downstream neighbor of SON
76582	2316.47	0.437107	0.196846	2.22056	0.0263809	0.191889	Ipo11	importin 11
270086	311.935	0.562167	0.253315	2.21924	0.0264703	0.192366	Ogfod1	2-oxoglutarate and iron-dependent oxygenase domain containing 1
331480	35.9499	-0.860376	0.387739	-2.21896	0.0264895	0.192366	Gm5126	predicted pseudogene 5126
17169	451.377	0.465249	0.209671	2.21894	0.0264906	0.192366	Mark3	MAP/microtubule affinity-regulating kinase 3
231670	1509.78	-0.5712	0.257451	-2.21867	0.0265092	0.192394	Fbxo21	F-box protein 21
19157	706.521	-0.484327	0.218402	-2.2176	0.0265824	0.192818	Cyth1	cytohesin 1
106389	9.25834	-0.865335	0.390228	-2.21751	0.0265884	NA	Eaf2	ELL associated factor 2
233276	277.577	0.554587	0.250149	2.21702	0.0266215	0.192899	Tubgcp5	tubulin, gamma complex associated protein 5
71609	693.273	-0.393443	0.177466	-2.217	0.0266231	0.192899	Tradd	TNFRSF1A-associated via death domain
78923	35.8295	-0.869921	0.392547	-2.21609	0.0266852	0.193144	Chsy3	chondroitin sulfate synthase 3
66890	2736.83	-0.395423	0.178434	-2.21607	0.0266864	0.193144	Lman2	lectin, mannose-binding 2
108960	186.594	-0.626913	0.283056	-2.2148	0.026774	0.193671	Irak2	interleukin-1 receptor-associated kinase 2
268373	4522.08	-0.40195	0.181528	-2.21425	0.0268113	0.193833	Ppia	peptidylprolyl isomerase A
67728	278.458	0.606491	0.273936	2.21399	0.0268293	0.193856	Dph2	DPH2 homolog (S. cerevisiae)
28114	5382.22	-0.514418	0.232408	-2.21342	0.0268684	0.194031	Nsun2	NOL1/NOP2/Sun domain family member 2
217364	168.585	0.769475	0.347743	2.21277	0.0269136	0.19425	Engase	endo-beta-N-acetylglucosaminidase
67775	401.791	0.66422	0.300394	2.21116	0.0270246	0.194944	Rtp4	receptor transporter protein 4
230257	3558.34	0.398749	0.180401	2.21034	0.0270814	0.195246	Ptbp3	polypyrimidine tract binding protein 3
58176	48.3642	-0.816956	0.369697	-2.2098	0.0271192	0.195411	Rhbg	Rhesus blood group-associated B glycoprotein
15247	1385.22	-0.538369	0.243733	-2.20884	0.0271856	0.195781	Hiat1	hippocampus abundant gene transcript 1
18708	2693.72	0.541607	0.245224	2.20862	0.0272008	0.195783	Pik3r1	phosphatidylinositol 3-kinase, regulatory subunit, polypeptide 1 (p85 alpha)
11692	462.55	-0.506065	0.22916	-2.20835	0.0272198	0.195812	Gfer	growth factor, erv1 (S. cerevisiae)-like (augmenter of liver regeneration)
54123	294.4	-0.652252	0.295436	-2.20776	0.027261	0.195952	Irf7	interferon regulatory factor 7
78658	440.186	0.462816	0.209643	2.20764	0.0272692	0.195952	Ncapd3	non-SMC condensin II complex, subunit D3
78808	851.389	0.486412	0.220371	2.20724	0.0272975	0.196047	Stxbp5	syntaxin binding protein 5 (tomosyn)
100415787	21.3128	0.807708	0.36604	2.20661	0.0273412	0.196253	Tomm6os	translocase of outer mitochondrial membrane 6, opposite strand
14859	2.75049	0.708582	0.321164	2.20629	0.0273635	NA	Gsta3	glutathione S-transferase, alpha 3
225187	70.8981	0.853474	0.386881	2.20604	0.0273815	0.196395	Ankrd29	ankyrin repeat domain 29
55960	420.066	0.594524	0.269515	2.2059	0.027391	0.196395	Ebag9	estrogen receptor-binding fragment-associated gene 9
18389	18.54	-0.874616	0.396592	-2.20533	0.027431	0.196574	Oprl1	opioid receptor-like 1
12363	306.464	0.543409	0.246473	2.20474	0.0274721	0.19676	Casp4	caspase 4, apoptosis-related cysteine peptidase
244180	26.3198	0.868487	0.393967	2.20446	0.0274917	0.196768	E030002O03Rik	RIKEN cDNA E030002O03 gene
104718	234.71	0.648448	0.294174	2.2043	0.0275032	0.196768	Ttc7b	tetratricopeptide repeat domain 7B
17025	1084.24	-0.46883	0.212737	-2.2038	0.0275387	0.196906	Alad	aminolevulinate, delta-, dehydratase
226442	632.61	-0.503232	0.228379	-2.20349	0.0275599	0.196906	Zfp281	zinc finger protein 281
66679	1925.31	-0.487209	0.221125	-2.20332	0.0275722	0.196906	Rae1	RAE1 RNA export 1 homolog (S. pombe)
22324	2719.09	-0.42377	0.192346	-2.20317	0.0275829	0.196906	Vav1	vav 1 oncogene
12261	3041.04	-0.552431	0.250783	-2.20283	0.027607	0.196971	C1qbp	complement component 1, q subcomponent binding protein
232560	159.227	0.635333	0.288544	2.20186	0.0276753	0.197351	Caprin2	caprin family member 2
100689	3.00804	0.704966	0.320186	2.20174	0.0276836	NA	Spon2	spondin 2, extracellular matrix protein
67642	50.7838	-0.782708	0.355554	-2.20138	0.0277093	0.197486	4930515G01Rik	RIKEN cDNA 4930515G01 gene
12507	6.12388	-0.812169	0.369076	-2.20055	0.0277682	NA	Cd5	CD5 antigen
231430	569.239	-0.535463	0.243474	-2.19926	0.0278591	0.198421	Cox18	cytochrome c oxidase assembly protein 18
16988	394.62	-0.642657	0.292244	-2.19904	0.0278748	0.198421	Lst1	leukocyte specific transcript 1
241989	144.19	0.715967	0.325605	2.19888	0.0278861	0.198421	Pabpc4l	poly(A) binding protein, cytoplasmic 4-like
73062	606.275	-0.526088	0.23929	-2.19853	0.0279111	0.198491	Ppp1r16a	protein phosphatase 1, regulatory (inhibitor) subunit 16A
19671	620.786	-0.567029	0.258048	-2.19738	0.0279933	0.198886	Rce1	RCE1 homolog, prenyl protein peptidase (S. cerevisiae)
20321	1024.55	0.544044	0.247598	2.19729	0.0279997	0.198886	Frrs1	ferric-chelate reductase 1
70546	69.1488	0.741138	0.337323	2.19711	0.0280123	0.198886	Zdhhc2	zinc finger, DHHC domain containing 2
66144	1273.54	-0.468177	0.213153	-2.19643	0.0280608	0.199122	Atp6v1f	ATPase, H+ transporting, lysosomal V1 subunit F
52466	66.0562	-0.662343	0.301622	-2.19594	0.0280963	0.199266	Slc46a1	solute carrier family 46, member 1
213550	437.633	-0.561008	0.255761	-2.19348	0.0282725	0.200407	Dis3l	DIS3 mitotic control homolog (S. cerevisiae)-like
76737	683.562	-0.54671	0.249501	-2.19121	0.0284363	0.201458	Creld2	cysteine-rich with EGF-like domains 2
16859	2330.02	0.525901	0.24003	2.19098	0.0284534	0.20147	Lgals9	lectin, galactose binding, soluble 9
19921	4336.17	-0.38495	0.175753	-2.19029	0.0285034	0.201502	Rpl19	ribosomal protein L19
13495	501.804	-0.486635	0.222188	-2.1902	0.0285099	0.201502	Drg2	developmentally regulated GTP binding protein 2
66884	2392.61	-0.52103	0.237898	-2.19014	0.0285142	0.201502	Appbp2	amyloid beta precursor protein (cytoplasmic tail) binding protein 2
381038	520.245	-0.433991	0.198163	-2.19007	0.0285195	0.201502	Parl	presenilin associated, rhomboid-like
18247	1146.55	-0.449958	0.205545	-2.1891	0.0285899	0.20189	Oaz2	ornithine decarboxylase antizyme 2
192657	329.307	0.6249	0.285521	2.18863	0.0286237	0.20202	Ell2	elongation factor RNA polymerase II 2
28081	817.218	-0.638288	0.291678	-2.18833	0.0286453	0.202041	Fam104a	family with sequence similarity 104, member A
21766	1338.15	-0.448328	0.204894	-2.1881	0.0286624	0.202041	Tex261	testis expressed gene 261
109594	389.354	-0.678219	0.310021	-2.18765	0.0286948	0.202041	Lmo1	LIM domain only 1
14086	486.937	-0.553194	0.252873	-2.18763	0.0286963	0.202041	Fscn1	fascin homolog 1, actin bundling protein (Strongylocentrotus purpuratus)
12453	925.523	0.475289	0.217272	2.18753	0.028704	0.202041	Ccni	cyclin I
56758	4797.61	0.360863	0.164988	2.1872	0.0287277	0.202099	Mbnl1	muscleblind-like 1 (Drosophila)
66590	1346.07	-0.417606	0.190953	-2.18696	0.0287454	0.202115	Farsa	phenylalanyl-tRNA synthetase, alpha subunit
23854	3047.01	-0.635119	0.290498	-2.18631	0.0287927	0.202239	Def8	differentially expressed in FDCP 8
12539	4201.11	-0.394194	0.180313	-2.18617	0.0288033	0.202239	Cdc37	cell division cycle 37
232748	21.5115	0.86523	0.39582	2.18592	0.0288214	0.202239	Tcaf2	TRPM8 channel-associated factor 2
17256	525.211	-0.472243	0.216043	-2.18587	0.0288249	0.202239	Mea1	male enhanced antigen 1
14167	16.2954	0.848337	0.388187	2.18538	0.0288608	0.202266	Fgf12	fibroblast growth factor 12
13681	1255.68	0.686486	0.314138	2.1853	0.028867	0.202266	Eif4a1	eukaryotic translation initiation factor 4A1
64707	147.685	0.779549	0.356743	2.18519	0.0288753	0.202266	Suv39h2	suppressor of variegation 3-9 homolog 2 (Drosophila)
13353	684.491	-0.446942	0.204574	-2.18475	0.0289075	0.20236	Dgcr6	DiGeorge syndrome critical region gene 6
30055	968.371	-0.526991	0.241233	-2.18457	0.0289202	0.20236	Timm13	translocase of inner mitochondrial membrane 13
66374	811.951	-0.402507	0.184267	-2.18437	0.0289351	0.20236	2310011J03Rik	RIKEN cDNA 2310011J03 gene
108853	371.68	-0.455244	0.208438	-2.18407	0.028957	0.202377	Mtrf1l	mitochondrial translational release factor 1-like
17387	551.385	0.603282	0.276239	2.18392	0.0289685	0.202377	Mmp14	matrix metallopeptidase 14 (membrane-inserted)
26905	540.511	0.544723	0.249483	2.18341	0.0290058	0.202529	Eif2s3x	eukaryotic translation initiation factor 2, subunit 3, structural gene X-linked
72685	196.817	0.734824	0.336643	2.1828	0.0290507	0.202729	Dnajc6	DnaJ (Hsp40) homolog, subfamily C, member 6
17880	6.73757	0.84515	0.387299	2.18217	0.0290972	NA	Myh11	myosin, heavy polypeptide 11, smooth muscle
20238	255.118	0.642134	0.294265	2.18216	0.0290974	0.202729	Atxn1	ataxin 1
268448	305.135	0.593434	0.271964	2.18203	0.0291075	0.202729	Phf12	PHD finger protein 12
76816	329.276	0.428647	0.196447	2.182	0.0291095	0.202729	Sdccag8	serologically defined colon cancer antigen 8
320100	508.604	-0.597718	0.27398	-2.18162	0.0291379	0.202729	Relt	RELT tumor necrosis factor receptor
109095	228.337	-0.568569	0.260629	-2.18153	0.0291443	0.202729	Rbm15b	RNA binding motif protein 15B
11937	16.0998	0.842321	0.386122	2.18149	0.0291471	0.202729	Atp2a1	ATPase, Ca++ transporting, cardiac muscle, fast twitch 1
13056	48.1089	0.865918	0.396967	2.18134	0.0291585	0.202729	Cyb561	cytochrome b-561
109169	50.618	0.718374	0.329517	2.18008	0.0292513	0.203266	Igip	IgA inducing protein
97761	74.9042	0.734011	0.336764	2.1796	0.0292874	0.20337	Sgsm2	small G protein signaling modulator 2
327951	38.8897	0.813534	0.373273	2.17946	0.0292973	0.20337	Cyb5d1	cytochrome b5 domain containing 1
75379	20.7762	-0.856573	0.393143	-2.17878	0.0293477	0.203611	4930599N23Rik	RIKEN cDNA 4930599N23 gene
67164	407.4	-0.659263	0.302618	-2.17853	0.0293667	0.203635	Lipt2	lipoyl(octanoyl) transferase 2 (putative)
319601	114.383	-0.692205	0.317853	-2.17775	0.0294244	0.203781	Zfp653	zinc finger protein 653
76478	212.563	-0.64275	0.295168	-2.17757	0.029438	0.203781	Haus8	4HAUS augmin-like complex, subunit 8
67371	443.806	-0.481572	0.221152	-2.17756	0.0294388	0.203781	Gtf3c6	general transcription factor IIIC, polypeptide 6, alpha
22687	1637.06	-0.557657	0.256121	-2.17732	0.0294569	0.203781	Zpr1	ZPR1 zinc finger
56307	2866.09	0.542594	0.249238	2.17701	0.0294795	0.203781	Metap2	methionine aminopeptidase 2
28064	1630.76	-0.365116	0.167716	-2.17699	0.0294812	0.203781	Yipf3	Yip1 domain family, member 3
15568	3283.43	-0.592856	0.272369	-2.17666	0.0295057	0.203842	Elavl1	ELAV (embryonic lethal, abnormal vision)-like 1 (Hu antigen R)
70144	381.752	-0.513156	0.235801	-2.17623	0.0295382	0.203871	Lrch3	leucine-rich repeats and calponin homology (CH) domain containing 3
319822	161.99	0.503373	0.231309	2.17619	0.029541	0.203871	Smyd4	SET and MYND domain containing 4
229707	1000.47	-0.518226	0.238178	-2.1758	0.0295704	0.203893	Strip1	striatin interacting protein 1
380686	265.204	-0.557419	0.256213	-2.17561	0.0295845	0.203893	Cnrip1	cannabinoid receptor interacting protein 1
11622	353.685	0.683266	0.314098	2.17533	0.0296056	0.203893	Ahr	aryl-hydrocarbon receptor
244853	26.7215	0.827042	0.380207	2.17524	0.0296121	0.203893	Nxpe4	neurexophilin and PC-esterase domain family, member 4
72180	62.5813	0.749664	0.344667	2.17504	0.0296273	0.203893	Zfp661	zinc finger protein 661
215789	1094.13	0.450226	0.207019	2.1748	0.029645	0.203893	Phactr2	phosphatase and actin regulator 2
100169	450.611	0.525529	0.241657	2.17469	0.0296535	0.203893	Phactr4	phosphatase and actin regulator 4
75146	411.739	0.535586	0.246367	2.17394	0.0297098	0.2041	Tmem180	transmembrane protein 180
19280	1982.42	0.501747	0.230808	2.17387	0.0297148	0.2041	Ptprs	protein tyrosine phosphatase, receptor type, S
56317	1138.53	-0.449055	0.206598	-2.17357	0.0297374	0.204148	Anapc7	anaphase promoting complex subunit 7
20663	283.373	0.712796	0.328023	2.17301	0.0297799	0.204332	Sos2	son of sevenless homolog 2 (Drosophila)
215707	166.396	0.663925	0.305604	2.1725	0.029818	0.204339	Ccdc92	coiled-coil domain containing 92
212706	181.637	-0.576213	0.265242	-2.1724	0.0298253	0.204339	N4bp3	NEDD4 binding protein 3
237073	131.136	0.703646	0.323922	2.17227	0.0298352	0.204339	Rbm41	RNA binding motif protein 41
71988	179.832	0.806584	0.371368	2.17192	0.0298615	0.204339	Esco2	establishment of cohesion 1 homolog 2 (S. cerevisiae)
243983	809.945	-0.509479	0.234591	-2.17177	0.0298727	0.204339	Zdhhc13	zinc finger, DHHC domain containing 13
[truncated: 21,727 more rows]
