# Supplementary material for: Heme oxygenase‐1 deficiency triggers exhaustion of hematopoietic stem cells
Source: EMBO Rep. 2019 Dec 29;21(2):e47895. doi: 10.15252/embr.201947895 (PMC7001511; doi:10.15252/embr.201947895)
Supplement: Supplementary file 8 — Dataset EV6 [file EMBR-21-e47895-s008.xlsx]

## Sheet: Legend
Comparison of overlapping upregulated and downregulated genes between DEGs in young HO-1-/- LT-HSC and DEGs in old HO-1+/+ LT-HSCs.
LEGEND:
baseMean	average of the normalized count values, divided by the size factors
log2FoldChange	expression effect size estimate reported on a logarithmic scale to base 2
lfcSE	standard error estimate for the log2 fold change estimate.
stat	Wald statistic
pvalue	Wald test p-value
padj	BH adjusted p-values
hgnc_symbol	hgnc gene symbol
gene_name	full gene name

## Sheet: Overlaping_upregulated_genes
Overlapping upregulated genes between DEGs in young HO-1-/- LT-HSC and DEGs in old HO-1+/+ LT-HSCs.
gene_name	hgnc_symbol	gene_ID	young HO-1 KO vs young HO-1 WT						old HO-1 WT vs young HO-1 WT
			baseMean_youngKOvsyoungWT	log2FoldChange_youngKOvsyoungWT	lfcSE_youngKOvsyoungWT	stat_youngKOvsyoungWT	pvalue_youngKOvsyoungWT	padj_youngKOvsyoungWT	baseMean_oldWTvsyoungWT	log2FoldChange_oldWTvsyoungWT	lfcSE_oldWTvsyoungWT	stat_oldWTvsyoungWT	pvalue_oldWTvsyoungWT	padj_oldWTvsyoungWT
acetylcholinesterase	Ache	11423	165.742	1.47067	0.298884	4.92054	8.63043e-07	0.000195228	121.853	0.92911	0.265873	3.49457	0.000474831	0.0170042
aldehyde dehydrogenase family 1, subfamily A1	Aldh1a1	11668	1989.38	1.04817	0.306174	3.42345	0.000618326	0.0213793	3144.31	1.79566	0.270509	6.63807	3.18e-11	1.22e-08
Alstrom syndrome 1	Alms1	236266	135.107	1.19948	0.311362	3.85236	0.000116984	0.0069261	131.985	1.07623	0.315592	3.41019	0.00064917	0.0206455
angiotensin II receptor, type 1a	Agtr1a	11607	25.2679	1.2353	0.417333	2.95997	0.00307665	0.0573593	69.1171	3.58532	0.359342	9.97745	1.91e-23	8.34e-20
ankyrin repeat domain 28	Ankrd28	105522	386.102	0.779374	0.293386	2.65648	0.00789608	0.0972275	460.787	1.06567	0.279561	3.81193	0.000137888	0.00709283
ankyrin repeat domain 32	Ankrd32	105377	370.789	0.996381	0.317743	3.13581	0.0017138	0.0400979	397.397	1.11978	0.27496	4.07253	4.65e-05	0.00303941
antigen identified by monoclonal antibody Ki 67	Mki67	17345	703.836	1.57434	0.25735	6.11749	9.50607e-10	7.25034e-07	426.252	0.632155	0.199299	3.1719	0.00151447	0.0374208
apolipoprotein O	Apoo	68316	227.437	1.43726	0.329213	4.36575	1.2669e-05	0.00129343	156.408	0.83712	0.268324	3.11981	0.00180967	0.0412814
aquaporin 1	Aqp1	11826	395.528	1.85667	0.323277	5.74327	9.28672e-09	5.01715e-06	237.81	1.03219	0.301719	3.42102	0.00062387	0.0200359
asparagine-linked glycosylation 6 (alpha-1,3,-glucosyltransferase)	Alg6	320438	116.713	1.26643	0.276155	4.58593	4.51971e-06	0.000633581	98.3472	0.902254	0.274883	3.28231	0.00102959	0.0288794
aspartoacylase	Aspa	11484	175.04	1.37408	0.412107	3.33428	0.000855192	0.0258471	223.103	1.80881	0.355596	5.08669	3.64e-07	5.6e-05
ataxin 3	Atxn3	110616	437.088	0.777995	0.257641	3.01969	0.00253037	0.0511692	420.173	0.661494	0.247065	2.6774	0.00741952	0.0962109
ATP-binding cassette, sub-family E (OABP), member 1	Abce1	24015	1474.64	0.560282	0.210057	2.66728	0.00764675	0.0959804	1440.63	0.487318	0.155625	3.13137	0.00173994	0.0405396
ATPase family, AAA domain containing 2B	Atad2b	320817	216.79	1.59233	0.329326	4.83512	1.33065e-06	0.000260088	173.996	1.26177	0.28684	4.39885	1.09e-05	0.000911821
ATPase family, AAA domain containing 5	Atad5	237877	253.187	1.3444	0.328095	4.09759	4.17475e-05	0.00329708	195.341	0.908115	0.290341	3.12775	0.00176149	0.0408234
attractin	Atrn	11990	203.957	1.24107	0.347128	3.57524	0.000349909	0.0149733	194.87	1.2506	0.267356	4.67765	2.9e-06	0.000321482
atypical chemokine receptor 1 (Duffy blood group)	Ackr1	13349	31.631	1.75694	0.430175	4.08425	4.42198e-05	0.00343326	30.62	2.01886	0.379827	5.3152	1.07e-07	1.88e-05
avian musculoaponeurotic fibrosarcoma (v-maf) AS42 oncogene homolog	Maf	17132	30.2037	1.19684	0.420597	2.84557	0.00443324	0.069422	33.1956	1.27893	0.386096	3.31246	0.000924782	0.0266839
B cell leukemia/lymphoma 2	Bcl2	12043	1212.29	0.817395	0.236998	3.44895	0.000562764	0.0203223	1509.85	1.2328	0.200976	6.13406	8.57e-10	2.38e-07
baculoviral IAP repeat-containing 6	Birc6	12211	1633.37	0.619356	0.222523	2.78333	0.00538035	0.0784721	1625.01	0.586664	0.184886	3.17312	0.00150812	0.0373345
BRCA1 interacting protein C-terminal helicase 1	Brip1	237911	138.769	1.77816	0.399914	4.44635	8.73403e-06	0.0010193	100.866	1.33353	0.374899	3.55705	0.000375049	0.0143761
budding uninhibited by benzimidazoles 1 homolog, beta (S. cerevisiae)	Bub1b	12236	441.306	0.998199	0.29319	3.40461	0.000662586	0.0223726	377.947	0.714159	0.219644	3.25144	0.00114824	0.0310095
C-terminal binding protein 2	Ctbp2	13017	290.918	0.836611	0.262239	3.19026	0.00142145	0.0354052	292.115	0.827404	0.226743	3.64908	0.000263181	0.011169
cancer susceptibility candidate 5	Casc5	76464	336.078	1.32717	0.335067	3.96091	7.46658e-05	0.00493787	357.068	1.45224	0.286169	5.07475	3.88e-07	5.83e-05
carbonic anhydrase 13	Car13	71934	193.776	0.936742	0.338924	2.76387	0.00571208	0.0802414	200.461	0.92957	0.330396	2.8135	0.0049005	0.076351
carnitine palmitoyltransferase 1c	Cpt1c	78070	64.2387	1.0703	0.318264	3.36292	0.00077123	0.0244493	67.9655	1.0085	0.345913	2.91548	0.00355143	0.0634852
CCR4-NOT transcription complex, subunit 11	Cnot11	52846	254.553	1.10945	0.348243	3.18586	0.00144322	0.0357338	254.125	1.16281	0.278823	4.17045	3.04e-05	0.00214792
CCR4-NOT transcription complex, subunit 6-like	Cnot6l	231464	1506.54	0.699162	0.244511	2.85943	0.00424401	0.0671298	1466.12	0.617994	0.21429	2.88391	0.0039277	0.0683357
cDNA sequence BC051142	BC051142	407788	17.4769	1.49254	0.417304	3.57663	0.000348058	0.0149733	17.3387	1.41568	0.387104	3.65711	0.000255072	0.0109313
centromere protein I	Cenpi	102920	205.061	1.72087	0.386198	4.45592	8.35341e-06	0.000993673	121.529	0.976807	0.363517	2.6871	0.00720746	0.0944922
centromere protein K	Cenpk	60411	490.878	1.65188	0.342813	4.8186	1.44566e-06	0.000267778	272.406	0.744468	0.272792	2.72907	0.00635137	0.0882239
checkpoint kinase 1	Chek1	12649	309.693	1.38352	0.343946	4.02249	5.75868e-05	0.0041229	230.554	0.872322	0.325698	2.67831	0.00739937	0.0960449
chloride channel calcium activated 3A1	Clca3a1	12722	448.991	2.16673	0.360714	6.00677	1.89255e-09	1.29151e-06	647.673	2.72138	0.311701	8.73075	2.53e-18	5.57e-15
chloride channel calcium activated 3A2	Clca3a2	80797	24.4815	1.48196	0.430493	3.44246	0.000576442	0.0206602	42.0223	2.30792	0.376844	6.12435	9.11e-10	2.38e-07
chromobox 3	Cbx3	12417	1000.82	0.990812	0.305038	3.24816	0.00116152	0.031573	842.834	0.685078	0.226511	3.02448	0.00249062	0.0506541
chromodomain protein, Y chromosome-like	Cdyl	12593	189.142	0.788266	0.267853	2.9429	0.00325149	0.0589634	203.389	0.868859	0.277981	3.1256	0.00177441	0.040917
cleavage and polyadenylation specific factor 6	Cpsf6	432508	1947.07	0.75262	0.211367	3.56072	0.000369839	0.0155226	1844.73	0.594773	0.216988	2.74105	0.00612438	0.0869352
clusterin	Clu	12759	467.914	0.962134	0.325808	2.95307	0.00314628	0.0579758	1046.83	2.24563	0.276612	8.11832	4.73e-16	5.09e-13
coiled-coil domain containing 18	Ccdc18	73254	251.362	1.12004	0.38159	2.93518	0.00333357	0.0597261	238.501	1.12392	0.312556	3.5959	0.000323268	0.0129187
coiled-coil domain containing 50	Ccdc50	67501	805.432	0.492513	0.163071	3.02025	0.0025257	0.0511692	826.006	0.511706	0.175085	2.92262	0.00347097	0.0627429
COP9 (constitutive photomorphogenic) homolog, subunit 2 (Arabidopsis thaliana)	Cops2	12848	1547.32	0.945469	0.300665	3.14459	0.00166317	0.0394958	1690.11	1.0988	0.262329	4.18864	2.81e-05	0.00200448
CTD (carboxy-terminal domain, RNA polymerase II, polypeptide A) small phosphatase like 2	Ctdspl2	329506	613.335	0.965808	0.261275	3.69652	0.000218574	0.0111138	522.879	0.63185	0.219345	2.88062	0.00396895	0.068622
cyclin C	Ccnc	51813	403.716	0.770477	0.240137	3.20849	0.00133434	0.033786	377.782	0.599321	0.223147	2.68577	0.00723626	0.0946799
cyclin-dependent kinase inhibitor 2C (p18, inhibits CDK4)	Cdkn2c	12580	108.446	1.28084	0.388342	3.29822	0.000972994	0.0280976	162.227	2.01937	0.303648	6.65035	2.92e-11	1.16e-08
cytoskeleton associated protein 2	Ckap2	80986	331.757	1.40552	0.351594	3.99757	6.39959e-05	0.00448	226.146	0.816413	0.29889	2.73149	0.00630495	0.0881951
cytotoxic T-lymphocyte-associated protein 4	Ctla4	12477	25.2482	1.5083	0.431996	3.49147	0.000480378	0.018586	12.4085	1.12494	0.396971	2.8338	0.00459982	0.0737721
dachshund 1 (Drosophila)	Dach1	13134	485.38	1.22378	0.255719	4.78565	1.70433e-06	0.000302718	419.432	0.929797	0.228279	4.07307	4.64e-05	0.00303941
DDB1 and CUL4 associated factor 10	Dcaf10	242418	288.515	1.14512	0.34997	3.27206	0.00106768	0.0297072	259.472	0.962216	0.315846	3.04648	0.00231541	0.0482692
DEAD/H (Asp-Glu-Ala-Asp/His) box polypeptide 3, X-linked	Ddx3x	13205	3138.42	0.909751	0.284506	3.19765	0.00138551	0.0347713	3274.46	0.98095	0.246217	3.98408	6.77e-05	0.00408044
DEAH (Asp-Glu-Ala-His) box polypeptide 40	Dhx40	67487	163.879	0.924385	0.344519	2.68312	0.00729395	0.0931757	165.511	0.993954	0.266141	3.73469	0.000187947	0.00877379
desmoglein 2	Dsg2	13511	48.231	1.28976	0.412875	3.12385	0.00178504	0.0411098	76.5962	1.88755	0.366835	5.14551	2.67e-07	4.2e-05
diaphanous homolog 2 (Drosophila)	Diap2	54004	211.638	1.01746	0.308485	3.29824	0.000972922	0.0280976	189.901	0.800382	0.278558	2.8733	0.00406203	0.0695421
discoidin, CUB and LCCL domain containing 2	Dcbld2	73379	47.2748	1.39148	0.39488	3.52379	0.000425419	0.0170774	37.437	1.0842	0.358705	3.02253	0.00250672	0.0507204
dual specificity phosphatase 3 (vaccinia virus phosphatase VH1-related)	Dusp3	72349	396.074	0.732355	0.229577	3.19002	0.00142265	0.0354052	372.92	0.578186	0.197379	2.92932	0.00339708	0.0617569
dynamin 1-like	Dnm1l	74006	1385.63	0.877813	0.270016	3.25097	0.00115014	0.0313512	1374.08	0.823706	0.259021	3.18007	0.00147237	0.036798
E2F transcription factor 8	E2f8	108961	180.821	1.53314	0.40404	3.79452	0.000147931	0.00837586	126.892	1.02491	0.380822	2.69131	0.00711724	0.0936912
ectodysplasin A2 receptor	Eda2r	245527	35.4639	2.09339	0.426754	4.90539	9.32425e-07	0.000198194	30.1516	1.82498	0.395021	4.61995	3.84e-06	0.000404601
endoplasmic reticulum lectin 1	Erlec1	66753	729.108	1.42659	0.386624	3.68986	0.000224378	0.0113202	559.208	1.07234	0.347863	3.08265	0.00205168	0.0446214
ependymin related protein 1 (zebrafish)	Epdr1	105298	146.668	1.13738	0.311421	3.65224	0.000259966	0.0124841	245.749	2.00679	0.254406	7.88814	3.07e-15	2.67e-12
eukaryotic translation initiation factor 4E	Eif4e	13684	1229.99	1.15658	0.338397	3.41783	0.000631219	0.0216518	994.317	0.794538	0.297778	2.66822	0.0076254	0.0980055
Ewing sarcoma breakpoint region 1	Ewsr1	14030	2878.31	0.905779	0.295196	3.06839	0.00215212	0.046585	2664.48	0.744815	0.259424	2.87103	0.00409134	0.0695421
exocyst complex component 3-like 4	Exoc3l4	74190	65.8548	1.04075	0.347963	2.99097	0.00278089	0.0538968	130.198	1.96215	0.328456	5.97386	2.32e-09	5.54e-07
fibroblast activation protein	Fap	14089	31.6453	1.74821	0.42538	4.10975	3.96081e-05	0.00315067	49.9903	2.43697	0.371793	6.55464	5.58e-11	2.03e-08
Friend leukemia integration 1	Fli1	14247	2183.76	0.694092	0.202301	3.43098	0.000601394	0.0211893	2055.06	0.534777	0.166935	3.20351	0.00135764	0.0348638
G protein-coupled receptor 64	Gpr64	237175	127.992	1.15423	0.385314	2.99555	0.00273949	0.0536559	183.813	1.68747	0.338278	4.98841	6.09e-07	8.56e-05
G1 to S phase transition 1	Gspt1	14852	1193.02	1.05359	0.302307	3.48516	0.000491836	0.0188116	1214.92	1.10343	0.246094	4.4838	7.33e-06	0.000670246
gamma-aminobutyric acid (GABA) A receptor, subunit alpha 4	Gabra4	14397	15.8371	1.66234	0.421893	3.94018	8.1419e-05	0.0051749	23.4308	2.69261	0.395687	6.8049	1.01e-11	4.41e-09
gamma-glutamyltransferase 1	Ggt1	14598	33.0659	1.45073	0.410398	3.53493	0.00040789	0.0166266	28.9864	1.24861	0.380382	3.28252	0.00102885	0.0288794
gene trap ROSA 26, Philippe Soriano	Gt(ROSA)26Sor	14910	560.456	1.62606	0.289016	5.62618	1.84243e-08	8.84777e-06	405.483	1.04145	0.274796	3.78992	0.000150694	0.00760513
general transcription factor II A, 1	Gtf2a1	83602	395.414	0.714027	0.261091	2.73478	0.00624216	0.0842205	373.254	0.596453	0.17086	3.49089	0.000481407	0.0171457
glia maturation factor, beta	Gmfb	63985	1510.71	0.768937	0.263762	2.91527	0.00355379	0.0617902	1458.22	0.671175	0.238547	2.81359	0.00489915	0.076351
glycoprotein 1b, alpha polypeptide	Gp1ba	14723	74.6122	1.53484	0.385601	3.98038	6.88052e-05	0.0046465	59.4611	1.29291	0.333316	3.87894	0.000104913	0.00578615
golgi phosphoprotein 3-like	Golph3l	229593	712.049	0.873115	0.330136	2.64471	0.00817606	0.0996169	706.134	0.829988	0.30578	2.71433	0.006641	0.0902208
guanine nucleotide binding protein, alpha q polypeptide	Gnaq	14682	289.478	0.883669	0.30952	2.85497	0.00430413	0.0677274	267.708	0.732446	0.2644	2.77022	0.00560185	0.0827365
hepatitis A virus cellular receptor 2	Havcr2	171285	19.4016	1.31205	0.43088	3.04505	0.00232645	0.0489687	30.121	1.76723	0.39155	4.51343	6.38e-06	0.000604187
hepatoma-derived growth factor, related protein 3	Hdgfrp3	29877	702.18	1.03158	0.32918	3.13379	0.00172564	0.0400979	764.828	1.19763	0.276231	4.33563	1.45e-05	0.00118001
heterogeneous nuclear ribonucleoprotein L	Hnrnpl	15388	864.797	0.856228	0.304027	2.81629	0.00485813	0.0735012	929.141	0.987937	0.258602	3.8203	0.000133288	0.00688621
heterogeneous nuclear ribonucleoprotein U	Hnrnpu	51810	7354.81	0.963933	0.339578	2.83862	0.00453092	0.0702726	8017.45	1.14958	0.276222	4.16179	3.16e-05	0.00221898
histone cluster 1, H2bc	Hist1h2bc	68024	399.999	1.08612	0.289008	3.75811	0.000171204	0.00924928	415.23	1.05694	0.306347	3.45013	0.000560307	0.0189735
histone cluster 1, H2bg	Hist1h2bg	319181	151.334	1.01704	0.285693	3.5599	0.000370996	0.0155226	275.504	2.02059	0.246723	8.18971	2.62e-16	3.11e-13
hyaluronan mediated motility receptor (RHAMM)	Hmmr	15366	263.148	1.91185	0.30649	6.2379	4.43492e-10	4.10737e-07	184.158	1.39453	0.244717	5.69855	1.21e-08	2.51e-06
inhibitor of DNA binding 2	Id2	15902	186.647	1.08285	0.297761	3.63664	0.000276223	0.0129765	185.551	0.985336	0.311703	3.16113	0.00157157	0.0378306
integrin alpha 2b	Itga2b	16399	1699.69	1.25599	0.261646	4.80036	1.5838e-06	0.000289233	1510.12	1.00331	0.24927	4.02497	5.7e-05	0.00356374
interferon activated gene 204	Ifi204	15951	295.635	3.07216	0.397227	7.73401	1.04208e-14	3.37791e-11	68.111	1.19211	0.393907	3.02637	0.00247508	0.0505496
interferon-induced protein 44	Ifi44	99899	806.085	2.07543	0.262692	7.90062	2.77525e-15	1.19946e-11	373.335	0.691773	0.260287	2.65774	0.00786677	0.0996381
IQ motif containing GTPase activating protein 2	Iqgap2	544963	1422.58	0.660575	0.243012	2.71828	0.00656216	0.0873562	1537.49	0.764559	0.256928	2.97577	0.00292258	0.056178
kelch repeat and BTB (POZ) domain containing 8	Kbtbd8	243574	109.306	1.6209	0.363048	4.46471	8.01774e-06	0.000962574	88.0496	1.33753	0.320352	4.1752	2.98e-05	0.00211493
kelch-like 28	Klhl28	66689	201.247	1.169	0.280795	4.16317	3.13864e-05	0.0027497	170.229	0.796978	0.290091	2.74734	0.00600816	0.0865646
kinesin family member 11	Kif11	16551	363.236	1.31653	0.319781	4.11696	3.83896e-05	0.00310929	265.27	0.792492	0.253558	3.12549	0.0017751	0.040917
kinesin family member 15	Kif15	209737	247.891	1.67219	0.339998	4.91823	8.73302e-07	0.000195228	148.61	0.857152	0.307332	2.78901	0.0052869	0.0799828
kinesin family member 20B	Kif20b	240641	412.851	1.21229	0.364677	3.32429	0.000886448	0.0264223	349.666	1.03208	0.285829	3.61084	0.000305212	0.0124281
kinesin family member 22	Kif22	110033	321.621	1.45917	0.300938	4.84874	1.24251e-06	0.000247852	237.564	0.947672	0.247563	3.82801	0.000129184	0.00670066
kinesin family member 4	Kif4	16571	120.055	1.51735	0.336486	4.50942	6.50056e-06	0.000846966	89.9492	1.02501	0.316048	3.24321	0.00118189	0.0316567
kinetochore associated 1	Kntc1	208628	89.0806	1.22454	0.328738	3.72496	0.000195344	0.0100915	74.8566	0.882849	0.316535	2.7891	0.0052854	0.0799828
LUC7-like 2 (S. cerevisiae)	Luc7l2	192196	705.638	1.14873	0.328555	3.4963	0.000471763	0.0184243	621.897	0.90662	0.305234	2.97025	0.00297559	0.0566967
lysine (K)-specific demethylase 5D	Kdm5d	20592	235.711	1.07698	0.334191	3.22264	0.00127014	0.0330696	202.624	0.824467	0.28542	2.88861	0.0038695	0.0677993
lysophosphatidylglycerol acyltransferase 1	Lpgat1	226856	249.261	0.968866	0.244752	3.95855	7.54048e-05	0.00493787	225.39	0.739518	0.22382	3.30407	0.00095293	0.0272555
M-phase specific PLK1 intereacting protein	Mplkip	66308	1383.08	0.863111	0.301493	2.86279	0.0041993	0.0668895	1327.09	0.771647	0.264286	2.91974	0.0035032	0.0629854
mannoside acetylglucosaminyltransferase 4, isoenzyme A	Mgat4a	269181	185.525	1.14457	0.284829	4.01844	5.85839e-05	0.00415081	179.433	1.01882	0.28895	3.52596	0.000421957	0.0158034
maternal embryonic leucine zipper kinase	Melk	17279	138.532	1.14634	0.412537	2.77875	0.00545682	0.0791422	118.052	1.17592	0.308769	3.80841	0.000139865	0.0071413
matrin 3	Matr3	17184	3836.37	0.642228	0.217591	2.95154	0.00316193	0.057988	3948.89	0.666095	0.215294	3.09389	0.00197553	0.043545
meiosis-specific nuclear structural protein 1	Mns1	17427	78.0593	2.18157	0.382211	5.70776	1.14473e-08	5.93701e-06	48.8578	1.70074	0.327811	5.18818	2.12e-07	3.5e-05
metallothionein 2	Mt2	17750	34.5969	1.51058	0.413388	3.65414	0.000258047	0.0124381	80.1956	2.85463	0.327005	8.72961	2.56e-18	5.57e-15
microRNA 703	Mir703	735265	979.592	0.980144	0.362905	2.70083	0.00691665	0.0899636	966.275	0.966718	0.319349	3.02716	0.00246866	0.0504975
MIS18 binding protein 1	Mis18bp1	217653	388.502	1.1525	0.372042	3.09777	0.0019498	0.0433639	308.474	0.88574	0.272978	3.24473	0.0011756	0.0316179
mucin 13, epithelial transmembrane	Muc13	17063	3934.45	1.09631	0.323383	3.39013	0.000698583	0.0229312	3700.27	1.01931	0.262027	3.89009	0.000100205	0.00554991
muscleblind-like 3 (Drosophila)	Mbnl3	171170	868.11	1.24784	0.241033	5.17705	2.25418e-07	6.35385e-05	799.253	1.05361	0.234605	4.49101	7.09e-06	0.00066184
myocyte enhancer factor 2C	Mef2c	17260	2949.9	0.621665	0.226713	2.74208	0.00610522	0.083259	2915.37	0.566722	0.205895	2.75247	0.0059147	0.0857107
MyoD family inhibitor domain containing	Mdfic	16543	280.651	0.91845	0.298639	3.07545	0.00210182	0.0456487	270.035	0.798567	0.291731	2.73734	0.0061938	0.0873776
myosin IE	Myo1e	71602	92.7778	1.00258	0.33241	3.01609	0.00256057	0.0514735	138.292	1.67336	0.281743	5.93931	2.86e-09	6.68e-07
N-ethylmaleimide sensitive fusion protein	Nsf	18195	770.735	0.555092	0.206433	2.68897	0.00716723	0.0922844	802.607	0.613885	0.192878	3.18276	0.0014588	0.0367564
neural cell adhesion molecule 1	Ncam1	17967	68.0625	1.04815	0.348194	3.01025	0.00261029	0.0522299	99.8691	1.65804	0.304399	5.44694	5.12e-08	9.57e-06
neurexophilin and PC-esterase domain family, member 5	Nxpe5	381680	126.942	0.825231	0.29984	2.75224	0.00591892	0.0819993	193.314	1.538	0.270905	5.67728	1.37e-08	2.79e-06
neuroblastoma ras oncogene	Nras	18176	1165.62	0.832139	0.263522	3.15776	0.00158985	0.0384355	1077	0.669141	0.201356	3.32317	0.000890007	0.0257944
NHS-like 2	Nhsl2	100042480	123.647	1.07998	0.361861	2.98451	0.0028403	0.0543977	130.159	1.22288	0.299809	4.07887	4.53e-05	0.00298747
non-SMC condensin I complex, subunit H	Ncaph	215387	240.369	1.20393	0.286244	4.20594	2.59994e-05	0.00240792	185.795	0.714819	0.242873	2.94318	0.00324859	0.0606031
non-SMC condensin II complex, subunit G2	Ncapg2	76044	468.277	1.19116	0.304065	3.91747	8.94848e-05	0.00552505	387.508	0.87235	0.238331	3.66024	0.000251978	0.01087
nuclear protein transcription regulator 1	Nupr1	56312	216.972	1.09387	0.374507	2.92082	0.00349115	0.0612054	414.925	2.2765	0.262902	8.65912	4.75e-18	8.88e-15
oxidation resistance 1	Oxr1	170719	1333.17	0.734676	0.276412	2.6579	0.00786297	0.0970965	1861.78	1.36456	0.226963	6.01226	1.83e-09	4.51e-07
PDZ binding kinase	Pbk	52033	482.396	1.76152	0.326111	5.4016	6.60487e-08	2.44682e-05	327.737	1.1758	0.280097	4.19785	2.69e-05	0.00194322
phosphate cytidylyltransferase 1, choline, beta isoform	Pcyt1b	236899	41.2305	1.30393	0.398254	3.27411	0.00105997	0.0296275	36.3998	1.02041	0.383049	2.66391	0.00772379	0.0986514
phosphoglucomutase 2-like 1	Pgm2l1	70974	233.365	1.51056	0.348779	4.33099	1.4844e-05	0.00146922	168.533	0.968282	0.330303	2.9315	0.00337331	0.061712
phospholipid scramblase 2	Plscr2	18828	171.321	1.16762	0.382823	3.05004	0.00228815	0.0484274	367.447	2.33428	0.315065	7.40888	1.27e-13	8.76e-11
poly (ADP-ribose) polymerase family, member 11	Parp11	101187	313.934	0.793796	0.231473	3.42933	0.000605069	0.021261	293.923	0.620634	0.219214	2.83118	0.00463762	0.074015
POU domain, class 2, transcription factor 1	Pou2f1	18986	431.771	1.0595	0.257163	4.11997	3.78929e-05	0.00310929	371.715	0.751347	0.21943	3.42409	0.000616868	0.0200077
predicted gene 13251	Gm13251	433791	575.131	0.860568	0.303828	2.83242	0.00461974	0.0712216	717.2	1.20898	0.288063	4.19692	2.71e-05	0.00194322
predicted gene 14295	Gm14295	100039123	70.8815	0.942036	0.351404	2.68078	0.00734515	0.0933698	70.4829	0.93051	0.311143	2.99062	0.00278415	0.0541542
predicted gene 14325	Gm14325	329575	313.005	0.958481	0.312557	3.06658	0.0021652	0.0467133	290.315	0.794511	0.288482	2.75411	0.00588519	0.0856097
predicted gene 14436	Gm14436	100190996	48.6086	1.26549	0.410776	3.08073	0.00206492	0.045226	47.0923	1.25203	0.371	3.37476	0.000738807	0.0227758
predicted gene 15915	Gm15915	100504069	19.2926	1.16718	0.430253	2.71278	0.00667223	0.0880083	18.575	1.47485	0.393459	3.74842	0.00017795	0.00855143
predicted gene 17066	Gm17066	100502987	141.699	1.52325	0.346037	4.40199	1.07264e-05	0.00115899	105.583	1.05449	0.316529	3.33142	0.000864048	0.0252098
predicted gene 5141	Gm5141	380850	582.897	1.50078	0.357001	4.20385	2.62418e-05	0.00241313	483.431	1.26608	0.304445	4.15865	3.2e-05	0.00223767
predicted gene 6634	Gm6634	625901	19.7642	1.36445	0.405323	3.36633	0.000761754	0.0242243	29.2205	1.57688	0.388326	4.06071	4.89e-05	0.00313467
predicted gene, 20199	Gm20199	100504377	183.66	1.55459	0.372946	4.16841	3.06729e-05	0.0027231	190.726	1.72266	0.30702	5.61091	2.01e-08	3.99e-06
programmed cell death 4	Pdcd4	18569	1600.23	1.39221	0.350692	3.9699	7.19019e-05	0.00480557	1205.17	1.06172	0.231938	4.57762	4.7e-06	0.000481713
proline rich 11	Prr11	270906	43.6032	1.95277	0.421756	4.63009	3.65501e-06	0.000552224	22.8541	1.20549	0.394394	3.05656	0.00223891	0.047213
proline/serine-rich coiled-coil 1	Psrc1	56742	148.995	1.50319	0.365363	4.11423	3.88482e-05	0.00310929	103.712	1.00661	0.308548	3.26243	0.00110462	0.0302062
protein phosphatase 1, catalytic subunit, beta isoform	Ppp1cb	19046	2499.94	0.894887	0.251389	3.55976	0.000371191	0.0155226	2515.85	0.907546	0.195499	4.64219	3.45e-06	0.000372393
protein phosphatase 1, catalytic subunit, gamma isoform	Ppp1cc	19047	722.714	1.01486	0.361535	2.80708	0.00499932	0.0751986	620.599	0.848473	0.254487	3.33405	0.000855916	0.0251409
protein phosphatase 1B, magnesium dependent, beta isoform	Ppm1b	19043	345.44	1.12426	0.271031	4.1481	3.35252e-05	0.00287872	291.791	0.786091	0.237657	3.30766	0.000940776	0.0270856
protein phosphatase 3, catalytic subunit, beta isoform	Ppp3cb	19056	469.856	0.797279	0.263133	3.02995	0.00244594	0.0504198	454.014	0.692708	0.251769	2.75137	0.00593472	0.0858106
protein regulator of cytokinesis 1	Prc1	233406	340.351	1.20935	0.307947	3.92714	8.59619e-05	0.00541059	277.355	0.86727	0.241919	3.58497	0.000337123	0.0133531
protocadherin 7	Pcdh7	54216	97.8291	1.10724	0.346127	3.19895	0.00137927	0.0347255	144.64	1.7305	0.298385	5.79956	6.65e-09	1.45e-06
quaking	Qk	19317	454.911	1.29129	0.286827	4.50197	6.73273e-06	0.000846966	358.179	0.853815	0.243859	3.50126	0.000463057	0.0166739
RAB11 family interacting protein 2 (class I)	Rab11fip2	74998	107.997	1.03159	0.358573	2.87694	0.00401547	0.0652061	95.7689	0.857958	0.301686	2.84388	0.00445675	0.0726361
RAB21, member RAS oncogene family	Rab21	216344	107.25	1.12283	0.34855	3.22145	0.00127545	0.0331413	122.564	1.39486	0.28519	4.89098	1e-06	0.000129851
RAD51 associated protein 1	Rad51ap1	19362	232.651	1.41706	0.313011	4.52718	5.97755e-06	0.000815841	159.826	0.78421	0.247603	3.1672	0.00153913	0.0376036
RAD9 homolog A	Rad9a	19367	272.145	1.03697	0.232006	4.4696	7.83656e-06	0.000949615	241.991	0.766237	0.220734	3.47132	0.000517902	0.0181003
RAS p21 protein activator 1	Rasa1	218397	633.744	0.88868	0.324417	2.73931	0.00615683	0.0834164	646.642	0.956647	0.255608	3.74263	0.000182105	0.00862426
RAS related protein 1b	Rap1b	215449	4068.34	1.06683	0.349148	3.05553	0.00224665	0.0478326	3484.05	0.874246	0.254125	3.44022	0.000581233	0.0193316
reticulon 4	Rtn4	68585	909.197	0.96142	0.334608	2.87327	0.00406242	0.0655141	865.55	0.963311	0.21165	4.55144	5.33e-06	0.000531631
Rho GTPase activating protein 11A	Arhgap11a	228482	289.251	1.44345	0.265376	5.43927	5.34982e-08	2.10199e-05	194.219	0.6758	0.24164	2.79672	0.0051624	0.0788291
Rho-associated coiled-coil containing protein kinase 1	Rock1	19877	1399.68	0.86416	0.267385	3.2319	0.00122971	0.0325397	1379.63	0.817193	0.234886	3.47911	0.000503089	0.0177223
ribonucleotide reductase M1	Rrm1	20133	1625.69	1.26118	0.262993	4.79549	1.62274e-06	0.000292228	1355.69	0.935834	0.196159	4.77079	1.84e-06	0.000220054
ribosomal protein S6 kinase polypeptide 3	Rps6ka3	110651	438.149	1.345	0.407529	3.30037	0.000965564	0.0280078	457.466	1.50306	0.354454	4.24048	2.23e-05	0.00166595
RIKEN cDNA 1190002N15 gene	1190002N15Rik	68861	299.256	1.43137	0.360528	3.9702	7.18135e-05	0.00480557	244.145	1.09981	0.334788	3.28509	0.0010195	0.0287817
RIKEN cDNA 2610044O15 gene	2610044O15Rik8	72139	258.746	1.05996	0.315634	3.35818	0.000784575	0.0246464	228.283	0.85424	0.254032	3.36272	0.000771775	0.0233516
RIKEN cDNA 2810417H13 gene	2810417H13Rik	68026	245.255	1.86552	0.345937	5.39265	6.94257e-08	2.50048e-05	130.696	0.879446	0.327347	2.68658	0.00721867	0.0945443
RIKEN cDNA 4930447C04 gene	4930447C04Rik	75801	123.946	1.79515	0.398911	4.50014	6.79076e-06	0.000846966	79.1864	1.16951	0.377578	3.09741	0.00195219	0.0433965
RIKEN cDNA 4931406C07 gene	4931406C07Rik	70984	236.928	1.1192	0.322676	3.46851	0.000523356	0.0193265	216.704	1.02049	0.238681	4.27556	1.91e-05	0.00147562
RIKEN cDNA C030034L19 gene	C030034L19Rik	320088	119.3	0.936307	0.354196	2.64347	0.00820605	0.0997185	122.027	0.937266	0.330257	2.83798	0.00453994	0.0733255
RIKEN cDNA C230091D08 gene	C230091D08Rik	330544	95.0397	1.12755	0.375189	3.00529	0.00265327	0.0530082	86.549	0.973139	0.342576	2.84065	0.00450212	0.0730623
RIKEN cDNA F630111L10 gene	F630111L10Rik	320463	35.8227	2.44988	0.39781	6.15843	7.34681e-10	5.95367e-07	64.4532	3.08524	0.357756	8.62388	6.47e-18	1.06e-14
ring finger protein 13	Rnf13	24017	1418.31	1.12594	0.333501	3.37612	0.000735171	0.0236532	1600.08	1.31842	0.296878	4.44094	8.96e-06	0.000786637
RNA binding motif protein 26	Rbm26	74213	418.286	0.88406	0.269437	3.28114	0.0010339	0.0292518	410.605	0.805526	0.263321	3.0591	0.00222004	0.0471839
RNA binding motif protein 3	Rbm3	19652	2601.78	0.846088	0.234132	3.61373	0.000301825	0.0136357	2474.8	0.69607	0.241406	2.88341	0.00393399	0.0683357
round spermatid basic protein 1-like	Rsbn1l	242860	402.303	0.921981	0.257603	3.57908	0.000344807	0.0149733	360.901	0.676497	0.236043	2.86598	0.00415714	0.0702041
selectin, platelet	Selp	20344	384.465	1.15718	0.353627	3.27232	0.00106667	0.0297072	1123.38	3.00323	0.226652	13.2504	4.49e-40	5.87e-36
serglycin	Srgn	19073	15686.1	0.946089	0.288441	3.28001	0.00103805	0.0292518	15843.1	0.956946	0.249247	3.83935	0.000123362	0.00652446
serine (or cysteine) peptidase inhibitor, clade B, member 1a	Serpinb1a	66222	482.575	1.75088	0.260091	6.7318	1.67582e-11	2.4143e-08	326.442	1.01942	0.260503	3.91326	9.11e-05	0.00508645
serine/arginine-rich splicing factor 1	Srsf1	110809	3738.04	1.38614	0.322569	4.29718	1.72985e-05	0.00167382	3514.97	1.391	0.220969	6.29498	3.07e-10	9.57e-08
serum deprivation response	Sdpr	20324	793.001	1.16371	0.319942	3.63723	0.000275581	0.0129765	1294.59	1.93997	0.280593	6.91384	4.72e-12	2.28e-09
SH3-binding domain glutamic acid-rich protein like	Sh3bgrl	56726	4504.19	0.872865	0.259754	3.36035	0.000778451	0.0245581	4452.6	0.846888	0.207615	4.07914	4.52e-05	0.00298747
Shc SH2-domain binding protein 1	Shcbp1	20419	249.696	1.42031	0.386561	3.67423	0.000238567	0.0117614	203.929	1.28757	0.301959	4.26405	2.01e-05	0.00153455
shugoshin-like 1 (S. pombe)	Sgol1	72415	184.205	1.20557	0.40527	2.97473	0.00293247	0.0557944	156.09	1.11898	0.331531	3.37519	0.000737649	0.0227758
signaling lymphocytic activation molecule family member 1	Slamf1	27218	884.707	0.952135	0.332058	2.86737	0.00413894	0.066172	824.778	0.86602	0.256816	3.37215	0.00074585	0.0229134
small nucleolar RNA host gene 1	Snhg1	83673	1122.17	0.869872	0.311876	2.78916	0.00528455	0.0775889	1057.29	0.755616	0.266336	2.83708	0.00455279	0.0733255
small nucleolar RNA, C/D box 47	Snord47	100217446	103.099	1.60586	0.32153	4.99444	5.90067e-07	0.000153016	133.407	1.95628	0.297295	6.58027	4.7e-11	1.75e-08
son of sevenless homolog 1 (Drosophila)	Sos1	20662	268.833	1.26178	0.327643	3.85107	0.000117601	0.00693099	225.944	0.97398	0.286165	3.40356	0.000665127	0.0209997
speckle-type POZ protein-like	Spopl	76857	128.834	1.04509	0.381052	2.74264	0.00609479	0.083259	183.83	1.62427	0.322464	5.03706	4.73e-07	6.94e-05
sperm associated antigen 5	Spag5	54141	136.157	1.67462	0.343171	4.87984	1.06171e-06	0.000222035	83.5922	0.8807	0.324382	2.71501	0.00662739	0.0901422
sprouty homolog 2 (Drosophila)	Spry2	24064	118.821	1.34134	0.366735	3.65752	0.000254671	0.0123211	94.9445	1.01386	0.326764	3.10273	0.00191742	0.0426961
stanniocalcin 2	Stc2	20856	37.9917	2.23093	0.429529	5.1939	2.05939e-07	5.93378e-05	18.9876	1.31408	0.394219	3.33337	0.000858018	0.0251461
STE20-like kinase	Slk	20874	447.687	0.888562	0.2902	3.0619	0.00219938	0.0472138	435.533	0.833157	0.243096	3.42728	0.00060967	0.0198728
sterile alpha motif domain containing 9-like	Samd9l	209086	1303.08	1.29878	0.346559	3.74765	0.000178499	0.00952433	1045.72	0.938097	0.312596	3.00099	0.00269107	0.0531343
synaptotagmin binding, cytoplasmic RNA interacting protein	Syncrip	56403	1705.51	1.09621	0.250614	4.37409	1.2194e-05	0.00125482	1339.68	0.595347	0.212339	2.80376	0.00505108	0.0776737
syntaxin binding protein 4	Stxbp4	20913	1110.96	0.640892	0.218438	2.93398	0.00334651	0.059767	1059.55	0.509103	0.190011	2.67933	0.00737701	0.0960408
thrombomodulin	Thbd	21824	184.781	1.33009	0.270088	4.92465	8.45122e-07	0.000195228	249.332	1.84232	0.227168	8.10995	5.06e-16	5.09e-13
thrombospondin, type I, domain containing 4	Thsd4	207596	46.0882	0.932611	0.337409	2.76404	0.00570913	0.0802414	61.7677	1.35251	0.319942	4.22736	2.36e-05	0.00172875
thymic stromal lymphopoietin	Tslp	53603	61.9589	1.57327	0.357163	4.4049	1.05835e-05	0.00115315	49.9603	1.11631	0.361324	3.0895	0.00200495	0.0438974
thymidine kinase 1	Tk1	21877	357.012	1.28358	0.240237	5.34296	9.14412e-08	3.12007e-05	263.62	0.654257	0.233978	2.79623	0.00517023	0.0788565
TOPBP1-interacting checkpoint and replication regulator	Ticrr	77011	152.581	1.71982	0.314908	5.46132	4.72608e-08	1.91495e-05	100.606	0.966959	0.322917	2.99445	0.00274942	0.0538451
transcription elongation factor A (SII)-like 8	Tceal8	66684	640.531	0.884351	0.263096	3.36133	0.000775694	0.0245309	598.83	0.718768	0.246627	2.9144	0.00356377	0.0634852
transcription factor EC	Tfec	21426	350.498	0.947463	0.311941	3.03732	0.00238695	0.0498376	386.142	1.12967	0.262368	4.30567	1.66e-05	0.00131883
transferrin receptor	Tfrc	22042	670.042	2.00393	0.364399	5.49928	3.81351e-08	1.59503e-05	352.151	1.13098	0.322351	3.50853	0.000450589	0.0164515
transforming growth factor, beta 1	Tgfb1	21803	155.129	0.918067	0.296817	3.09304	0.00198117	0.0439108	170.274	1.05017	0.279383	3.7589	0.00017066	0.00838607
transmembrane emp24 protein transport domain containing 5	Tmed5	73130	1055.13	0.949274	0.288692	3.28819	0.00100832	0.0288608	1004.34	0.828799	0.266413	3.11096	0.00186479	0.0420815
transmembrane protein 184C	Tmem184c	234463	52.922	1.24955	0.397315	3.14497	0.00166101	0.0394958	72.2641	1.80743	0.327603	5.51713	3.45e-08	6.62e-06
tripartite motif-containing 30D	Trim30d	209387	287.522	1.32076	0.388344	3.401	0.000671399	0.0225528	228.842	1.00477	0.352091	2.85371	0.00432121	0.0715876
tripartite motif-containing 6	Trim6	94088	84.3729	1.11941	0.343659	3.25731	0.00112472	0.0308613	114.623	1.58818	0.306335	5.18444	2.17e-07	3.5e-05
tumor necrosis factor (ligand) superfamily, member 4	Tnfsf4	22164	109.85	1.22505	0.368434	3.32503	0.000884097	0.0264129	83.0699	0.824836	0.308416	2.67442	0.00748582	0.0967825
tumor necrosis factor, alpha-induced protein 2	Tnfaip2	21928	463.297	1.21817	0.305561	3.98665	6.70117e-05	0.00459066	682.552	1.63035	0.334246	4.8777	1.07e-06	0.000137542
ubiquitin associated domain containing 1	Ubac1	98766	381.714	0.867617	0.289794	2.99391	0.0027543	0.0537834	432.365	1.08391	0.255565	4.24123	2.22e-05	0.00166595
ubiquitin protein ligase E3 component n-recognin 5	Ubr5	70790	513.163	1.08416	0.253039	4.28455	1.83106e-05	0.00175863	386.037	0.497954	0.186073	2.67612	0.0074481	0.0964858
ubiquitously transcribed tetratricopeptide repeat gene, Y chromosome	Uty	22290	397.588	0.983073	0.363995	2.70078	0.00691761	0.0899636	396.452	0.971659	0.327543	2.96651	0.00301204	0.056976
UL16 binding protein 1	Ulbp1	77777	16.2351	1.49475	0.432367	3.45713	0.000545959	0.0198289	12.7044	1.25612	0.395354	3.1772	0.00148703	0.0369524
UMAP1-MVP12 associated (UMA) domain containing 1	Umad1	100036521	165.071	0.910731	0.342472	2.65928	0.00783067	0.097025	164.028	0.880678	0.311727	2.82516	0.00472573	0.0744446
villin-like	Vill	22351	309.367	2.62804	0.414022	6.34759	2.18714e-10	2.36321e-07	352.406	1.43932	0.387685	3.7126	0.000205142	0.00944158
WD repeat domain 76	Wdr76	241627	211.731	0.902524	0.312309	2.88984	0.0038544	0.0644459	200.086	0.781393	0.280083	2.78986	0.00527311	0.0799592
Y box protein 3	Ybx3	56449	732.511	1.61377	0.340367	4.74128	2.12376e-06	0.000353034	703.789	1.62901	0.277003	5.88082	4.08e-09	9.04e-07
zinc finger protein 354C	Zfp354c	30944	150.716	0.969702	0.364695	2.65894	0.00783877	0.097025	146.374	0.926823	0.322794	2.87125	0.00408846	0.0695421
zinc finger protein 455	Zfp455	218311	240.431	1.11438	0.38319	2.90817	0.00363546	0.062678	213.274	0.966837	0.334758	2.88817	0.00387492	0.0678032
zinc finger protein 462	Zfp462	242466	20.1501	1.13387	0.397023	2.85594	0.00429097	0.0676023	24.4209	1.34049	0.367857	3.64404	0.000268389	0.0113165
zinc finger protein 52	Zfp52	22710	584.984	0.985475	0.349254	2.82165	0.00477768	0.0727082	632.811	1.1639	0.284926	4.0849	4.41e-05	0.00294067
zinc finger protein 80	Zfp808	630579	546.376	1.06947	0.404467	2.64413	0.00819001	0.0996169	574.239	1.15724	0.36298	3.18817	0.00143176	0.0364097
zinc finger protein 873	Zfp873	408062	363.578	1.24176	0.337175	3.68283	0.000230658	0.0115919	355.458	1.05216	0.354569	2.96745	0.00300284	0.056892
zinc finger protein 934	Zfp934	77117	249.138	1.55953	0.394703	3.95116	7.77748e-05	0.0050551	230.425	1.53373	0.345382	4.44069	8.97e-06	0.000786637
zinc finger protein 942	Zfp942	73233	741.304	0.967778	0.272034	3.55756	0.000374316	0.0155226	774.403	1.0053	0.264359	3.80278	0.000143079	0.00727696
zinc finger protein 944	Zfp944	319615	647.901	0.989659	0.294716	3.35801	0.000785052	0.0246464	608.588	0.905695	0.209849	4.31594	1.59e-05	0.00126668
zinc finger protein 946	Zfp946	74149	206.814	0.943833	0.351206	2.6874	0.00720101	0.0925355	210.946	0.999028	0.298256	3.34956	0.000809387	0.0239898
zinc finger protein interacting with K protein 1	Zik1	22775	315.542	1.41933	0.267257	5.31073	1.09188e-07	3.45341e-05	268.575	1.11069	0.244189	4.54849	5.4e-06	0.000531793
zinc finger, C3H1-type containing	Zfc3h1	216345	548.417	0.901217	0.260652	3.45755	0.000545109	0.0198289	567.268	0.945287	0.232597	4.06405	4.82e-05	0.0031054
zinc finger, GRF-type containing 1	Zgrf1	71643	162.662	1.54293	0.296719	5.19998	1.99305e-07	5.93378e-05	123.794	1.10686	0.237158	4.66719	3.05e-06	0.000332593

## Sheet: Overlaping_downregulated_genes
Overlapping downregulated genes between DEGs in young HO-1-/- LT-HSC and DEGs in old HO-1+/+ LT-HSCs.
gene_name	hgnc_symbol	gene_ID	young HO-1 KO vs young HO-1 WT						old HO-1 WT vs young HO-1 WT
			baseMean_youngKOvsyoungWT	log2FoldChange_youngKOvsyoungWT	lfcSE_youngKOvsyoungWT	stat_youngKOvsyoungWT	pvalue_youngKOvsyoungWT	padj_youngKOvsyoungWT	baseMean_oldWTvsyoungWT	log2FoldChange_oldWTvsyoungWT	lfcSE_oldWTvsyoungWT	stat_oldWTvsyoungWT	pvalue_oldWTvsyoungWT	padj_oldWTvsyoungWT
acyl-CoA synthetase long-chain family member 3	Acsl3	74205	995.876	-0.784801	0.242789	-3.23244	0.00122739	0.0325397	955.883	-0.989419	0.232593	-4.25386	2.1e-05	0.00158754
acyl-CoA thioesterase 1	Acot1	26897	529.698	-0.865512	0.318997	-2.71323	0.00666313	0.0880083	550.604	-0.776637	0.292194	-2.65795	0.00786184	0.0996381
acyl-Coenzyme A dehydrogenase family, member 9	Acad9	229211	829.791	-1.05176	0.302988	-3.4713	0.000517943	0.0193265	857.863	-0.991418	0.264641	-3.74627	0.000179481	0.00859342
adenosine deaminase, tRNA-specific 2	Adat2	66757	164.576	-1.04254	0.308631	-3.37793	0.000730328	0.0236532	160.2	-1.15641	0.313456	-3.68922	0.000224942	0.00996683
all-trans retinoic acid induced differentiation factor	Atraid	381629	755.246	-0.737847	0.244757	-3.01461	0.00257311	0.0516455	810.115	-0.567472	0.166239	-3.41359	0.000641135	0.0204702
alpha- and gamma-adaptin binding protein	Aagab	66939	1111.29	-0.644667	0.232207	-2.77626	0.00549887	0.0793499	1158.44	-0.56182	0.184563	-3.04405	0.00233418	0.048352
ankyrin repeat and sterile alpha motif domain containing 3	Anks3	72615	689.031	-0.681797	0.236287	-2.88546	0.00390844	0.0644763	698.867	-0.693245	0.192209	-3.60673	0.000310075	0.0125092
ankyrin repeat domain 13 family, member D	Ankrd13d	68423	428.011	-1.06192	0.257261	-4.12781	3.66242e-05	0.00306367	478.591	-0.706522	0.201291	-3.50996	0.000448178	0.0164515
anoctamin 10	Ano10	102566	325.199	-0.864804	0.319497	-2.70676	0.00679424	0.089074	328.715	-0.911022	0.265908	-3.42607	0.000612379	0.0199115
ATPase, class II, type 9B	Atp9b	50771	1051.38	-0.912236	0.281805	-3.23711	0.00120745	0.032225	1105.97	-0.767316	0.266692	-2.87716	0.00401272	0.0690916
avian reticuloendotheliosis viral (v-rel) oncogene related B	Relb	19698	266.901	-1.08153	0.357751	-3.02313	0.00250171	0.0510822	266.53	-1.1709	0.317322	-3.68993	0.000224312	0.00996683
B cell scaffold protein with ankyrin repeats 1	Bank1	242248	60.9347	-1.15606	0.428319	-2.69907	0.00695341	0.0903385	60.4395	-1.35237	0.385446	-3.50858	0.000450506	0.0164515
calponin 3, acidic	Cnn3	71994	143.566	-0.993953	0.344687	-2.88364	0.00393107	0.0644768	156.28	-0.808145	0.257563	-3.13766	0.00170304	0.0401694
carbohydrate (N-acetylglucosamino) sulfotransferase 7	Chst7	60322	91.4628	-1.42932	0.427408	-3.34415	0.000825357	0.025212	107.11	-1.19693	0.31693	-3.77664	0.000158958	0.0079303
carboxypeptidase X 1 (M14 family)	Cpxm1	56264	647.594	-0.701373	0.239789	-2.92496	0.00344502	0.0608557	650.685	-0.719542	0.239342	-3.00633	0.00264418	0.0526068
cathepsin H	Ctsh	13036	258.467	-0.95093	0.350139	-2.71587	0.00661023	0.0877259	277.708	-0.806717	0.274833	-2.9353	0.00333225	0.0615074
CDC16 cell division cycle 16	Cdc16	69957	2295.62	-0.802209	0.251996	-3.18342	0.00145545	0.035877	2261.01	-0.918881	0.226051	-4.06492	4.8e-05	0.0031054
centrosomal protein 78	Cep78	208518	369.693	-0.868109	0.241877	-3.58905	0.000331887	0.014538	372.328	-0.887396	0.226179	-3.92342	8.73e-05	0.00498293
charged multivesicular body protein 7	Chmp7	105513	959.671	-0.60623	0.196279	-3.08861	0.00201093	0.0444187	999.421	-0.512429	0.184599	-2.77591	0.00550479	0.081918
chemokine (C-X3-C motif) ligand 1	Cx3cl1	20312	256.2	-1.24769	0.258911	-4.819	1.44279e-06	0.000267778	266.139	-1.07123	0.284938	-3.75953	0.000170236	0.00838607
coiled-coil domain containing 107	Ccdc107	622404	610.438	-0.600278	0.221132	-2.71456	0.00663629	0.0878919	593.793	-0.746503	0.202286	-3.69033	0.000223961	0.00996683
coiled-coil domain containing 28A	Ccdc28a	215814	417.286	-0.860482	0.193732	-4.4416	8.92904e-06	0.00102455	451.919	-0.609366	0.193008	-3.15721	0.00159287	0.0382729
collagen, type IV, alpha 1	Col4a1	12826	921.624	-0.957531	0.242441	-3.94955	7.82989e-05	0.0050551	849.898	-1.3528	0.245729	-5.50524	3.69e-08	6.98e-06
collagen, type IV, alpha 2	Col4a2	12827	855.517	-1.04411	0.231509	-4.51004	6.48143e-06	0.000846966	791.295	-1.43094	0.247215	-5.78825	7.11e-09	1.52e-06
cyclin M2	Cnnm2	94219	148.324	-1.79189	0.30879	-5.80294	6.51619e-09	3.67343e-06	175.882	-1.00291	0.284174	-3.52922	0.000416779	0.0156995
cysteine sulfinic acid decarboxylase	Csad	246277	1305.68	-0.820631	0.240077	-3.41821	0.000630355	0.0216518	1459.04	-0.499029	0.174703	-2.85644	0.00428415	0.071391
cytokine receptor-like factor 3	Crlf3	54394	2899.32	-0.612573	0.202702	-3.02203	0.00251083	0.0511692	2943.28	-0.613067	0.173792	-3.52758	0.000419371	0.0157517
dehydrogenase/reductase (SDR family) member 13	Dhrs13	70451	359.573	-0.945475	0.27225	-3.47281	0.000515031	0.0193265	365.101	-0.934003	0.255345	-3.65781	0.000254381	0.0109313
diacylglycerol lipase, beta	Daglb	231871	692.618	-1.01129	0.288136	-3.50977	0.000448493	0.0176753	759.603	-0.746672	0.2276	-3.28063	0.00103576	0.0289283
dimethylarginine dimethylaminohydrolase 2	Ddah2	51793	701.596	-0.680234	0.188935	-3.60036	0.000317776	0.0142079	721.471	-0.614192	0.206764	-2.9705	0.00297314	0.0566967
dispatched homolog 1 (Drosophila)	Disp1	68897	306.257	-0.949286	0.283117	-3.35298	0.000799457	0.024858	326.823	-0.773878	0.240776	-3.2141	0.00130855	0.034004
DnaJ (Hsp40) homolog, subfamily B, member 2	Dnajb2	56812	493.997	-0.943479	0.21762	-4.33544	1.45472e-05	0.00145091	553.214	-0.579898	0.187547	-3.09202	0.00198797	0.0436719
E4F transcription factor 1	E4f1	13560	746.021	-0.742301	0.23917	-3.10366	0.00191144	0.0428044	731.638	-0.861139	0.227441	-3.7862	0.000152967	0.0076614
energy homeostasis associated	Enho	69638	45.429	-1.33443	0.358241	-3.72495	0.000195355	0.0100915	41.7681	-1.66787	0.366137	-4.55533	5.23e-06	0.000525881
erythrocyte protein band 4.1-like 3	Epb4.1l3	13823	176.945	-1.14164	0.263714	-4.32908	1.49734e-05	0.00147079	175.059	-1.19357	0.279172	-4.27541	1.91e-05	0.00147562
espin	Espn	56226	125.68	-1.17417	0.374166	-3.1381	0.00170049	0.0400155	139.441	-0.87706	0.321559	-2.72752	0.00638118	0.088544
eva-1 homolog B (C. elegans)	Eva1b	230752	497.704	-0.881166	0.211051	-4.17513	2.97813e-05	0.00268156	507.412	-0.847937	0.210223	-4.0335	5.5e-05	0.00345325
exostoses (multiple) 2	Ext2	14043	2953.49	-0.882746	0.29563	-2.98599	0.00282666	0.0542971	3058.53	-0.843192	0.231655	-3.63985	0.000272792	0.0114284
F-box protein 10	Fbxo10	269529	315.107	-0.91998	0.296087	-3.10713	0.00188916	0.0425997	309.165	-1.00196	0.301583	-3.32235	0.00089264	0.0258135
F-box protein 7	Fbxo7	69754	735.036	-0.580723	0.164076	-3.53936	0.000401102	0.016406	721.406	-0.685282	0.178529	-3.8385	0.000123791	0.00652446
family with sequence similarity 13, member B	Fam13b	225358	796.319	-1.05213	0.25528	-4.12148	3.76439e-05	0.00310929	883.465	-0.699048	0.242751	-2.87969	0.0039807	0.0687342
family with sequence similarity 171, member A1	Fam171a1	269233	556.432	-1.01335	0.289986	-3.49449	0.000474967	0.0184938	597.276	-0.818084	0.241165	-3.39221	0.000693313	0.0217844
family with sequence similarity 212, member A	Fam212a	68176	1517.5	-0.636442	0.197267	-3.22629	0.00125404	0.0328483	1572.1	-0.560798	0.18121	-3.09474	0.00196988	0.0434938
FMS-like tyrosine kinase 3	Flt3	14255	631.007	-0.847943	0.254691	-3.32931	0.000870624	0.0260705	536.92	-1.51562	0.304724	-4.97376	6.57e-07	8.94e-05
GATS protein-like 2	Gatsl2	80909	236.37	-1.17456	0.308091	-3.81238	0.000137635	0.00786155	257.714	-0.839834	0.311594	-2.69528	0.00703294	0.0931133
golgi associated, gamma adaptin ear containing, ARF binding protein 2	Gga2	74105	691.31	-0.733187	0.262901	-2.78883	0.00528988	0.0775889	708.973	-0.686627	0.249087	-2.75657	0.00584112	0.0852112
guanine nucleotide binding protein, alpha z subunit	Gnaz	14687	200.054	-1.31581	0.325534	-4.042	5.2998e-05	0.00390439	245.093	-0.65841	0.207118	-3.17892	0.00147826	0.0368312
HD domain containing 3	Hddc3	68695	334.673	-1.07552	0.36355	-2.95838	0.00309263	0.057531	364.462	-0.902542	0.275799	-3.27246	0.00106616	0.0294003
hexosaminidase A	Hexa	15211	1950.94	-0.674665	0.204231	-3.30344	0.000955069	0.0277655	2068.73	-0.521393	0.183229	-2.84559	0.00443295	0.0725937
homeodomain leucine zipper-encoding gene	Homez	239099	441.66	-0.684458	0.249739	-2.74069	0.00613097	0.0833278	460.625	-0.593986	0.216227	-2.74705	0.00601336	0.0865646
interferon regulatory factor 1	Irf1	16362	2009.78	-0.561922	0.205878	-2.72939	0.00634524	0.0851048	2107.15	-0.45816	0.161725	-2.83295	0.00461201	0.0737865
interleukin 6 receptor, alpha	Il6ra	16194	280.983	-1.2632	0.30315	-4.16693	3.08727e-05	0.0027231	306.366	-0.898157	0.312728	-2.87201	0.00407874	0.0695421
junction plakoglobin	Jup	16480	519.486	-1.13333	0.219127	-5.17203	2.31567e-07	6.38828e-05	567.576	-0.813946	0.217406	-3.7439	0.000181189	0.00861207
Kazal-type serine peptidase inhibitor domain 1	Kazald1	107250	345.355	-0.91058	0.274058	-3.32258	0.000891906	0.026524	367.431	-0.76416	0.204047	-3.74503	0.000180373	0.0086046
lactate dehydrogenase B	Ldhb	16832	1041.04	-0.531543	0.185022	-2.87286	0.00406771	0.065518	1075.53	-0.470314	0.159894	-2.94141	0.00326726	0.0607488
LIM domain containing 2	Limd2	67803	5936.69	-0.923138	0.308455	-2.99278	0.0027645	0.0538548	5895.98	-1.07374	0.228353	-4.70209	2.58e-06	0.000297865
lymphotoxin B	Ltb	16994	1922.94	-1.11444	0.277133	-4.02132	5.7872e-05	0.0041229	1888.77	-1.34907	0.174161	-7.74613	9.47e-15	7.74e-12
major facilitator superfamily domain containing 11	Mfsd11	69900	335.866	-0.71953	0.269943	-2.66548	0.00768775	0.096148	343.05	-0.688759	0.254353	-2.70789	0.00677126	0.0909631
microtubule-associated protein 1 light chain 3 alpha	Map1lc3a	66734	423.446	-1.00299	0.320223	-3.13215	0.0017353	0.0401784	467.856	-0.723862	0.260788	-2.77567	0.00550883	0.081918
mitochondrial amidoxime reducing component 2	2017-03-02	67247	2188.81	-0.768163	0.265234	-2.89618	0.00377741	0.0638693	2195.53	-0.822637	0.225968	-3.6405	0.000272114	0.0114284
mitogen-activated protein kinase kinase 3	Map2k3	26397	1570.43	-0.711682	0.237538	-2.99607	0.00273479	0.053645	1615.53	-0.659955	0.219088	-3.01229	0.00259289	0.051981
mitogen-activated protein kinase kinase 5	Map2k5	23938	1554.24	-0.634572	0.236567	-2.68242	0.00730909	0.0932773	1583.4	-0.626143	0.202221	-3.09634	0.00195926	0.043458
myotubularin related protein 12	Mtmr12	268783	903.75	-0.768078	0.258829	-2.96752	0.00300216	0.056463	920.664	-0.759615	0.226427	-3.3548	0.000794235	0.0235942
negative elongation factor complex member B	Nelfb	58202	2166.15	-0.849219	0.187726	-4.52372	6.07614e-06	0.000820659	2304.34	-0.669462	0.17088	-3.91772	8.94e-05	0.00505802
nephronophthisis 1 (juvenile) homolog (human)	Nphp1	53885	386.478	-1.05536	0.254766	-4.14247	3.43578e-05	0.00293081	436.83	-0.646274	0.226769	-2.84992	0.00437306	0.0719633
neuron-derived neurotrophic factor	Ndnf	68169	182.031	-2.36396	0.289989	-8.15191	3.58218e-16	2.32233e-12	181.481	-2.06399	0.35795	-5.76615	8.11e-09	1.71e-06
NIMA (never in mitosis gene a)-related expressed kinase 6	Nek6	59126	656.932	-1.09769	0.369983	-2.96685	0.00300867	0.056463	703.008	-0.986497	0.292572	-3.3718	0.000746775	0.0229134
nitrilase 1	Nit1	27045	291.637	-0.804332	0.250688	-3.2085	0.00133429	0.033786	302.685	-0.728427	0.216129	-3.37033	0.000750774	0.0229821
nuclear factor, interleukin 3, regulated	Nfil3	18030	160.49	-1.27677	0.398791	-3.2016	0.00136668	0.0344755	160.711	-1.3556	0.361175	-3.75331	0.000174512	0.00851137
peptidyl arginine deiminase, type IV	Padi4	18602	1164.51	-0.868226	0.242292	-3.58339	0.000339164	0.0148067	1098.49	-1.07744	0.288157	-3.73907	0.000184701	0.00867849
PITH (C-terminal proteasome-interacting domain of thioredoxin-like) domain containing 1	Pithd1	66193	1232.13	-0.877558	0.307774	-2.85131	0.00435399	0.0682633	1313.8	-0.724612	0.255378	-2.83741	0.00454808	0.0733255
plexin domain containing 2	Plxdc2	67448	1083.46	-0.654567	0.190394	-3.43796	0.000586104	0.0208203	1078.32	-0.716931	0.185878	-3.85699	0.000114792	0.00620021
propionyl Coenzyme A carboxylase, beta polypeptide	Pccb	66904	367.786	-0.741644	0.267509	-2.7724	0.0055644	0.079528	359.545	-0.827571	0.290352	-2.85024	0.00436867	0.0719633
prostate transmembrane protein, androgen induced 1	Pmepa1	65112	31.5783	-1.14171	0.410029	-2.78446	0.00536166	0.0783401	28.3706	-1.60603	0.388215	-4.13695	3.52e-05	0.00240861
protein kinase C, theta	Prkcq	18761	1415.97	-0.808761	0.209555	-3.85942	0.000113655	0.00675986	1434.39	-0.806218	0.203196	-3.96769	7.26e-05	0.00435145
pseudouridylate synthase 7 homolog (S. cerevisiae)	Pus7	78697	805.019	-0.771354	0.267332	-2.88538	0.00390941	0.0644763	842.374	-0.660038	0.246759	-2.67483	0.00747683	0.096762
PTK7 protein tyrosine kinase 7	Ptk7	71461	843.194	-0.939029	0.322081	-2.91551	0.00355109	0.0617902	902.3	-0.776929	0.266593	-2.91429	0.003565	0.0634852
Purkinje cell protein 4-like 1	Pcp4l1	66425	724.277	-0.949932	0.207192	-4.58479	4.54443e-06	0.000633581	812.967	-0.571246	0.185925	-3.07245	0.00212312	0.0455686
pyruvate dehydrogenase phosphatase regulatory subunit	Pdpr	319518	136.822	-1.29094	0.329527	-3.91756	8.94493e-05	0.00552505	150.136	-0.960511	0.298775	-3.21483	0.0013052	0.034004
Ras-related GTP binding D	Rragd	52187	33.6943	-1.18595	0.432476	-2.74224	0.00610226	0.083259	33.1531	-1.45373	0.393696	-3.69251	0.000222053	0.00996683
regulator of calcineurin 3	Rcan3	53902	584.351	-0.752473	0.246025	-3.05852	0.00222433	0.0475918	577.519	-0.833154	0.243091	-3.42733	0.000609549	0.0198728
regulatory factor X 8	Rfx8	619289	81.1699	-1.00579	0.349073	-2.88131	0.0039603	0.0646716	77.7293	-1.20333	0.334708	-3.59517	0.000324179	0.0129187
retinol binding protein 1, cellular	Rbp1	19659	1272.18	-0.597471	0.202727	-2.94717	0.00320693	0.0587147	1233.5	-0.730766	0.228484	-3.19833	0.00138227	0.0353575
Rho GTPase activating protein 8	Arhgap8	73167	66.9982	-1.05185	0.372703	-2.82222	0.0047693	0.0726659	66.392	-1.17178	0.331012	-3.53999	0.000400142	0.0152485
RIKEN cDNA 2310033P09 gene	2310033P09Rik	67862	706.291	-0.553985	0.198408	-2.79214	0.00523602	0.0773103	693.862	-0.662888	0.183752	-3.60751	0.000309154	0.0125092
ripply3 homolog (zebrafish)	Ripply3	170765	120.459	-0.891957	0.282521	-3.15714	0.00159326	0.0384355	125.523	-0.765986	0.286587	-2.67279	0.00752244	0.0971187
SH3-domain GRB2-like 3	Sh3gl3	20408	31.3875	-1.30986	0.432043	-3.03178	0.0024312	0.0504198	35.1578	-1.22081	0.365511	-3.34001	0.00083775	0.0246627
SH3-domain kinase binding protein 1	Sh3kbp1	58194	816.316	-0.554115	0.192073	-2.88492	0.00391513	0.0644763	806.528	-0.63504	0.196761	-3.22747	0.00124892	0.032979
small integral membrane protein 14	Smim14	68552	2019.52	-0.677285	0.223969	-3.02402	0.00249443	0.0510138	2097.41	-0.595807	0.201797	-2.95251	0.00315206	0.0591963
sodium channel, voltage-gated, type I, beta	Scn1b	20266	66.9573	-1.65652	0.359564	-4.60704	4.08447e-06	0.000596231	76.5543	-1.03528	0.341727	-3.02955	0.00244919	0.0501777
solute carrier family 25 (mitochondrial carrier oxoglutarate carrier), member 11	Slc25a11	67863	3043.07	-0.637306	0.212444	-2.99988	0.00270084	0.0533827	3115.68	-0.610201	0.179024	-3.40848	0.00065326	0.0207252
solute carrier family 9 (sodium/hydrogen exchanger), member 3 regulator 2	Slc9a3r2	65962	420.705	-1.13467	0.334588	-3.39125	0.000695741	0.0229312	444.405	-0.975393	0.303345	-3.21546	0.00130236	0.034004
sorting nexin 17	Snx17	266781	1599.75	-0.519724	0.180347	-2.8818	0.00395416	0.0646716	1642.92	-0.473186	0.17652	-2.68064	0.00734824	0.0957615
spastic paraplegia 21 homolog (human)	Spg21	27965	2004.4	-0.893132	0.263927	-3.38401	0.000714351	0.0232137	2206.37	-0.606632	0.228441	-2.65552	0.00791852	0.0997266
sperm antigen with calponin homology and coiled-coil domains 1-like	Specc1l	74392	1113.92	-0.865859	0.260037	-3.32976	0.000869214	0.0260705	1167.81	-0.746663	0.233058	-3.20376	0.00135644	0.0348638
syntaxin 6	Stx6	58244	1060.69	-0.918841	0.265062	-3.46651	0.000527261	0.0193265	1138.78	-0.728727	0.211333	-3.44825	0.000564233	0.0190418
THAP domain containing 11	Thap11	59016	1145.84	-1.02505	0.267917	-3.826	0.000130245	0.00757288	1236.4	-0.776469	0.25409	-3.05589	0.00224397	0.0472318
torsin family 3, member A	Tor3a	30935	583.372	-1.05842	0.222409	-4.7589	1.94648e-06	0.000327766	669.487	-0.580531	0.214187	-2.71039	0.00672036	0.0906636
trafficking protein particle complex 5	Trappc5	66682	1268.35	-0.738437	0.210289	-3.51154	0.000445519	0.0176116	1262.28	-0.804488	0.201096	-4.00051	6.32e-05	0.00382484
translin-associated factor X	Tsnax	53424	1934.99	-0.761026	0.253646	-3.00034	0.00269674	0.0533827	1989.92	-0.711905	0.232071	-3.06762	0.00215773	0.0460845
transmembrane protein 185B	Tmem185b	226351	765.666	-0.654385	0.224306	-2.91737	0.00352994	0.0616836	797.699	-0.567568	0.189481	-2.99538	0.00274102	0.0538375
transmembrane protein 37	Tmem37	170706	288.503	-0.987356	0.272989	-3.61683	0.000298233	0.0135638	311.184	-0.747895	0.252336	-2.96388	0.00303784	0.0573808
transmembrane protein 86A	Tmem86a	67893	257.203	-0.633021	0.223354	-2.83416	0.00459461	0.0710903	257.612	-0.659275	0.229842	-2.86839	0.00412573	0.0699207
vesicle transport through interaction with t-SNAREs 1B	Vti1b	53612	774.324	-0.531481	0.174148	-3.0519	0.00227399	0.0482562	772.981	-0.580475	0.1725	-3.36507	0.000765248	0.0232078
yippee-like 1 (Drosophila)	Ypel1	106369	315.902	-1.31945	0.340065	-3.87999	0.000104459	0.00629959	343.756	-1.0656	0.283203	-3.76268	0.000168106	0.00835478
zinc finger protein (C2H2 type) 276	Zfp276	57247	333.3	-0.72625	0.261086	-2.78165	0.0054084	0.0787041	329.236	-0.81048	0.249863	-3.2437	0.00117987	0.0316567
zinc finger protein 213	Zfp213	449521	562.613	-0.728878	0.226904	-3.21228	0.00131687	0.0337442	595.724	-0.579266	0.197389	-2.93464	0.0033393	0.0615074
zinc finger protein 623	Zfp623	78834	319.431	-0.735623	0.23072	-3.18838	0.00143073	0.035538	330.322	-0.662622	0.21352	-3.10332	0.0019136	0.0426838
zinc finger protein 783	Zfp783	232785	921.249	-0.811912	0.263235	-3.08436	0.00203993	0.0449061	987.106	-0.626825	0.226575	-2.76652	0.00566573	0.0833972
