# Supplementary material for: Heme oxygenase‐1 deficiency triggers exhaustion of hematopoietic stem cells
Source: EMBO Rep. 2019 Dec 29;21(2):e47895. doi: 10.15252/embr.201947895 (PMC7001511; doi:10.15252/embr.201947895)
Supplement: Supplementary file 9 — Dataset EV7 [file EMBR-21-e47895-s009.xlsx]

## Sheet: Legend
RNA-seq differential gene expression analysis between LT-HSC from young HO-1+/+ mice that were bled and young HO-1+/+ control mice
LEGEND:
baseMean	average of the normalized count values, divided by the size factors
log2FoldChange	expression effect size estimate reported on a logarithmic scale to base 2
lfcSE	standard error estimate for the log2 fold change estimate.
stat	Wald statistic
pvalue	Wald test p-value
padj	BH adjusted p-values
hgnc_symbol	hgnc gene symbol
gene_name	full gene name

## Sheet: DESeq2 output
RNA-seq differential gene expression analysis between LT-HSC from young HO-1+/+ mice that were bled and young HO-1+/+ control mice
	baseMean	log2FoldChange	lfcSE	stat	pvalue	padj	hgnc_symbol	gene_name
331004	69.5758	9.44921	1.54204	6.12775	8.91294e-10	1.3889e-05	Slc9a9	solute carrier family 9 (sodium/hydrogen exchanger), member 9
11733	51.5413	6.3327	1.10676	5.72183	1.05381e-08	8.21078e-05	Ank1	ankyrin 1, erythroid
67870	1660.04	-1.00716	0.208791	-4.8238	1.40846e-06	0.007316	Enoph1	enolase-phosphatase 1
241633	35.436	7.74984	1.66697	4.64906	3.33453e-06	0.00855733	Atp8b4	ATPase, class I, type 8B, member 4
76419	27.9572	8.13448	1.75288	4.64064	3.47334e-06	0.00855733	Smkr-ps	smal lysine rich protein 1, pseudogene
327957	28.4033	8.15643	1.77194	4.6031	4.1624e-06	0.00855733	Scimp	SLP adaptor and CSK interacting membrane protein
268977	35.4369	7.7479	1.68403	4.6008	4.20864e-06	0.00855733	Ltbp1	latent transforming growth factor beta binding protein 1
74039	1275.42	1.45318	0.317372	4.57878	4.67687e-06	0.00855733	Nfam1	Nfat activating molecule with ITAM motif 1
432628	1523.99	1.37209	0.300421	4.56722	4.94231e-06	0.00855733	Mfsd2b	major facilitator superfamily domain containing 2B
192663	65.0488	9.3523	2.06931	4.51952	6.19805e-06	0.00913269	Abcg4	ATP binding cassette subfamily G member 4
74685	36.8843	8.53323	1.89157	4.51118	6.44674e-06	0.00913269	Lrrc74b	leucine rich repeat containing 74B
231866	1265.38	1.34688	0.311846	4.31907	1.5669e-05	0.0203475	Zfp12	zinc finger protein 12
19345	1041.51	-0.835233	0.194462	-4.29509	1.74621e-05	0.0209317	Rab5c	RAB5C, member RAS oncogene family
215114	331.408	1.79863	0.420489	4.27748	1.89017e-05	0.0210389	Hip1	huntingtin interacting protein 1
20345	4746.62	0.65489	0.15532	4.21639	2.48242e-05	0.0253	Selplg	selectin, platelet (p-selectin) ligand
18426	23.8729	7.90611	1.88046	4.20434	2.61844e-05	0.0253	Ovol1	ovo like zinc finger 1
11610	2939.31	0.729338	0.173966	4.19241	2.76005e-05	0.0253	Agtrap	angiotensin II, type I receptor-associated protein
214084	8536.34	0.589543	0.143886	4.0973	4.17993e-05	0.0361866	Slc18a2	solute carrier family 18 (vesicular monoamine), member 2
72789	114.221	3.07553	0.753359	4.08243	4.45681e-05	0.0365529	Veph1	ventricular zone expressed PH domain-containing 1
12929	2145.37	0.69476	0.171123	4.06001	4.907e-05	0.0375053	Crkl	v-crk avian sarcoma virus CT10 oncogene homolog-like
269717	1897.72	1.2491	0.308755	4.04559	5.21922e-05	0.0375053	Orai2	ORAI calcium release-activated calcium modulator 2
228543	48.5467	8.92994	2.20917	4.04221	5.29498e-05	0.0375053	Rhov	ras homolog family member V
18231	26.178	8.03904	1.99398	4.03165	5.5387e-05	0.0375259	Nxph1	neurexophilin 1
75079	382.408	1.66464	0.418358	3.97898	6.9212e-05	0.0449388	Zbtb49	zinc finger and BTB domain containing 49
240753	33.2634	8.38405	2.1302	3.9358	8.29191e-05	0.0499958	Plekha6	pleckstrin homology domain containing, family A member 6
100042049	4730.44	-0.674027	0.171318	-3.93436	8.34173e-05	0.0499958	Gm15421	ribosomal protein L22 like 1 pseudogene
58222	6356.42	0.622745	0.159988	3.89245	9.92368e-05	0.0536347	Rab37	RAB37, member RAS oncogene family
17346	1265.12	1.25925	0.323539	3.89212	9.93715e-05	0.0536347	Mknk1	MAP kinase-interacting serine/threonine kinase 1
109042	2199.33	-0.969278	0.249105	-3.89104	9.98143e-05	0.0536347	Cavin3	caveolae associated 3
19106	1260.35	-1.1839	0.306383	-3.86413	0.000111486	0.0574333	Eif2ak2	eukaryotic translation initiation factor 2-alpha kinase 2
68371	207.473	2.8621	0.741835	3.85814	0.000114255	0.0574333	Pbld1	phenazine biosynthesis-like protein domain containing 1
170749	1056.4	0.946303	0.24609	3.84536	0.000120375	0.0582708	Mtmr4	myotubularin related protein 4
66262	1236.68	0.830106	0.216214	3.83927	0.0001234	0.0582708	Ing5	inhibitor of growth family, member 5
72160	268.104	-1.66825	0.436205	-3.82445	0.000131064	0.0600695	Tmem163	transmembrane protein 163
18969	2288.91	-0.710022	0.186306	-3.81105	0.000138376	0.0616091	Pola2	polymerase (DNA directed), alpha 2
100270707	86.0711	-7.64644	2.01065	-3.80296	0.000142975	0.0618882	Gm14379	predicted gene 14379
209380	1421.5	1.24007	0.327904	3.7818	0.000155697	0.0655735	Gm4759	GTPase, very large interferon inducible 1 pseudogene
19260	1556.54	0.909249	0.244618	3.71702	0.00020159	0.0826678	Ptpn22	protein tyrosine phosphatase, non-receptor type 22 (lymphoid)
71099	18.3236	7.52381	2.03178	3.70306	0.000213011	0.083812	Tssk4	testis-specific serine kinase 4
68738	1330.36	1.37587	0.371801	3.70054	0.000215137	0.083812	Acss1	acyl-CoA synthetase short-chain family member 1
114774	57.6445	4.94799	1.34035	3.69157	0.000222877	0.0847096	Pawr	PRKC, apoptosis, WT1, regulator
18670	469.031	1.41825	0.385256	3.68132	0.000232029	0.0860882	Abcb4	ATP-binding cassette, sub-family B (MDR/TAP), member 4
320473	734.732	1.34148	0.365067	3.67462	0.0002382	0.0863227	Heatr5b	HEAT repeat containing 5B
268670	181.645	-3.12365	0.85371	-3.65891	0.000253286	0.0897035	Zfp759	zinc finger protein 759
68028	3493.79	-0.64886	0.178833	-3.62831	0.00028528	0.0987892	Rpl22l1	ribosomal protein L22 like 1
114713	989.065	-1.26043	0.349146	-3.61005	0.000306143	0.103709	Rasa2	RAS p21 protein activator 2
217109	2018.56	-0.750415	0.210857	-3.55889	0.000372425	0.123479	Utp18	UTP18 small subunit processome component
69513	28.1612	-5.04113	1.42046	-3.54894	0.000386787	0.12537	1700030C10Rik	RIKEN cDNA 1700030C10 gene
50926	4218.36	-0.52102	0.147133	-3.54115	0.000398384	0.12537	Hnrnpdl	heterogeneous nuclear ribonucleoprotein D-like
56527	131.524	1.89352	0.535105	3.53859	0.000402265	0.12537	Mast1	microtubule associated serine/threonine kinase 1
229949	46.7813	5.08978	1.44803	3.51497	0.000439797	0.134379	Ak5	adenylate kinase 5
238692	934.245	1.11191	0.317729	3.49957	0.000466014	0.139652	Zfp874a	zinc finger protein 874a
56275	2307.68	-0.698003	0.200163	-3.48717	0.000488153	0.142364	Rbm14	RNA binding motif protein 14
57255	122.288	5.27297	1.52026	3.46846	0.000523449	0.142364	Cldn13	claudin 13
12443	1115.83	-1.3632	0.393188	-3.46704	0.00052622	0.142364	Ccnd1	cyclin D1
83396	601.896	-1.08187	0.312201	-3.46531	0.000529628	0.142364	Glis2	GLIS family zinc finger 2
109689	1788.35	0.80515	0.232469	3.46347	0.000533247	0.142364	Arrb1	arrestin, beta 1
217316	31.2726	5.78261	1.6712	3.46016	0.000539862	0.142364	Slc16a5	solute carrier family 16 (monocarboxylic acid transporters), member 5
26931	4287.09	0.4529	0.13092	3.45936	0.000541457	0.142364	Ppp2r5c	protein phosphatase 2, regulatory subunit B', gamma
20539	705.469	-1.0229	0.29604	-3.45528	0.000549714	0.142364	Slc7a5	solute carrier family 7 (cationic amino acid transporter, y+ system), member 5
320152	23.3212	7.87172	2.2806	3.45159	0.000557286	0.142364	4930412C18Rik	RIKEN cDNA 4930412C18 gene
74385	1055.39	1.15013	0.333673	3.44688	0.000567107	0.142536	Ap5m1	adaptor-related protein complex 5, mu 1 subunit
14362	31.9019	7.5987	2.20782	3.44173	0.00057801	0.14297	Fzd1	frizzled class receptor 1
66156	2130.9	-0.650757	0.189478	-3.43447	0.000593723	0.144562	Anapc11	anaphase promoting complex subunit 11
227753	1044.72	1.37693	0.402674	3.41946	0.00062745	0.149813	Gsn	gelsolin
213081	740.534	1.36854	0.400577	3.41641	0.000634516	0.149813	Wdr19	WD repeat domain 19
320500	28.6394	8.16908	2.39608	3.40935	0.000651188	0.151455	Tmem215	transmembrane protein 215
240063	22.5534	7.82513	2.30645	3.39271	0.000692036	0.158588	Zfp811	zinc finger protein 811
12396	1464.58	0.69461	0.205574	3.37888	0.000727817	0.164371	Cbfa2t2	CBFA2/RUNX1 translocation partner 2
233040	50.0342	-9.28425	2.75369	-3.37157	0.000747414	0.166385	Fbxo27	F-box protein 27
436230	212.357	1.90702	0.56988	3.34635	0.000818838	0.174861	BC065397	cDNA sequence BC065397
104263	2098.25	0.681219	0.204049	3.33851	0.000842287	0.174861	Kdm3a	lysine (K)-specific demethylase 3A
216505	6898.45	0.73094	0.219052	3.33683	0.000847406	0.174861	Pik3ip1	phosphoinositide-3-kinase interacting protein 1
243931	79.7262	-4.75988	1.42755	-3.33429	0.000855164	0.174861	Tshz3	teashirt zinc finger family member 3
58521	2395.86	-0.623524	0.187166	-3.33139	0.000864137	0.174861	Eid1	EP300 interacting inhibitor of differentiation 1
621823	3401.02	-0.73444	0.220755	-3.32694	0.00087804	0.174861	Psme2b	protease (prosome, macropain) activator subunit 2B
12326	84.4863	-3.06271	0.920811	-3.3261	0.000880709	0.174861	Camk4	calcium/calmodulin-dependent protein kinase IV
230073	2342.3	0.575831	0.173149	3.32565	0.000882133	0.174861	Ddx58	DEAD (Asp-Glu-Ala-Asp) box polypeptide 58
22241	1774.78	0.818626	0.24632	3.32343	0.00088918	0.174861	Ulk1	unc-51 like kinase 1
213435	36.5582	7.18204	2.16276	3.32077	0.000897701	0.174861	Mylk3	myosin light chain kinase 3
74596	26.749	8.07066	2.43929	3.30861	0.000937602	0.180378	Cds1	CDP-diacylglycerol synthase 1
51786	2910.35	-0.605875	0.183719	-3.29783	0.000974341	0.18516	Cpsf2	cleavage and polyadenylation specific factor 2
68836	2288.27	-0.694558	0.211657	-3.28152	0.00103249	0.193846	Mrpl52	mitochondrial ribosomal protein L52
66978	3991.02	-0.644817	0.197346	-3.26745	0.00108522	0.201321	Luc7l	Luc7-like
240752	471.955	-1.61396	0.494572	-3.26334	0.00110109	0.201862	Pik3c2b	phosphatidylinositol-4-phosphate 3-kinase catalytic subunit type 2 beta
233870	1253.13	-0.602603	0.185327	-3.25156	0.00114772	0.207597	Tufm	Tu translation elongation factor, mitochondrial
19091	1010.18	-0.745211	0.229611	-3.24553	0.00117231	0.207597	Prkg1	protein kinase, cGMP-dependent, type I
19038	3981.39	-0.674402	0.207794	-3.24553	0.00117234	0.207597	Ppic	peptidylprolyl isomerase C
102641859	26.9838	6.21083	1.91889	3.23668	0.00120927	0.211499	Rsf1os2	remodeling and spacing factor 1, opposite strand 2
232910	3335.33	-0.609581	0.188503	-3.23381	0.00122152	0.211499	Ap2s1	adaptor-related protein complex 2, sigma 1 subunit
433638	15.8177	7.31192	2.26785	3.22416	0.00126343	0.216351	I830077J02Rik	RIKEN cDNA I830077J02 gene
12772	26.6475	8.06513	2.50464	3.22007	0.00128159	0.217076	Ccr2	chemokine (C-C motif) receptor 2
14594	844.136	1.18889	0.36982	3.21479	0.00130542	0.218735	Ggta1	glycoprotein galactosyltransferase alpha 1, 3
54194	4157.87	0.502913	0.156597	3.21152	0.00132034	0.218881	Akap8l	A kinase (PRKA) anchor protein 8-like
544963	5718.48	0.558946	0.174241	3.20789	0.00133711	0.219329	Iqgap2	IQ motif containing GTPase activating protein 2
28199	2804.61	0.958487	0.299434	3.201	0.00136952	0.221068	Dcaf11	DDB1 and CUL4 associated factor 11
105653	13.8462	7.12024	2.22534	3.19962	0.00137609	0.221068	Phyhip	phytanoyl-CoA hydroxylase interacting protein
235281	47.6363	8.90267	2.78571	3.19583	0.00139428	0.221572	Scn3b	sodium channel, voltage-gated, type III, beta
66268	986.928	-0.666	0.208576	-3.19308	0.00140766	0.221572	Pigyl	phosphatidylinositol glycan anchor biosynthesis, class Y-like
54401	11562.2	-0.43506	0.136731	-3.18186	0.00146332	0.227162	Ywhab	tyrosine 3-monooxygenase/tryptophan 5-monooxygenase activation protein, beta polypeptide
58185	684.9	1.12998	0.355456	3.17895	0.0014781	0.227162	Rsad2	radical S-adenosyl methionine domain containing 2
218442	805.503	1.91347	0.602713	3.17477	0.00149957	0.227162	Serinc5	serine incorporator 5
97761	432.125	-1.92398	0.606769	-3.17086	0.00151988	0.227162	Sgsm2	small G protein signaling modulator 2
20747	4948.4	0.597672	0.18859	3.16916	0.0015288	0.227162	Spop	speckle-type POZ protein
73182	7369.57	0.471883	0.149193	3.16292	0.00156197	0.227162	Pear1	platelet endothelial aggregation receptor 1
269639	2307.37	1.01184	0.319926	3.16272	0.00156303	0.227162	Zfp512	zinc finger protein 512
70829	563.552	1.02187	0.323113	3.1626	0.0015637	0.227162	Ccdc93	coiled-coil domain containing 93
30795	4733.39	-0.379247	0.120091	-3.158	0.00158856	0.227162	Fkbp3	FK506 binding protein 3
67332	2358.5	-0.768635	0.243399	-3.15793	0.00158895	0.227162	Snrpd3	small nuclear ribonucleoprotein D3
320977	145.248	-2.94414	0.935353	-3.14762	0.00164604	0.23161	A330023F24Rik	RIKEN cDNA A330023F24 gene
11474	23.9839	7.91312	2.51453	3.14696	0.00164979	0.23161	Actn3	actinin alpha 3
67887	13722.8	0.461117	0.147072	3.13533	0.00171664	0.238842	Saraf	store-operated calcium entry-associated regulatory factor
70693	756.129	0.907894	0.290778	3.12229	0.00179448	0.245916	Adgra3	adhesion G protein-coupled receptor A3
56632	962.205	0.977061	0.313005	3.12155	0.00179904	0.245916	Sphk2	sphingosine kinase 2
108101	14212.4	0.454739	0.146518	3.10364	0.00191154	0.259022	Fermt3	fermitin family member 3
20148	1468.3	0.9808	0.31682	3.09576	0.00196307	0.261651	Dhrs3	dehydrogenase/reductase (SDR family) member 3
23825	5667.99	-0.608653	0.196649	-3.09512	0.00196731	0.261651	Banf1	barrier to autointegration factor 1
319719	369.531	2.77091	0.896036	3.0924	0.00198542	0.261651	Simc1	SUMO-interacting motifs containing 1
15331	3863.44	-0.578824	0.18747	-3.08756	0.00201806	0.261651	Hmgn2	high mobility group nucleosomal binding domain 2
70422	882.518	-0.723331	0.234579	-3.08353	0.00204561	0.261651	Ints2	integrator complex subunit 2
213391	998.033	1.32811	0.430986	3.08157	0.00205915	0.261651	Rassf4	Ras association (RalGDS/AF-6) domain family member 4
245596	32.5724	-5.11373	1.65984	-3.08085	0.00206409	0.261651	Hdx	highly divergent homeobox
235599	23.6184	7.89011	2.56116	3.08068	0.00206527	0.261651	6430571L13Rik	RIKEN cDNA 6430571L13 gene
22654	98.4299	-3.39537	1.10811	-3.0641	0.00218328	0.274371	Zfp13	zinc finger protein 13
78246	1462.31	-0.640884	0.20954	-3.05853	0.00222428	0.276207	Phf23	PHD finger protein 23
78408	371.764	1.66413	0.544313	3.05731	0.00223334	0.276207	Fam131a	family with sequence similarity 131, member A
12978	24.881	7.23769	2.37004	3.05383	0.00225941	0.277231	Csf1r	colony stimulating factor 1 receptor
20350	25.9011	-6.96422	2.28951	-3.0418	0.00235172	0.282869	Sema3f	sema domain, immunoglobulin domain (Ig), short basic domain, secreted, (semaphorin) 3F
235631	21.7443	7.77138	2.55564	3.04088	0.00235891	0.282869	Prss50	protease, serine 50
381628	20.1807	5.35941	1.76252	3.04076	0.00235981	0.282869	Adgrf3	adhesion G protein-coupled receptor F3
320534	863.138	0.811378	0.267181	3.03681	0.00239096	0.283155	Tmem104	transmembrane protein 104
545192	40.9158	8.6832	2.8611	3.03492	0.00240602	0.283155	Baiap3	BAI1-associated protein 3
229681	1033.59	0.997669	0.328875	3.03358	0.00241671	0.283155	St7l	suppression of tumorigenicity 7-like
70804	717.731	-0.794571	0.262722	-3.02438	0.0024914	0.28803	Pgrmc2	progesterone receptor membrane component 2
66953	4729.57	-0.660909	0.2187	-3.02199	0.00251121	0.28803	Cdca7	cell division cycle associated 7
16907	1548.76	-0.942917	0.312087	-3.02132	0.00251672	0.28803	Lmnb2	lamin B2
70536	21.9917	7.78796	2.57925	3.01946	0.00253226	0.28803	Qpct	glutaminyl-peptide cyclotransferase (glutaminyl cyclase)
104110	36.7846	5.8705	1.94697	3.0152	0.00256807	0.289988	Adcy4	adenylate cyclase 4
22644	541.42	1.14587	0.38067	3.01014	0.00261127	0.290777	Rnf103	ring finger protein 103
21885	452.021	1.66988	0.554776	3.01001	0.00261239	0.290777	Tle1	transducin-like enhancer of split 1
320116	19.6288	4.54452	1.51216	3.00532	0.00265303	0.293207	Fndc9	fibronectin type III domain containing 9
21898	675.605	-1.00659	0.336684	-2.98972	0.00279232	0.299718	Tlr4	toll-like receptor 4
17319	4966.58	-0.685529	0.229429	-2.98798	0.00280824	0.299718	Mif	macrophage migration inhibitory factor (glycosylation-inhibiting factor)
13132	32.8048	-7.94927	2.66208	-2.98612	0.00282543	0.299718	Dab2	disabled 2, mitogen-responsive phosphoprotein
68355	394.566	-1.30997	0.438853	-2.98499	0.00283586	0.299718	2010204K13Rik	RIKEN cDNA 2010204K13 gene
17975	18113.7	-0.35481	0.118867	-2.98492	0.00283648	0.299718	Ncl	nucleolin
268373	11330.5	-0.463671	0.15536	-2.98449	0.00284049	0.299718	Ppia	peptidylprolyl isomerase A
353188	22.4729	7.81864	2.62033	2.98384	0.00284658	0.299718	Adam32	a disintegrin and metallopeptidase domain 32
23966	13.5174	7.08458	2.3774	2.97997	0.0028828	0.301495	Tenm4	teneurin transmembrane protein 4
52530	2813.94	-0.707351	0.237559	-2.97758	0.00290533	0.301825	Nhp2	NHP2 ribonucleoprotein
78670	2891	-0.489224	0.164443	-2.97504	0.00292952	0.302323	Plekhj1	pleckstrin homology domain containing, family J member 1
17766	689.989	-0.97388	0.328211	-2.96724	0.00300485	0.30594	Nudt1	nudix (nucleoside diphosphate linked moiety X)-type motif 1
435518	48.9825	4.28042	1.44301	2.96631	0.00301395	0.30594	Pdxk-ps	pyridoxal (pyridoxine, vitamin B6) kinase, pseudogene
13656	33.799	-8.71812	2.94	-2.96534	0.00302347	0.30594	Egr4	early growth response 4
54485	207.962	-2.40703	0.81293	-2.96093	0.00306712	0.308354	Dll4	delta like canonical Notch ligand 4
56191	74.7742	3.30749	1.11875	2.95641	0.00311238	0.310899	Tro	trophinin
319801	18.9103	5.76999	1.9557	2.95035	0.00317418	0.315053	Tigar	Trp53 induced glycolysis repulatory phosphatase
109904	91.9158	4.14695	1.40722	2.94692	0.00320961	0.315851	Mcf2	mcf.2 transforming sequence
51897	1798.59	0.55921	0.189982	2.94348	0.00324541	0.315851	Atg13	autophagy related 13
330483	52.496	-3.71859	1.26389	-2.94217	0.0032592	0.315851	Ceacam16	carcinoembryonic antigen-related cell adhesion molecule 16
70333	1110.72	-0.845642	0.287459	-2.94178	0.0032633	0.315851	Cd3eap	CD3E antigen, epsilon polypeptide associated protein
68463	1437.22	-0.714192	0.242995	-2.93912	0.0032914	0.316605	Mrpl14	mitochondrial ribosomal protein L14
67895	4509.11	-0.629564	0.214961	-2.92873	0.00340349	0.325378	Ppa1	pyrophosphatase (inorganic) 1
269704	2201.76	-0.669433	0.228769	-2.92625	0.0034308	0.325988	Zfp664	zinc finger protein 664
20355	31.1215	-7.87148	2.69573	-2.91998	0.00350052	0.330598	Sema4f	sema domain, immunoglobulin domain (Ig), TM domain, and short cytoplasmic domain
72805	358.783	1.0508	0.360121	2.91791	0.00352382	0.330793	Zfp839	zinc finger protein 839
15361	3480.58	-0.578797	0.198905	-2.90992	0.00361524	0.337006	Hmga1	high mobility group AT-hook 1
18002	3444.89	-0.503323	0.173061	-2.90836	0.00363325	0.337006	Nedd8	neural precursor cell expressed, developmentally down-regulated gene 8
237387	19.7444	-7.94236	2.73321	-2.90587	0.00366233	0.337693	Lrrc3	leucine rich repeat containing 3
53620	4649.55	-0.569272	0.196099	-2.90298	0.00369631	0.338821	Vamp5	vesicle-associated membrane protein 5
13429	17.9271	-7.80303	2.69155	-2.89909	0.00374247	0.341046	Dnm1	dynamin 1
170756	724.454	0.737994	0.256591	2.87615	0.00402555	0.36471	Slc8b1	solute carrier family 8 (sodium/lithium/calcium exchanger), member B1
16172	3899.16	0.761646	0.26504	2.87371	0.00405686	0.365422	Il17ra	interleukin 17 receptor A
21983	47.4484	-4.89955	1.70729	-2.86978	0.00410759	0.365976	Tpbg	trophoblast glycoprotein
230101	2768.58	0.776224	0.27063	2.86821	0.00412807	0.365976	Gba2	glucosidase beta 2
13653	2715.64	-1.02451	0.357246	-2.86779	0.00413347	0.365976	Egr1	early growth response 1
54373	18.5743	7.54454	2.63525	2.86294	0.00419736	0.367613	Prss16	protease, serine 16 (thymus)
66069	579.291	-1.10541	0.386171	-2.86248	0.00420333	0.367613	Snupn	snurportin 1
14612	30.9248	-8.58974	3.00233	-2.86103	0.00422272	0.367613	Gja4	gap junction protein, alpha 4
67685	36.8189	4.07411	1.42523	2.85856	0.00425568	0.368193	Dyx1c1	dyslexia susceptibility 1 candidate 1
67578	19.8929	7.64341	2.67693	2.85529	0.00429972	0.368193	Patl2	protein associated with topoisomerase II homolog 2 (yeast)
56357	1673.08	0.723507	0.253395	2.85525	0.00430027	0.368193	Ivd	isovaleryl coenzyme A dehydrogenase
106766	35.1562	4.71826	1.65534	2.85033	0.00436743	0.369128	Stap2	signal transducing adaptor family member 2
223753	1981.51	0.703698	0.246911	2.85001	0.0043718	0.369128	Cerk	ceramide kinase
13349	99.8096	3.62125	1.27106	2.849	0.00438567	0.369128	Ackr1	atypical chemokine receptor 1 (Duffy blood group)
71897	19.1035	7.58415	2.66756	2.84311	0.00446762	0.369128	Lypd6b	LY6/PLAUR domain containing 6B
328563	33.2168	8.38299	2.95106	2.84067	0.00450194	0.369128	Apol11b	apolipoprotein L 11b
22041	1319.87	0.729513	0.256919	2.83946	0.00451895	0.369128	Trf	transferrin
12488	554.505	-0.900181	0.317103	-2.83877	0.00452878	0.369128	Cd2ap	CD2-associated protein
209815	640.714	1.23275	0.434843	2.83492	0.0045837	0.369128	Tbc1d25	TBC1 domain family, member 25
75785	2931.1	0.661373	0.233354	2.8342	0.00459403	0.369128	Klhl24	kelch-like 24
68134	1319.4	-0.772646	0.272914	-2.8311	0.00463888	0.369128	Upf3b	UPF3 regulator of nonsense transcripts homolog B (yeast)
66059	4350.16	-0.594671	0.21008	-2.83069	0.00464475	0.369128	Krtcap2	keratinocyte associated protein 2
229279	1283.53	-0.949368	0.335687	-2.82813	0.00468204	0.369128	Hnrnpa3	heterogeneous nuclear ribonucleoprotein A3
19141	55.7428	4.39557	1.55498	2.82677	0.00470196	0.369128	Lgmn	legumain
225994	216.91	2.02555	0.716595	2.82664	0.00470397	0.369128	Nmrk1	nicotinamide riboside kinase 1
213783	463.157	1.63271	0.577651	2.82646	0.00470659	0.369128	Plekhg1	pleckstrin homology domain containing, family G (with RhoGef domain) member 1
225207	1116.82	0.757244	0.267916	2.82643	0.00470704	0.369128	Zfp521	zinc finger protein 521
233977	886.447	0.772081	0.273404	2.82396	0.00474343	0.369128	Ppfia1	protein tyrosine phosphatase, receptor type, f polypeptide (PTPRF), interacting protein (liprin), alpha 1
72554	765.581	-1.07342	0.38023	-2.82307	0.00475657	0.369128	Utp14a	UTP14A small subunit processome component
71702	1848.7	-0.592559	0.209922	-2.82276	0.00476126	0.369128	Cdc5l	cell division cycle 5-like (S. pombe)
67292	1352.79	0.723465	0.256568	2.81978	0.00480559	0.37072	Pigc	phosphatidylinositol glycan anchor biosynthesis, class C
381305	2410.62	0.708468	0.252297	2.80808	0.00498384	0.382577	Rc3h1	RING CCCH (C3H) domains 1
330554	119.244	3.65626	1.30325	2.80548	0.00502411	0.3827	Fan1	FANCD2/FANCI-associated nuclease 1
26427	26.7614	5.73323	2.04412	2.80475	0.00503561	0.3827	Creb3l1	cAMP responsive element binding protein 3-like 1
52857	6074.25	0.580536	0.207124	2.80284	0.00506541	0.3827	Gramd1a	GRAM domain containing 1A
13846	562.671	-0.931141	0.332517	-2.80028	0.00510577	0.3827	Ephb4	Eph receptor B4
22751	653.411	1.46713	0.523965	2.80006	0.00510932	0.3827	Zfp90	zinc finger protein 90
56790	2959	0.549907	0.196495	2.79858	0.00513279	0.3827	Supt20	suppressor of Ty 20
19274	94.0598	3.55164	1.27149	2.79329	0.00521754	0.387166	Ptprm	protein tyrosine phosphatase, receptor type, M
78473	54.4624	-4.20685	1.50761	-2.79041	0.00526413	0.387436	Skap1	src family associated phosphoprotein 1
74762	871.819	0.999811	0.358436	2.78937	0.00528102	0.387436	Mdga1	MAM domain containing glycosylphosphatidylinositol anchor 1
18655	1402.93	-0.532879	0.191101	-2.78847	0.00529577	0.387436	Pgk1	phosphoglycerate kinase 1
14082	1168.93	-0.797686	0.286642	-2.78287	0.00538807	0.392347	Fadd	Fas (TNFRSF6)-associated via death domain
668940	27.5722	-8.42543	3.03289	-2.77802	0.00546909	0.394348	Myh7b	myosin, heavy chain 7B, cardiac muscle, beta
93717	49.1986	-5.42832	1.95481	-2.7769	0.00548793	0.394348	Pcdhga9	protocadherin gamma subfamily A, 9
72014	28.6232	-8.47812	3.05331	-2.7767	0.00549146	0.394348	Btbd17	BTB (POZ) domain containing 17
74549	3378.78	0.731228	0.26355	2.77453	0.00552813	0.39516	Mau2	MAU2 sister chromatid cohesion factor
209195	17.6844	7.47354	2.69786	2.77017	0.00560269	0.398661	Clic6	chloride intracellular channel 6
245867	2032.23	0.62226	0.22497	2.76597	0.00567546	0.402003	Pcmtd2	protein-L-isoaspartate (D-aspartate) O-methyltransferase domain containing 2
71514	4345.58	-0.653191	0.236309	-2.76413	0.00570741	0.402437	Sfpq	splicing factor proline/glutamine rich (polypyrimidine tract binding protein associated)
68202	1533.64	-0.557286	0.201883	-2.76044	0.00577229	0.403644	Ndufa5	NADH:ubiquinone oxidoreductase subunit A5
50927	1177	-0.945336	0.342537	-2.75981	0.00578357	0.403644	Nasp	nuclear autoantigenic sperm protein (histone-binding)
68251	1985.18	-0.639202	0.232027	-2.75487	0.00587162	0.403644	Babam1	BRISC and BRCA1 A complex member 1
237823	2391.92	-0.605024	0.219643	-2.75458	0.00587677	0.403644	Pfas	phosphoribosylformylglycinamidine synthase (FGAR amidotransferase)
53881	545.448	-1.13597	0.412543	-2.75358	0.00589471	0.403644	Slc5a3	solute carrier family 5 (inositol transporters), member 3
66548	1006.8	1.14015	0.414302	2.75197	0.00592376	0.403644	Adamtsl5	ADAMTS-like 5
66162	1418.65	-0.668299	0.243013	-2.75005	0.00595861	0.403644	Bola2	bolA-like 2 (E. coli)
103175	19.5694	7.61971	2.77178	2.74903	0.00597724	0.403644	D630029K05Rik	RIKEN cDNA D630029K05 gene
18807	2495.3	0.676369	0.246336	2.74572	0.00603782	0.403644	Pld3	phospholipase D family, member 3
22154	26861.6	-0.456907	0.166409	-2.74568	0.00603855	0.403644	Tubb5	tubulin, beta 5 class I
12444	17273.6	-0.473727	0.172552	-2.74541	0.00604344	0.403644	Ccnd2	cyclin D2
15975	2300.18	0.545315	0.198674	2.74477	0.00605538	0.403644	Ifnar1	interferon (alpha and beta) receptor 1
20116	7247.33	-0.778816	0.283779	-2.74445	0.00606126	0.403644	Rps8	ribosomal protein S8
69155	1974.36	0.58252	0.212436	2.7421	0.00610484	0.404816	1810030O07Rik	RIKEN cDNA 1810030O07 gene
16977	44.9728	4.18982	1.52931	2.73968	0.00614994	0.406078	Lrrc23	leucine rich repeat containing 23
74038	1164.04	-0.796873	0.291129	-2.73718	0.00619679	0.406694	Brip1os	BRCA1 interacting protein C-terminal helicase 1, opposite strand
630146	28.6845	-4.21524	1.54043	-2.7364	0.00621146	0.406694	Cd101	CD101 antigen
77017	132.409	-2.01428	0.73746	-2.73137	0.00630712	0.411139	E130018N17Rik	RIKEN cDNA E130018N17 gene
69666	1366.22	-0.536921	0.196669	-2.73007	0.00633212	0.411139	Psmg4	proteasome (prosome, macropain) assembly chaperone 4
245404	577.426	-0.899647	0.330068	-2.72564	0.00641764	0.414963	Dcaf12l1	DDB1 and CUL4 associated factor 12-like 1
74757	19.9176	-5.3764	1.97528	-2.72184	0.006492	0.418036	5830416I19Rik	RIKEN cDNA 5830416I19 gene
67126	3542.68	-0.66971	0.246301	-2.71908	0.00654647	0.419809	Atp5e	ATP synthase, H+ transporting, mitochondrial F1 complex, epsilon subunit
18604	2228.34	0.694339	0.255965	2.71264	0.00667504	0.4263	Pdk2	pyruvate dehydrogenase kinase, isoenzyme 2
26943	29504.4	0.337082	0.124464	2.70826	0.00676361	0.429339	Serinc3	serine incorporator 3
18241	19.0366	7.57971	2.79976	2.70727	0.00678388	0.429339	Gpr143	G protein-coupled receptor 143
14525	19.2043	7.59263	2.80562	2.70623	0.00680528	0.429339	Gcsam	germinal center associated, signaling and motility
14133	51.2044	4.53737	1.68071	2.69968	0.00694072	0.432385	Fcna	ficolin A
12183	919.143	1.27075	0.470823	2.699	0.00695481	0.432385	Bpgm	2,3-bisphosphoglycerate mutase
72465	928.048	-1.1194	0.414823	-2.69851	0.00696508	0.432385	Zfp131	zinc finger protein 131
242594	37.854	7.14664	2.64913	2.69773	0.00698143	0.432385	Fyb2	FYN binding protein 2
117590	29.975	8.23471	3.05305	2.69721	0.00699231	0.432385	Asb10	ankyrin repeat and SOCS box-containing 10
54161	5556.19	0.622564	0.231015	2.6949	0.00704088	0.433668	Copg1	coatomer protein complex, subunit gamma 1
100041581	9.96951	6.64632	2.46933	2.69154	0.00711221	0.433962	Zkscan16	zinc finger with KRAB and SCAN domains 16
218236	2858.13	-0.817348	0.303749	-2.69086	0.00712671	0.433962	Fam120a	family with sequence similarity 120, member A
15898	33.4803	4.76953	1.77526	2.68666	0.00721697	0.433962	Icam5	intercellular adhesion molecule 5, telencephalin
79554	367.875	1.83479	0.683613	2.68396	0.00727553	0.433962	Cptp	ceramide-1-phosphate transfer protein
83922	786.491	-1.0717	0.39944	-2.68301	0.00729627	0.433962	Cep41	centrosomal protein 41
72726	1594.99	-0.625227	0.233052	-2.68277	0.00730143	0.433962	Tbcc	tubulin-specific chaperone C
17992	4196.36	-0.653032	0.243731	-2.67931	0.00737742	0.433962	Ndufa4	Ndufa4, mitochondrial complex associated
238386	379.955	1.25823	0.469641	2.67913	0.00738144	0.433962	Btbd7	BTB (POZ) domain containing 7
60525	2320.87	0.594186	0.221788	2.67907	0.00738264	0.433962	Acss2	acyl-CoA synthetase short-chain family member 2
65970	718.861	-1.18744	0.443425	-2.67787	0.00740915	0.433962	Lima1	LIM domain and actin binding 1
16598	163.284	-1.5851	0.59215	-2.67686	0.00743152	0.433962	Klf2	Kruppel-like factor 2 (lung)
19376	221.021	-1.03316	0.386078	-2.67604	0.00744968	0.433962	Rab34	RAB34, member RAS oncogene family
74018	634.442	1.2937	0.483688	2.67467	0.00748038	0.433962	Als2	alsin Rho guanine nucleotide exchange factor
252903	55.431	-2.43036	0.909282	-2.67283	0.00752139	0.433962	Ap1s3	adaptor-related protein complex AP-1, sigma 3
72735	103.244	-1.68804	0.63179	-2.67184	0.00754361	0.433962	Eldr	Egfr long non-coding downstream RNA
75141	24.8755	-8.27699	3.09896	-2.6709	0.0075649	0.433962	Rasd2	RASD family, member 2
100503199	587.028	-1.00761	0.377614	-2.66836	0.00762218	0.433962	5430416N02Rik	RIKEN cDNA 5430416N02 gene
22214	856.409	0.659702	0.247287	2.66775	0.007636	0.433962	Ube2h	ubiquitin-conjugating enzyme E2H
76952	2759.76	0.744149	0.278985	2.66734	0.00764544	0.433962	Nt5c2	5'-nucleotidase, cytosolic II
56857	18.9726	7.57497	2.8399	2.66733	0.00764558	0.433962	Slc37a2	solute carrier family 37 (glycerol-3-phosphate transporter), member 2
240638	420.568	1.83691	0.68913	2.66555	0.00768621	0.433962	Slc16a12	solute carrier family 16 (monocarboxylic acid transporters), member 12
434179	334.78	1.82197	0.683639	2.66511	0.00769634	0.433962	Zfp975	zinc finger protein 975
69871	764.871	-0.568787	0.213431	-2.66497	0.00769945	0.433962	Ppp1r35	protein phosphatase 1, regulatory subunit 35
75137	1091.96	-0.751817	0.282261	-2.66355	0.00773199	0.433962	Rprd2	regulation of nuclear pre-mRNA domain containing 2
69641	322.458	1.33585	0.501783	2.66221	0.00776286	0.433962	Wdr20	WD repeat domain 20
108014	1416.42	-0.699144	0.262647	-2.66192	0.0077697	0.433962	Srsf9	serine/arginine-rich splicing factor 9
228033	3140.04	-0.646653	0.243286	-2.658	0.0078606	0.434341	Atp5g3	ATP synthase, H+ transporting, mitochondrial F0 complex, subunit C3 (subunit 9)
268935	16.0327	6.59459	2.48206	2.6569	0.0078862	0.434341	Scube3	signal peptide, CUB domain, EGF-like 3
67874	65.7468	2.75823	1.03836	2.65633	0.00789962	0.434341	Rprm	reprimo, TP53 dependent G2 arrest mediator candidate
16469	483.507	-0.927837	0.349491	-2.65482	0.00793499	0.434341	Jrk	jerky
664883	24.4667	-8.25313	3.10873	-2.65482	0.00793503	0.434341	Nova1	neuro-oncological ventral antigen 1
26444	9565.94	-0.389347	0.146719	-2.6537	0.00796155	0.434341	Psma7	proteasome (prosome, macropain) subunit, alpha type 7
71275	10.7559	6.75644	2.54745	2.65224	0.00799607	0.434341	Noxred1	NADP+ dependent oxidoreductase domain containing 1
236539	3997.42	-0.451988	0.170427	-2.65209	0.00799948	0.434341	Phgdh	3-phosphoglycerate dehydrogenase
67920	1392.89	-0.584828	0.220644	-2.65055	0.0080361	0.434814	Mak16	MAK16 homolog
268534	17.9242	7.49283	2.82833	2.64921	0.00806813	0.434975	Sntg2	syntrophin, gamma 2
67731	840.735	0.966438	0.36498	2.64792	0.00809895	0.434975	Fbxo32	F-box protein 32
636104	95.3456	3.73449	1.41088	2.64692	0.00812281	0.434975	Gm7173	predicted gene 7173
71653	211.007	-1.42031	0.537972	-2.64012	0.00828757	0.441563	Shtn1	shootin 1
74568	922.33	-0.839934	0.318367	-2.63826	0.00833333	0.441563	Mlkl	mixed lineage kinase domain-like
22341	730.672	-1.06859	0.405092	-2.6379	0.008342	0.441563	Vegfc	vascular endothelial growth factor C
94187	25.835	-8.33028	3.16083	-2.63547	0.00840216	0.441563	Zfp423	zinc finger protein 423
18103	2558.73	-0.683397	0.259319	-2.63535	0.00840501	0.441563	Nme2	NME/NM23 nucleoside diphosphate kinase 2
224090	60.633	4.40427	1.67185	2.63437	0.00842937	0.441563	Tmem44	transmembrane protein 44
102857	15.9413	7.32308	2.7816	2.63269	0.00847112	0.441563	Slc6a8	solute carrier family 6 (neurotransmitter transporter, creatine), member 8
74168	1194.08	0.731426	0.277932	2.63167	0.00849653	0.441563	Zdhhc16	zinc finger, DHHC domain containing 16
77777	209.576	-1.7072	0.648757	-2.6315	0.00850087	0.441563	Ulbp1	UL16 binding protein 1
18377	14.3517	-6.7489	2.56724	-2.62886	0.00856718	0.443529	Omg	oligodendrocyte myelin glycoprotein
20184	1395.68	0.732194	0.278652	2.62763	0.00859821	0.443662	Uimc1	ubiquitin interaction motif containing 1
216792	647.399	-0.97075	0.369646	-2.62616	0.00863534	0.444107	Iba57	IBA57 homolog, iron-sulfur cluster assembly
76916	686.12	-0.763255	0.291	-2.62287	0.00871934	0.446952	Timmdc1	translocase of inner mitochondrial membrane domain containing 1
54683	3814.54	-0.409802	0.156844	-2.6128	0.00898038	0.452456	Prdx5	peroxiredoxin 5
107372	15.0857	5.44799	2.08512	2.61279	0.00898069	0.452456	C030016D13Rik	RIKEN cDNA C030016D13 gene
66377	948.608	-0.606243	0.232032	-2.61275	0.0089816	0.452456	Ndufc1	NADH:ubiquinone oxidoreductase subunit C1
20826	2071.31	-0.563811	0.215846	-2.6121	0.00899874	0.452456	Snu13	SNU13 homolog, small nuclear ribonucleoprotein (U4/U6.U5)
13026	1868.36	0.796489	0.305034	2.61115	0.00902379	0.452456	Pcyt1a	phosphate cytidylyltransferase 1, choline, alpha isoform
240328	254.146	-1.45017	0.556429	-2.60621	0.00915514	0.452456	F830016B08Rik	RIKEN cDNA F830016B08 gene
54409	157.112	-2.01169	0.772437	-2.60434	0.00920517	0.452456	Ramp2	receptor (calcitonin) activity modifying protein 2
664968	910.07	-0.891861	0.342588	-2.6033	0.00923307	0.452456	Tmem238	transmembrane protein 238
11951	1485.2	-0.866369	0.332806	-2.60322	0.00923519	0.452456	Atp5g1	ATP synthase, H+ transporting, mitochondrial F0 complex, subunit C1 (subunit 9)
66994	1143.38	0.612702	0.235393	2.60289	0.00924416	0.452456	Cep19	centrosomal protein 19
226744	663.271	1.34407	0.516502	2.60226	0.00926123	0.452456	Cnst	consortin, connexin sorting protein
231130	1561.26	0.626664	0.240892	2.60143	0.00928358	0.452456	Tnip2	TNFAIP3 interacting protein 2
193796	1855.61	0.744107	0.286042	2.60139	0.00928465	0.452456	Kdm4b	lysine (K)-specific demethylase 4B
22057	701.828	0.796031	0.306004	2.60137	0.00928509	0.452456	Tob1	transducer of ErbB-2.1
75597	808.173	-0.866468	0.333105	-2.60118	0.00929034	0.452456	Ndufaf2	NADH:ubiquinone oxidoreductase complex assembly factor 2
53605	3812.72	-0.710495	0.2732	-2.60064	0.00930504	0.452456	Nap1l1	nucleosome assembly protein 1-like 1
73721	13.9048	-7.43681	2.86023	-2.60008	0.0093203	0.452456	1110017D15Rik	RIKEN cDNA 1110017D15 gene
229474	288.981	2.55188	0.982579	2.59713	0.00940069	0.454941	Fhdc1	FH2 domain containing 1
100038378	14.9261	6.4968	2.50391	2.59466	0.00946848	0.455812	Gm10433	predicted gene 10433
269344	17.0382	7.41949	2.85987	2.59434	0.0094772	0.455812	Ell3	elongation factor RNA polymerase II-like 3
12313	13551.1	-0.545766	0.210559	-2.59198	0.00954247	0.457539	Calm1	calmodulin 1
18412	10381.2	0.4125	0.159227	2.59063	0.00957992	0.457926	Sqstm1	sequestosome 1
100504586	332.695	1.09505	0.423643	2.58484	0.00974246	0.464271	Gm20300	predicted gene, 20300
66048	2910.12	-0.633995	0.245551	-2.58192	0.00982518	0.464568	Emc6	ER membrane protein complex subunit 6
52690	1428.4	-0.623438	0.241548	-2.58101	0.00985111	0.464568	Setd3	SET domain containing 3
69191	15.0513	7.24139	2.8071	2.57967	0.00988946	0.464568	Pdia2	protein disulfide isomerase associated 2
382252	910.703	0.98286	0.381179	2.57847	0.00992376	0.464568	Bclaf3	Bclaf1 and Thrap3 family member 3
209683	740.122	1.17577	0.456062	2.57809	0.00993475	0.464568	Ttc28	tetratricopeptide repeat domain 28
75406	4832.72	-0.423568	0.16442	-2.57613	0.00999117	0.464568	Ndufs7	NADH:ubiquinone oxidoreductase core subunit S7
16399	4473.63	0.69249	0.268843	2.57582	0.0100003	0.464568	Itga2b	integrin alpha 2b
19411	531.513	1.26261	0.490677	2.57321	0.0100761	0.464568	Rarg	retinoic acid receptor, gamma
57875	490.446	-1.00049	0.388918	-2.57249	0.0100971	0.464568	Angptl4	angiopoietin-like 4
20533	240.472	3.4166	1.32837	2.57203	0.0101104	0.464568	Slc4a1	solute carrier family 4 (anion exchanger), member 1
20334	778.293	0.805127	0.313172	2.57088	0.010144	0.464568	Sec23a	SEC23 homolog A, COPII coat complex component
11972	3124.83	0.443364	0.172467	2.57071	0.0101491	0.464568	Atp6v0d1	ATPase, H+ transporting, lysosomal V0 subunit D1
19384	8001.93	-0.580745	0.225911	-2.57069	0.0101498	0.464568	Ran	RAN, member RAS oncogene family
75339	1109.91	-0.711606	0.276876	-2.57013	0.0101661	0.464568	Mphosph8	M-phase phosphoprotein 8
56078	82.5452	4.18958	1.63236	2.56657	0.010271	0.467989	Car5b	carbonic anhydrase 5b, mitochondrial
110911	1739.27	0.691188	0.269944	2.56049	0.0104525	0.474872	Cds2	CDP-diacylglycerol synthase (phosphatidate cytidylyltransferase) 2
237887	527.396	1.55609	0.609131	2.5546	0.010631	0.476951	Slfn10-ps	schlafen 10, pseudogene
15108	5727.48	-0.441709	0.172921	-2.5544	0.010637	0.476951	Hsd17b10	hydroxysteroid (17-beta) dehydrogenase 10
74211	1782.39	0.693389	0.271514	2.55379	0.0106558	0.476951	1700017B05Rik	RIKEN cDNA 1700017B05 gene
68159	14.6897	-7.51512	2.94339	-2.55322	0.0106731	0.476951	Stx19	syntaxin 19
327900	1272.97	-0.793175	0.310687	-2.55297	0.0106809	0.476951	Ubtd2	ubiquitin domain containing 2
234852	2543.29	0.528048	0.206839	2.55294	0.0106819	0.476951	Chmp1a	charged multivesicular body protein 1A
215445	1228.02	0.807368	0.316785	2.54863	0.0108147	0.48041	Rab11fip3	RAB11 family interacting protein 3 (class II)
28010	1071.34	0.862435	0.338419	2.54843	0.010821	0.48041	Miip	migration and invasion inhibitory protein
15254	3962.82	-0.566799	0.222614	-2.54611	0.010893	0.481082	Hint1	histidine triad nucleotide binding protein 1
381318	356.29	-1.15732	0.454574	-2.54596	0.0108979	0.481082	Nsl1	NSL1, MIS12 kinetochore complex component
54672	566.455	1.26358	0.496875	2.54305	0.0109891	0.483736	Adgrg3	adhesion G protein-coupled receptor G3
17827	1320.42	-0.788927	0.310746	-2.53882	0.0111228	0.487173	Mtx1	metaxin 1
20619	1790.34	0.630396	0.24837	2.53813	0.0111446	0.487173	Snap23	synaptosomal-associated protein 23
78134	124.487	-1.78132	0.701963	-2.53762	0.0111609	0.487173	Lpar4	lysophosphatidic acid receptor 4
51791	1022.03	0.774826	0.306197	2.53048	0.0113907	0.491036	Rgs14	regulator of G-protein signaling 14
233071	355.855	1.06284	0.420022	2.53045	0.0113916	0.491036	Arhgap33	Rho GTPase activating protein 33
80904	3653.64	0.519615	0.205357	2.53031	0.0113963	0.491036	Dtx3	deltex 3, E3 ubiquitin ligase
93765	1796.45	-0.438814	0.173473	-2.52958	0.0114198	0.491036	Ube2n	ubiquitin-conjugating enzyme E2N
230721	538.917	-1.06845	0.422608	-2.52823	0.0114639	0.491036	Pabpc4	poly(A) binding protein, cytoplasmic 4
54445	2623.15	0.617611	0.244464	2.52639	0.011524	0.491036	Unc93b1	unc-93 homolog B1, TLR signaling regulator
213753	707.954	-0.757987	0.30017	-2.5252	0.0115633	0.491036	Zfp598	zinc finger protein 598
18146	2110.63	-0.655801	0.259758	-2.52466	0.0115811	0.491036	Npdc1	neural proliferation, differentiation and control 1
67675	2637.01	-0.663775	0.262969	-2.52416	0.0115976	0.491036	Cuta	cutA divalent cation tolerance homolog
240518	15.0225	7.23832	2.86987	2.52217	0.0116632	0.491036	Peli3	pellino 3
19365	970.51	-0.745198	0.295558	-2.52133	0.0116913	0.491036	Rad52	RAD52 homolog, DNA repair protein
83946	3675.48	0.663022	0.263131	2.51975	0.0117439	0.491036	Phip	pleckstrin homology domain interacting protein
21916	132.354	1.79749	0.713511	2.51921	0.0117618	0.491036	Tmod1	tropomodulin 1
66011	388.399	1.16545	0.46275	2.51853	0.0117844	0.491036	Ranbp17	RAN binding protein 17
26458	26.7459	-6.12694	2.43358	-2.51767	0.0118136	0.491036	Slc27a2	solute carrier family 27 (fatty acid transporter), member 2
229709	2227.58	-0.485819	0.193074	-2.51624	0.0118614	0.491036	Ahcyl1	S-adenosylhomocysteine hydrolase-like 1
20174	3684.1	-0.433973	0.172504	-2.51573	0.0118786	0.491036	Ruvbl2	RuvB-like protein 2
11647	123.265	-4.02303	1.60005	-2.51431	0.0119265	0.491036	Alpl	alkaline phosphatase, liver/bone/kidney
242443	25.9253	8.02464	3.19185	2.5141	0.0119336	0.491036	Grin3a	glutamate receptor ionotropic, NMDA3A
11484	369.202	-1.4304	0.569011	-2.51384	0.0119423	0.491036	Aspa	aspartoacylase
17308	2843.32	0.577855	0.229904	2.51346	0.0119554	0.491036	Mgat1	mannoside acetylglucosaminyltransferase 1
56459	5096.5	-0.455644	0.181433	-2.51137	0.0120264	0.491036	Sae1	SUMO1 activating enzyme subunit 1
67115	15419.2	-0.461435	0.183784	-2.51074	0.0120478	0.491036	Rpl14	ribosomal protein L14
19188	809.428	-0.666082	0.265311	-2.51058	0.0120534	0.491036	Psme2	proteasome (prosome, macropain) activator subunit 2 (PA28 beta)
106759	488.781	1.01525	0.404524	2.50973	0.0120823	0.491036	Ticam1	toll-like receptor adaptor molecule 1
110094	1499.82	0.990496	0.394848	2.50855	0.0121228	0.491036	Phka2	phosphorylase kinase alpha 2
414076	205.335	1.73559	0.692073	2.50781	0.0121483	0.491036	BC051537	cDNA sequence BC051537
244091	14.204	7.1575	2.8553	2.50674	0.0121849	0.491036	Fsd2	fibronectin type III and SPRY domain containing 2
240023	24.4559	7.94069	3.1678	2.50669	0.0121867	0.491036	Pnldc1	poly(A)-specific ribonuclease (PARN)-like domain containing 1
19253	8054.38	-0.494925	0.19746	-2.50646	0.0121948	0.491036	Ptpn18	protein tyrosine phosphatase, non-receptor type 18
76992	13.682	-6.68101	2.66663	-2.50541	0.0122308	0.491219	Fam219aos	family with sequence similarity 219, member A, opposite strand
12892	1355.47	0.564056	0.225343	2.5031	0.0123111	0.493171	Cpox	coproporphyrinogen oxidase
73327	709.571	-0.59371	0.237325	-2.50167	0.0123609	0.493275	Pradc1	protease-associated domain containing 1
70839	30.2557	3.2578	1.30282	2.50057	0.0123994	0.493275	P2ry12	purinergic receptor P2Y, G-protein coupled 12
71985	897.227	0.724128	0.289616	2.50031	0.0124086	0.493275	Acad10	acyl-Coenzyme A dehydrogenase family, member 10
22272	1796.92	-0.698068	0.279307	-2.49928	0.0124445	0.493441	Uqcrq	ubiquinol-cytochrome c reductase, complex III subunit VII
30055	2573.68	-0.611559	0.24486	-2.49758	0.0125043	0.494438	Timm13	translocase of inner mitochondrial membrane 13
29817	21.827	-8.08729	3.24066	-2.49557	0.0125755	0.494438	Igfbp7	insulin-like growth factor binding protein 7
108075	455.129	-1.11429	0.44656	-2.49528	0.0125858	0.494438	Ltbp4	latent transforming growth factor beta binding protein 4
94180	36.3192	6.76661	2.71209	2.49498	0.0125965	0.494438	Acsbg1	acyl-CoA synthetase bubblegum family member 1
223473	114.933	-2.67061	1.07121	-2.49309	0.0126638	0.494746	Nipal2	NIPA-like domain containing 2
381498	33.9561	-5.05092	2.02616	-2.49286	0.0126719	0.494746	4930592C13Rik	RIKEN cDNA 4930592C13 gene
67973	1225.79	-0.566288	0.227235	-2.49208	0.0126996	0.494746	Mphosph10	M-phase phosphoprotein 10 (U3 small nucleolar ribonucleoprotein)
75974	3354.6	0.742176	0.298006	2.49047	0.0127574	0.495759	Dock11	dedicator of cytokinesis 11
22793	9283.62	0.469162	0.188677	2.48658	0.0128977	0.499962	Zyx	zyxin
18627	753.604	-0.951668	0.383376	-2.48233	0.0130525	0.500689	Per2	period circadian clock 2
14282	756.837	-0.761602	0.30693	-2.48136	0.0130883	0.500689	Fosb	FBJ osteosarcoma oncogene B
114255	191.532	2.42617	0.977845	2.48114	0.0130964	0.500689	Dok4	docking protein 4
70465	3148.84	-0.586136	0.236244	-2.48107	0.013099	0.500689	Wdr77	WD repeat domain 77
56280	1618.79	-0.552155	0.222603	-2.48044	0.0131219	0.500689	Mrpl37	mitochondrial ribosomal protein L37
99003	1405.33	-0.978359	0.394629	-2.47919	0.0131683	0.500689	Qser1	glutamine and serine rich 1
15452	4009.59	-0.464915	0.187541	-2.479	0.013175	0.500689	Hprt	hypoxanthine guanine phosphoribosyl transferase
67177	1567.17	-0.724017	0.292213	-2.4777	0.0132231	0.500689	Cdt1	chromatin licensing and DNA replication factor 1
20822	975.092	-0.719675	0.290547	-2.47696	0.0132506	0.500689	Trove2	TROVE domain family, member 2
27756	1620.97	-0.630121	0.254446	-2.47645	0.0132697	0.500689	Lsm2	LSM2 homolog, U6 small nuclear RNA and mRNA degradation associated
595139	3534.04	-0.434498	0.175453	-2.47644	0.0132699	0.500689	E030024N20Rik	peptidylprolyl isomerase A pseudogene 8
22158	132.539	-1.70624	0.68947	-2.47472	0.0133342	0.501518	Tulp3	tubby-like protein 3
14582	3971.2	0.916703	0.370519	2.47411	0.0133569	0.501518	Gfi1b	growth factor independent 1B
19746	198.585	2.83696	1.14705	2.47327	0.0133884	0.501518	Rhd	Rh blood group, D antigen
72590	1973.4	0.566451	0.229213	2.47129	0.0134627	0.503091	Ppme1	protein phosphatase methylesterase 1
14777	13.9045	7.12611	2.88533	2.46977	0.0135201	0.5037	Gpx2-ps1	glutathione peroxidase 2, pseudogene 1
78890	776.786	0.638699	0.258672	2.46915	0.0135436	0.5037	Trmt44	tRNA methyltransferase 44
12490	5551.5	0.368745	0.149439	2.46753	0.013605	0.504778	Cd34	CD34 antigen
13982	1398.76	0.634034	0.257108	2.46602	0.0136623	0.505187	Esr1	estrogen receptor 1 (alpha)
209086	1542.63	0.59505	0.241477	2.46421	0.0137315	0.505187	Samd9l	sterile alpha motif domain containing 9-like
72171	1115.16	-0.759102	0.308076	-2.46401	0.0137393	0.505187	Shq1	SHQ1 homolog (S. cerevisiae)
107975	1861.03	0.779319	0.316479	2.46247	0.0137984	0.505187	Pacs1	phosphofurin acidic cluster sorting protein 1
546049	5636.52	-0.420313	0.170693	-2.46239	0.0138016	0.505187	C330021F23Rik	RIKEN cDNA C330021F23 gene
78308	2045.51	0.885304	0.359637	2.46166	0.0138297	0.505187	Gpr108	G protein-coupled receptor 108
232944	410.05	-1.13681	0.462355	-2.45874	0.0139425	0.505187	Mark4	MAP/microtubule affinity regulating kinase 4
214804	265.404	-1.37623	0.559749	-2.45865	0.0139459	0.505187	Syde2	synapse defective 1, Rho GTPase, homolog 2 (C. elegans)
67988	1522.05	1.03022	0.419024	2.45863	0.013947	0.505187	Tmx3	thioredoxin-related transmembrane protein 3
270106	11711.9	-0.410977	0.167317	-2.45628	0.0140383	0.505187	Rpl13	ribosomal protein L13
68512	1682.29	-0.615971	0.250906	-2.45499	0.014089	0.505187	Tomm5	translocase of outer mitochondrial membrane 5
233406	696.339	0.696268	0.283644	2.45473	0.0140992	0.505187	Prc1	protein regulator of cytokinesis 1
22166	4745.49	-0.551685	0.224779	-2.45435	0.0141141	0.505187	Txn1	thioredoxin 1
15926	1022.8	1.02118	0.416122	2.45404	0.014126	0.505187	Idh1	isocitrate dehydrogenase 1 (NADP+), soluble
320782	955.707	-0.634913	0.258769	-2.45359	0.0141439	0.505187	Tmem154	transmembrane protein 154
230249	3495.5	-0.493984	0.201348	-2.45339	0.0141518	0.505187	Ecpas	Ecm29 proteasome adaptor and scaffold
20304	15.7802	4.9545	2.02131	2.45114	0.0142406	0.505187	Ccl5	chemokine (C-C motif) ligand 5
80911	797.846	0.927403	0.378366	2.45108	0.014243	0.505187	Acox3	acyl-Coenzyme A oxidase 3, pristanoyl
170762	1086.22	-0.626328	0.255545	-2.45095	0.0142481	0.505187	Nup155	nucleoporin 155
18189	909.832	0.998835	0.407599	2.45053	0.0142644	0.505187	Nrxn1	neurexin I
74691	43.514	5.3068	2.16711	2.44879	0.0143338	0.506492	Tdrd9	tudor domain containing 9
70248	753.228	-0.623127	0.254607	-2.4474	0.0143889	0.507291	Dazap1	DAZ associated protein 1
14605	9092.66	0.724211	0.296059	2.44617	0.0144384	0.507885	Tsc22d3	TSC22 domain family, member 3
66861	2929.96	-0.655708	0.268168	-2.44514	0.0144796	0.508188	Dnajc10	DnaJ heat shock protein family (Hsp40) member C10
243846	643.159	-1.02148	0.417915	-2.44424	0.0145157	0.508284	Ccdc9	coiled-coil domain containing 9
70726	171.878	-1.75325	0.717531	-2.44345	0.0145476	0.508284	Angptl6	angiopoietin-like 6
56336	165.02	-1.42041	0.582075	-2.44025	0.014677	0.510892	B4galt5	UDP-Gal:betaGlcNAc beta 1,4-galactosyltransferase, polypeptide 5
71508	599.765	1.39631	0.57226	2.43999	0.0146878	0.510892	Zfp935	zinc finger protein 935
28240	30.0722	5.44761	2.23532	2.43706	0.0148073	0.511733	Trpm2	transient receptor potential cation channel, subfamily M, member 2
18452	14.0537	7.14092	2.93034	2.43689	0.0148142	0.511733	P4ha2	procollagen-proline, 2-oxoglutarate 4-dioxygenase (proline 4-hydroxylase), alpha II polypeptide
16362	4690.73	0.481408	0.197613	2.43612	0.0148457	0.511733	Irf1	interferon regulatory factor 1
207565	1981.28	-0.497804	0.204352	-2.43602	0.0148499	0.511733	Camkk2	calcium/calmodulin-dependent protein kinase kinase 2, beta
20491	2239.5	0.591006	0.242754	2.43459	0.0149087	0.511733	Sla	src-like adaptor
68581	2983.48	-0.455944	0.187484	-2.4319	0.0150197	0.511733	Tmed10	transmembrane p24 trafficking protein 10
751556	7809.16	-0.435073	0.178925	-2.4316	0.0150323	0.511733	Mir682	microRNA 682
216805	3588.71	0.804819	0.3311	2.43074	0.015068	0.511733	Flcn	folliculin
83436	2592.73	0.55267	0.22739	2.4305	0.015078	0.511733	Plekha2	pleckstrin homology domain-containing, family A (phosphoinositide binding specific) member 2
26886	581.243	-1.02282	0.420863	-2.43029	0.0150868	0.511733	Cenph	centromere protein H
50783	3954.63	-0.600459	0.247105	-2.42998	0.0150997	0.511733	Lsm4	LSM4 homolog, U6 small nuclear RNA and mRNA degradation associated
216856	656.631	-0.96926	0.399005	-2.42919	0.0151326	0.511733	Nlgn2	neuroligin 2
23790	3159.12	0.619609	0.255133	2.42858	0.0151582	0.511733	Coro1c	coronin, actin binding protein 1C
26914	10629.5	-0.459003	0.189026	-2.42825	0.0151717	0.511733	H2afy	H2A histone family, member Y
15566	19.6697	-7.20695	2.9696	-2.42691	0.0152282	0.512528	Htr7	5-hydroxytryptamine (serotonin) receptor 7
22143	8838.32	-0.832781	0.343507	-2.42435	0.0153357	0.514116	Tuba1b	tubulin, alpha 1B
64292	435.267	0.861145	0.355267	2.42394	0.0153533	0.514116	Ptges	prostaglandin E synthase
229706	34.048	5.28051	2.17893	2.42344	0.0153743	0.514116	Slc6a17	solute carrier family 6 (neurotransmitter transporter), member 17
14129	22.4261	7.81569	3.2278	2.42137	0.0154622	0.51477	Fcgr1	Fc receptor, IgG, high affinity I
56349	2236.32	0.664315	0.274455	2.42049	0.0154996	0.51477	Net1	neuroepithelial cell transforming gene 1
13162	18.4021	5.89057	2.43367	2.42045	0.0155013	0.51477	Slc6a3	solute carrier family 6 (neurotransmitter transporter, dopamine), member 3
70719	8481.99	0.468419	0.193587	2.41968	0.015534	0.51477	Arhgap45	Rho GTPase activating protein 45
66863	1809.33	0.480405	0.198588	2.4191	0.015559	0.51477	Lztr1	leucine-zipper-like transcriptional regulator, 1
11798	2111.2	-0.850215	0.351692	-2.4175	0.0156277	0.515946	Xiap	X-linked inhibitor of apoptosis
103284	1399.71	-0.769272	0.318793	-2.41307	0.0158186	0.519326	Zc3h10	zinc finger CCCH type containing 10
16795	170.727	-1.57247	0.651713	-2.41282	0.0158296	0.519326	Large1	LARGE xylosyl- and glucuronyltransferase 1
12873	80.1957	2.80921	1.16457	2.41223	0.0158552	0.519326	Cpa3	carboxypeptidase A3, mast cell
16601	1752.91	0.543157	0.225185	2.41204	0.0158634	0.519326	Klf9	Kruppel-like factor 9
78655	1144.02	-0.574361	0.238203	-2.41122	0.0158992	0.519408	Eif3j1	eukaryotic translation initiation factor 3, subunit J1
12866	2965.9	-0.586207	0.243224	-2.41016	0.0159457	0.519837	Cox7a2	cytochrome c oxidase subunit 7A2
218699	1189.38	0.830856	0.344849	2.40933	0.0159819	0.519929	Pxk	PX domain containing serine/threonine kinase
71782	2477.71	0.618529	0.257035	2.4064	0.0161105	0.520734	Ankle2	ankyrin repeat and LEM domain containing 2
72278	3051.83	0.988122	0.410701	2.40594	0.0161309	0.520734	Ccpg1	cell cycle progression 1
67726	2388.87	0.464395	0.193025	2.40589	0.0161333	0.520734	Fam114a2	family with sequence similarity 114, member A2
19009	117.672	1.71689	0.713668	2.40573	0.0161403	0.520734	Pou6f1	POU domain, class 6, transcription factor 1
12864	2067.37	-0.654816	0.272328	-2.40451	0.0161941	0.521388	Cox6c	cytochrome c oxidase subunit 6C
213582	487.836	-1.36266	0.567432	-2.40145	0.0163303	0.524217	Map9	microtubule-associated protein 9
76281	432	0.853418	0.355487	2.4007	0.0163636	0.524217	Tax1bp3	Tax1 (human T cell leukemia virus type I) binding protein 3
22334	3151.53	-0.443344	0.184706	-2.40027	0.0163828	0.524217	Vdac2	voltage-dependent anion channel 2
102920	238.436	-2.96716	1.23657	-2.3995	0.0164174	0.524246	Cenpi	centromere protein I
224938	1988.32	0.617666	0.257716	2.39669	0.0165438	0.52527	Pja2	praja ring finger ubiquitin ligase 2
226652	2777.23	0.519239	0.216682	2.39631	0.016561	0.52527	Arhgap30	Rho GTPase activating protein 30
20912	756.566	0.920147	0.38418	2.3951	0.0166161	0.52527	Stxbp3	syntaxin binding protein 3
13830	659.178	1.13497	0.473944	2.39474	0.0166322	0.52527	Stom	stomatin
74919	520.767	0.925033	0.386359	2.39423	0.0166553	0.52527	Slc35f6	solute carrier family 35, member F6
333050	85.5869	2.50107	1.04472	2.39401	0.0166653	0.52527	Ksr2	kinase suppressor of ras 2
212073	887.413	0.940672	0.393	2.39357	0.0166854	0.52527	Syne3	spectrin repeat containing, nuclear envelope family member 3
78294	4067.11	-0.508542	0.212681	-2.3911	0.0167978	0.526874	Rps27a	ribosomal protein S27A
268706	1109.17	0.979796	0.40979	2.39097	0.016804	0.526874	Slc38a9	solute carrier family 38, member 9
69596	381.013	1.03761	0.434509	2.38801	0.0169398	0.530065	Ap5s1	adaptor-related protein 5 complex, sigma 1 subunit
224250	1998.29	0.53417	0.223811	2.3867	0.0170002	0.530889	Cldnd1	claudin domain containing 1
21953	123.77	-1.89776	0.79548	-2.38568	0.0170474	0.531298	Tnni2	troponin I, skeletal, fast 2
73121	12.498	6.97291	2.92803	2.38143	0.0172455	0.533405	Rflna	refilin A
272551	464.94	-0.645371	0.27102	-2.38127	0.0172533	0.533405	Gins2	GINS complex subunit 2 (Psf2 homolog)
68184	2876.8	-0.513224	0.215551	-2.38099	0.0172662	0.533405	Denr	density-regulated protein
53328	5472.01	-0.420491	0.176607	-2.38094	0.0172683	0.533405	Pgrmc1	progesterone receptor membrane component 1
329679	247.792	-1.0421	0.437762	-2.38051	0.0172889	0.533405	Fnip2	folliculin interacting protein 2
16564	462.673	-1.2236	0.514179	-2.37972	0.0173257	0.533405	Kif21a	kinesin family member 21A
16367	14.5169	6.45604	2.71373	2.37903	0.0173582	0.533405	Irs1	insulin receptor substrate 1
140917	1239	0.524101	0.220367	2.37831	0.0173924	0.533405	Dclre1b	DNA cross-link repair 1B
56310	1773.92	0.505045	0.212428	2.37749	0.017431	0.533405	Gps2	G protein pathway suppressor 2
75547	10456.2	0.472234	0.198799	2.37544	0.0175282	0.533405	Akap13	A kinase (PRKA) anchor protein 13
71000	18.4086	-5.81839	2.44976	-2.37509	0.0175447	0.533405	4931440J10Rik	RIKEN cDNA 4931440J10 gene
17079	30.8839	3.90676	1.64507	2.37483	0.017557	0.533405	Cd180	CD180 antigen
353156	3432.98	-0.383636	0.161589	-2.37415	0.0175893	0.533405	Egfl7	EGF-like domain 7
16494	21.8642	7.77888	3.27663	2.37405	0.0175942	0.533405	Kcna6	potassium voltage-gated channel, shaker-related, subfamily, member 6
56040	14840.3	-0.607164	0.256035	-2.37141	0.0177203	0.536093	Rplp1	ribosomal protein, large, P1
67419	247.623	-1.89885	0.801632	-2.36873	0.0178492	0.536093	Armh4	armadillo-like helical domain containing 4
27028	189.208	3.10743	1.31245	2.36766	0.017901	0.536093	Ermap	erythroblast membrane-associated protein
12287	20.9002	7.71462	3.26019	2.36631	0.0179664	0.536093	Cacna1b	calcium channel, voltage-dependent, N type, alpha 1B subunit
72057	957.783	-1.11	0.469276	-2.36535	0.0180131	0.536093	Phf10	PHD finger protein 10
11957	5011.11	-0.379558	0.160476	-2.3652	0.0180204	0.536093	Atp5j	ATP synthase, H+ transporting, mitochondrial F0 complex, subunit F
12955	13.8561	4.92894	2.08414	2.36497	0.0180315	0.536093	Cryab	crystallin, alpha B
50850	1008.61	0.634661	0.268393	2.36467	0.018046	0.536093	Spast	spastin
66310	1670.55	-0.508151	0.214939	-2.36416	0.018071	0.536093	Dpy30	dpy-30, histone methyltransferase complex regulatory subunit
319446	24.1331	4.58606	1.9399	2.36408	0.018075	0.536093	Dpep2	dipeptidase 2
27399	4867.27	0.432993	0.183173	2.36385	0.0180862	0.536093	Ip6k1	inositol hexaphosphate kinase 1
213556	19.5743	-7.93003	3.35505	-2.36361	0.0180979	0.536093	Plekhh2	pleckstrin homology domain containing, family H (with MyTH4 domain) member 2
104457	1860.39	-0.584899	0.247529	-2.36295	0.0181301	0.536093	0610010K14Rik	RIKEN cDNA 0610010K14 gene
192197	1152.82	0.762696	0.3229	2.36202	0.0181758	0.536426	Bcas3	breast carcinoma amplified sequence 3
16993	5570.16	-0.481815	0.204198	-2.35955	0.0182972	0.537325	Lta4h	leukotriene A4 hydrolase
66066	3738.45	-0.547961	0.232239	-2.35947	0.0183009	0.537325	Gng11	guanine nucleotide binding protein (G protein), gamma 11
67889	1372.57	0.890982	0.377648	2.3593	0.0183097	0.537325	Rbm18	RNA binding motif protein 18
66181	4806.07	-0.621084	0.263369	-2.35823	0.0183625	0.537337	Nop10	NOP10 ribonucleoprotein
56550	1975	-0.476776	0.202244	-2.35743	0.0184019	0.537337	Ube2d2a	ubiquitin-conjugating enzyme E2D 2A
70852	12.8276	3.82596	1.6231	2.3572	0.0184135	0.537337	Alkbh3os1	alkB homolog 3, opposite strand 1
21915	4049.26	-0.508989	0.216018	-2.35623	0.0184614	0.537726	Dtymk	deoxythymidylate kinase
100039805	151.003	-1.68701	0.716494	-2.35453	0.018546	0.538239	D5Ertd605e	DNA segment, Chr 5, ERATO Doi 605, expressed
74006	2162.32	-0.455445	0.193437	-2.35449	0.0185481	0.538239	Dnm1l	dynamin 1-like
218343	935.657	1.07961	0.458676	2.35375	0.0185851	0.53831	Ttc37	tetratricopeptide repeat domain 37
72562	695.499	-0.776312	0.329994	-2.3525	0.0186476	0.53912	Pcbd2	pterin 4 alpha carbinolamine dehydratase/dimerization cofactor of hepatocyte nuclear factor 1 alpha (TCF1) 2
100504601	65.7593	-2.12867	0.907045	-2.34682	0.0189345	0.543075	Gm16702	predicted gene, 16702
12091	2477.68	0.594132	0.25317	2.34677	0.018937	0.543075	Glb1	galactosidase, beta 1
72674	5545.31	0.429494	0.183023	2.34667	0.0189422	0.543075	Adipor1	adiponectin receptor 1
103743	1177.84	-0.811589	0.346039	-2.34537	0.0190084	0.543075	Tmem98	transmembrane protein 98
16151	1241.68	0.623768	0.265997	2.34502	0.0190262	0.543075	Ikbkg	inhibitor of kappaB kinase gamma
239528	1311.12	0.615295	0.262474	2.34421	0.0190672	0.543075	Ago2	argonaute RISC catalytic subunit 2
17540	20.5243	7.6885	3.28045	2.34374	0.0190916	0.543075	Mrvi1	MRV integration site 1
244237	959.615	1.48311	0.632845	2.34356	0.0191006	0.543075	Tnfrsf26	tumor necrosis factor receptor superfamily, member 26
72320	970.309	0.866955	0.36998	2.34325	0.0191165	0.543075	Kif1bp	KIF1 binding protein
13170	524.276	0.71776	0.306351	2.34293	0.0191329	0.543075	Dbp	D site albumin promoter binding protein
14151	1872.12	0.745668	0.318496	2.34121	0.0192212	0.543769	Fech	ferrochelatase
232811	1867.03	0.505479	0.215974	2.34046	0.0192599	0.543769	Kmt5c	lysine methyltransferase 5C
17973	1137.44	0.746791	0.319084	2.34042	0.0192621	0.543769	Nck1	non-catalytic region of tyrosine kinase adaptor protein 1
223433	764.624	0.78116	0.33402	2.33866	0.0193531	0.543843	Otulinl	OTU deubiquitinase with linear linkage specificity like
74477	510.901	0.927628	0.396682	2.33847	0.0193631	0.543843	4933427D14Rik	RIKEN cDNA 4933427D14 gene
208836	145.999	1.77901	0.760902	2.33803	0.0193855	0.543843	Fanci	Fanconi anemia, complementation group I
231712	2644.16	0.51919	0.222316	2.33537	0.0195241	0.543843	Trafd1	TRAF type zinc finger domain containing 1
78038	1084.11	0.825379	0.353527	2.3347	0.0195591	0.543843	Mccc2	methylcrotonoyl-Coenzyme A carboxylase 2 (beta)
20878	511.721	1.06579	0.456555	2.33442	0.0195735	0.543843	Aurka	aurora kinase A
594844	220.579	-1.06859	0.45778	-2.33429	0.0195806	0.543843	Tceal3	transcription elongation factor A (SII)-like 3
101543	108.714	-2.86889	1.22973	-2.33293	0.0196516	0.543843	Wtip	WT1-interacting protein
110751	12.6066	6.98575	2.99484	2.3326	0.0196694	0.543843	Adam33	a disintegrin and metallopeptidase domain 33
664994	19.4688	3.38784	1.4524	2.33257	0.0196707	0.543843	Isoc2a	isochorismatase domain containing 2a
381379	1089.52	-0.533739	0.228852	-2.33225	0.0196876	0.543843	Med19	mediator complex subunit 19
71607	1085.79	0.845792	0.362983	2.33011	0.0198001	0.543843	Snx20	sorting nexin 20
78797	1377.47	0.776468	0.333278	2.32979	0.0198173	0.543843	Ndor1	NADPH dependent diflavin oxidoreductase 1
619301	25.5809	-4.10821	1.76371	-2.3293	0.0198431	0.543843	Tmem253	transmembrane protein 253
70790	1493.79	0.797378	0.342393	2.32884	0.0198677	0.543843	Ubr5	ubiquitin protein ligase E3 component n-recognin 5
100040970	23670.9	-0.359363	0.154335	-2.32846	0.0198875	0.543843	Rpl14-ps1	ribosomal protein L14, pseudogene 1
13681	4840.82	-0.683467	0.293546	-2.32832	0.0198954	0.543843	Eif4a1	eukaryotic translation initiation factor 4A1
268996	2770.17	0.485985	0.208734	2.32825	0.0198986	0.543843	Ss18	SS18, nBAF chromatin remodeling complex subunit
235283	478.365	1.10172	0.473309	2.32771	0.0199278	0.543843	Gramd1b	GRAM domain containing 1B
54402	565.454	-0.656877	0.282725	-2.32338	0.0201589	0.547732	Stk19	serine/threonine kinase 19
213452	774.37	0.822144	0.354	2.32244	0.0202091	0.547732	Dstyk	dual serine/threonine and tyrosine protein kinase
209837	155.954	2.96975	1.27882	2.32226	0.020219	0.547732	Slc38a5	solute carrier family 38, member 5
26377	16336.2	0.421096	0.181346	2.32206	0.0202297	0.547732	Dapp1	dual adaptor for phosphotyrosine and 3-phosphoinositides 1
67893	741.922	0.766157	0.330023	2.32153	0.0202584	0.547732	Tmem86a	transmembrane protein 86A
68943	5114.79	0.60986	0.262863	2.32007	0.0203371	0.547732	Pink1	PTEN induced putative kinase 1
16440	752.041	-0.760425	0.327882	-2.3192	0.020384	0.547732	Itpr3	inositol 1,4,5-triphosphate receptor 3
26457	1794.11	0.587792	0.253447	2.31919	0.0203845	0.547732	Slc27a1	solute carrier family 27 (fatty acid transporter), member 1
12626	3240.03	-0.483351	0.208417	-2.31916	0.0203866	0.547732	Cetn3	centrin 3
217695	871.494	0.795792	0.343374	2.31757	0.0204727	0.548991	Zfyve1	zinc finger, FYVE domain containing 1
12857	14826	-0.512779	0.221351	-2.31659	0.0205262	0.548991	Cox4i1	cytochrome c oxidase subunit 4I1
18613	1217.91	0.78299	0.338064	2.3161	0.0205527	0.548991	Pecam1	platelet/endothelial cell adhesion molecule 1
56351	3838.35	-0.643149	0.277734	-2.3157	0.0205744	0.548991	Ptges3	prostaglandin E synthase 3
280408	95.4184	-2.70946	1.17243	-2.31097	0.0208347	0.554449	Rilp	Rab interacting lysosomal protein
67735	13.1616	4.46348	1.93167	2.31069	0.0208501	0.554449	4930528A17Rik	RIKEN cDNA 4930528A17 gene
68209	1235.52	-0.600955	0.260489	-2.30703	0.0210531	0.55799	Rnaseh2c	ribonuclease H2, subunit C
19335	518.718	-0.855776	0.371009	-2.30662	0.0210761	0.55799	Rab23	RAB23, member RAS oncogene family
66690	1219.48	0.73697	0.319538	2.30636	0.0210907	0.55799	Tmem186	transmembrane protein 186
28126	2507.59	-0.591115	0.2566	-2.30364	0.0212426	0.561057	Nop16	NOP16 nucleolar protein
74149	241.389	-1.44277	0.626489	-2.30295	0.0212819	0.561142	Zfp946	zinc finger protein 946
16369	19.8319	7.63831	3.31941	2.3011	0.0213857	0.562929	Irs3	insulin receptor substrate 3
19328	510.363	-0.850294	0.369645	-2.3003	0.0214314	0.563012	Rab12	RAB12, member RAS oncogene family
56420	4465.34	-0.469579	0.20428	-2.2987	0.0215219	0.563012	Ppp4c	protein phosphatase 4, catalytic subunit
229584	1138.48	-0.621902	0.270559	-2.29858	0.0215288	0.563012	Pogz	pogo transposable element with ZNF domain
68020	1040.03	-0.706097	0.307199	-2.2985	0.0215334	0.563012	Apopt1	apoptogenic, mitochondrial 1
207839	3229.52	0.661364	0.288126	2.2954	0.02171	0.565783	Galnt6	polypeptide N-acetylgalactosaminyltransferase 6
266692	2670.73	0.824391	0.359235	2.29485	0.0217416	0.565783	Cpne1	copine I
67680	4988.9	-0.387207	0.168737	-2.29473	0.0217483	0.565783	Sdhb	succinate dehydrogenase complex, subunit B, iron sulfur (Ip)
17391	13.6184	6.35654	2.77212	2.29302	0.0218466	0.567261	Mmp24	matrix metallopeptidase 24
11519	138.2	3.77483	1.64731	2.29152	0.0219335	0.567261	Add2	adducin 2 (beta)
19044	1168.54	0.776144	0.338767	2.29108	0.0219586	0.567261	Ppox	protoporphyrinogen oxidase
332579	33.2793	5.25016	2.29218	2.29046	0.0219944	0.567261	Card9	caspase recruitment domain family, member 9
381438	12065.6	-0.371624	0.162251	-2.29043	0.0219964	0.567261	Gm5148	predicted gene 5148
67228	916.616	-0.653769	0.285565	-2.28939	0.0220569	0.567261	Dph7	diphthamine biosynethesis 7
217265	344.143	0.896999	0.391877	2.28898	0.0220805	0.567261	Abca5	ATP-binding cassette, sub-family A (ABC1), member 5
230770	504.764	-1.05422	0.460618	-2.28871	0.0220964	0.567261	Tmem39b	transmembrane protein 39b
66192	1175.52	-0.586629	0.256597	-2.28619	0.022243	0.568464	Lage3	L antigen family, member 3
16170	6112.21	0.490167	0.214413	2.28609	0.0222488	0.568464	Il16	interleukin 16
19819	890.234	-0.775351	0.33917	-2.28603	0.0222526	0.568464	Rnaseh1	ribonuclease H1
22791	2000.94	-0.676454	0.296693	-2.27998	0.0226091	0.576277	Dnajc2	DnaJ heat shock protein family (Hsp40) member C2
208104	4057.58	0.473805	0.207857	2.27948	0.0226387	0.576277	Mlxip	MLX interacting protein
96875	26.2353	-2.76436	1.21327	-2.27844	0.0227002	0.576277	Prg4	proteoglycan 4 (megakaryocyte stimulating factor, articular superficial zone protein)
66235	2442.44	-0.433609	0.190318	-2.27834	0.0227064	0.576277	Eif1ax	eukaryotic translation initiation factor 1A, X-linked
16179	2540.19	-0.434939	0.191099	-2.27598	0.022847	0.578336	Irak1	interleukin-1 receptor-associated kinase 1
12050	172.222	1.31772	0.579029	2.27574	0.0228618	0.578336	Bcl2l2	BCL2-like 2
68897	359.167	1.08912	0.478871	2.27436	0.0229443	0.579484	Disp1	dispatched RND transporter family member 1
50773	1053.79	-0.544615	0.239595	-2.27306	0.0230225	0.580516	Nt5c	5',3'-nucleotidase, cytosolic
75901	1027.2	0.52874	0.232676	2.27243	0.0230604	0.580534	Dcp1a	decapping mRNA 1A
30841	1736.77	0.745671	0.328483	2.27005	0.0232047	0.583224	Kdm2b	lysine (K)-specific demethylase 2B
66475	5488.23	-0.389987	0.17201	-2.26724	0.0233757	0.586577	Rps23	ribosomal protein S23
235043	1596.72	-0.703546	0.310684	-2.2645	0.0235431	0.588706	Tmem205	transmembrane protein 205
13047	9273.85	0.481628	0.212802	2.26327	0.0236188	0.588706	Cux1	cut-like homeobox 1
20054	9489.22	-0.598669	0.264669	-2.26195	0.0237004	0.588706	Rps15	ribosomal protein S15
71472	3715.9	0.601933	0.266114	2.26194	0.0237012	0.588706	Usp19	ubiquitin specific peptidase 19
67426	7343.87	0.606047	0.267941	2.26187	0.0237057	0.588706	Coq8a	coenzyme Q8A
18813	5634.29	-0.356883	0.157797	-2.26166	0.0237184	0.588706	Pa2g4	proliferation-associated 2G4
15903	19.5003	5.45442	2.4118	2.26155	0.023725	0.588706	Id3	inhibitor of DNA binding 3
53945	203.336	3.09098	1.36784	2.25975	0.0238368	0.590008	Slc40a1	solute carrier family 40 (iron-regulated transporter), member 1
19679	628.536	-1.11983	0.495627	-2.25941	0.0238577	0.590008	Pitpnm2	phosphatidylinositol transfer protein, membrane-associated 2
212880	3681.45	-0.522302	0.231222	-2.25888	0.0238911	0.590008	Ddx46	DEAD (Asp-Glu-Ala-Asp) box polypeptide 46
15382	3232.44	-0.579	0.25654	-2.25696	0.0240107	0.591759	Hnrnpa1	heterogeneous nuclear ribonucleoprotein A1
319734	72.7147	3.28934	1.45789	2.25624	0.0240555	0.591759	Cacna2d4	calcium channel, voltage-dependent, alpha 2/delta subunit 4
225372	944.535	-0.904206	0.400816	-2.25592	0.0240759	0.591759	Apbb3	amyloid beta (A4) precursor protein-binding, family B, member 3
66208	896.358	-0.694458	0.308073	-2.2542	0.0241835	0.592264	Nenf	neuron derived neurotrophic factor
67097	3351.62	-0.487076	0.216214	-2.25275	0.0242748	0.592264	Rps10	ribosomal protein S10
78635	12.376	6.95808	3.08876	2.25271	0.0242775	0.592264	Kcnd3os	potassium voltage-gated channel, Shal-related family, member 3, opposite strand
214111	10.4583	-7.02472	3.11862	-2.25251	0.02429	0.592264	Slc24a1	solute carrier family 24 (sodium/potassium/calcium exchanger), member 1
20364	7097.28	-0.433309	0.192421	-2.25188	0.02433	0.592264	Selenow	selenoprotein W
12402	898.63	0.843033	0.374447	2.25141	0.0243595	0.592264	Cbl	Casitas B-lineage lymphoma
75050	19.3384	7.60168	3.37648	2.25136	0.0243625	0.592264	Kif27	kinesin family member 27
19981	5968.2	-0.405315	0.180175	-2.24956	0.0244766	0.594034	Rpl37a	ribosomal protein L37a
320466	13.4209	4.88561	2.17254	2.2488	0.024525	0.594034	A230103J11Rik	RIKEN cDNA A230103J11 gene
19713	19.1977	7.59116	3.37623	2.24842	0.0245497	0.594034	Ret	ret proto-oncogene
20475	650.529	-0.856983	0.381501	-2.24635	0.0246819	0.595232	Six5	sine oculis-related homeobox 5
80890	60.9035	2.17323	0.967817	2.2455	0.0247361	0.595232	Trim2	tripartite motif-containing 2
223970	294.087	-1.41984	0.632333	-2.2454	0.0247422	0.595232	Rmi2	RecQ mediated genome instability 2
12354	93.3912	-3.30474	1.47188	-2.24525	0.024752	0.595232	Car7	carbonic anhydrase 7
246727	1002.3	0.970856	0.432904	2.24266	0.0249189	0.598322	Oas3	2'-5' oligoadenylate synthetase 3
20845	239.923	-1.19892	0.534883	-2.24146	0.0249965	0.599263	Star	steroidogenic acute regulatory protein
241230	18.5456	7.54196	3.36692	2.24002	0.0250897	0.599729	St8sia6	ST8 alpha-N-acetyl-neuraminide alpha-2,8-sialyltransferase 6
12545	779.222	-0.859598	0.383754	-2.23997	0.0250929	0.599729	Cdc7	cell division cycle 7 (S. cerevisiae)
78798	2482.43	-0.454841	0.203171	-2.23871	0.0251745	0.600203	Eml4	echinoderm microtubule associated protein like 4
74325	2119.71	-0.458924	0.205016	-2.23848	0.0251898	0.600203	Cltb	clathrin, light polypeptide (Lcb)
72495	28.5519	4.12182	1.84214	2.23751	0.0252529	0.600788	2610206C17Rik	RIKEN cDNA 2610206C17 gene
80751	1370.19	0.551641	0.246639	2.23663	0.0253106	0.601243	Rnf34	ring finger protein 34
54169	1395.27	-0.758205	0.339205	-2.23524	0.0254015	0.602484	Kat6b	K(lysine) acetyltransferase 6B
13555	541.842	-0.668573	0.299358	-2.23335	0.0255256	0.604506	E2f1	E2F transcription factor 1
85030	169.318	-1.94404	0.870753	-2.2326	0.0255754	0.604766	Tnfrsf25	tumor necrosis factor receptor superfamily, member 25
15200	440.383	-0.620178	0.277952	-2.23124	0.025665	0.605966	Hbegf	heparin-binding EGF-like growth factor
14923	2242.82	-0.632389	0.28351	-2.23057	0.0257097	0.606104	Guk1	guanylate kinase 1
67427	12683.1	-0.479388	0.215117	-2.2285	0.0258471	0.608421	Rps20	ribosomal protein S20
26465	217.217	1.28988	0.579487	2.2259	0.0260206	0.610788	Zfp146	zinc finger protein 146
66634	394.131	-1.38968	0.624346	-2.22582	0.026026	0.610788	Mcm8	minichromosome maintenance 8 homologous recombination repair factor
71994	241.451	-1.35565	0.60927	-2.22503	0.0260791	0.611084	Cnn3	calponin 3, acidic
21847	3391.88	-0.844612	0.379692	-2.22447	0.0261171	0.611084	Klf10	Kruppel-like factor 10
71213	151.459	1.51277	0.680376	2.22342	0.0261872	0.611309	Cage1	cancer antigen 1
56193	1890.76	1.17145	0.527227	2.22191	0.0262892	0.611309	Plek	pleckstrin
74414	1348.24	0.727926	0.327621	2.22186	0.026293	0.611309	Polr3c	polymerase (RNA) III (DNA directed) polypeptide C
13167	1770.82	-0.591304	0.266187	-2.22139	0.0263247	0.611309	Dbi	diazepam binding inhibitor
20377	612.347	-0.910445	0.409867	-2.22132	0.0263294	0.611309	Sfrp1	secreted frizzled-related protein 1
66510	3294.22	0.538816	0.242618	2.22084	0.026362	0.611309	Rnf181	ring finger protein 181
30058	865.075	-0.624604	0.281432	-2.21938	0.0264612	0.611871	Timm8a1	translocase of inner mitochondrial membrane 8A1
319552	8.37048	6.39262	2.88044	2.21932	0.0264648	0.611871	Spx	spexin hormone
320662	18.133	7.50877	3.38524	2.21809	0.0265485	0.612897	Casc1	cancer susceptibility candidate 1
13017	943.055	-0.737602	0.332706	-2.21698	0.0266245	0.613294	Ctbp2	C-terminal binding protein 2
100034361	1362.86	0.461825	0.208377	2.2163	0.0266712	0.613294	Mfap1b	microfibrillar-associated protein 1B
13033	11197.6	0.300681	0.135683	2.21606	0.0266875	0.613294	Ctsd	cathepsin D
14727	7.47863	5.4864	2.47633	2.21554	0.0267231	0.613294	Lilr4b	leukocyte immunoglobulin-like receptor, subfamily B, member 4B
319758	1519.11	-0.772352	0.348836	-2.21408	0.0268232	0.613678	Rfx7	regulatory factor X, 7
22268	11.1257	6.80402	3.07366	2.21366	0.0268525	0.613678	Upk1b	uroplakin 1B
244745	778.882	-1.0413	0.470422	-2.21354	0.0268607	0.613678	Dpy19l1	dpy-19-like 1 (C. elegans)
104718	396.917	-1.21023	0.546874	-2.213	0.0268974	0.613678	Ttc7b	tetratricopeptide repeat domain 7B
69833	2242.46	-0.569449	0.257398	-2.21233	0.0269441	0.613825	Polr2f	polymerase (RNA) II (DNA directed) polypeptide F
14461	15801.2	0.538442	0.243492	2.21134	0.0270126	0.613825	Gata2	GATA binding protein 2
239743	4579.21	0.730216	0.330235	2.2112	0.027022	0.613825	Klhl6	kelch-like 6
69875	1862.7	-0.63974	0.289486	-2.20992	0.0271108	0.614736	Ndufa11	NADH:ubiquinone oxidoreductase subunit A11
15469	1821.4	-0.453675	0.205372	-2.20904	0.0271716	0.614736	Prmt1	protein arginine N-methyltransferase 1
329260	866.252	0.647098	0.292948	2.20892	0.0271805	0.614736	Dennd1b	DENN/MADD domain containing 1B
67945	11252.2	-0.568732	0.257635	-2.20751	0.0272781	0.615698	Rpl41	ribosomal protein L41
20630	405.157	-0.74633	0.338172	-2.20696	0.0273171	0.615698	Snrpc	U1 small nuclear ribonucleoprotein C
56736	2902.34	0.55662	0.252429	2.20506	0.02745	0.615698	Rnf14	ring finger protein 14
17463	5493.51	-0.475665	0.215732	-2.20489	0.0274615	0.615698	Psmd7	proteasome (prosome, macropain) 26S subunit, non-ATPase, 7
67884	697.561	0.934886	0.424085	2.20448	0.0274907	0.615698	1810043G02Rik	RIKEN cDNA 1810043G02 gene
16418	3402.65	-0.450397	0.204333	-2.20423	0.0275085	0.615698	Eif6	eukaryotic translation initiation factor 6
218630	14.1533	-7.46379	3.38638	-2.20406	0.0275199	0.615698	Ccno	cyclin O
19357	1359.28	-0.766914	0.347997	-2.20379	0.0275391	0.615698	Rad21	RAD21 cohesin complex component
20606	20.9117	4.37313	1.98596	2.20203	0.0276632	0.617588	Sstr2	somatostatin receptor 2
66218	5280.41	-0.37731	0.171491	-2.20017	0.0277946	0.619391	Ndufb9	NADH:ubiquinone oxidoreductase subunit B9
18673	1869.64	-0.685214	0.311494	-2.19977	0.0278235	0.619391	Phb	prohibitin
12043	2219.45	-0.45713	0.20796	-2.19817	0.0279371	0.621033	Bcl2	B cell leukemia/lymphoma 2
80721	23.4709	5.14838	2.34336	2.19701	0.0280198	0.621983	Slc19a3	solute carrier family 19, member 3
99712	1244.97	0.722485	0.329183	2.19478	0.0281792	0.623823	Cept1	choline/ethanolaminephosphotransferase 1
73230	17.1616	7.42992	3.38534	2.19473	0.0281827	0.623823	Bmper	BMP-binding endothelial regulator
28071	2029.91	-0.553859	0.252621	-2.19245	0.0283467	0.626563	Twistnb	twist basic helix-loop-helix transcription factor 1 neighbor
19696	318.291	1.38225	0.630911	2.19087	0.028461	0.627163	Rel	reticuloendotheliosis oncogene
66047	1659.66	-0.496344	0.226577	-2.19062	0.0284795	0.627163	Mrpl54	mitochondrial ribosomal protein L54
53607	1984.71	-0.46426	0.211951	-2.19041	0.0284946	0.627163	Snrpa	small nuclear ribonucleoprotein polypeptide A
21422	506.351	0.729972	0.33344	2.18921	0.0285814	0.628185	Tfcp2	transcription factor CP2
11689	16.8898	7.40723	3.38537	2.18801	0.0286689	0.628867	Alox5	arachidonate 5-lipoxygenase
19062	3856.32	0.435933	0.199267	2.18768	0.0286931	0.628867	Inpp5k	inositol polyphosphate 5-phosphatase K
17936	1277.62	-0.735052	0.33635	-2.18538	0.0288611	0.629424	Nab1	Ngfi-A binding protein 1
23837	2824.35	-0.510444	0.233579	-2.18531	0.0288661	0.629424	Cfdp1	craniofacial development protein 1
214855	928.19	1.08012	0.494595	2.18384	0.0289738	0.629424	Arid5a	AT rich interactive domain 5A (MRF1-like)
27428	137.79	-2.08011	0.952536	-2.18376	0.0289798	0.629424	Shroom3	shroom family member 3
68545	480.205	-1.39761	0.640012	-2.18373	0.028982	0.629424	Ecscr	endothelial cell surface expressed chemotaxis and apoptosis regulator
29857	414.349	-1.24743	0.571331	-2.18338	0.0290075	0.629424	Mapk12	mitogen-activated protein kinase 12
59029	2238.41	-0.391165	0.179166	-2.18326	0.0290168	0.629424	Psmd14	proteasome (prosome, macropain) 26S subunit, non-ATPase, 14
22070	5617.01	-0.640434	0.293411	-2.18272	0.0290564	0.629424	Tpt1	tumor protein, translationally-controlled 1
12035	57.0665	-4.76993	2.18586	-2.18218	0.0290964	0.629424	Bcat1	branched chain aminotransferase 1, cytosolic
68537	2102.76	-0.412873	0.189233	-2.18183	0.0291224	0.629424	Mrpl13	mitochondrial ribosomal protein L13
54343	4674.33	0.612531	0.280824	2.18119	0.0291695	0.629568	Atf7ip	activating transcription factor 7 interacting protein
13426	52.4127	3.03097	1.39196	2.17749	0.029444	0.634613	Dync1i1	dynein cytoplasmic 1 intermediate chain 1
69882	1296.39	-0.423031	0.19447	-2.17531	0.0296072	0.63725	Ints14	integrator complex subunit 14
71883	2207.99	-0.407798	0.187548	-2.17437	0.0296776	0.637885	Coq2	coenzyme Q2 4-hydroxybenzoate polyprenyltransferase
100503670	9287.82	-0.635105	0.292212	-2.17344	0.0297474	0.638504	Rpl5	ribosomal protein L5
269870	658.037	-0.980757	0.451439	-2.17251	0.029817	0.639116	Zfp446	zinc finger protein 446
64659	2551.26	-0.435731	0.20064	-2.17171	0.0298777	0.639538	Mrps14	mitochondrial ribosomal protein S14
211550	1379	0.563377	0.25964	2.16984	0.0300191	0.641455	Tifa	TRAF-interacting protein with forkhead-associated domain
98733	3758.59	0.400726	0.184792	2.16852	0.0301191	0.641455	Obsl1	obscurin-like 1
73062	947.397	-0.871378	0.401872	-2.1683	0.0301361	0.641455	Ppp1r16a	protein phosphatase 1, regulatory subunit 16A
66583	1481.78	-0.475143	0.219163	-2.16799	0.0301595	0.641455	Exosc1	exosome component 1
13010	8287.08	-0.440946	0.203432	-2.16754	0.0301938	0.641455	Cst3	cystatin C
110557	6766.59	0.445306	0.205469	2.16727	0.0302142	0.641455	H2-Q6	histocompatibility 2, Q region locus 6
260301	354.852	-1.19633	0.55225	-2.16628	0.0302898	0.641682	Otos	otospiralin
67287	1277.52	0.453437	0.209338	2.16605	0.0303073	0.641682	Parp6	poly (ADP-ribose) polymerase family, member 6
66129	959.057	0.707987	0.327041	2.16483	0.0304008	0.641954	Aaed1	AhpC/TSA antioxidant enzyme domain containing 1
70083	342.523	-1.05262	0.486241	-2.16481	0.0304025	0.641954	Metrn	meteorin, glial cell differentiation regulator
16559	722.995	0.806714	0.372748	2.16424	0.0304462	0.642008	Kif17	kinesin family member 17
329727	201.25	-1.48975	0.688681	-2.16319	0.0305267	0.642834	Dennd2c	DENN/MADD domain containing 2C
433771	3701.32	-0.443429	0.205093	-2.16209	0.0306113	0.643355	Minos1	mitochondrial inner membrane organizing system 1
107686	2407.93	-0.556266	0.257378	-2.16128	0.0306738	0.643355	Snrpd2	small nuclear ribonucleoprotein D2
11769	2420.29	-0.47688	0.220709	-2.16068	0.0307203	0.643355	Ap1s1	adaptor protein complex AP-1, sigma 1
68708	504.332	0.929026	0.430017	2.16044	0.0307383	0.643355	Rabl2	RAB, member RAS oncogene family-like 2
381633	306.539	-1.07547	0.497857	-2.16019	0.0307578	0.643355	Gm1673	predicted gene 1673
13998	10.922	6.77836	3.14295	2.15669	0.03103	0.647898	Fgd6	FYVE, RhoGEF and PH domain containing 6
15388	2224.12	-0.592287	0.274674	-2.15633	0.0310582	0.647898	Hnrnpl	heterogeneous nuclear ribonucleoprotein L
12868	7129.57	-0.474108	0.219954	-2.15549	0.0311237	0.648397	Cox8a	cytochrome c oxidase subunit 8A
269941	361.627	-0.94461	0.438555	-2.15392	0.0312467	0.65009	Chsy1	chondroitin sulfate synthase 1
210853	126.154	-2.47575	1.15046	-2.15196	0.0314007	0.652021	Zfp947	zinc finger protein 947
227933	10.7169	-7.05954	3.28252	-2.15065	0.0315042	0.652021	Ccdc148	coiled-coil domain containing 148
100041694	12.9199	5.67598	2.63924	2.15061	0.031507	0.652021	Gm10451	predicted gene 10451
75965	1959.25	0.560228	0.260506	2.15054	0.0315126	0.652021	Zdhhc20	zinc finger, DHHC domain containing 20
231296	219.393	2.72573	1.26773	2.15008	0.0315487	0.652021	Lrrc66	leucine rich repeat containing 66
16210	1513.66	-0.746385	0.347347	-2.14882	0.0316489	0.652313	Impact	impact, RWD domain protein
73451	502.954	1.23467	0.574619	2.14868	0.0316599	0.652313	Zfp763	zinc finger protein 763
224823	1346.14	-0.613865	0.285899	-2.14714	0.0317822	0.652313	Rrp36	ribosomal RNA processing 36 homolog (S. cerevisiae)
74737	1493.24	0.499978	0.232916	2.1466	0.0318253	0.652313	Pcf11	PCF11 cleavage and polyadenylation factor subunit
14609	472.452	-0.977633	0.455532	-2.14613	0.0318623	0.652313	Gja1	gap junction protein, alpha 1
27212	24.7564	-2.10345	0.980209	-2.14592	0.0318793	0.652313	Snord35b	small nucleolar RNA, C/D box 35B
66489	6479.61	-0.40028	0.18656	-2.14559	0.0319058	0.652313	Rpl35	ribosomal protein L35
54004	542.565	-1.37267	0.640054	-2.14462	0.0319834	0.652313	Diaph2	diaphanous related formin 2
75533	16.5147	5.9312	2.76653	2.14391	0.0320398	0.652313	Nme5	NME/NM23 family member 5
230075	1539.51	-0.517113	0.241219	-2.14375	0.0320533	0.652313	Ndufb6	NADH:ubiquinone oxidoreductase subunit B6
20751	1506.56	-0.491968	0.229506	-2.1436	0.0320649	0.652313	Spr	sepiapterin reductase
19172	5781.25	-0.347487	0.162105	-2.1436	0.0320652	0.652313	Psmb4	proteasome (prosome, macropain) subunit, beta type 4
66358	748.303	0.57196	0.267002	2.14216	0.0321808	0.653812	Adprm	ADP-ribose/CDP-alcohol diphosphatase, manganese dependent
11863	1124.47	0.887853	0.414772	2.14058	0.0323079	0.654244	Arnt	aryl hydrocarbon receptor nuclear translocator
66522	1730.19	0.645866	0.301806	2.14	0.0323547	0.654244	Pgpep1	pyroglutamyl-peptidase I
80750	1192.45	-0.778646	0.36386	-2.13996	0.0323581	0.654244	N4bp1	NEDD4 binding protein 1
70510	5445.23	0.497817	0.232681	2.13949	0.0323962	0.654244	Rnf167	ring finger protein 167
76932	1165.22	-0.756568	0.353727	-2.13884	0.0324483	0.654244	Arfip2	ADP-ribosylation factor interacting protein 2
434325	64.6155	3.06785	1.43472	2.13829	0.0324929	0.654244	Tmem221	transmembrane protein 221
17984	2978.83	-0.581452	0.271941	-2.13815	0.0325046	0.654244	Ndn	necdin
23925	104.321	3.20093	1.49751	2.1375	0.0325573	0.654244	Kel	Kell blood group
21407	479.443	-0.788747	0.369052	-2.13722	0.03258	0.654244	Tcf15	transcription factor 15
73862	25.7033	-5.0653	2.37202	-2.13544	0.0327252	0.656316	Spata48	spermatogenesis associated 48
26406	909.685	0.930015	0.435699	2.13454	0.032799	0.65695	Map3k3	mitogen-activated protein kinase kinase kinase 3
218203	953.571	0.693324	0.324951	2.13363	0.0328732	0.65734	Mylip	myosin regulatory light chain interacting protein
26422	503.459	-1.23793	0.580439	-2.13275	0.0329449	0.65734	Nbea	neurobeachin
66119	990.147	-0.587543	0.275486	-2.13275	0.0329451	0.65734	Tomm6	translocase of outer mitochondrial membrane 6
27275	1139.97	-0.550782	0.258363	-2.13181	0.0330223	0.658038	Nufip1	nuclear fragile X mental retardation protein interacting protein 1
231507	736.064	1.01694	0.47719	2.1311	0.0330807	0.658214	Plac8	placenta-specific 8
67458	2734.24	-0.393011	0.184652	-2.12839	0.0333048	0.658214	Ergic1	endoplasmic reticulum-golgi intermediate compartment (ERGIC) 1
244144	10.0696	6.66091	3.13066	2.12764	0.0333672	0.658214	Usp35	ubiquitin specific peptidase 35
241158	14.6435	7.20141	3.38568	2.12702	0.0334183	0.658214	Ankmy1	ankyrin repeat and MYND domain containing 1
238555	14.6477	7.20128	3.38568	2.12698	0.0334216	0.658214	Btn2a2	butyrophilin, subfamily 2, member A2
66966	538.97	-0.997444	0.468995	-2.12677	0.0334393	0.658214	Trit1	tRNA isopentenyltransferase 1
320472	33.3627	3.40937	1.60311	2.12673	0.0334429	0.658214	Ppm1e	protein phosphatase 1E (PP2C domain containing)
77134	1540.3	-0.930943	0.438187	-2.12453	0.0336255	0.658214	Hnrnpa0	heterogeneous nuclear ribonucleoprotein A0
66916	2380.68	-0.43481	0.204722	-2.12391	0.0336778	0.658214	Ndufb7	NADH:ubiquinone oxidoreductase subunit B7
73122	411.717	1.11472	0.525524	2.12116	0.0339085	0.658214	Tgfbrap1	transforming growth factor, beta receptor associated protein 1
327655	128.715	2.49361	1.1759	2.12059	0.0339565	0.658214	Ppip5k1	diphosphoinositol pentakisphosphate kinase 1
239114	11.6247	-7.17999	3.38703	-2.11985	0.0340187	0.658214	Il17d	interleukin 17D
78795	309.082	2.17937	1.02812	2.11977	0.0340256	0.658214	Armc9	armadillo repeat containing 9
79566	1290.09	-0.473856	0.223819	-2.11714	0.0342479	0.658214	Sh3bp5l	SH3 binding domain protein 5 like
170770	501.609	0.828223	0.391295	2.11662	0.0342921	0.658214	Bbc3	BCL2 binding component 3
69524	6685	0.359074	0.169703	2.1159	0.0343536	0.658214	Esam	endothelial cell-specific adhesion molecule
20448	2273.03	0.761933	0.36013	2.11572	0.0343689	0.658214	St6galnac4	ST6 (alpha-N-acetyl-neuraminyl-2,3-beta-galactosyl-1,3)-N-acetylgalactosaminide alpha-2,6-sialyltransferase 4
101540	3222.21	-0.653257	0.308776	-2.11564	0.0343758	0.658214	Prkd2	protein kinase D2
16596	453.982	2.03602	0.962495	2.11536	0.0343995	0.658214	Klf1	Kruppel-like factor 1 (erythroid)
228357	223.383	1.05412	0.498331	2.1153	0.0344042	0.658214	Lrp4	low density lipoprotein receptor-related protein 4
100504663	842.947	0.997066	0.471361	2.11529	0.034405	0.658214	Atg14	autophagy related 14
544971	1346.36	-0.681658	0.322319	-2.11485	0.0344426	0.658214	Bdp1	B double prime 1, subunit of RNA polymerase III transcription initiation factor IIIB
13046	4852.74	0.605807	0.28647	2.11473	0.034453	0.658214	Celf1	CUGBP, Elav-like family member 1
224671	1969.71	0.702564	0.332265	2.11447	0.034475	0.658214	Btbd9	BTB (POZ) domain containing 9
320634	2999.17	0.575604	0.272226	2.11443	0.0344783	0.658214	Ocrl	OCRL, inositol polyphosphate-5-phosphatase
72655	1029.29	-0.890466	0.421179	-2.11422	0.0344962	0.658214	Snhg5	small nucleolar RNA host gene 5
192188	24.5831	3.69867	1.74957	2.11405	0.0345109	0.658214	Stab2	stabilin 2
26364	1558.11	0.493478	0.233467	2.1137	0.0345409	0.658214	Adgre5	adhesion G protein-coupled receptor E5
54367	693.203	-0.799047	0.378093	-2.11336	0.0345698	0.658214	Zfp326	zinc finger protein 326
209354	1825.85	0.64058	0.30319	2.1128	0.0346181	0.658214	Eif2b1	eukaryotic translation initiation factor 2B, subunit 1 (alpha)
211378	198.117	-1.97805	0.93623	-2.11278	0.0346193	0.658214	6720489N17Rik	RIKEN cDNA 6720489N17 gene
110168	32.7092	3.4525	1.63433	2.11249	0.0346444	0.658214	Gpr18	G protein-coupled receptor 18
320975	28.481	-5.19917	2.46123	-2.11243	0.0346498	0.658214	D330050G23Rik	RIKEN cDNA D330050G23 gene
20852	3425.39	0.546973	0.259036	2.11157	0.034723	0.658214	Stat6	signal transducer and activator of transcription 6
75416	1921.61	-0.403782	0.191265	-2.11111	0.0347626	0.658214	Nop14	NOP14 nucleolar protein
338346	13.3305	-6.64471	3.14823	-2.11062	0.0348052	0.658214	Gpr21	G protein-coupled receptor 21
84092	2769	0.667726	0.316412	2.11031	0.0348318	0.658214	Usp8	ubiquitin specific peptidase 8
223650	14.0895	7.14478	3.38577	2.11024	0.0348379	0.658214	Eppk1	epiplakin 1
67469	571.074	0.952754	0.451545	2.10999	0.0348595	0.658214	Abhd5	abhydrolase domain containing 5
12818	14.0452	7.14126	3.38578	2.10919	0.0349279	0.658214	Col14a1	collagen, type XIV, alpha 1
216131	269.763	1.18045	0.559803	2.1087	0.0349708	0.658214	Trappc10	trafficking protein particle complex 10
224674	2098.06	0.531572	0.252094	2.10863	0.0349767	0.658214	Slc37a1	solute carrier family 37 (glycerol-3-phosphate transporter), member 1
20586	4712.76	-0.30662	0.145434	-2.10832	0.0350035	0.658214	Smarca4	SWI/SNF related, matrix associated, actin dependent regulator of chromatin, subfamily a, member 4
380753	1985.27	0.643602	0.305271	2.1083	0.0350054	0.658214	Atxn7l1	ataxin 7-like 1
320844	94.9558	2.64568	1.25491	2.10826	0.0350084	0.658214	Amigo3	adhesion molecule with Ig like domain 3
74486	11.3039	-7.13992	3.38713	-2.10796	0.0350348	0.658214	Osbpl10	oxysterol binding protein-like 10
67652	160.064	-1.21063	0.574407	-2.10762	0.035064	0.658214	Spaca1	sperm acrosome associated 1
75016	89.4106	-2.54685	1.2086	-2.10728	0.0350933	0.658214	4930480K23Rik	RIKEN cDNA 4930480K23 gene
21973	2816.21	-0.70287	0.333558	-2.10719	0.0351008	0.658214	Top2a	topoisomerase (DNA) II alpha
68846	220.364	-1.32824	0.63059	-2.10635	0.0351738	0.65827	Rnf208	ring finger protein 208
57432	370.988	-0.91515	0.434528	-2.10608	0.0351974	0.65827	Zc3h8	zinc finger CCCH type containing 8
21982	1408.24	-0.480936	0.228397	-2.1057	0.0352305	0.65827	Tmem165	transmembrane protein 165
56722	1450.43	-0.837093	0.397982	-2.10334	0.0354357	0.659562	Litaf	LPS-induced TN factor
12504	63.6625	-3.04428	1.44738	-2.1033	0.0354395	0.659562	Cd4	CD4 antigen
19414	6977.14	0.497254	0.236454	2.10297	0.0354685	0.659562	Rasa3	RAS p21 protein activator 3
104027	9.99488	6.64981	3.16212	2.10296	0.035469	0.659562	Synpo	synaptopodin
434858	1744.21	-0.543189	0.258507	-2.10125	0.0356187	0.661556	Gm5643	heterogeneous nuclear ribonucleoprotein A1 pseudogene
76709	13406	-0.310829	0.14798	-2.10048	0.0356864	0.662025	Arpc2	actin related protein 2/3 complex, subunit 2
67186	4003.93	-0.548074	0.261082	-2.09924	0.0357962	0.662152	Rplp2	ribosomal protein, large P2
68539	1942.85	-0.574459	0.273734	-2.0986	0.0358523	0.662152	Tmem109	transmembrane protein 109
65972	281.347	-1.1903	0.567486	-2.0975	0.0359495	0.662152	Ifi30	interferon gamma inducible protein 30
74764	1341.66	0.769083	0.366686	2.09739	0.035959	0.662152	Klc4	kinesin light chain 4
22033	224.909	2.14809	1.02419	2.09737	0.0359611	0.662152	Traf5	TNF receptor-associated factor 5
18968	1811.06	-0.78051	0.372198	-2.09703	0.0359911	0.662152	Pola1	polymerase (DNA directed), alpha 1
16149	2990.97	-1.12501	0.536533	-2.09681	0.0360101	0.662152	Cd74	CD74 antigen (invariant polypeptide of major histocompatibility complex, class II antigen-associated)
56086	9304.56	-0.447752	0.213566	-2.09655	0.0360332	0.662152	Set	SET nuclear oncogene
66245	3532.81	-0.612493	0.292258	-2.09573	0.0361062	0.662713	Hspbp1	HSPA (heat shock 70kDa) binding protein, cytoplasmic cochaperone 1
20403	3585.21	0.487241	0.232617	2.0946	0.0362063	0.663768	Itsn2	intersectin 2
237877	757.804	-0.896434	0.428151	-2.09374	0.0362835	0.664402	Atad5	ATPase family, AAA domain containing 5
16185	10.9026	-7.08741	3.38727	-2.09237	0.0364058	0.664604	Il2rb	interleukin 2 receptor, beta chain
57264	29.6521	-4.45995	2.13196	-2.09195	0.0364432	0.664604	Retn	resistin
20271	13.4955	7.08287	3.38588	2.09189	0.0364486	0.664604	Scn5a	sodium channel, voltage-gated, type V, alpha
68845	2178.54	-0.412371	0.197146	-2.0917	0.0364651	0.664604	Pih1d1	PIH1 domain containing 1
74559	798.611	-0.85091	0.40728	-2.08925	0.036685	0.665325	Elovl7	ELOVL family member 7, elongation of long chain fatty acids (yeast)
15936	7365.29	-0.392852	0.18807	-2.08886	0.0367206	0.665325	Ier2	immediate early response 2
22249	197.162	2.11868	1.01437	2.08866	0.0367379	0.665325	Unc13b	unc-13 homolog B
17687	360.126	0.950193	0.454981	2.08842	0.0367598	0.665325	Msh5	mutS homolog 5
74147	139.302	2.84018	1.36003	2.08833	0.0367681	0.665325	Ehhadh	enoyl-Coenzyme A, hydratase/3-hydroxyacyl Coenzyme A dehydrogenase
544717	741.49	-0.606321	0.290465	-2.08741	0.0368511	0.665325	1190007I07Rik	RIKEN cDNA 1190007I07 gene
30877	4480.23	-0.349288	0.167336	-2.08734	0.0368574	0.665325	Gnl3	guanine nucleotide binding protein-like 3 (nucleolar)
19186	7483.45	-0.303195	0.14529	-2.08682	0.0369046	0.665325	Psme1	proteasome (prosome, macropain) activator subunit 1 (PA28 alpha)
11907	1691.06	0.458351	0.219691	2.08635	0.0369472	0.665325	Ate1	arginyltransferase 1
15412	84.6251	-1.33972	0.642331	-2.08572	0.037004	0.665325	Hoxb4	homeobox B4
30938	343.294	1.39132	0.667098	2.08563	0.0370118	0.665325	Fgd3	FYVE, RhoGEF and PH domain containing 3
17082	37.2307	4.59977	2.20672	2.08443	0.0371207	0.665325	Il1rl1	interleukin 1 receptor-like 1
18763	2094.58	0.585623	0.280997	2.08409	0.0371516	0.665325	Pkd1	polycystin 1, transient receptor poteintial channel interacting
19334	376.478	-0.976536	0.468573	-2.08406	0.0371544	0.665325	Rab22a	RAB22A, member RAS oncogene family
68750	1491.92	0.550678	0.26429	2.08361	0.0371956	0.665325	Rreb1	ras responsive element binding protein 1
107723	2806.87	0.56914	0.273215	2.08312	0.0372403	0.665325	Slc12a6	solute carrier family 12, member 6
72106	1179.48	0.596907	0.28669	2.08206	0.0373365	0.665325	Jmjd8	jumonji domain containing 8
74302	2396.46	0.606699	0.291446	2.08168	0.0373713	0.665325	Mtmr3	myotubularin related protein 3
19170	5784.16	-0.45214	0.217217	-2.08152	0.0373867	0.665325	Psmb1	proteasome (prosome, macropain) subunit, beta type 1
225049	1875.47	-0.542388	0.260631	-2.08106	0.0374288	0.665325	Ttc7	tetratricopeptide repeat domain 7
67302	1939.81	-0.398361	0.191483	-2.0804	0.0374887	0.665325	Zc3h13	zinc finger CCCH type containing 13
99375	2857.88	0.645973	0.310507	2.08038	0.0374908	0.665325	Cul4a	cullin 4A
68736	378.729	-0.660428	0.317541	-2.07982	0.0375424	0.665325	Tyw5	tRNA-yW synthesizing protein 5
18019	1142.5	0.752109	0.36163	2.07978	0.0375461	0.665325	Nfatc2	nuclear factor of activated T cells, cytoplasmic, calcineurin dependent 2
70257	2344.4	-0.67937	0.326822	-2.07872	0.0376435	0.665325	Atp5mpl	ATP synthase membrane subunit 6.8PL
216739	13.0774	7.03839	3.38596	2.0787	0.0376449	0.665325	Acsl6	acyl-CoA synthetase long-chain family member 6
16211	3386.12	-0.453809	0.218336	-2.07849	0.0376647	0.665325	Kpnb1	karyopherin (importin) beta 1
432720	88.7868	-1.46161	0.703338	-2.0781	0.0377002	0.665325	Akr1c19	aldo-keto reductase family 1, member C19
19416	66.0245	-3.0413	1.46467	-2.07644	0.037853	0.666663	Rasd1	RAS, dexamethasone-induced 1
68631	1105.65	-0.759435	0.365755	-2.07635	0.0378616	0.666663	Cryl1	crystallin, lambda 1
93734	40.4525	2.85233	1.3745	2.07518	0.0379703	0.667823	Mpv17l	Mpv17 transgene, kidney disease mutant-like
72873	67.9423	1.52413	0.734909	2.07391	0.0380877	0.667825	Bbof1	basal body orientation factor 1
232664	206.821	1.37106	0.661102	2.0739	0.0380885	0.667825	Ccdc136	coiled-coil domain containing 136
18797	1516.25	0.680417	0.328103	2.07379	0.038099	0.667825	Plcb3	phospholipase C, beta 3
14778	310.129	1.17554	0.567326	2.07207	0.0382593	0.669881	Gpx3	glutathione peroxidase 3
22121	7486.77	-0.436559	0.210792	-2.07104	0.0383551	0.670805	Rpl13a	ribosomal protein L13A
20068	3339.36	-0.510503	0.246569	-2.07043	0.0384124	0.671054	Rps17	ribosomal protein S17
76233	827.01	-0.611889	0.295673	-2.06948	0.0385011	0.671431	Dnttip1	deoxynucleotidyltransferase, terminal, interacting protein 1
11881	658.638	0.993436	0.480089	2.06928	0.0385201	0.671431	Arsb	arylsulfatase B
13849	264.205	1.17818	0.569744	2.06791	0.0386483	0.67222	Ephx1	epoxide hydrolase 1, microsomal
78541	1511.71	0.744969	0.360258	2.06788	0.0386517	0.67222	Asb8	ankyrin repeat and SOCS box-containing 8
226245	12.7258	6.999	3.38603	2.06703	0.0387318	0.672862	Plekhs1	pleckstrin homology domain containing, family S member 1
218454	272.545	1.47281	0.712729	2.06643	0.0387876	0.673082	Lhfpl2	lipoma HMGIC fusion partner-like 2
100653389	115.318	1.65186	0.799694	2.06562	0.0388646	0.673149	Mir155hg	Mir155 host gene (non-protein coding)
239706	1014.9	-0.544005	0.26338	-2.06548	0.0388779	0.673149	Mettl22	methyltransferase like 22
224170	1232.39	-0.748309	0.362538	-2.06408	0.0390097	0.674681	Dzip3	DAZ interacting protein 3, zinc finger
19362	358.252	-0.751317	0.364077	-2.06362	0.0390534	0.674689	Rad51ap1	RAD51 associated protein 1
209003	244.569	-1.22943	0.596225	-2.06203	0.0392049	0.676555	Rbmx2	RNA binding motif protein, X-linked 2
20441	222.347	-1.09295	0.530265	-2.06115	0.0392891	0.677259	St3gal3	ST3 beta-galactoside alpha-2,3-sialyltransferase 3
66120	874.166	-0.967279	0.46958	-2.05988	0.0394099	0.67803	Fkbp11	FK506 binding protein 11
71361	420.307	1.02918	0.499743	2.05941	0.0394548	0.67803	Aifm2	apoptosis-inducing factor, mitochondrion-associated 2
14675	12.5017	6.97298	3.38608	2.05931	0.0394644	0.67803	Gna14	guanine nucleotide binding protein, alpha 14
71790	539.033	0.647631	0.314601	2.05858	0.0395346	0.678489	Anxa9	annexin A9
108147	2067.22	-0.527035	0.256167	-2.05739	0.0396488	0.6791	Atic	5-aminoimidazole-4-carboxamide ribonucleotide formyltransferase/IMP cyclohydrolase
171504	258.389	-0.933171	0.453625	-2.05714	0.0396727	0.6791	Apobr	apolipoprotein B receptor
67072	2063.41	-0.572161	0.278235	-2.05639	0.0397448	0.6791	Cdc37l1	cell division cycle 37-like 1
83603	10.4248	6.70983	3.26339	2.05609	0.0397735	0.6791	Elovl4	elongation of very long chain fatty acids (FEN1/Elo2, SUR4/Elo3, yeast)-like 4
93790	412.975	0.759623	0.369535	2.05562	0.0398192	0.6791	Nipa2	non imprinted in Prader-Willi/Angelman syndrome 2 homolog (human)
22786	12.3993	6.96009	3.3861	2.05549	0.0398317	0.6791	Zp1	zona pellucida glycoprotein 1
72720	553.381	-1.12076	0.545568	-2.0543	0.0399471	0.679539	Zfp248	zinc finger protein 248
74114	2944.24	0.599822	0.292012	2.0541	0.0399659	0.679539	Crot	carnitine O-octanoyltransferase
69376	9.77291	6.61808	3.22296	2.05342	0.040032	0.679539	Zpbp2	zona pellucida binding protein 2
16774	12.3105	6.95085	3.38612	2.05275	0.0400969	0.679539	Lama3	laminin, alpha 3
27411	11.9494	5.56317	2.71043	2.0525	0.0401209	0.679539	Slc14a2	solute carrier family 14 (urea transporter), member 2
73016	12.4723	-6.54982	3.19246	-2.05165	0.0402033	0.679539	Kremen2	kringle containing transmembrane protein 2
70036	350.461	-0.755701	0.368344	-2.05162	0.040207	0.679539	Dancr	differentiation antagonizing non-protein coding RNA
67693	2454.94	-0.409632	0.199679	-2.05145	0.0402231	0.679539	Hypk	huntingtin interacting protein K
338368	956.668	0.765518	0.373288	2.05075	0.0402917	0.679539	Pheta2	PH domain containing endocytic trafficking adaptor 2
66496	2329.83	-0.472703	0.230505	-2.05073	0.0402935	0.679539	Ppdpf	pancreatic progenitor cell differentiation and proliferation factor
16161	477.008	1.02205	0.49865	2.04963	0.0404003	0.680286	Il12rb1	interleukin 12 receptor, beta 1
93840	480.403	-1.09246	0.533068	-2.04938	0.0404251	0.680286	Vangl2	VANGL planar cell polarity 2
97827	1218.78	0.687031	0.335364	2.04861	0.0404999	0.68081	Exd2	exonuclease 3'-5' domain containing 2
76895	964.052	0.815454	0.398297	2.04735	0.0406234	0.682149	Bicd2	BICD cargo adaptor 2
11933	3073.02	-0.441383	0.215661	-2.04665	0.0406921	0.682568	Atp1b3	ATPase, Na+/K+ transporting, beta 3 polypeptide
13206	32.8863	2.03559	0.994997	2.04583	0.0407735	0.682612	Ddx4	DEAD (Asp-Glu-Ala-Asp) box polypeptide 4
77741	20.9556	4.98348	2.43631	2.0455	0.0408051	0.682612	6720483E21Rik	RIKEN cDNA 6720483E21 gene
59024	1501.13	0.70753	0.345947	2.0452	0.0408353	0.682612	Med12	mediator complex subunit 12
69186	2312.1	-0.529451	0.258959	-2.04453	0.0409008	0.682612	Tmem256	transmembrane protein 256
238690	62.6922	-2.26096	1.10593	-2.0444	0.0409138	0.682612	Zfp458	zinc finger protein 458
269224	241.937	-1.68039	0.822476	-2.04309	0.0410434	0.683109	Pask	PAS domain containing serine/threonine kinase
665562	1467.94	-0.478457	0.234191	-2.04302	0.0410501	0.683109	Rpl31-ps12	ribosomal protein L31, pseudogene 1 2
105372	1814.08	-0.64618	0.316325	-2.04277	0.0410751	0.683109	Utp15	UTP15 small subunit processome component
19332	261.089	0.824902	0.404034	2.04166	0.0411848	0.684203	Rab20	RAB20, member RAS oncogene family
54124	1412.43	-0.647609	0.317318	-2.04088	0.0412625	0.684506	Cks1b	CDC28 protein kinase 1b
207212	404.108	1.38076	0.676645	2.0406	0.0412909	0.684506	Arhgef17	Rho guanine nucleotide exchange factor (GEF) 17
231003	1169.5	-0.628902	0.308541	-2.03831	0.0415188	0.687214	Klhl17	kelch-like 17
233865	349.564	0.969511	0.475699	2.03807	0.0415424	0.687214	D430042O09Rik	RIKEN cDNA D430042O09 gene
52892	667.873	-0.817309	0.401155	-2.03739	0.0416112	0.687622	Sco1	SCO1 cytochrome c oxidase assembly protein
320587	70.8536	-3.20559	1.57537	-2.03482	0.0418692	0.689513	Tmem88b	transmembrane protein 88B
68493	972.114	-0.697304	0.342738	-2.03451	0.0419	0.689513	Ndufaf4	NADH:ubiquinone oxidoreductase complex assembly factor 4
227327	221.289	-1.09329	0.537564	-2.03378	0.0419733	0.689513	B3gnt7	UDP-GlcNAc:betaGal beta-1,3-N-acetylglucosaminyltransferase 7
17939	2530.71	0.484892	0.238428	2.0337	0.0419816	0.689513	Naga	N-acetyl galactosaminidase, alpha
243813	291.502	1.01309	0.498368	2.03281	0.0420713	0.689513	Leng9	leukocyte receptor cluster (LRC) member 9
12316	445.24	-0.989816	0.486944	-2.03271	0.0420818	0.689513	Aspm	abnormal spindle microtubule assembly
67824	1087.75	-0.791299	0.389613	-2.03099	0.0422559	0.689513	Nmral1	NmrA-like family domain containing 1
11821	3750.85	-0.406854	0.200324	-2.03098	0.0422566	0.689513	Aprt	adenine phosphoribosyl transferase
170748	25.3826	-2.28939	1.12724	-2.03097	0.0422583	0.689513	Smco4	single-pass membrane protein with coiled-coil domains 4
242408	3529.29	-0.418279	0.205981	-2.03067	0.0422889	0.689513	Fam221b	family with sequence similarity 221, member B
70428	1536.09	-0.716191	0.352705	-2.03057	0.0422988	0.689513	Polr3b	polymerase (RNA) III (DNA directed) polypeptide B
66055	3667.09	-0.688282	0.338963	-2.03055	0.0423005	0.689513	Sf3b6	splicing factor 3B, subunit 6
83965	1676.31	0.690471	0.340042	2.03055	0.0423009	0.689513	Enpp5	ectonucleotide pyrophosphatase/phosphodiesterase 5
20266	42.8285	3.67046	1.80831	2.02977	0.0423798	0.690078	Scn1b	sodium channel, voltage-gated, type I, beta
627214	187.7	-1.5151	0.746819	-2.02873	0.0424854	0.691075	Fam196a	family with sequence similarity 196, member A
269181	948.488	0.816984	0.402806	2.02823	0.0425365	0.691185	Mgat4a	mannoside acetylglucosaminyltransferase 4, isoenzyme A
67628	5465.77	-0.546957	0.269748	-2.02766	0.0425948	0.691412	Anp32b	acidic (leucine-rich) nuclear phosphoprotein 32 family, member B
210503	343.447	0.981585	0.484319	2.02673	0.0426898	0.692233	Zfp677	zinc finger protein 677
20190	107.258	-2.26524	1.11847	-2.0253	0.0428365	0.692858	Ryr1	ryanodine receptor 1, skeletal muscle
108705	6524.87	0.393968	0.194533	2.0252	0.042847	0.692858	Pttg1ip	pituitary tumor-transforming 1 interacting protein
11666	1784.23	0.601281	0.296951	2.02485	0.0428828	0.692858	Abcd1	ATP-binding cassette, sub-family D (ALD), member 1
245866	2761.17	0.327924	0.161968	2.02462	0.0429063	0.692858	Ift52	intraflagellar transport 52
66152	2267.71	-0.565976	0.279694	-2.02356	0.0430158	0.693635	Uqcr10	ubiquinol-cytochrome c reductase, complex III subunit X
12289	30.6504	4.27714	2.1148	2.02248	0.0431268	0.693635	Cacna1d	calcium channel, voltage-dependent, L type, alpha 1D subunit
100038627	9.95891	5.90902	2.92202	2.02224	0.0431515	0.693635	F630042J09Rik	RIKEN cDNA F630042J09 gene
56787	9.26373	-6.8491	3.38797	-2.02159	0.0432184	0.693635	Ascl3	achaete-scute family bHLH transcription factor 3
231830	1097.27	0.404362	0.200061	2.02119	0.04326	0.693635	Micall2	MICAL-like 2
69159	560.084	0.829524	0.41043	2.02111	0.0432684	0.693635	Rhebl1	Ras homolog enriched in brain like 1
80885	11.4082	6.84032	3.38634	2.01998	0.0433858	0.693635	Hcar2	hydroxycarboxylic acid receptor 2
665563	388.419	0.954578	0.472668	2.01955	0.0434297	0.693635	Mthfd2l	methylenetetrahydrofolate dehydrogenase (NADP+ dependent) 2-like
228368	2837.95	0.55604	0.275414	2.01892	0.0434952	0.693635	Slc35c1	solute carrier family 35, member C1
66142	2530.85	-0.483853	0.239677	-2.01877	0.0435108	0.693635	Cox7b	cytochrome c oxidase subunit 7B
19339	307.93	-0.883699	0.437788	-2.01856	0.0435334	0.693635	Rab3a	RAB3A, member RAS oncogene family
67667	755.175	0.69867	0.346129	2.01853	0.0435366	0.693635	Alkbh8	alkB homolog 8, tRNA methyltransferase
212569	209.813	1.33786	0.662851	2.01834	0.043556	0.693635	Zfp273	zinc finger protein 273
58229	2597.42	0.658275	0.326193	2.01805	0.0435857	0.693635	Efcc1	EF hand and coiled-coil domain containing 1
380787	183.474	-2.35908	1.16945	-2.01725	0.0436696	0.693635	Lbhd2	LBH domain containing 2
69942	239.744	-1.07964	0.535296	-2.01691	0.0437052	0.693635	Rnf113a1	ring finger protein 113A1
84585	1153.81	0.95424	0.473134	2.01685	0.0437111	0.693635	Rnf123	ring finger protein 123
20300	137.253	2.19303	1.08809	2.01548	0.0438546	0.693845	Ccl25	chemokine (C-C motif) ligand 25
228880	2187.78	0.67903	0.336951	2.01522	0.0438816	0.693845	Zmynd8	zinc finger, MYND-type containing 8
11877	476.12	2.02926	1.00703	2.01509	0.0438957	0.693845	Arvcf	armadillo repeat gene deleted in velocardiofacial syndrome
66913	3601.17	-0.469134	0.232819	-2.01502	0.0439024	0.693845	Kdelr2	KDEL (Lys-Asp-Glu-Leu) endoplasmic reticulum protein retention receptor 2
20044	22363.7	-0.599564	0.297736	-2.01375	0.0440362	0.694963	Rps14	ribosomal protein S14
68682	5369.7	0.725484	0.36031	2.0135	0.0440624	0.694963	Slc44a2	solute carrier family 44, member 2
13631	5864.01	0.462564	0.229808	2.01283	0.0441329	0.695372	Eef2k	eukaryotic elongation factor-2 kinase
238384	11.1636	6.80971	3.3864	2.0109	0.0443359	0.696854	Slc24a4	solute carrier family 24 (sodium/potassium/calcium exchanger), member 4
19942	1485.17	-0.466806	0.232155	-2.01075	0.0443522	0.696854	Rpl27	ribosomal protein L27
212943	69.8267	2.42164	1.20443	2.01061	0.0443661	0.696854	Tent5a	terminal nucleotidyltransferase 5A
17069	15671.4	-0.680372	0.338453	-2.01024	0.0444058	0.696854	Ly6e	lymphocyte antigen 6 complex, locus E
67184	3162.97	-0.43815	0.218018	-2.0097	0.0444631	0.69705	Ndufa13	NADH:ubiquinone oxidoreductase subunit A13
12581	1770.06	0.357851	0.17811	2.00916	0.0445199	0.69724	Cdkn2d	cyclin dependent kinase inhibitor 2D
68201	625.465	-0.714457	0.355719	-2.00849	0.0445915	0.697557	Ccdc34	coiled-coil domain containing 34
269338	3664.99	0.379475	0.18897	2.00813	0.0446297	0.697557	Vps39	VPS39 HOPS complex subunit
387314	30.8842	3.9807	1.98275	2.00767	0.0446788	0.697625	Tmtc1	transmembrane and tetratricopeptide repeat containing 1
74092	9.33817	6.55136	3.26442	2.0069	0.0447608	0.698206	Tbc1d22bos	TBC1 domain family, member 22B, opposite strand
70930	910.013	-0.734453	0.366052	-2.00642	0.0448118	0.698302	Nol8	nucleolar protein 8
69129	248.144	0.818364	0.408242	2.0046	0.0450053	0.699889	Pex11g	peroxisomal biogenesis factor 11 gamma
76959	1959.58	0.50477	0.251842	2.00431	0.0450365	0.699889	Chmp5	charged multivesicular body protein 5
67544	1781.07	0.63147	0.315087	2.00412	0.0450577	0.699889	Fam120b	family with sequence similarity 120, member B
64660	2073.53	-0.47076	0.23494	-2.00375	0.0450969	0.699889	Mrps24	mitochondrial ribosomal protein S24
100163	5841.72	0.391335	0.195339	2.00336	0.0451382	0.699889	Pafah2	platelet-activating factor acetylhydrolase 2
56364	1438.81	-0.715023	0.357349	-2.00091	0.0454019	0.702882	Zmym3	zinc finger, MYM-type 3
59050	1498.59	-0.72267	0.361209	-2.0007	0.0454251	0.702882	Nsa2	NSA2 ribosome biogenesis homolog
26451	4358.21	-0.443005	0.221468	-2.00031	0.0454665	0.702882	Rpl27a	ribosomal protein L27A
102637366	16.1922	3.57777	1.79063	1.99805	0.0457109	0.705926	Gm10037	predicted gene 10037
18764	385.84	0.964391	0.482762	1.99766	0.0457541	0.705926	Pkd2	polycystic kidney disease 2
70349	3578.79	0.387379	0.194017	1.99662	0.045866	0.706953	Copb1	coatomer protein complex, subunit beta 1
214425	10.7031	6.74928	3.38653	1.99298	0.0462636	0.7117	Cilp	cartilage intermediate layer protein, nucleotide pyrophosphohydrolase
234582	280.941	0.859067	0.43105	1.99296	0.0462653	0.7117	Ccdc102a	coiled-coil domain containing 102A
11534	1988.75	0.408694	0.205162	1.99205	0.0463655	0.711954	Adk	adenosine kinase
319945	1470.64	0.584798	0.293576	1.99198	0.0463732	0.711954	Flad1	flavin adenine dinucleotide synthetase 1
17183	10.661	6.74371	3.38654	1.99133	0.0464449	0.712352	Matn4	matrilin 4
24069	1750.45	0.552472	0.277745	1.98913	0.0466866	0.713699	Sufu	SUFU negative regulator of hedgehog signaling
66060	13.5605	3.73567	1.87806	1.98912	0.0466882	0.713699	Cystm1	cysteine-rich transmembrane module containing 1
104859	245.336	1.53703	0.772788	1.98894	0.0467077	0.713699	Tecpr2	tectonin beta-propeller repeat containing 2
100416706	726.681	0.857887	0.431368	1.98876	0.0467276	0.713699	Zfp729b	zinc finger protein 729b
19716	1624.37	-0.476413	0.239626	-1.98815	0.0467951	0.713699	Bex1	brain expressed X-linked 1
622404	1696.55	-0.434847	0.218775	-1.98764	0.046851	0.713699	Ccdc107	coiled-coil domain containing 107
329540	699.722	0.7406	0.372606	1.98762	0.0468533	0.713699	Nol4l	nucleolar protein 4-like
66090	4835.31	0.646593	0.325477	1.9866	0.0469669	0.714731	Ypel3	yippee like 3
232288	772.188	-0.936791	0.47189	-1.98519	0.0471237	0.716417	Frmd4b	FERM domain containing 4B
67704	1367.11	-0.576867	0.290693	-1.98446	0.047205	0.716955	1810037I17Rik	RIKEN cDNA 1810037I17 gene
14790	1445.85	-0.483717	0.243837	-1.98377	0.0472812	0.717412	Grcc10	gene rich cluster, C10 gene
26951	1164.55	0.595466	0.30065	1.98059	0.0476369	0.721925	Zw10	zw10 kinetochore protein
13486	1529.55	0.874089	0.441464	1.97998	0.047706	0.721925	Dr1	down-regulator of transcription 1
27176	2447.16	-0.42192	0.213104	-1.97988	0.0477175	0.721925	Rpl7a	ribosomal protein L7A
23980	6208.81	-0.264493	0.133677	-1.9786	0.0478608	0.722234	Pebp1	phosphatidylethanolamine binding protein 1
98403	993.339	0.997628	0.504241	1.97848	0.0478751	0.722234	Zfp451	zinc finger protein 451
20643	1599.08	-0.542549	0.274236	-1.9784	0.0478832	0.722234	Snrpe	small nuclear ribonucleoprotein E
19889	599.048	0.93793	0.474169	1.97805	0.0479234	0.722234	Rp2	retinitis pigmentosa 2 homolog
19934	7066.61	-0.527379	0.266693	-1.97748	0.0479879	0.722508	Rpl22	ribosomal protein L22
108888	2696.8	-0.523708	0.265175	-1.97495	0.0482737	0.725191	Atad3a	ATPase family, AAA domain containing 3A
192170	2763.35	-0.282022	0.142807	-1.97485	0.0482855	0.725191	Eif4a3	eukaryotic translation initiation factor 4A3
71169	541.264	-1.15492	0.584938	-1.97444	0.0483321	0.725191	Nbas	neuroblastoma amplified sequence
52552	983.991	0.784137	0.397181	1.97426	0.0483523	0.725191	Parp8	poly (ADP-ribose) polymerase family, member 8
56812	1003.77	0.582821	0.295464	1.97256	0.0485452	0.726743	Dnajb2	DnaJ heat shock protein family (Hsp40) member B2
23971	1811.19	0.44703	0.226627	1.97253	0.048549	0.726743	Papss1	3'-phosphoadenosine 5'-phosphosulfate synthase 1
74735	4748.38	0.514969	0.261212	1.97146	0.0486713	0.727833	Trim14	tripartite motif-containing 14
66866	1105.28	0.762158	0.386671	1.97108	0.0487153	0.727833	Nhlrc2	NHL repeat containing 2
66462	1435.77	-0.460765	0.23384	-1.97043	0.0487895	0.728244	Rex1bd	required for excision 1-B domain containing
338349	1453.52	-0.622442	0.315967	-1.96996	0.0488434	0.728351	Cntln	centlein, centrosomal protein
72635	566.084	-0.858513	0.435992	-1.9691	0.0489415	0.728424	Lins1	lines homolog 1
320974	801.089	-0.765209	0.388636	-1.96896	0.0489574	0.728424	Lrrn4	leucine rich repeat neuronal 4
328108	1078.55	-0.553515	0.281234	-1.96816	0.0490492	0.728424	Togaram1	TOG array regulator of axonemal microtubules 1
56469	1903.87	0.732891	0.372425	1.96789	0.049081	0.728424	Pias1	protein inhibitor of activated STAT 1
100093700	10.0905	6.66322	3.38672	1.96746	0.0491308	0.728424	Gm10400	predicted gene 10400
333193	367.27	-0.956644	0.486337	-1.96704	0.0491784	0.728424	Proser3	proline and serine rich 3
12671	11.4065	3.93268	1.99983	1.96651	0.0492399	0.728424	Chrm3	cholinergic receptor, muscarinic 3, cardiac
107271	2240.7	0.689136	0.350441	1.96648	0.0492431	0.728424	Yars	tyrosyl-tRNA synthetase
74998	162.344	1.18269	0.601494	1.96626	0.049269	0.728424	Rab11fip2	RAB11 family interacting protein 2 (class I)
18120	1155.33	0.4042	0.205694	1.96505	0.0494082	0.728684	Mrpl49	mitochondrial ribosomal protein L49
223267	673.249	-0.534621	0.27212	-1.96465	0.0494545	0.728684	Ggact	gamma-glutamylamine cyclotransferase
15901	172.673	-1.55744	0.792766	-1.96456	0.0494649	0.728684	Id1	inhibitor of DNA binding 1
76719	2530.65	0.448478	0.228293	1.96449	0.0494737	0.728684	Kansl1	KAT8 regulatory NSL complex subunit 1
232946	490.488	0.709838	0.361495	1.96362	0.0495745	0.728716	Bloc1s3	biogenesis of lysosomal organelles complex-1, subunit 3
77980	3690.85	0.557361	0.283854	1.96355	0.0495827	0.728716	Sbf1	SET binding factor 1
20931	795.299	0.601267	0.30626	1.96326	0.0496161	0.728716	Surf2	surfeit gene 2
22697	616.945	0.902789	0.460359	1.96106	0.0498725	0.730618	Zscan21	zinc finger and SCAN domain containing 21
228850	870.802	-0.699502	0.356737	-1.96084	0.0498982	0.730618	Ralgapb	Ral GTPase activating protein, beta subunit (non-catalytic)
75957	304.048	-1.25845	0.642028	-1.96011	0.0499824	0.730618	Mir17hg	Mir17 host gene (non-protein coding)
170439	1408.48	-0.599541	0.305884	-1.96002	0.049993	0.730618	Elovl6	ELOVL family member 6, elongation of long chain fatty acids (yeast)
67673	1694.44	-0.449469	0.229328	-1.95994	0.050003	0.730618	Elob	elongin B
26382	1141.4	0.538308	0.274684	1.95973	0.0500269	0.730618	Fgd2	FYVE, RhoGEF and PH domain containing 2
16554	358.302	1.08841	0.555767	1.95839	0.0501845	0.731723	Kif13b	kinesin family member 13B
16329	1369.72	-0.473185	0.241632	-1.95829	0.0501965	0.731723	Inpp1	inositol polyphosphate-1-phosphatase
226861	638.261	-0.837931	0.427989	-1.95783	0.0502494	0.731754	Hhat	hedgehog acyltransferase
107250	1463.74	-0.822945	0.420456	-1.95727	0.0503161	0.731754	Kazald1	Kazal-type serine peptidase inhibitor domain 1
432879	90.5079	1.40987	0.720556	1.95664	0.0503903	0.731754	Kbtbd6	kelch repeat and BTB (POZ) domain containing 6
16401	2889.9	0.356384	0.182145	1.95659	0.0503954	0.731754	Itga4	integrin alpha 4
241327	9.81954	6.62458	3.38681	1.95599	0.050466	0.731754	Olfml2a	olfactomedin-like 2A
70599	1035.12	0.687061	0.351304	1.95574	0.0504953	0.731754	Itprid2	ITPR interacting domain containing 2
67467	1177.34	0.61855	0.316317	1.95547	0.0505273	0.731754	Gpalpp1	GPALPP motifs containing 1
24070	1513.24	0.40673	0.20812	1.95431	0.0506649	0.733065	Mpdu1	mannose-P-dolichol utilization defect 1
57319	5170.51	0.416329	0.213299	1.95186	0.0509552	0.736582	Smpdl3a	sphingomyelin phosphodiesterase, acid-like 3A
106878	1056.5	0.676109	0.346555	1.95094	0.0510639	0.737469	Smim3	small integral membrane protein 3
240667	199.859	-1.20981	0.620416	-1.95001	0.0511754	0.738395	Sec31b	Sec31 homolog B (S. cerevisiae)
68198	1336.19	-0.477322	0.244839	-1.94953	0.0512318	0.738524	Ndufb2	NADH:ubiquinone oxidoreductase subunit B2
102632231	653.382	-0.768041	0.394096	-1.94887	0.0513112	0.738985	LOC102632231	uncharacterized LOC102632231
76295	5008.28	0.450982	0.231514	1.94797	0.0514186	0.739487	Atp11b	ATPase, class VI, type 11B
72736	2333.96	0.810025	0.415884	1.94772	0.0514489	0.739487	Tmx1	thioredoxin-related transmembrane protein 1
18557	1085.05	-0.792	0.406746	-1.94716	0.0515155	0.739487	Cdk18	cyclin-dependent kinase 18
13386	92.3109	-1.63737	0.840974	-1.94699	0.0515358	0.739487	Dlk1	delta like non-canonical Notch ligand 1
12491	98.8291	-3.16451	1.62661	-1.94546	0.0517191	0.741167	Cd36	CD36 molecule
217303	1616.17	0.49172	0.25281	1.94502	0.0517722	0.741167	Cd300a	CD300A molecule
231452	1834.49	-0.707071	0.363621	-1.94453	0.051832	0.741167	Sdad1	SDA1 domain containing 1
244757	9.54842	6.5843	3.38691	1.94404	0.0518903	0.741167	Glb1l2	galactosidase, beta 1-like 2
57750	1550.39	-0.495347	0.254854	-1.94365	0.0519377	0.741167	Wdr12	WD repeat domain 12
55989	6132.09	-0.426133	0.2193	-1.94315	0.0519976	0.741167	Nop58	NOP58 ribonucleoprotein
107173	542.657	0.635424	0.32701	1.94313	0.0519999	0.741167	Gpr137	G protein-coupled receptor 137
19899	5925.29	-0.3933	0.202491	-1.94231	0.0521	0.741167	Rpl18	ribosomal protein L18
70779	1098.04	-0.516386	0.265875	-1.94221	0.0521112	0.741167	Prdm5	PR domain containing 5
11350	1948.16	0.593782	0.305789	1.9418	0.0521613	0.741167	Abl1	c-abl oncogene 1, non-receptor tyrosine kinase
66141	12537.4	-0.447785	0.230617	-1.94168	0.0521761	0.741167	Ifitm3	interferon induced transmembrane protein 3
70727	9.47246	6.57325	3.38694	1.94077	0.0522867	0.741923	Rasgef1a	RasGEF domain family, member 1A
16878	9.47219	6.57218	3.38694	1.94045	0.0523254	0.741923	Lif	leukemia inhibitory factor
12614	403.665	0.834055	0.429911	1.94006	0.0523722	0.741923	Celsr1	cadherin, EGF LAG seven-pass G-type receptor 1
64291	4771.48	0.275524	0.14216	1.93812	0.052608	0.742112	Osbpl1a	oxysterol binding protein-like 1A
208151	40.7097	3.58105	1.84806	1.93774	0.0526555	0.742112	Tmem132b	transmembrane protein 132B
19241	21471.5	-0.341906	0.176467	-1.93751	0.0526835	0.742112	Tmsb4x	thymosin, beta 4, X chromosome
81601	2152.4	0.606609	0.313154	1.93709	0.0527339	0.742112	Kat5	K(lysine) acetyltransferase 5
14038	9.38752	6.55835	3.38698	1.93634	0.0528256	0.742112	Wfdc18	WAP four-disulfide core domain 18
20022	2102.92	-0.449042	0.231954	-1.93591	0.0528786	0.742112	Polr2j	polymerase (RNA) II (DNA directed) polypeptide J
18626	1637.84	0.821349	0.424297	1.93579	0.0528934	0.742112	Per1	period circadian clock 1
67865	109.573	2.66964	1.37927	1.93554	0.0529238	0.742112	Rgs10	regulator of G-protein signalling 10
382083	13.1683	5.28251	2.72943	1.93538	0.0529431	0.742112	Snx22	sorting nexin 22
21426	1032.56	-0.965039	0.498711	-1.93507	0.0529822	0.742112	Tfec	transcription factor EC
239552	9.3319	6.55192	3.38699	1.93444	0.0530594	0.742112	Apol8	apolipoprotein L 8
26961	29560.2	-0.412811	0.213404	-1.93441	0.0530628	0.742112	Rpl8	ribosomal protein L8
619312	9.34061	6.55115	3.38699	1.93421	0.0530876	0.742112	G730013B05Rik	RIKEN cDNA G730013B05 gene
67067	1706.36	-0.518859	0.268452	-1.93278	0.0532632	0.742112	Romo1	reactive oxygen species modulator 1
108037	3910.5	-0.488377	0.252752	-1.93224	0.0533299	0.742112	Shmt2	serine hydroxymethyltransferase 2 (mitochondrial)
13654	9.93847	-5.57444	2.88546	-1.93191	0.0533712	0.742112	Egr2	early growth response 2
321006	1297.97	0.516839	0.267558	1.93169	0.0533979	0.742112	Dcaf1	DDB1 and CUL4 associated factor 1
667705	9.27852	6.54205	3.38702	1.93151	0.0534202	0.742112	Gm8773	predicted gene 8773
192651	521.195	-1.10659	0.572954	-1.93138	0.0534359	0.742112	Zfp286	zinc finger protein 286
19361	576.882	-0.849906	0.440053	-1.93137	0.0534371	0.742112	Rad51	RAD51 recombinase
71765	4034.72	0.378824	0.196236	1.93045	0.0535513	0.742112	Klhdc3	kelch domain containing 3
223455	2704.39	0.402576	0.208577	1.93011	0.0535934	0.742112	2019-03-06	membrane-associated ring finger (C3HC4) 6
21385	7.45528	-6.54001	3.38907	-1.92974	0.0536392	0.742112	Tbx2	T-box 2
320463	790.733	1.18835	0.615818	1.92971	0.0536422	0.742112	F630111L10Rik	RIKEN cDNA F630111L10 gene
319804	12.1143	-4.74432	2.45922	-1.9292	0.0537066	0.742112	Glt1d1	glycosyltransferase 1 domain containing 1
236604	3123.84	0.352804	0.182878	1.92918	0.0537086	0.742112	Pisd-ps1	phosphatidylserine decarboxylase, pseudogene 1
64657	719.892	-0.681228	0.353258	-1.92841	0.0538039	0.742112	Mrps10	mitochondrial ribosomal protein S10
218952	7.45037	-6.53527	3.38909	-1.92833	0.0538144	0.742112	Fermt2	fermitin family member 2
69036	9.19429	6.53048	3.38705	1.92807	0.0538459	0.742112	Zg16	zymogen granule protein 16
240263	800.673	1.18589	0.615097	1.92797	0.0538591	0.742112	Fem1c	fem-1 homolog c (C.elegans)
18746	12677.4	-0.293095	0.152025	-1.92794	0.0538629	0.742112	Pkm	pyruvate kinase, muscle
276829	214.374	2.06461	1.0711	1.92756	0.0539094	0.742112	Smtnl2	smoothelin-like 2
17828	732.611	0.790315	0.410144	1.92692	0.0539898	0.742524	Bloc1s5	biogenesis of lysosomal organelles complex-1, subunit 5, muted
109113	2598.81	0.627434	0.325676	1.92656	0.0540347	0.742524	Uhrf2	ubiquitin-like, containing PHD and RING finger domains 2
20250	5370.54	0.445355	0.231278	1.92562	0.0541517	0.743477	Scd2	stearoyl-Coenzyme A desaturase 2
239606	8.32587	6.38591	3.31881	1.92416	0.0543349	0.743989	Slc2a13	solute carrier family 2 (facilitated glucose transporter), member 13
66949	1351.78	-0.484324	0.251738	-1.92392	0.0543647	0.743989	Trim59	tripartite motif-containing 59
20338	3144.32	0.508165	0.264156	1.92373	0.0543885	0.743989	Sel1l	sel-1 suppressor of lin-12-like (C. elegans)
213989	29.3185	3.58862	1.86553	1.92364	0.0543997	0.743989	Tmem82	transmembrane protein 82
105651	66.1788	-1.90708	0.991509	-1.92342	0.0544278	0.743989	Ppp1r3e	protein phosphatase 1, regulatory subunit 3E
20430	2947.46	0.728269	0.378734	1.9229	0.0544924	0.744221	Cyfip1	cytoplasmic FMR1 interacting protein 1
67212	662.968	-0.64424	0.335129	-1.92237	0.0545598	0.744477	Mrpl55	mitochondrial ribosomal protein L55
20088	7726	-0.436994	0.227399	-1.9217	0.0546431	0.744477	Rps24	ribosomal protein S24
22099	5673.03	-0.321418	0.167278	-1.92146	0.0546738	0.744477	Tsn	translin
67708	786.055	0.820595	0.427201	1.92086	0.0547491	0.744477	Pcnx4	pecanex homolog 4
100272219	49.3747	2.27975	1.18684	1.92085	0.0547501	0.744477	AA543186	expressed sequence AA543186
24056	1118.61	-0.514663	0.267987	-1.92048	0.0547979	0.744477	Sh3bp5	SH3-domain binding protein 5 (BTK-associated)
54394	6775.58	0.433604	0.225929	1.91921	0.054958	0.745539	Crlf3	cytokine receptor-like factor 3
320351	859.6	0.6345	0.330624	1.9191	0.0549717	0.745539	Tmem251	transmembrane protein 251
27360	1355.09	0.569057	0.296593	1.91865	0.0550291	0.745669	Add3	adducin 3 (gamma)
67486	872.709	-0.616082	0.321193	-1.91811	0.0550977	0.745949	Polr3g	polymerase (RNA) III (DNA directed) polypeptide G
103537	1198.12	-0.852234	0.444468	-1.91743	0.0551839	0.746162	Mbtd1	mbt domain containing 1
27060	2871.78	0.727696	0.379557	1.91723	0.0552092	0.746162	Tcirg1	T cell, immune regulator 1, ATPase, H+ transporting, lysosomal V0 protein A3
14745	24.5465	-4.32685	2.25774	-1.91646	0.0553072	0.746269	Lpar1	lysophosphatidic acid receptor 1
209584	402.96	-1.13815	0.59394	-1.91627	0.0553309	0.746269	Tyw3	tRNA-yW synthesizing protein 3 homolog (S. cerevisiae)
328451	519.044	-0.753644	0.393335	-1.91603	0.0553607	0.746269	Gm5088	poly(A)-binding protein, cytoplasmic pseudogene
382062	49.9639	2.18148	1.13883	1.91554	0.0554236	0.746471	AB124611	cDNA sequence AB124611
77864	191.577	1.08032	0.564645	1.91327	0.0557136	0.749728	Ypel2	yippee like 2
67205	2490.99	-0.349895	0.182954	-1.91248	0.0558146	0.750439	Utp11	UTP11 small subunit processome component
50785	220.618	0.982419	0.513828	1.91196	0.055881	0.750685	Hs6st1	heparan sulfate 6-O-sulfotransferase 1
20679	1160.28	0.71548	0.374363	1.91119	0.0559799	0.750758	Sox6	SRY (sex determining region Y)-box 6
22146	4054.94	-0.639347	0.334625	-1.91064	0.0560514	0.750758	Tuba1c	tubulin, alpha 1C
21808	7.13818	-6.47479	3.38933	-1.91035	0.0560887	0.750758	Tgfb2	transforming growth factor, beta 2
214642	67.6257	4.04821	2.11934	1.91013	0.0561162	0.750758	Cped1	cadherin-like and PC-esterase domain containing 1
19982	1769.93	-0.443164	0.232021	-1.91002	0.0561308	0.750758	Rpl36a	ribosomal protein L36A
81600	8.79397	6.466	3.38721	1.90894	0.0562694	0.750758	Chia1	chitinase, acidic 1
12627	15.8075	3.38806	1.77506	1.9087	0.0563002	0.750758	Cfc1	cripto, FRL-1, cryptic family 1
76650	626.066	-0.633668	0.332075	-1.90821	0.0563641	0.750758	Srxn1	sulfiredoxin 1 homolog (S. cerevisiae)
227525	465.824	1.2112	0.634735	1.9082	0.0563654	0.750758	Dclre1c	DNA cross-link repair 1C
11306	566.671	-0.623942	0.326983	-1.90818	0.0563683	0.750758	Abcb7	ATP-binding cassette, sub-family B (MDR/TAP), member 7
76718	97.3452	1.75346	0.919549	1.90687	0.0565368	0.751286	Catsperg2	cation channel sperm associated auxiliary subunit gamma 2
381107	8.75143	6.45874	3.38723	1.90679	0.0565481	0.751286	Tmem232	transmembrane protein 232
54196	2167.05	-0.564854	0.296277	-1.90651	0.0565842	0.751286	Pabpn1	poly(A) binding protein, nuclear 1
12859	1797.56	-0.463693	0.243232	-1.90638	0.0566007	0.751286	Cox5b	cytochrome c oxidase subunit 5B
74052	8.70242	6.4509	3.38725	1.90446	0.0568499	0.753951	Ttc21a	tetratricopeptide repeat domain 21A
65019	7479.06	-0.426701	0.224214	-1.9031	0.057028	0.755635	Rpl23	ribosomal protein L23
17991	3463.66	-0.511	0.268571	-1.90266	0.0570844	0.755635	Ndufa2	NADH:ubiquinone oxidoreductase subunit A2
67826	1614.79	-0.585373	0.307727	-1.90225	0.0571391	0.755635	Snap47	synaptosomal-associated protein, 47
381272	8.65106	6.44197	3.38728	1.90181	0.0571957	0.755635	A630095N17Rik	RIKEN cDNA A630095N17 gene
100042926	96.0318	-1.66668	0.876455	-1.90162	0.0572207	0.755635	Gm13546	predicted gene 13546
51960	456.176	0.838879	0.441317	1.90085	0.0573213	0.755635	Kctd18	potassium channel tetramerisation domain containing 18
16150	2946.15	0.486231	0.25582	1.90068	0.0573444	0.755635	Ikbkb	inhibitor of kappaB kinase beta
67281	3692.46	-0.384856	0.202533	-1.90021	0.0574057	0.755635	Rpl37	ribosomal protein L37
56626	724.487	-0.648554	0.34136	-1.89991	0.0574444	0.755635	Poll	polymerase (DNA directed), lambda
622283	8.60655	6.43509	3.3873	1.89977	0.057463	0.755635	Mir1a-1hg	Mir1a-1 and Mir133a-2 host gene
20810	4357.36	-0.513849	0.270545	-1.89931	0.0575238	0.755635	Srm	spermidine synthase
72267	8.7723	4.24853	2.2382	1.89819	0.0576709	0.755635	Lrrc8e	leucine rich repeat containing 8 family, member E
384214	8.57665	6.42948	3.38731	1.89811	0.0576821	0.755635	Ephx4	epoxide hydrolase 4
75617	4976.54	-0.546395	0.287874	-1.89804	0.0576914	0.755635	Rps25	ribosomal protein S25
15530	14.1346	4.98757	2.6287	1.89735	0.0577818	0.755635	Hspg2	perlecan (heparan sulfate proteoglycan 2)
67976	2406.7	0.463861	0.244535	1.89691	0.0578401	0.755635	Trabd	TraB domain containing
18016	1325.28	0.728011	0.383987	1.89592	0.0579701	0.755635	Nf2	neurofibromin 2
84682	214.072	-1.35414	0.714546	-1.89511	0.0580777	0.755635	Cox4i2	cytochrome c oxidase subunit 4I2
102132	41.8439	1.68603	0.889815	1.89481	0.0581174	0.755635	E230013L22Rik	RIKEN cDNA E230013L22 gene
212127	743.35	-0.628022	0.331478	-1.89461	0.0581437	0.755635	Proser1	proline and serine rich 1
69162	3489.79	0.550342	0.290498	1.89448	0.0581619	0.755635	Sec31a	Sec31 homolog A (S. cerevisiae)
74551	3727.38	0.556071	0.29356	1.89423	0.058194	0.755635	Pck2	phosphoenolpyruvate carboxykinase 2 (mitochondrial)
213393	83.5885	2.64763	1.39774	1.89422	0.0581955	0.755635	Depp1	DEPP1 autophagy regulator
19231	12017.8	-0.345904	0.182627	-1.89404	0.0582191	0.755635	Ptma	prothymosin alpha
19385	4625.16	-0.489969	0.25875	-1.8936	0.058278	0.755635	Ranbp1	RAN binding protein 1
20198	627.177	-1.26476	0.667925	-1.89356	0.0582836	0.755635	S100a4	S100 calcium binding protein A4
66481	1036.58	-0.547339	0.289066	-1.89347	0.0582951	0.755635	Rps21	ribosomal protein S21
58194	2191.84	0.514688	0.271918	1.89281	0.0583835	0.755635	Sh3kbp1	SH3-domain kinase binding protein 1
15483	10.8169	-6.34167	3.3512	-1.89236	0.0584432	0.755635	Hsd11b1	hydroxysteroid 11-beta dehydrogenase 1
319940	8.45852	6.40935	3.38737	1.89213	0.0584731	0.755635	Sorbs2os	sorbin and SH3 domain containing 2, opposite strand
76846	28047.6	-0.368161	0.194605	-1.89184	0.0585128	0.755635	Rps9	ribosomal protein S9
76925	6.83963	-6.41215	3.38959	-1.89172	0.0585286	0.755635	Spata46	spermatogenesis associated 46
66146	1543.63	-0.61931	0.327879	-1.88884	0.0589138	0.758962	Maco1	macoilin 1
20084	7074.51	-0.559185	0.296053	-1.8888	0.0589183	0.758962	Rps18	ribosomal protein S18
19275	8.39786	6.39777	3.3874	1.8887	0.0589324	0.758962	Ptprn	protein tyrosine phosphatase, receptor type, N
11997	18.7474	2.80754	1.48763	1.88726	0.0591252	0.760436	Akr1b7	aldo-keto reductase family 1, member B7
75812	484.443	0.69784	0.369851	1.88681	0.0591853	0.760436	Tasp1	taspase, threonine aspartase 1
67260	2560.08	0.370923	0.196624	1.88646	0.0592331	0.760436	Cers4	ceramide synthase 4
50782	198.142	2.50956	1.33035	1.88639	0.0592421	0.760436	Rgs11	regulator of G-protein signaling 11
110417	602.283	0.631157	0.334717	1.88564	0.0593431	0.761106	Pigh	phosphatidylinositol glycan anchor biosynthesis, class H
76867	687.042	0.928635	0.49264	1.88502	0.0594273	0.761225	Rhbdd1	rhomboid domain containing 1
30933	1097.71	0.792508	0.420584	1.8843	0.0595241	0.761225	Tor2a	torsin family 2, member A
93701	156.723	-1.56569	0.83095	-1.88422	0.0595358	0.761225	Pcdhgb4	protocadherin gamma subfamily B, 4
353187	792.78	1.04555	0.555001	1.88387	0.0595828	0.761225	Nr1d2	nuclear receptor subfamily 1, group D, member 2
68565	1426.05	-0.529335	0.281024	-1.88359	0.05962	0.761225	Mrps18a	mitochondrial ribosomal protein S18A
100502825	10445.5	-0.369904	0.196464	-1.88281	0.059726	0.761225	Rpl37rt	ribosomal protein L37, retrotransposed
72065	632.056	-0.934676	0.496493	-1.88256	0.0597604	0.761225	Rap2c	RAP2C, member of RAS oncogene family
116871	1405.65	0.51168	0.271874	1.88205	0.0598298	0.761225	Mta3	metastasis associated 3
76566	183.61	-1.28344	0.681974	-1.88195	0.0598425	0.761225	Rflnb	refilin B
627352	2027.24	-0.341114	0.181267	-1.88184	0.059858	0.761225	Morf4l1b	mortality factor 4 like 1B
11844	3182.97	-0.376403	0.200044	-1.8816	0.0598897	0.761225	Arf5	ADP-ribosylation factor 5
30934	2324.42	-0.36127	0.192164	-1.88001	0.0601069	0.762889	Tor1b	torsin family 1, member B
66813	122.48	-2.21795	1.18012	-1.87943	0.0601862	0.762889	Bcl2l14	BCL2-like 14 (apoptosis facilitator)
15368	300.345	0.777753	0.413848	1.87932	0.0602008	0.762889	Hmox1	heme oxygenase 1
56190	9696.1	0.325208	0.173062	1.87915	0.0602245	0.762889	Rbm38	RNA binding motif protein 38
109778	901.226	0.487214	0.259361	1.87851	0.0603109	0.762889	Blvra	biliverdin reductase A
20641	1767.05	-0.501346	0.266908	-1.87834	0.0603341	0.762889	Snrpd1	small nuclear ribonucleoprotein D1
13800	94.9345	-1.45235	0.773366	-1.87795	0.0603874	0.762889	Enah	ENAH actin regulator
68917	2415.67	-0.482984	0.257233	-1.87761	0.0604345	0.762889	Hint2	histidine triad nucleotide binding protein 2
54217	5827.2	-0.449324	0.239386	-1.87699	0.0605197	0.762889	Rpl36	ribosomal protein L36
13164	7.83877	6.30026	3.35764	1.8764	0.0606005	0.762889	Dazl	deleted in azoospermia-like
216760	1555.39	0.809005	0.431173	1.87629	0.0606158	0.762889	Mfap3	microfibrillar-associated protein 3
71198	432.796	0.877278	0.467806	1.8753	0.0607511	0.762889	Otud1	OTU domain containing 1
28106	2049.66	-0.380801	0.20309	-1.87504	0.0607874	0.762889	Mydgf	myeloid derived growth factor
51875	474.158	-0.717936	0.382899	-1.875	0.0607927	0.762889	Tmem141	transmembrane protein 141
26394	2465.98	-0.419166	0.223654	-1.87417	0.0609064	0.762889	Lypla2	lysophospholipase 2
66656	4431.44	-0.34838	0.185916	-1.87385	0.0609506	0.762889	Eef1d	eukaryotic translation elongation factor 1 delta (guanine nucleotide exchange protein)
66177	1887.24	-0.505785	0.269976	-1.87345	0.061007	0.762889	Ubl5	ubiquitin-like 5
22337	1601.74	0.612103	0.326771	1.87319	0.0610425	0.762889	Vdr	vitamin D (1,25-dihydroxyvitamin D3) receptor
216527	3168.94	0.442874	0.236493	1.87267	0.0611134	0.762889	Ccm2	cerebral cavernous malformation 2
320486	21.7533	4.44778	2.37521	1.87258	0.0611263	0.762889	A430078I02Rik	RIKEN cDNA A430078I02 gene
432769	466.603	-1.08008	0.577199	-1.87124	0.0613121	0.762889	Zfp708	zinc finger protein 708
50877	559.168	-0.821216	0.438933	-1.87094	0.061354	0.762889	Neu3	neuraminidase 3
620419	165.945	2.11024	1.12808	1.87065	0.0613934	0.762889	Zfp963	zinc finger protein 963
15510	4054.08	-0.28724	0.153571	-1.8704	0.061428	0.762889	Hspd1	heat shock protein 1 (chaperonin)
72899	306.887	-1.04322	0.557771	-1.87034	0.0614366	0.762889	Macrod2	MACRO domain containing 2
15275	6396.54	0.45651	0.244114	1.87007	0.061474	0.762889	Hk1	hexokinase 1
67267	813.035	-0.603056	0.322674	-1.86893	0.0616322	0.762889	Uqcc2	ubiquinol-cytochrome c reductase complex assembly factor 2
69710	5393.5	0.395173	0.211462	1.86876	0.0616557	0.762889	Arap1	ArfGAP with RhoGAP domain, ankyrin repeat and PH domain 1
100042198	76.2924	-3.50556	1.87596	-1.86868	0.0616677	0.762889	Gm3716	predicted gene 3716
11797	1968.03	0.462455	0.24748	1.86866	0.0616704	0.762889	Birc2	baculoviral IAP repeat-containing 2
73668	706.348	0.635625	0.340158	1.86861	0.0616766	0.762889	Ttc21b	tetratricopeptide repeat domain 21B
67198	23.4655	3.14522	1.68342	1.86835	0.0617135	0.762889	Spats2l	spermatogenesis associated, serine-rich 2-like
75316	1596.04	-0.431887	0.231167	-1.86829	0.0617222	0.762889	Taf1d	TATA-box binding protein associated factor, RNA polymerase I, D
77857	27.207	-4.15447	2.22384	-1.86815	0.0617413	0.762889	9430065F17Rik	RIKEN cDNA 9430065F17 gene
19951	20965.7	-0.34366	0.183993	-1.86779	0.061792	0.762889	Rpl32	ribosomal protein L32
12487	7.98056	6.32635	3.3876	1.8675	0.0618319	0.762889	Cd28	CD28 antigen
23918	2641.47	-0.320253	0.171488	-1.8675	0.061832	0.762889	Impdh2	inosine monophosphate dehydrogenase 2
66912	5087.29	-0.340912	0.182692	-1.86605	0.0620349	0.764077	Bzw2	basic leucine zipper and W2 domains 2
242960	2128.73	0.468872	0.251279	1.86594	0.0620495	0.764077	Fbxl5	F-box and leucine-rich repeat protein 5
226525	164.107	-1.25863	0.674619	-1.86569	0.062085	0.764077	Rasal2	RAS protein activator like 2
114641	973.66	-0.485378	0.260209	-1.86534	0.0621343	0.764077	Rpl31	ribosomal protein L31
66970	3880.64	0.504001	0.270234	1.86506	0.0621735	0.764077	Ssbp2	single-stranded DNA binding protein 2
21785	48.5108	-2.12037	1.13744	-1.86415	0.0623002	0.765031	Tff2	trefoil factor 2 (spasmolytic protein 1)
73677	408.957	1.67215	0.897407	1.86331	0.0624185	0.765716	Psma8	proteasome (prosome, macropain) subunit, alpha type, 8
20462	4131.95	-0.397796	0.213518	-1.86306	0.0624543	0.765716	Tra2b	transformer 2 beta
21677	603.648	-0.764443	0.41067	-1.86145	0.0626802	0.767882	Tead2	TEA domain family member 2
22213	1917.37	0.584144	0.314012	1.86026	0.062849	0.769345	Ube2g2	ubiquitin-conjugating enzyme E2G 2
217648	30.499	3.72847	2.00498	1.8596	0.0629416	0.769873	Gm527	predicted gene 527
20678	217.601	-1.61356	0.867895	-1.85916	0.0630043	0.770036	Sox5	SRY (sex determining region Y)-box 5
78610	1739.45	0.617969	0.332546	1.8583	0.0631271	0.770932	Uvrag	UV radiation resistance associated gene
20663	376.524	0.635983	0.342442	1.8572	0.0632829	0.77223	Sos2	SOS Ras/Rho guanine nucleotide exchange factor 2
14065	2491.63	-0.46998	0.25315	-1.85653	0.0633785	0.772735	F2rl3	coagulation factor II (thrombin) receptor-like 3
171180	6.29488	-6.29096	3.39014	-1.85566	0.0635014	0.772735	Syt12	synaptotagmin XII
263803	843.224	0.725553	0.391124	1.85505	0.0635893	0.772735	Pkn3	protein kinase N3
277692	1923.24	-0.373662	0.201431	-1.85504	0.0635906	0.772735	Rps19-ps3	ribosomal protein S19, pseudogene 3
18024	3118.92	0.380719	0.205286	1.85458	0.0636565	0.772735	Nfe2l2	nuclear factor, erythroid derived 2, like 2
74392	2973.54	0.919442	0.495774	1.85456	0.0636591	0.772735	Specc1l	sperm antigen with calponin homology and coiled-coil domains 1-like
57757	4591.74	-0.398436	0.214894	-1.8541	0.0637245	0.772735	Pglyrp2	peptidoglycan recognition protein 2
14113	1157.39	-0.522279	0.281718	-1.85391	0.0637527	0.772735	Fbl	fibrillarin
15468	882.34	0.877898	0.473572	1.85378	0.0637706	0.772735	Prmt2	protein arginine N-methyltransferase 2
26940	991.874	-0.444187	0.239684	-1.85322	0.0638508	0.772819	Ecsit	ECSIT signalling integrator
17190	2060.7	0.512503	0.276574	1.85304	0.0638767	0.772819	Mbd1	methyl-CpG binding domain protein 1
53310	162.72	-1.33296	0.719546	-1.8525	0.0639542	0.773156	Dlg3	discs large MAGUK scaffold protein 3
50789	942.264	0.744799	0.402141	1.85208	0.0640137	0.773275	Fbxl3	F-box and leucine-rich repeat protein 3
70998	1484.8	0.768142	0.414892	1.85142	0.0641085	0.773782	Phf6	PHD finger protein 6
67492	494.406	0.542425	0.293196	1.85004	0.0643075	0.773782	Zfand4	zinc finger, AN1-type domain 4
330938	181.445	1.98819	1.0747	1.85	0.0643136	0.773782	Dixdc1	DIX domain containing 1
216835	6.19116	-6.27171	3.39023	-1.84994	0.0643226	0.773782	Usp43	ubiquitin specific peptidase 43
68774	37.4374	2.56777	1.38818	1.84974	0.0643514	0.773782	Ms4a6d	membrane-spanning 4-domains, subfamily A, member 6D
66441	384.581	-0.811521	0.438803	-1.8494	0.0644003	0.773782	Magohb	mago homolog B, exon junction complex core component
66477	856.274	-0.460288	0.24892	-1.84914	0.0644375	0.773782	Usmg5	upregulated during skeletal muscle growth 5
224045	2757.8	-0.401651	0.217249	-1.84881	0.0644858	0.773782	Eif2b5	eukaryotic translation initiation factor 2B, subunit 5 epsilon
18590	6.16804	-6.26752	3.39025	-1.84869	0.0645025	0.773782	Pdgfa	platelet derived growth factor, alpha
68944	4461.02	-0.344163	0.186234	-1.84801	0.0646004	0.774299	Tmco1	transmembrane and coiled-coil domains 1
66108	3087.56	-0.361618	0.195712	-1.84771	0.064645	0.774299	Ndufa9	NADH:ubiquinone oxidoreductase subunit A9
108911	5044.33	-0.71319	0.38621	-1.84664	0.0647999	0.775166	Rcc2	regulator of chromosome condensation 2
13034	5810.43	0.738187	0.399772	1.84652	0.0648168	0.775166	Ctse	cathepsin E
103729	137.786	-1.31758	0.713943	-1.84549	0.0649658	0.775537	AI450353	expressed sequence AI450353
100504714	7.57291	6.25079	3.38783	1.84507	0.065027	0.775537	Gm16793	predicted gene, 16793
13000	711.698	-1.13584	0.615614	-1.84505	0.0650299	0.775537	Csnk2a2	casein kinase 2, alpha prime polypeptide
19921	7824.03	-0.403092	0.218526	-1.84459	0.0650972	0.775537	Rpl19	ribosomal protein L19
53379	20538.3	-0.305177	0.165463	-1.84439	0.0651268	0.775537	Hnrnpa2b1	heterogeneous nuclear ribonucleoprotein A2/B1
11546	2167.91	0.666615	0.361516	1.84394	0.0651914	0.775537	Parp2	poly (ADP-ribose) polymerase family, member 2
100503794	8.60115	4.22738	2.29312	1.84351	0.0652552	0.775537	Gm9920	predicted gene 9920
74237	1906.5	-0.436695	0.236961	-1.8429	0.065344	0.775537	Tubgcp2	tubulin, gamma complex associated protein 2
100861870	7.51694	6.24012	3.38786	1.8419	0.0654893	0.775537	Gm21284	predicted gene, 21284
20187	596.953	-0.685699	0.372299	-1.8418	0.0655051	0.775537	Ryk	receptor-like tyrosine kinase
268449	2393.41	-0.415843	0.225814	-1.84153	0.0655439	0.775537	Rpl23a	ribosomal protein L23A
77286	113.23	-1.44016	0.782065	-1.84148	0.0655506	0.775537	Nkrf	NF-kappaB repressing factor
217980	2288.42	-0.405232	0.220102	-1.84111	0.0656056	0.775537	Larp4b	La ribonucleoprotein domain family, member 4B
380959	479.918	0.84866	0.461	1.84091	0.0656348	0.775537	Alg10b	asparagine-linked glycosylation 10B (alpha-1,2-glucosyltransferase)
71591	681.395	0.825214	0.448461	1.8401	0.0657531	0.775537	Zfp251	zinc finger protein 251
72657	1496.59	-0.623222	0.338705	-1.84001	0.0657663	0.775537	Selenoh	selenoprotein H
22761	2667.73	0.584645	0.317762	1.83988	0.0657854	0.775537	Zfpm1	zinc finger protein, multitype 1
15273	339.266	-0.864399	0.469854	-1.83972	0.0658097	0.775537	Hivep2	human immunodeficiency virus type I enhancer binding protein 2
114602	7.48407	6.23203	3.38789	1.8395	0.0658414	0.775537	Zmynd10	zinc finger, MYND domain containing 10
14225	5746.36	-0.347262	0.188801	-1.8393	0.0658716	0.775537	Fkbp1a	FK506 binding protein 1a
16597	371.652	1.35671	0.737682	1.83915	0.065893	0.775537	Klf12	Kruppel-like factor 12
66467	1151.76	-0.53402	0.290567	-1.83785	0.066084	0.776975	Gtf2h5	general transcription factor IIH, polypeptide 5
54645	1554.66	0.434359	0.236367	1.83764	0.0661149	0.776975	Gripap1	GRIP1 associated protein 1
171543	21.1138	4.56707	2.48619	1.83698	0.0662131	0.777282	Bmf	BCL2 modifying factor
98376	649.374	-0.772178	0.420431	-1.83663	0.066264	0.777282	Gorab	golgin, RAB6-interacting
75209	6.00467	-6.2264	3.39045	-1.83645	0.0662907	0.777282	Sv2c	synaptic vesicle glycoprotein 2c
14894	1692.36	0.476931	0.25975	1.83612	0.0663406	0.777282	Cfap20	cilia and flagella associated protein 20
52055	1448.18	0.444881	0.242363	1.8356	0.0664166	0.777588	Rab11fip5	RAB11 family interacting protein 5 (class I)
53883	81.282	2.59989	1.4173	1.8344	0.066595	0.779091	Celsr2	cadherin, EGF LAG seven-pass G-type receptor 2
381091	7.38671	6.21261	3.38795	1.83374	0.0666933	0.77954	H2-Eb2	histocompatibility 2, class II antigen E beta2
654359	1621.18	-0.578656	0.315608	-1.83347	0.0667334	0.77954	Gm12338	cytochrome c oxidase, subunit VIIc pseudogene
232714	28.1989	3.71466	2.02656	1.83299	0.0668044	0.779785	Mgam	maltase-glucoamylase
277154	1383.05	-0.326934	0.178465	-1.83192	0.0669627	0.780874	Nynrin	NYN domain and retroviral integrase containing
19377	2312.76	0.4266	0.2329	1.83169	0.0669979	0.780874	Rai1	retinoic acid induced 1
12517	737.647	0.64253	0.351028	1.83042	0.0671869	0.782138	Cd72	CD72 antigen
56464	2180.83	1.04449	0.570671	1.83029	0.0672067	0.782138	Ctsf	cathepsin F
225884	7.30789	6.19853	3.388	1.82956	0.0673162	0.782827	Gstp3	glutathione S-transferase pi 3
71870	30.3213	2.28552	1.25039	1.82784	0.0675738	0.784679	Cfap45	cilia and flagella associated protein 45
67723	1421.25	0.430382	0.235492	1.82758	0.0676124	0.784679	Cep83os	centrosomal protein 83, opposite strand
97863	62.4621	-1.8293	1.00099	-1.82749	0.0676265	0.784679	Fam8a1	family with sequence similarity 8, member A1
67857	1303.97	0.546601	0.299311	1.82619	0.0678211	0.786351	Ppp6c	protein phosphatase 6, catalytic subunit
17160	2134.19	0.58778	0.322157	1.82452	0.0680742	0.788113	Man2b2	mannosidase 2, alpha B2
20741	131.481	2.44581	1.34057	1.82445	0.0680836	0.788113	Sptb	spectrin beta, erythrocytic
21936	1374.31	-0.826382	0.453049	-1.82405	0.0681451	0.788113	Tnfrsf18	tumor necrosis factor receptor superfamily, member 18
624582	2036.05	-0.345134	0.189303	-1.82318	0.0682759	0.788113	Morf4l1-ps1	mortality factor 4 like 1, pseudogene 1
100038516	7.20741	6.17691	3.38807	1.82314	0.0682825	0.788113	Gm10640	predicted gene 10640
20115	4696.22	-0.31849	0.174712	-1.82294	0.0683124	0.788113	Rps7	ribosomal protein S7
442801	108.16	0.921128	0.505325	1.82284	0.0683271	0.788113	Arhgef15	Rho guanine nucleotide exchange factor (GEF) 15
14536	101.57	-1.99026	1.09254	-1.82168	0.068503	0.789489	Nr6a1	nuclear receptor subfamily 6, group A, member 1
56453	3281.16	0.419261	0.230218	1.82115	0.0685843	0.789489	Mbtps1	membrane-bound transcription factor peptidase, site 1
327744	245.479	1.13924	0.625594	1.82106	0.0685984	0.789489	E130307A14Rik	RIKEN cDNA E130307A14 gene
14694	20628.5	-0.486308	0.267135	-1.82046	0.0686892	0.789951	Rack1	receptor for activated C kinase 1
16973	339.811	1.00125	0.550131	1.82003	0.0687547	0.790121	Lrp5	low density lipoprotein receptor-related protein 5
85305	3905.78	-0.382065	0.210041	-1.819	0.0689118	0.791343	Kars	lysyl-tRNA synthetase
19743	456.184	1.49266	0.821166	1.81774	0.0691042	0.792683	Rhag	Rhesus blood group-associated A glycoprotein
54484	3450.11	0.440978	0.24262	1.81757	0.0691302	0.792683	Mkrn1	makorin, ring finger protein, 1
243725	1760.43	-0.615824	0.338948	-1.81687	0.0692373	0.793327	Ppp1r9a	protein phosphatase 1, regulatory subunit 9A
18949	3758.77	-0.406052	0.223994	-1.81278	0.0698653	0.799495	Pnn	pinin
66371	23.1962	-4.40054	2.4278	-1.81256	0.0698992	0.799495	Chmp4c	charged multivesicular body protein 4C
11671	1149.73	0.544713	0.300585	1.81218	0.0699587	0.799495	Aldh3a2	aldehyde dehydrogenase family 3, subfamily A2
329934	5.68102	-6.14332	3.39087	-1.81173	0.0700283	0.799495	Foxo6	forkhead box O6
319929	5.68301	-6.14302	3.39087	-1.81164	0.0700422	0.799495	A630076J17Rik	RIKEN cDNA A630076J17 gene
225160	1738.08	-0.41445	0.228818	-1.81126	0.0701	0.799495	Thoc1	THO complex 1
16511	249.834	1.66858	0.921356	1.811	0.0701406	0.799495	Kcnh2	potassium voltage-gated channel, subfamily H (eag-related), member 2
12953	952.691	0.774531	0.427992	1.80968	0.0703448	0.799495	Cry2	cryptochrome 2 (photolyase-like)
16880	11.2477	6.08403	3.36226	1.80951	0.0703724	0.799495	Lifr	LIF receptor alpha
70683	835.538	-0.663295	0.366617	-1.80923	0.0704148	0.799495	Utp20	UTP20 small subunit processome component
56312	446.671	-0.742158	0.410245	-1.80906	0.0704415	0.799495	Nupr1	nuclear protein transcription regulator 1
72828	896.809	0.515582	0.285004	1.80903	0.0704459	0.799495	Ubash3b	ubiquitin associated and SH3 domain containing, B
70933	6.96524	6.12929	3.38822	1.809	0.0704515	0.799495	4931402G19Rik	RIKEN cDNA 4931402G19 gene
75320	4528.32	-0.401976	0.222243	-1.80872	0.0704939	0.799495	Etnk1	ethanolamine kinase 1
19159	1284.41	0.654347	0.361873	1.80822	0.0705718	0.799556	Cyth3	cytohesin 3
20440	69.8225	-3.92309	2.16981	-1.80803	0.0706018	0.799556	St6gal1	beta galactoside alpha 2,6 sialyltransferase 1
56392	859.2	0.530018	0.293353	1.80676	0.0708003	0.800911	Shoc2	Shoc2, leucine rich repeat scaffold protein
19989	11100.3	-0.483874	0.26793	-1.80597	0.0709228	0.800911	Rpl7	ribosomal protein L7
20042	1145.11	-0.666178	0.368875	-1.80597	0.0709231	0.800911	Rps12	ribosomal protein S12
14924	74.5341	2.3132	1.281	1.80577	0.0709543	0.800911	Magi1	membrane associated guanylate kinase, WW and PDZ domain containing 1
71116	718.505	0.677472	0.375283	1.80523	0.0710387	0.800911	Stx18	syntaxin 18
268759	463.496	-0.737137	0.408341	-1.8052	0.0710438	0.800911	9930012K11Rik	RIKEN cDNA 9930012K11 gene
67223	1605.19	-0.525242	0.291075	-1.80449	0.0711539	0.800911	Rrp15	ribosomal RNA processing 15 homolog (S. cerevisiae)
66845	1462.39	-0.467824	0.259259	-1.80447	0.0711576	0.800911	Mrpl33	mitochondrial ribosomal protein L33
66898	58.5134	1.92835	1.06904	1.80381	0.0712609	0.800911	Baiap2l1	BAI1-associated protein 2-like 1
117149	378.878	0.697325	0.386601	1.80373	0.0712733	0.800911	Tirap	toll-interleukin 1 receptor (TIR) domain-containing adaptor protein
75665	220.518	-1.31233	0.727623	-1.80358	0.0712975	0.800911	Bicdl1	BICD family like cargo adaptor 1
100036521	230.912	1.29147	0.716202	1.80322	0.0713537	0.800911	Umad1	UMAP1-MVP12 associated (UMA) domain containing 1
21858	1656.12	0.647215	0.359067	1.80249	0.0714681	0.800911	Timp2	tissue inhibitor of metalloproteinase 2
64383	1752.2	0.510206	0.283059	1.80247	0.0714711	0.800911	Sirt2	sirtuin 2
20335	438.048	-0.827471	0.459335	-1.80146	0.0716312	0.800911	Sec61g	SEC61, gamma subunit
76614	5113.52	-0.323546	0.179611	-1.80137	0.071645	0.800911	Immt	inner membrane protein, mitochondrial
101835	634.456	0.845186	0.469214	1.80128	0.0716588	0.800911	AW146154	expressed sequence AW146154
21402	10798.3	-0.531008	0.294865	-1.80085	0.0717264	0.800911	Skp1a	S-phase kinase-associated protein 1A
14707	2934.35	-0.376918	0.209322	-1.80066	0.0717559	0.800911	Gng5	guanine nucleotide binding protein (G protein), gamma 5
26386	44.6014	2.11088	1.17276	1.79992	0.0718726	0.800911	Hsf4	heat shock transcription factor 4
319477	5.5088	-6.10281	3.39108	-1.79967	0.0719132	0.800911	Insyn1	inhibitory synaptic factor 1
20197	6.80765	6.0973	3.38833	1.7995	0.0719398	0.800911	S100a3	S100 calcium binding protein A3
20383	6969.95	-0.317279	0.176324	-1.79941	0.0719537	0.800911	Srsf3	serine/arginine-rich splicing factor 3
319195	1347.04	-0.706511	0.392678	-1.79921	0.0719847	0.800911	Rpl17	ribosomal protein L17
107338	2127.26	-0.523881	0.291194	-1.79908	0.0720064	0.800911	Gbf1	golgi-specific brefeldin A-resistance factor 1
22591	2472.24	0.498049	0.277045	1.79772	0.0722217	0.802732	Xpc	xeroderma pigmentosum, complementation group C
13664	3825.46	-0.496517	0.276425	-1.7962	0.0724621	0.802862	Eif1a	eukaryotic translation initiation factor 1A
329739	663.676	-0.813668	0.453134	-1.79565	0.0725509	0.802862	Fam102b	family with sequence similarity 102, member B
20222	1109.6	-0.383652	0.213762	-1.79476	0.0726913	0.802862	Sf3a2	splicing factor 3a, subunit 2
98432	346.215	1.11273	0.620148	1.7943	0.0727647	0.802862	Phlpp1	PH domain and leucine rich repeat protein phosphatase 1
14533	1453.45	-0.427584	0.238365	-1.79382	0.0728423	0.802862	Bloc1s1	biogenesis of lysosomal organelles complex-1, subunit 1
17868	6.71455	6.07646	3.3884	1.79331	0.0729231	0.802862	Mybpc3	myosin binding protein C, cardiac
75178	6.7203	6.07646	3.3884	1.79331	0.0729235	0.802862	Meiob	meiosis specific with OB domains
320172	49.2617	2.41703	1.34783	1.79327	0.07293	0.802862	E230016M11Rik	RIKEN cDNA E230016M11 gene
240754	1022.87	0.569255	0.317517	1.79283	0.0729998	0.802862	Lax1	lymphocyte transmembrane adaptor 1
21917	4158.06	-0.311747	0.173887	-1.79281	0.0730031	0.802862	Tmpo	thymopoietin
56354	4427.73	0.360003	0.200863	1.79228	0.0730889	0.802862	Dnajc7	DnaJ heat shock protein family (Hsp40) member C7
22116	6.69318	6.0725	3.38842	1.79213	0.0731116	0.802862	Tsks	testis-specific serine kinase substrate
22215	3152.92	0.428382	0.239042	1.79207	0.073121	0.802862	Ube3a	ubiquitin protein ligase E3A
26395	3159.39	-0.37153	0.207337	-1.79191	0.0731473	0.802862	Map2k1	mitogen-activated protein kinase kinase 1
100637	943.319	0.682075	0.380705	1.79161	0.0731956	0.802862	N4bp2l1	NEDD4 binding protein 2-like 1
208922	40.073	2.3437	1.30843	1.79123	0.0732568	0.802862	Cpeb3	cytoplasmic polyadenylation element binding protein 3
14567	3563	0.356586	0.199083	1.79115	0.07327	0.802862	Gdi1	guanosine diphosphate (GDP) dissociation inhibitor 1
72668	46.6405	-3.80403	2.12396	-1.791	0.0732928	0.802862	Skida1	SKI/DACH domain containing 1
277396	1260.72	-0.557893	0.31157	-1.79059	0.0733596	0.802862	Klhl23	kelch-like 23
18824	879.036	-0.483001	0.269836	-1.78998	0.0734572	0.802862	Plp2	proteolipid protein 2
67885	817.612	-0.45928	0.256619	-1.78974	0.0734964	0.802862	Mtln	mitoregulin
18203	2802.49	-0.445628	0.248994	-1.78971	0.0735005	0.802862	Ntan1	N-terminal Asn amidase
212391	396.605	1.09036	0.609252	1.78968	0.0735059	0.802862	Lcor	ligand dependent nuclear receptor corepressor
338337	1189.77	0.498212	0.278386	1.78964	0.0735114	0.802862	Cog3	component of oligomeric golgi complex 3
52440	9404.51	0.368318	0.205812	1.78958	0.0735214	0.802862	Tax1bp1	Tax1 (human T cell leukemia virus type I) binding protein 1
237353	6.64669	6.06175	3.38846	1.78894	0.073624	0.803186	Sh3rf3	SH3 domain containing ring finger 3
257947	5.38375	-6.06617	3.39128	-1.78876	0.0736541	0.803186	Olfr543	olfactory receptor 543
67465	3160.12	-0.316459	0.177037	-1.78753	0.0738522	0.803898	Sf3a1	splicing factor 3a, subunit 1
207728	3782.58	0.479556	0.268282	1.78751	0.0738556	0.803898	Pde2a	phosphodiesterase 2A, cGMP-stimulated
19729	5487.29	-0.279394	0.15632	-1.78731	0.0738867	0.803898	Slc50a1	solute carrier family 50 (sugar transporter), member 1
66870	15697.3	-0.345464	0.193313	-1.78707	0.0739258	0.803898	Serbp1	serpine1 mRNA binding protein 1
70948	26.2347	1.84104	1.03082	1.786	0.0740993	0.804932	Wdr20rt	WD repeat domain 20, retrogene
67941	3141.44	-0.403016	0.225672	-1.78585	0.0741242	0.804932	Rps27l	ribosomal protein S27-like
66847	248.866	1.18582	0.664669	1.78408	0.0744104	0.807007	Hint3	histidine triad nucleotide binding protein 3
100043597	4023.85	0.338572	0.189812	1.78372	0.0744684	0.807007	Srcap	Snf2-related CREBBP activator protein
213464	1384.63	-0.435452	0.244217	-1.78306	0.0745772	0.807007	Rbbp5	retinoblastoma binding protein 5, histone lysine methyltransferase complex subunit
338359	955.254	0.766527	0.429916	1.78297	0.0745912	0.807007	Supv3l1	suppressor of var1, 3-like 1 (S. cerevisiae)
69539	6.55931	6.04149	3.38853	1.78292	0.0745988	0.807007	Trnp1	TMF1-regulated nuclear protein 1
106763	10.2925	5.34841	3.00034	1.7826	0.074651	0.807007	Ttbk1	tau tubulin kinase 1
244886	6.5405	6.03837	3.38854	1.782	0.0747495	0.807007	Tmem266	transmembrane protein 266
320225	310.998	1.04708	0.587634	1.78185	0.0747735	0.807007	Catsperg1	cation channel sperm associated auxiliary subunit gamma 1
71365	383.324	0.919618	0.516117	1.7818	0.0747814	0.807007	Pdss2	prenyl (solanesyl) diphosphate synthase, subunit 2
236643	180.07	1.79522	1.00787	1.78121	0.0748778	0.807183	Sytl5	synaptotagmin-like 5
103694	2719.23	0.411754	0.231184	1.78107	0.0749013	0.807183	Tmed4	transmembrane p24 trafficking protein 4
19652	2474.66	-0.435685	0.244714	-1.78039	0.0750126	0.807435	Rbm3	RNA binding motif (RNP1, RRM) protein 3
16533	7.12626	5.42014	3.04542	1.77976	0.0751145	0.807435	Kcnmb1	potassium large conductance calcium-activated channel, subfamily M, beta member 1
107951	1737.48	-0.432031	0.24275	-1.77974	0.0751187	0.807435	Cdk9	cyclin-dependent kinase 9 (CDC2-related kinase)
56744	2508.34	0.815753	0.458376	1.77966	0.0751319	0.807435	Pf4	platelet factor 4
16000	445.075	-1.07821	0.606187	-1.77867	0.0752936	0.807468	Igf1	insulin-like growth factor 1
241274	2523.3	0.583602	0.32812	1.77863	0.0753009	0.807468	Pnpla7	patatin-like phospholipase domain containing 7
68544	2514.6	-0.410388	0.230753	-1.77847	0.0753259	0.807468	Trir	telomerase RNA component interacting RNase
12224	160.796	1.26324	0.710332	1.77838	0.0753422	0.807468	Klf5	Kruppel-like factor 5
239188	6.46587	6.02204	3.3886	1.77715	0.0755438	0.809072	Enox1	ecto-NOX disulfide-thiol exchanger 1
227682	782.348	-0.673291	0.37916	-1.77574	0.0757754	0.810994	Trub2	TruB pseudouridine (psi) synthase family member 2
22259	86.884	2.24732	1.26622	1.77483	0.0759253	0.81124	Nr1h3	nuclear receptor subfamily 1, group H, member 3
21652	1201.19	0.418191	0.235653	1.77461	0.0759631	0.81124	Phf1	PHD finger protein 1
226419	850.395	0.896336	0.505205	1.7742	0.0760298	0.81124	Dyrk3	dual-specificity tyrosine-(Y)-phosphorylation regulated kinase 3
232236	598.901	0.522738	0.294652	1.77409	0.0760489	0.81124	Ccdc174	coiled-coil domain containing 174
18102	4196.32	-0.54124	0.305212	-1.77332	0.0761749	0.81124	Nme1	NME/NM23 nucleoside diphosphate kinase 1
56846	27.5112	3.64321	2.05491	1.77293	0.0762407	0.81124	Necab3	N-terminal EF-hand calcium binding protein 3
68153	1519.02	-0.42566	0.24012	-1.7727	0.076279	0.81124	Gtf2e2	general transcription factor II E, polypeptide 2 (beta subunit)
29861	17.456	4.21459	2.37836	1.77206	0.0763848	0.81124	Dpf1	D4, zinc and double PHD fingers family 1
69934	627.502	-0.761722	0.429873	-1.77197	0.0763995	0.81124	Trmt10b	tRNA methyltransferase 10B
76560	45.1707	-2.68236	1.51388	-1.77184	0.0764208	0.81124	Prss8	protease, serine 8 (prostasin)
22371	3466.6	-0.591776	0.334013	-1.77171	0.0764419	0.81124	Vwf	Von Willebrand factor
26563	37.5898	4.3029	2.42924	1.7713	0.0765113	0.81124	Ror1	receptor tyrosine kinase-like orphan receptor 1
14772	76.3515	-1.78406	1.00729	-1.77115	0.0765353	0.81124	Grk4	G protein-coupled receptor kinase 4
16574	5.15324	-6.00671	3.39161	-1.77105	0.0765523	0.81124	Kif5c	kinesin family member 5C
223697	6642.75	0.402445	0.227256	1.77089	0.0765792	0.81124	Sun2	Sad1 and UNC84 domain containing 2
56215	2227.13	-0.608823	0.344056	-1.76955	0.0768028	0.812521	Acin1	apoptotic chromatin condensation inducer 1
14853	385.764	-1.03379	0.584341	-1.76915	0.0768693	0.812521	Gspt2	G1 to S phase transition 2
66411	1834.58	-0.452859	0.256027	-1.76879	0.0769281	0.812521	Tbcb	tubulin folding cofactor B
620913	466.616	-1.05835	0.59844	-1.76851	0.0769758	0.812521	Gm12185	predicted gene 12185
20085	6962.78	-0.313613	0.177397	-1.76785	0.0770853	0.812521	Rps19	ribosomal protein S19
20623	1905.68	0.315211	0.178334	1.76753	0.0771401	0.812521	Snrk	SNF related kinase
59052	2590.06	-0.394195	0.223099	-1.7669	0.0772442	0.812521	Mettl9	methyltransferase like 9
66043	7158.01	-0.306444	0.173476	-1.76649	0.0773133	0.812521	Atp5d	ATP synthase, H+ transporting, mitochondrial F1 complex, delta subunit
235293	873.606	-0.603682	0.341811	-1.76613	0.0773747	0.812521	Sc5d	sterol-C5-desaturase
68420	12285.3	0.310304	0.175719	1.76591	0.0774111	0.812521	Ankrd13a	ankyrin repeat domain 13a
66942	1289.36	-0.34289	0.194179	-1.76585	0.0774211	0.812521	Ddx18	DEAD (Asp-Glu-Ala-Asp) box polypeptide 18
76900	3004.39	-0.384252	0.217604	-1.76583	0.0774241	0.812521	Ssbp4	single stranded DNA binding protein 4
78908	178.921	1.25029	0.70825	1.76532	0.0775106	0.812521	Igsf3	immunoglobulin superfamily, member 3
27387	2053.46	0.84118	0.476542	1.76518	0.0775343	0.812521	Sh2d3c	SH2 domain containing 3C
18148	9938.68	-0.334086	0.189291	-1.76494	0.0775747	0.812521	Npm1	nucleophosmin 1
78284	6.28988	5.9806	3.38875	1.76484	0.0775905	0.812521	Creb3l4	cAMP responsive element binding protein 3-like 4
109342	5.07564	-5.98574	3.39173	-1.76481	0.0775963	0.812521	Slc5a10	solute carrier family 5 (sodium/glucose cotransporter), member 10
81840	6.27928	5.97964	3.38875	1.76455	0.0776387	0.812521	Sorcs2	sortilin-related VPS10 domain containing receptor 2
18654	6.25503	5.97496	3.38877	1.76316	0.0778729	0.813461	Pgf	placental growth factor
16431	1494.36	0.395536	0.224378	1.76282	0.0779316	0.813461	Itm2a	integral membrane protein 2A
53625	2089.13	0.458995	0.260416	1.76254	0.0779773	0.813461	B3gnt2	UDP-GlcNAc:betaGal beta-1,3-N-acetylglucosaminyltransferase 2
83486	10265.3	0.374352	0.212427	1.76226	0.0780246	0.813461	Rbm5	RNA binding motif protein 5
432572	494.857	-0.843639	0.478827	-1.76189	0.0780884	0.813461	Specc1	sperm antigen with calponin homology and coiled-coil domains 1
50722	2017.53	-0.741393	0.420821	-1.76178	0.0781073	0.813461	Dkkl1	dickkopf-like 1
100038570	5.0408	-5.97472	3.39179	-1.76152	0.0781502	0.813461	Prcd	photoreceptor disc component
13669	7379.45	-0.401018	0.227759	-1.76071	0.0782877	0.813461	Eif3a	eukaryotic translation initiation factor 3, subunit A
66167	1385.61	-0.539821	0.306743	-1.75985	0.0784332	0.813461	Tma7	translational machinery associated 7
67011	595.503	0.597977	0.33981	1.75974	0.0784522	0.813461	Mettl6	methyltransferase like 6
27050	34733.2	-0.303124	0.17226	-1.75969	0.0784603	0.813461	Rps3	ribosomal protein S3
59049	1537.23	0.336727	0.191358	1.75966	0.0784648	0.813461	Slc22a17	solute carrier family 22 (organic cation transporter), member 17
67770	529.44	-0.627105	0.356474	-1.75919	0.0785453	0.813461	Caap1	caspase activity and apoptosis inhibitor 1
378462	331.162	-0.874567	0.497285	-1.75868	0.0786311	0.813461	Morn2	MORN repeat containing 2
208501	1105	-0.613482	0.348917	-1.75825	0.0787055	0.813461	Ndufaf8	NADH:ubiquinone oxidoreductase complex assembly factor 8
79263	709.812	0.560034	0.318545	1.7581	0.0787304	0.813461	Trim39	tripartite motif-containing 39
56320	6.18146	5.95786	3.38884	1.75809	0.0787329	0.813461	Dbn1	drebrin 1
668415	9.01696	-5.28047	3.00364	-1.75802	0.0787438	0.813461	Gm9159	predicted gene 9159
213498	334.832	1.12431	0.639624	1.75777	0.0787866	0.813461	Arhgef11	Rho guanine nucleotide exchange factor (GEF) 11
13983	6.17193	5.95421	3.38885	1.757	0.0789179	0.813461	Esr2	estrogen receptor 2 (beta)
381680	334.347	1.23154	0.700986	1.75687	0.0789405	0.813461	Nxpe5	neurexophilin and PC-esterase domain family, member 5
14128	17.8103	4.52185	2.57408	1.75668	0.078972	0.813461	Fcer2a	Fc receptor, IgE, low affinity II, alpha polypeptide
20843	3010.86	0.359145	0.204536	1.7559	0.0791057	0.813461	Stag2	stromal antigen 2
236193	301.718	1.32068	0.752174	1.75582	0.0791187	0.813461	Zfp709	zinc finger protein 709
224020	1488.84	0.474038	0.269993	1.75575	0.0791319	0.813461	Pi4ka	phosphatidylinositol 4-kinase alpha
68128	482.4	-0.810361	0.461562	-1.75569	0.0791411	0.813461	Fam120aos	family with sequence similarity 120A, opposite strand
67937	28.8207	4.12818	2.35188	1.75527	0.0792133	0.813461	Tmem59l	transmembrane protein 59-like
380752	950.737	-0.409274	0.233171	-1.75525	0.0792166	0.813461	Eipr1	EARP complex and GARP complex interacting protein 1
69487	455.052	-0.698917	0.398263	-1.75491	0.0792741	0.813461	Ndufaf5	NADH:ubiquinone oxidoreductase complex assembly factor 5
56715	744.2	0.560945	0.319677	1.75473	0.079306	0.813461	Rabgef1	RAB guanine nucleotide exchange factor (GEF) 1
13609	812.836	0.645692	0.368085	1.75419	0.0793978	0.813461	S1pr1	sphingosine-1-phosphate receptor 1
51788	7880.74	-0.366477	0.208939	-1.75399	0.0794319	0.813461	H2afz	H2A histone family, member Z
16202	3630.71	0.354935	0.202371	1.75388	0.0794512	0.813461	Ilk	integrin linked kinase
243864	288.525	1.1337	0.64694	1.7524	0.0797048	0.815522	Mill2	MHC I like leukocyte 2
68695	1039.45	-0.513104	0.292906	-1.75177	0.0798133	0.815537	Hddc3	HD domain containing 3
66647	1353.99	-0.440829	0.25172	-1.75127	0.0798993	0.815537	Nsmce3	NSE3 homolog, SMC5-SMC6 complex component
243963	72.1373	2.19517	1.25353	1.75119	0.0799138	0.815537	Zfp473	zinc finger protein 473
106512	682.08	-0.507185	0.289625	-1.75118	0.0799156	0.815537	Gpsm3	G-protein signalling modulator 3 (AGS3-like, C. elegans)
229615	1195.76	0.493436	0.281887	1.75048	0.0800364	0.815758	Pias3	protein inhibitor of activated STAT 3
246293	358.393	-1.41713	0.809587	-1.75044	0.080042	0.815758	Klhl8	kelch-like 8
12346	1203.43	2.35668	1.34664	1.75005	0.08011	0.815918	Car1	carbonic anhydrase 1
18263	1295.11	-0.543187	0.31049	-1.74945	0.0802137	0.81644	Odc1	ornithine decarboxylase, structural 1
27207	11081.3	-0.326378	0.186626	-1.74883	0.0803197	0.816524	Rps11	ribosomal protein S11
22142	2270.28	-0.590819	0.337844	-1.74879	0.0803267	0.816524	Tuba1a	tubulin, alpha 1A
12867	983.386	-0.541153	0.309611	-1.74785	0.0804903	0.817146	Cox7c	cytochrome c oxidase subunit 7C
65114	4868.03	0.479254	0.274276	1.74734	0.0805778	0.817146	Vps35	VPS35 retromer complex component
269261	1129.88	-0.55851	0.319734	-1.74679	0.0806729	0.817146	Rpl12	ribosomal protein L12
74229	423.949	1.73196	0.991785	1.7463	0.0807585	0.817146	Paqr8	progestin and adipoQ receptor family member VIII
241391	127.609	-1.53519	0.879131	-1.74626	0.0807663	0.817146	Galnt5	polypeptide N-acetylgalactosaminyltransferase 5
67608	1379.93	0.550201	0.315237	1.74536	0.0809226	0.817146	Narf	nuclear prelamin A recognition factor
12769	6.00417	5.91479	3.389	1.74529	0.0809343	0.817146	Ccr9	chemokine (C-C motif) receptor 9
67480	842.389	0.565425	0.323996	1.74516	0.0809569	0.817146	Cwc25	CWC25 spliceosome-associated protein
320951	2303.61	0.459662	0.263394	1.74515	0.080959	0.817146	Pisd	phosphatidylserine decarboxylase
18846	866.908	-0.768739	0.440689	-1.7444	0.0810887	0.817146	Plxna3	plexin A3
194655	694.138	-0.687532	0.394142	-1.74438	0.0810929	0.817146	Klf11	Kruppel-like factor 11
75291	71.0508	2.54964	1.46172	1.74427	0.0811115	0.817146	Zbtb3	zinc finger and BTB domain containing 3
22640	815.169	-0.708991	0.406518	-1.74406	0.0811492	0.817146	Zfp1	zinc finger protein 1
56325	135.018	1.93871	1.11163	1.74402	0.0811549	0.817146	Abcb9	ATP-binding cassette, sub-family B (MDR/TAP), member 9
99929	751.772	-0.895618	0.513569	-1.74391	0.0811745	0.817146	Tiparp	TCDD-inducible poly(ADP-ribose) polymerase
381101	1535.49	-0.653009	0.374644	-1.74301	0.0813313	0.817629	Dnph1	2'-deoxynucleoside 5'-phosphate N-hydrolase 1
52815	709.086	-1.06205	0.609324	-1.743	0.0813338	0.817629	Ldhd	lactate dehydrogenase D
620695	45.3792	-3.47696	1.99512	-1.74274	0.0813799	0.817629	Gm13889	predicted gene 13889
338351	123.799	1.22428	0.702681	1.7423	0.0814556	0.817862	Akap17b	A kinase (PRKA) anchor protein 17B
12905	327.999	-0.793579	0.455649	-1.74165	0.0815703	0.81826	Cradd	CASP2 and RIPK1 domain containing adaptor with death domain
56305	2763.38	-0.465793	0.26747	-1.74148	0.0816002	0.81826	Pitpnb	phosphatidylinositol transfer protein, beta
277463	880.727	0.650397	0.373546	1.74114	0.0816588	0.818321	Gpr107	G protein-coupled receptor 107
69707	11.4422	4.67652	2.68672	1.7406	0.0817535	0.818743	Iqcg	IQ motif containing G
66626	1891.34	0.51446	0.295667	1.74	0.0818591	0.818943	Cdip1	cell death inducing Trp53 target 1
208647	600.201	0.527471	0.303164	1.73989	0.0818785	0.818943	Creb3l2	cAMP responsive element binding protein 3-like 2
11944	4.78523	-5.89952	3.39224	-1.73912	0.0820137	0.819256	Atp4a	ATPase, H+/K+ exchanging, gastric, alpha polypeptide
77583	5.91174	5.894	3.38908	1.73911	0.082015	0.819256	Notum	notum palmitoleoyl-protein carboxylesterase
75690	556.497	0.897707	0.516308	1.7387	0.0820868	0.819448	Vsig10l	V-set and immunoglobulin domain containing 10 like
104418	5360.36	0.312826	0.179967	1.73824	0.0821689	0.819742	Dgkz	diacylglycerol kinase zeta
677044	262.727	-0.664903	0.382705	-1.73737	0.0823211	0.82025	Gm10653	ribsomal protein S2 pseudogene
56506	55.763	2.53078	1.45692	1.73707	0.082374	0.82025	Cib2	calcium and integrin binding family member 2
237898	806.668	-0.715884	0.412307	-1.73629	0.0825126	0.82025	Usp32	ubiquitin specific peptidase 32
259277	1392.7	-0.413007	0.237953	-1.73567	0.0826226	0.82025	Klk8	kallikrein related-peptidase 8
17220	3634.05	-0.461838	0.26619	-1.735	0.0827417	0.82025	Mcm7	minichromosome maintenance complex component 7
229524	1482.27	0.40897	0.235796	1.73442	0.0828435	0.82025	Msto1	misato 1, mitochondrial distribution and morphology regulator
20103	31616	-0.371798	0.214431	-1.73388	0.082939	0.82025	Rps5	ribosomal protein S5
271005	498.381	1.26373	0.728888	1.73377	0.0829584	0.82025	Klhdc1	kelch domain containing 1
11991	1274.09	-0.477556	0.275445	-1.73376	0.08296	0.82025	Hnrnpd	heterogeneous nuclear ribonucleoprotein D
14667	3263.88	0.491968	0.283796	1.73353	0.0830017	0.82025	Gm2a	GM2 ganglioside activator protein
117171	1401.15	-0.38478	0.221968	-1.73349	0.0830084	0.82025	1110038F14Rik	RIKEN cDNA 1110038F14 gene
13476	2229.87	-0.402244	0.232134	-1.73281	0.0831294	0.82025	Reep5	receptor accessory protein 5
26442	1773.44	-0.310743	0.179336	-1.73275	0.0831409	0.82025	Psma5	proteasome (prosome, macropain) subunit, alpha type 5
20102	16349.7	-0.426478	0.246132	-1.73272	0.083145	0.82025	Rps4x	ribosomal protein S4, X-linked
70088	1057.3	-0.503353	0.290545	-1.73244	0.0831947	0.82025	Meaf6	MYST/Esa1-associated factor 6
20821	1062.68	0.576656	0.332876	1.73234	0.0832123	0.82025	Trim21	tripartite motif-containing 21
231801	654.509	0.488594	0.282046	1.73232	0.0832165	0.82025	Agfg2	ArfGAP with FG repeats 2
208431	498.419	0.765775	0.442054	1.73231	0.0832185	0.82025	Shroom4	shroom family member 4
12988	2912.57	-0.596311	0.34426	-1.73215	0.0832462	0.82025	Csk	c-src tyrosine kinase
13642	115.567	-1.12018	0.646756	-1.73201	0.0832725	0.82025	Efnb2	ephrin B2
16478	1267.53	-0.633556	0.365984	-1.7311	0.0834332	0.820321	Jund	jun D proto-oncogene
240283	606.583	-0.781749	0.451641	-1.73091	0.0834681	0.820321	Dmxl1	Dmx-like 1
66521	861.189	-0.417589	0.241349	-1.73023	0.0835886	0.820321	Rwdd1	RWD domain containing 1
102641247	5.7914	5.86353	3.3892	1.73006	0.0836195	0.820321	Gm12339	predicted gene 12339
68001	1016.99	-0.548967	0.31747	-1.72919	0.0837744	0.820321	Cfap298	cilia and flagella associate protien 298
110954	4548.97	-0.382794	0.221372	-1.72919	0.083775	0.820321	Rpl10	ribosomal protein L10
431706	8.83824	3.45989	2.00097	1.72911	0.0837898	0.820321	Zfp457	zinc finger protein 457
11692	994.969	-0.422984	0.244785	-1.72799	0.0839907	0.820321	Gfer	growth factor, augmenter of liver regeneration
13018	2418.74	-0.487023	0.281896	-1.72767	0.0840477	0.820321	Ctcf	CCCTC-binding factor
101809	113.195	1.39664	0.808505	1.72743	0.0840903	0.820321	Spred3	sprouty-related, EVH1 domain containing 3
67784	395.82	-1.34874	0.780909	-1.72715	0.0841414	0.820321	Plxnd1	plexin D1
110611	3516.93	0.332274	0.192442	1.72662	0.0842365	0.820321	Hdlbp	high density lipoprotein (HDL) binding protein
78656	2795.68	0.467781	0.270991	1.72619	0.0843133	0.820321	Brd8	bromodomain containing 8
15166	7.72892	-5.8487	3.38895	-1.72582	0.0843807	0.820321	Hcn2	hyperpolarization-activated, cyclic nucleotide-gated K+ 2
66990	2279.07	-0.356525	0.206616	-1.72555	0.0844289	0.820321	Tmem134	transmembrane protein 134
71839	965.028	0.592679	0.343523	1.7253	0.0844737	0.820321	Osgin1	oxidative stress induced growth inhibitor 1
234542	7.7074	-5.84641	3.38896	-1.72513	0.0845032	0.820321	Rtbdn	retbindin
11740	9645.28	-0.344798	0.19991	-1.72477	0.0845689	0.820321	Slc25a5	solute carrier family 25 (mitochondrial carrier, adenine nucleotide translocator), member 5
100196896	14.5756	5.50259	3.19056	1.72465	0.0845907	0.820321	BC048559	cDNA sequence BC048559
71881	1355.83	0.521128	0.302209	1.7244	0.0846363	0.820321	Apmap	adipocyte plasma membrane associated protein
110350	716.924	-0.76357	0.442848	-1.72423	0.0846667	0.820321	Dync2h1	dynein cytoplasmic 2 heavy chain 1
21664	31.328	-2.99351	1.73623	-1.72414	0.084682	0.820321	Phlda1	pleckstrin homology like domain, family A, member 1
13728	1496.51	0.719269	0.41733	1.7235	0.0847977	0.820321	Mark2	MAP/microtubule affinity regulating kinase 2
84652	984.182	0.807088	0.468339	1.7233	0.0848347	0.820321	Fam126a	family with sequence similarity 126, member A
22352	4944.65	-0.412094	0.239182	-1.72293	0.0849006	0.820321	Vim	vimentin
193116	2608.65	0.485169	0.281598	1.72291	0.0849041	0.820321	Slu7	SLU7 splicing factor homolog (S. cerevisiae)
109050	9.54364	5.83542	3.38698	1.7229	0.0849069	0.820321	Inka2	inka box actin regulator 2
16157	2752.67	-0.43105	0.250197	-1.72284	0.0849171	0.820321	Il11ra1	interleukin 11 receptor, alpha chain 1
104130	1897.98	-0.498337	0.289257	-1.72282	0.084921	0.820321	Ndufb11	NADH:ubiquinone oxidoreductase subunit B11
69944	136.773	0.952135	0.552667	1.7228	0.0849244	0.820321	2810021J22Rik	RIKEN cDNA 2810021J22 gene
69718	656.018	0.835917	0.485255	1.72264	0.0849545	0.820321	Ipmk	inositol polyphosphate multikinase
52469	1786.44	-0.464978	0.269931	-1.72258	0.0849643	0.820321	Coa3	cytochrome C oxidase assembly factor 3
68713	18787.9	-0.536857	0.311742	-1.72212	0.0850475	0.820616	Ifitm1	interferon induced transmembrane protein 1
767814	5.67426	5.83398	3.38932	1.72128	0.0852	0.821579	AU019990	expressed sequence AU019990
77305	1504.27	-0.53717	0.31214	-1.72093	0.0852636	0.821684	Wdr82	WD repeat domain containing 82
77417	5.67036	5.83095	3.38934	1.72038	0.0853632	0.822135	C030013C21Rik	RIKEN cDNA C030013C21 gene
12301	3699.99	-0.372984	0.216875	-1.71981	0.0854666	0.822429	Cacybp	calcyclin binding protein
13663	1696.04	0.454184	0.264143	1.71946	0.0855299	0.822429	Ei24	etoposide induced 2.4 mRNA
22350	2018.31	0.62958	0.366175	1.71934	0.085552	0.822429	Ezr	ezrin
13052	32.339	2.11505	1.23114	1.71796	0.085804	0.822917	Cxadr	coxsackie virus and adenovirus receptor
17173	9.7288	4.83501	2.81458	1.71785	0.0858248	0.822917	Ascl2	achaete-scute family bHLH transcription factor 2
70762	352.158	-0.778637	0.453264	-1.71784	0.0858251	0.822917	Dclk2	doublecortin-like kinase 2
68051	1553.35	-0.431898	0.25147	-1.71749	0.085889	0.822917	Nutf2	nuclear transport factor 2
68107	103.656	2.01206	1.17157	1.71741	0.0859052	0.822917	Cntd1	cyclin N-terminal domain containing 1
71405	4.56694	-5.82616	3.3927	-1.71726	0.0859316	0.822917	Fam83c	family with sequence similarity 83, member C
78834	953.752	-0.839307	0.488868	-1.71684	0.0860092	0.822917	Zfp623	zinc finger protein 623
107895	529.371	0.723762	0.421589	1.71675	0.0860253	0.822917	Mgat5	mannoside acetylglucosaminyltransferase 5
27425	988.076	-0.665741	0.387915	-1.7162	0.0861246	0.823362	Atp5l	ATP synthase, H+ transporting, mitochondrial F0 complex, subunit G
380601	560.894	0.625972	0.364924	1.71535	0.0862813	0.824354	Fastkd5	FAST kinase domains 5
224143	2038.95	-0.490764	0.286194	-1.7148	0.0863827	0.824817	Poglut1	protein O-glucosyltransferase 1
30945	762.154	-0.88899	0.518549	-1.71438	0.086459	0.82504	Rnf19a	ring finger protein 19A
14976	748.108	-0.606665	0.353981	-1.71383	0.0865593	0.825492	Pfdn6	prefoldin subunit 6
17216	5398.04	-0.477711	0.279012	-1.71215	0.0868687	0.827936	Mcm2	minichromosome maintenance complex component 2
17913	2854.46	0.464452	0.271338	1.71171	0.08695	0.828204	Myo1c	myosin IC
328561	5.54287	5.80039	3.38946	1.7113	0.0870257	0.828248	Apol10b	apolipoprotein L 10B
70086	415.282	-0.946555	0.553182	-1.71111	0.087061	0.828248	Cysltr2	cysteinyl leukotriene receptor 2
279029	5.53565	5.79815	3.38947	1.71063	0.0871489	0.828452	Stkld1	serine/threonine kinase-like domain containing 1
68342	2888.96	-0.390724	0.228444	-1.71037	0.0871971	0.828452	Ndufb10	NADH:ubiquinone oxidoreductase subunit B10
28064	3384.19	0.378063	0.221072	1.71013	0.0872419	0.828452	Yipf3	Yip1 domain family, member 3
320749	6.47231	5.26189	3.07785	1.7096	0.0873397	0.828876	D630041G03Rik	RIKEN cDNA D630041G03 gene
77352	18.8357	3.77931	2.21144	1.70898	0.0874552	0.82901	Axdnd1	axonemal dynein light chain domain containing 1
83797	1441.83	-0.468719	0.274275	-1.70894	0.0874617	0.82901	Smarcd1	SWI/SNF related, matrix associated, actin dependent regulator of chromatin, subfamily d, member 1
78903	1917.18	0.535399	0.313395	1.70838	0.0875651	0.82901	Wrnip1	Werner helicase interacting protein 1
18081	5552.2	0.363041	0.212529	1.7082	0.0875993	0.82901	Ninj1	ninjurin 1
213575	972.354	-0.423996	0.248263	-1.70785	0.0876633	0.82901	Dync2li1	dynein cytoplasmic 2 light intermediate chain 1
100041655	120.658	1.02687	0.601283	1.7078	0.087673	0.82901	Gm10863	predicted gene 10863
73674	1589.77	-0.446566	0.261687	-1.70649	0.0879174	0.830099	Wdr75	WD repeat domain 75
66125	2256.06	-0.353195	0.207012	-1.70616	0.0879786	0.830099	Sf3b5	splicing factor 3b, subunit 5
100017	2712.11	0.396303	0.232293	1.70605	0.0879993	0.830099	Ldlrap1	low density lipoprotein receptor adaptor protein 1
338360	76.9709	-1.45756	0.854476	-1.70579	0.0880466	0.830099	B430212C06Rik	RIKEN cDNA B430212C06 gene
170706	673.77	-0.768616	0.450832	-1.70488	0.0882161	0.830099	Tmem37	transmembrane protein 37
246177	2207.6	0.311385	0.182651	1.70481	0.0882291	0.830099	Myo1g	myosin IG
26446	1417.67	-0.485895	0.285027	-1.70473	0.0882444	0.830099	Psmb3	proteasome (prosome, macropain) subunit, beta type 3
100038356	14.188	4.40552	2.58446	1.70462	0.0882662	0.830099	Gm15612	predicted gene 15612
11941	5.46104	5.77787	3.38956	1.70461	0.0882676	0.830099	Atp2b2	ATPase, Ca++ transporting, plasma membrane 2
71679	1577.83	-0.47789	0.280474	-1.70386	0.0884066	0.830638	Atp5h	ATP synthase, H+ transporting, mitochondrial F0 complex, subunit D
71520	72.4762	-2.17169	1.27467	-1.70373	0.0884315	0.830638	Grap	GRB2-related adaptor protein
15519	9286.68	-0.456202	0.267944	-1.7026	0.0886425	0.831461	Hsp90aa1	heat shock protein 90, alpha (cytosolic), class A member 1
53860	3362.5	-0.28425	0.166964	-1.70246	0.0886688	0.831461	2019-09-09	septin 9
319197	185.305	-1.39656	0.820554	-1.70197	0.0887614	0.831461	Gpr4	G protein-coupled receptor 4
270096	1074.63	0.578477	0.339922	1.70179	0.0887945	0.831461	Mon1b	MON1 homolog B, secretory traffciking associated
233789	2445.3	-0.43895	0.257945	-1.70172	0.0888079	0.831461	Smg1	SMG1 homolog, phosphatidylinositol 3-kinase-related kinase (C. elegans)
56389	2246.13	0.322094	0.189371	1.70086	0.088969	0.831461	Stx5a	syntaxin 5A
52468	3981.09	0.577889	0.339815	1.7006	0.0890182	0.831461	Ctdsp2	CTD (carboxy-terminal domain, RNA polymerase II, polypeptide A) small phosphatase 2
94063	1211.15	-0.38643	0.22724	-1.70054	0.0890296	0.831461	Mrpl16	mitochondrial ribosomal protein L16
29813	557.278	0.598038	0.351693	1.70046	0.0890454	0.831461	Zfp385a	zinc finger protein 385A
100415912	4.39129	-5.76939	3.39308	-1.70034	0.0890669	0.831461	Gm11665	predicted gene 11665
52065	471.393	-1.05632	0.621415	-1.69986	0.0891572	0.831461	Mfhas1	malignant fibrous histiocytoma amplified sequence 1
214944	200.827	-0.873824	0.514107	-1.69969	0.0891889	0.831461	Mob3b	MOB kinase activator 3B
671535	1657.93	-0.494067	0.290824	-1.69885	0.0893471	0.831461	Parp10	poly (ADP-ribose) polymerase family, member 10
74781	3784.33	0.466998	0.274891	1.69885	0.0893481	0.831461	Wipi2	WD repeat domain, phosphoinositide interacting 2
327959	931.492	-0.818965	0.482083	-1.6988	0.0893562	0.831461	Xaf1	XIAP associated factor 1
665113	359.518	1.13693	0.669501	1.69817	0.0894749	0.831461	Tnik	TRAF2 and NCK interacting kinase
74600	519.315	-0.956903	0.563499	-1.69814	0.0894807	0.831461	Mrpl47	mitochondrial ribosomal protein L47
217207	1589.42	0.610329	0.359443	1.69799	0.0895104	0.831461	Dhx8	DEAH (Asp-Glu-Ala-His) box polypeptide 8
66646	477.327	1.31063	0.772087	1.69751	0.0896	0.831461	Rpe	ribulose-5-phosphate-3-epimerase
68073	336.234	-0.751761	0.442896	-1.69738	0.0896255	0.831461	Fam173b	family with sequence similarity 173, member B
67005	2015	-0.410243	0.241776	-1.69679	0.0897359	0.831461	Polr3k	polymerase (RNA) III (DNA directed) polypeptide K
320150	1193.85	0.685223	0.403867	1.69665	0.0897621	0.831461	Zdhhc17	zinc finger, DHHC domain containing 17
12261	5409.69	-0.433499	0.255583	-1.69612	0.0898631	0.831461	C1qbp	complement component 1, q subcomponent binding protein
241547	891.644	0.775004	0.456942	1.69607	0.0898735	0.831461	Harbi1	harbinger transposase derived 1
57436	8365.1	0.349637	0.206156	1.69598	0.0898892	0.831461	Gabarapl1	gamma-aminobutyric acid (GABA) A receptor-associated protein-like 1
56743	347.794	1.01147	0.596426	1.69589	0.0899064	0.831461	Lat2	linker for activation of T cells family, member 2
18041	2333.41	0.539941	0.318527	1.69511	0.0900536	0.832329	Nfs1	nitrogen fixation gene 1 (S. cerevisiae)
21940	3970.95	0.46416	0.273971	1.69419	0.090229	0.833455	Cd27	CD27 antigen
70382	300.046	-0.95884	0.566295	-1.69318	0.0904208	0.834029	Kctd2	potassium channel tetramerisation domain containing 2
268567	1191.81	-0.624763	0.368997	-1.69314	0.0904292	0.834029	Tmem229b	transmembrane protein 229B
66686	202.152	-1.47841	0.873236	-1.69302	0.0904517	0.834029	Dcbld1	discoidin, CUB and LCCL domain containing 1
74747	264.408	0.894347	0.528413	1.69252	0.0905475	0.834225	Ddit4	DNA-damage-inducible transcript 4
20018	2949.26	-0.547436	0.323478	-1.69235	0.0905801	0.834225	Polr1d	polymerase (RNA) I polypeptide D
11544	2682.64	-0.321134	0.189841	-1.6916	0.0907225	0.834853	Adprh	ADP-ribosylarginine hydrolase
16565	819.905	0.581502	0.343794	1.69143	0.0907553	0.834853	Kif21b	kinesin family member 21B
67373	5.27968	5.72896	3.38977	1.69007	0.0910143	0.836444	2210010C04Rik	RIKEN cDNA 2210010C04 gene
66357	2420.43	-0.360786	0.213488	-1.68996	0.0910357	0.836444	Ostc	oligosaccharyltransferase complex subunit (non-catalytic)
68052	1610.88	-0.456737	0.270434	-1.68891	0.0912375	0.836485	Rps13	ribosomal protein S13
20128	2790.68	-0.590293	0.349513	-1.6889	0.0912387	0.836485	Trim30a	tripartite motif-containing 30A
213491	1139.56	-0.434787	0.25747	-1.68869	0.0912786	0.836485	Szrd1	SUZ RNA binding domain containing 1
69288	528.175	-0.66556	0.394138	-1.68865	0.0912872	0.836485	Rhobtb1	Rho-related BTB domain containing 1
103266	1201.65	0.409238	0.242376	1.68844	0.0913265	0.836485	Tmem263	transmembrane protein 263
16416	1350.04	0.799553	0.473633	1.68813	0.0913864	0.836485	Itgb3	integrin beta 3
68147	1083.8	-0.432516	0.256233	-1.68798	0.0914159	0.836485	Gar1	GAR1 ribonucleoprotein
68185	477.175	-0.738825	0.43778	-1.68766	0.091476	0.836543	Coa4	cytochrome c oxidase assembly factor 4
16646	1448.48	0.467403	0.277007	1.68733	0.0915397	0.836635	Kpna1	karyopherin (importin) alpha 1
24061	7727.53	-0.239445	0.141945	-1.68689	0.0916246	0.836716	Smc1a	structural maintenance of chromosomes 1A
70560	575.863	0.667556	0.395829	1.68648	0.0917043	0.836716	Wars2	tryptophanyl tRNA synthetase 2 (mitochondrial)
77772	5.23614	5.71677	3.38983	1.68645	0.0917096	0.836716	Dcst1	DC-STAMP domain containing 1
54366	1509.38	0.589129	0.349474	1.68576	0.0918425	0.837438	Ctnnal1	catenin (cadherin associated protein), alpha-like 1
68524	459.303	-0.917715	0.544773	-1.68458	0.0920692	0.837612	Wipf2	WAS/WASL interacting protein family, member 2
66292	708.252	-0.721279	0.428204	-1.68443	0.092099	0.837612	Mrps21	mitochondrial ribosomal protein S21
100165	5.2115	5.7089	3.38986	1.68411	0.0921607	0.837612	AI507597	expressed sequence AI507597
52036	2931.44	0.342726	0.203511	1.68407	0.0921686	0.837612	Ppp6r3	protein phosphatase 6, regulatory subunit 3
238333	60.8664	-1.85507	1.10162	-1.68395	0.0921914	0.837612	Samd15	sterile alpha motif domain containing 15
228980	347.012	-1.07538	0.638621	-1.6839	0.0922007	0.837612	Taf4	TATA-box binding protein associated factor 4
142980	46.7343	2.72154	1.6164	1.68371	0.0922378	0.837612	Tlr3	toll-like receptor 3
21749	1067.3	-0.355926	0.211479	-1.68303	0.0923686	0.838151	Terf1	telomeric repeat binding factor 1
12703	580.965	-0.780198	0.463727	-1.68245	0.0924815	0.838151	Socs1	suppressor of cytokine signaling 1
227693	1016.18	-0.613242	0.364552	-1.68218	0.0925345	0.838151	Zer1	zyg-11 related, cell cycle regulator
212933	4.18599	-5.70787	3.3935	-1.682	0.0925688	0.838151	Pm20d1	peptidase M20 domain containing 1
67532	1914.14	0.27246	0.162012	1.68172	0.0926222	0.838151	Mfap1a	microfibrillar-associated protein 1A
70454	693.183	0.738998	0.439477	1.68154	0.0926579	0.838151	Cenpl	centromere protein L
213002	4.1793	-5.70587	3.39351	-1.6814	0.0926844	0.838151	Ifitm6	interferon induced transmembrane protein 6
406217	962.004	-0.374586	0.222826	-1.68107	0.0927495	0.838151	Bex4	brain expressed X-linked 4
22757	516.083	1.72858	1.02858	1.68055	0.0928505	0.838151	Zkscan5	zinc finger with KRAB and SCAN domains 5
20729	2245.34	-0.550603	0.327677	-1.68032	0.0928946	0.838151	Spin1	spindlin 1
70757	585.835	-0.573674	0.341713	-1.67882	0.0931869	0.838151	Hacd2	3-hydroxyacyl-CoA dehydratase 2
74080	1057.9	0.728865	0.434156	1.67881	0.0931889	0.838151	Nmnat3	nicotinamide nucleotide adenylyltransferase 3
67671	1166.1	-0.371313	0.221196	-1.67866	0.0932182	0.838151	Rpl38	ribosomal protein L38
22599	5.13826	5.69049	3.38995	1.67864	0.0932226	0.838151	Slc6a20b	solute carrier family 6 (neurotransmitter transporter), member 20B
233410	1946.24	0.504431	0.300568	1.67826	0.0932961	0.838151	Zfp592	zinc finger protein 592
67059	1311.73	-0.480489	0.286378	-1.67781	0.0933837	0.838151	Ola1	Obg-like ATPase 1
102633634	20.0124	-3.09689	1.8458	-1.6778	0.0933863	0.838151	Gm26876	predicted gene, 26876
100415915	137.371	1.70177	1.01435	1.6777	0.0934048	0.838151	A530072M11Rik	RIKEN cDNA gene A530072M11
75880	4.29914	4.6771	2.78798	1.6776	0.0934261	0.838151	4930592A05Rik	RIKEN cDNA 4930592A05 gene
66340	805.464	-0.640331	0.381806	-1.67711	0.0935206	0.838151	Psenen	presenilin enhancer gamma secretase subunit
18451	1531.65	0.537665	0.320616	1.67697	0.0935477	0.838151	P4ha1	procollagen-proline, 2-oxoglutarate 4-dioxygenase (proline 4-hydroxylase), alpha 1 polypeptide
330173	1104.78	-0.426482	0.254345	-1.67678	0.0935847	0.838151	2610524H06Rik	RIKEN cDNA 2610524H06 gene
11816	25224	0.566438	0.337873	1.67648	0.0936441	0.838151	Apoe	apolipoprotein E
12861	3824.29	-0.458605	0.273576	-1.67633	0.0936728	0.838151	Cox6a1	cytochrome c oxidase subunit 6A1
107197	1570.02	-0.703308	0.419563	-1.67629	0.0936818	0.838151	Uqcc3	ubiquinol-cytochrome c reductase complex assembly factor 3
56397	3408.03	-0.388822	0.231964	-1.67622	0.0936957	0.838151	Morf4l2	mortality factor 4 like 2
381126	98.4491	3.13449	1.87057	1.67568	0.0938005	0.838607	Garem1	GRB2 associated regulator of MAPK1 subtype 1
96957	419.797	-0.847309	0.505902	-1.67485	0.0939645	0.839592	Tmem62	transmembrane protein 62
67547	116.897	2.407	1.43763	1.67428	0.0940765	0.840111	Slc39a8	solute carrier family 39 (metal ion transporter), member 8
100503392	487.669	0.583833	0.348825	1.67371	0.094187	0.840182	4833438C02Rik	RIKEN cDNA 4833438C02 gene
50786	35.1494	-4.03461	2.41061	-1.67369	0.0941922	0.840182	Hs6st2	heparan sulfate 6-O-sulfotransferase 2
68606	1610.73	-0.399816	0.238942	-1.67327	0.0942735	0.840425	Ppm1f	protein phosphatase 1F (PP2C domain containing)
277360	2773.43	0.44842	0.268075	1.67274	0.0943789	0.840884	Prex1	phosphatidylinositol-3,4,5-trisphosphate-dependent Rac exchange factor 1
20322	5628.92	0.200001	0.119595	1.67232	0.0944607	0.841132	Sord	sorbitol dehydrogenase
94093	700.665	0.665487	0.398021	1.67199	0.0945261	0.841234	Trim33	tripartite motif-containing 33
21756	5.04892	5.66625	3.39006	1.67143	0.0946365	0.841736	Prss40	protease, serine 40
13835	129.684	-1.30652	0.781815	-1.67113	0.0946956	0.841781	Epha1	Eph receptor A1
73251	731.434	-0.633572	0.379471	-1.66962	0.0949951	0.843962	Setd7	SET domain containing (lysine methyltransferase) 7
16801	6297.16	0.408889	0.245324	1.66673	0.0955672	0.84801	Arhgef1	Rho guanine nucleotide exchange factor (GEF) 1
66868	2558.51	0.388493	0.233098	1.66665	0.0955835	0.84801	Mfsd1	major facilitator superfamily domain containing 1
408067	531.291	0.786312	0.47207	1.66567	0.0957799	0.84801	Zfp874b	zinc finger protein 874b
15186	4.97822	5.64632	3.39015	1.66551	0.0958118	0.84801	Hdc	histidine decarboxylase
319493	577.354	0.885879	0.532029	1.6651	0.0958937	0.84801	A430078G23Rik	RIKEN cDNA A430078G23 gene
22596	1629.22	-0.675971	0.405976	-1.66505	0.0959025	0.84801	Xrcc5	X-ray repair complementing defective repair in Chinese hamster cells 5
217995	1490.81	-0.648903	0.389777	-1.66481	0.095951	0.84801	Heatr1	HEAT repeat containing 1
107435	2358.73	-0.465447	0.279605	-1.66466	0.0959804	0.84801	Hat1	histone aminotransferase 1
100302688	4.03999	-5.64868	3.39392	-1.66435	0.0960424	0.84801	Gm17455	predicted gene, 17455
432516	4.03999	-5.64868	3.39392	-1.66435	0.0960424	0.84801	Myo1a	myosin IA
11770	4.97546	5.64161	3.39017	1.66411	0.0960912	0.84801	Fabp4	fatty acid binding protein 4, adipocyte
71207	1133.52	0.502592	0.302031	1.66404	0.0961038	0.84801	Nudt4	nudix (nucleoside diphosphate linked moiety X)-type motif 4
57423	1715.52	-0.605819	0.364183	-1.6635	0.0962125	0.848384	Atp5j2	ATP synthase, H+ transporting, mitochondrial F0 complex, subunit F2
18555	2509.55	0.595237	0.358013	1.66261	0.0963898	0.848384	Cdk16	cyclin-dependent kinase 16
102639259	47.156	-2.46894	1.48506	-1.66252	0.0964089	0.848384	Gm35612	predicted gene, 35612
100043189	218.169	0.982132	0.590773	1.66245	0.0964218	0.848384	Gm4285	predicted gene 4285
15161	3326.36	0.31408	0.188953	1.66222	0.0964694	0.848384	Hcfc1	host cell factor C1
19933	4634.55	-0.375843	0.22614	-1.66199	0.0965147	0.848384	Rpl21	ribosomal protein L21
225912	1360.39	0.413685	0.248919	1.66193	0.0965272	0.848384	Cyb561a3	cytochrome b561 family, member A3
11853	98.1449	-1.36766	0.823148	-1.6615	0.0966134	0.848662	Rhoc	ras homolog family member C
229731	1058.25	0.605066	0.364313	1.66084	0.096746	0.849348	Slc25a24	solute carrier family 25 (mitochondrial carrier, phosphate carrier), member 24
231002	280.046	1.01848	0.613388	1.66042	0.0968295	0.849602	Plekhn1	pleckstrin homology domain containing, family N member 1
30791	3564.9	-0.432333	0.260451	-1.65994	0.0969269	0.849979	Slc39a1	solute carrier family 39 (zinc transporter), member 1
76306	457.303	0.530912	0.32002	1.659	0.097116	0.851158	Slc18b1	solute carrier family 18, subfamily B, member 1
382038	717.167	-0.689423	0.415635	-1.65872	0.0971719	0.851169	Urb2	URB2 ribosome biogenesis 2 homolog (S. cerevisiae)
242557	700.083	0.519667	0.313432	1.65799	0.0973199	0.851538	Atg4c	autophagy related 4C, cysteine peptidase
20375	2995.37	0.363637	0.219327	1.65797	0.0973233	0.851538	Spi1	spleen focus forming virus (SFFV) proviral integration oncogene
76547	675.11	-0.4071	0.24563	-1.65737	0.0974447	0.852121	Tmem101	transmembrane protein 101
74316	1706.27	-0.397259	0.239852	-1.65627	0.0976673	0.852876	Isca2	iron-sulfur cluster assembly 2
56490	2478.53	0.521697	0.315053	1.6559	0.0977414	0.852876	Zbtb20	zinc finger and BTB domain containing 20
223527	1178.38	-0.550134	0.332264	-1.65571	0.0977799	0.852876	Eny2	ENY2 transcription and export complex 2 subunit
320365	643.334	-0.604713	0.365233	-1.65569	0.0977845	0.852876	Fry	FRY microtubule binding protein
239546	205.418	0.777342	0.469584	1.65538	0.0978468	0.852876	Zfp647	zinc finger protein 647
240174	767.99	-0.653472	0.394888	-1.65483	0.0979589	0.852876	Thada	thyroid adenoma associated
241656	10.0738	-5.59876	3.38362	-1.65467	0.0979923	0.852876	Pak7	p21 (RAC1) activated kinase 7
56489	1745.64	-0.531169	0.321019	-1.65463	0.0979988	0.852876	Ikbke	inhibitor of kappaB kinase epsilon
68659	68.0167	-3.64387	2.20238	-1.65451	0.0980236	0.852876	Fam198b	family with sequence similarity 198, member B
20422	3812.18	-0.400002	0.24191	-1.65352	0.0982259	0.853169	Sem1	SEM1, 26S proteasome complex subunit
19179	2567.89	-0.404819	0.244853	-1.65331	0.0982676	0.853169	Psmc1	protease (prosome, macropain) 26S subunit, ATPase 1
23900	239.958	-0.913829	0.552755	-1.65323	0.0982849	0.853169	Hcst	hematopoietic cell signal transducer
267019	4302.62	-0.552692	0.334317	-1.6532	0.0982907	0.853169	Rps15a	ribosomal protein S15A
68151	7695.06	-0.20934	0.126647	-1.65295	0.0983414	0.853169	Wls	wntless WNT ligand secretion mediator
57741	2867.29	-0.359275	0.217383	-1.65273	0.0983858	0.853169	Noc2l	NOC2 like nucleolar associated transcriptional repressor
75659	68.9729	-2.02681	1.2267	-1.65224	0.0984849	0.853554	Wdr54	WD repeat domain 54
26891	3547.18	0.450193	0.272733	1.65067	0.0988053	0.855067	Cops4	COP9 signalosome subunit 4
20354	1477.54	0.708063	0.429025	1.6504	0.0988609	0.855067	Sema4d	sema domain, immunoglobulin domain (Ig), transmembrane domain (TM) and short cytoplasmic domain, (semaphorin) 4D
67037	1250.69	-0.458066	0.277551	-1.65039	0.0988638	0.855067	Pmf1	polyamine-modulated factor 1
19279	11.6811	5.5382	3.35613	1.65017	0.0989072	0.855067	Ptprr	protein tyrosine phosphatase, receptor type, R
27981	20907.1	0.322983	0.195742	1.65004	0.0989338	0.855067	Rsrp1	arginine/serine rich protein 1
11856	1519.88	-0.42681	0.258732	-1.64962	0.09902	0.855337	Arhgap6	Rho GTPase activating protein 6
14852	3247.12	-0.323191	0.196073	-1.64832	0.0992872	0.856048	Gspt1	G1 to S phase transition 1
17937	873.333	-0.615267	0.37331	-1.64814	0.0993235	0.856048	Nab2	Ngfi-A binding protein 2
217194	295.589	0.692746	0.420356	1.648	0.0993533	0.856048	Klhl11	kelch-like 11
381110	266.18	1.81383	1.10117	1.64718	0.0995202	0.856048	Rmdn2	regulator of microtubule dynamics 2
78321	283.271	1.06805	0.648444	1.6471	0.099537	0.856048	Ankrd23	ankyrin repeat domain 23
59045	1284.87	0.580631	0.352544	1.64697	0.0995636	0.856048	Stard3	START domain containing 3
77866	161.432	0.834682	0.506945	1.64649	0.0996622	0.856048	E130102H24Rik	RIKEN cDNA E130102H24 gene
12894	4344.06	0.3873	0.235238	1.64642	0.0996782	0.856048	Cpt1a	carnitine palmitoyltransferase 1a, liver
71728	1762.26	0.490639	0.298059	1.64611	0.0997408	0.856048	Stk11ip	serine/threonine kinase 11 interacting protein
74362	4.75606	5.58064	3.39047	1.64598	0.0997681	0.856048	Spag17	sperm associated antigen 17
80515	415.095	-0.901012	0.547453	-1.64583	0.0997996	0.856048	Rnf227	ring finger protein 227
233489	963.628	-0.78508	0.477056	-1.64567	0.0998308	0.856048	Picalm	phosphatidylinositol binding clathrin assembly protein
12393	1563.54	-0.56972	0.346288	-1.64522	0.0999245	0.856048	Runx2	runt related transcription factor 2
50706	3.86433	-5.58431	3.3944	-1.64515	0.0999383	0.856048	Postn	periostin, osteoblast specific factor
58178	3.83469	-5.58242	3.39442	-1.64459	0.100055	0.856048	Sorcs1	sortilin-related VPS10 domain containing receptor 1
78816	919.067	0.942139	0.572972	1.6443	0.100114	0.856048	Gmip	Gem-interacting protein
67074	875.377	0.611659	0.372004	1.64423	0.10013	0.856048	Mon2	MON2 homolog, regulator of endosome to Golgi trafficking
75770	23.5628	2.92563	1.77952	1.64405	0.100165	0.856048	Brsk2	BR serine/threonine kinase 2
19164	2390.57	0.672545	0.409082	1.64403	0.100169	0.856048	Psen1	presenilin 1
22223	71.0707	1.50577	0.915985	1.64388	0.100201	0.856048	Uchl1	ubiquitin carboxy-terminal hydrolase L1
227717	4.71825	5.56846	3.39053	1.64236	0.100515	0.856622	Qrfp	pyroglutamylated RFamide peptide
16588	772.929	-0.623712	0.379771	-1.64234	0.10052	0.856622	Kin	Kin17 DNA and RNA binding protein
72544	1306.99	-0.526507	0.320603	-1.64224	0.100541	0.856622	Exosc6	exosome component 6
11889	4.72521	5.56741	3.39053	1.64204	0.100581	0.856622	Asgr1	asialoglycoprotein receptor 1
20055	6581.72	-0.351465	0.214057	-1.64192	0.100606	0.856622	Rps16	ribosomal protein S16
20970	618.507	-0.720754	0.439076	-1.64152	0.100689	0.856622	Sdc3	syndecan 3
68161	537.18	0.434317	0.264721	1.64066	0.100868	0.856622	A930005H10Rik	RIKEN cDNA A930005H10 gene
13527	64.3734	-2.25792	1.37627	-1.64062	0.100877	0.856622	Dtna	dystrobrevin alpha
16590	24884.3	0.342254	0.208634	1.64045	0.100911	0.856622	Kit	KIT proto-oncogene receptor tyrosine kinase
14067	259.968	-0.963665	0.587485	-1.64032	0.100938	0.856622	F5	coagulation factor V
320727	1363.99	-0.508228	0.309835	-1.64032	0.100939	0.856622	Ipo8	importin 8
56738	697.821	0.852311	0.519766	1.6398	0.101048	0.856622	Mocs1	molybdenum cofactor synthesis 1
20469	3982.55	0.455024	0.277502	1.63972	0.101064	0.856622	Sipa1	signal-induced proliferation associated gene 1
50934	2239.23	0.724048	0.44158	1.63968	0.101072	0.856622	Slc7a8	solute carrier family 7 (cationic amino acid transporter, y+ system), member 8
16785	9408.1	-0.539009	0.328748	-1.63958	0.101093	0.856622	Rpsa	ribosomal protein SA
56208	2909.82	0.277023	0.169015	1.63904	0.101206	0.856939	Becn1	beclin 1, autophagy related
20104	15465.7	-0.28361	0.173052	-1.63887	0.10124	0.856939	Rps6	ribosomal protein S6
11658	1111.87	-0.684817	0.418034	-1.63818	0.101383	0.857532	Alcam	activated leukocyte cell adhesion molecule
20787	2878.6	0.535255	0.326772	1.63801	0.10142	0.857532	Srebf1	sterol regulatory element binding transcription factor 1
211135	101.95	1.9939	1.21781	1.63728	0.101572	0.857696	D130040H23Rik	RIKEN cDNA D130040H23 gene
76478	673.554	-0.600237	0.366624	-1.6372	0.101589	0.857696	Haus8	4HAUS augmin-like complex, subunit 8
66420	6009.83	-0.354916	0.216792	-1.63712	0.101605	0.857696	Polr2e	polymerase (RNA) II (DNA directed) polypeptide E
19943	1269.2	-0.47023	0.287413	-1.63608	0.101823	0.85905	Rpl28	ribosomal protein L28
263876	886.945	-0.541368	0.330944	-1.63583	0.101875	0.85905	Spata2	spermatogenesis associated 2
225870	59.4682	-2.75164	1.68296	-1.635	0.102049	0.860047	Rin1	Ras and Rab interactor 1
109857	145.707	1.40931	0.862284	1.63439	0.102177	0.860184	Cbr3	carbonyl reductase 3
74365	422.684	0.970371	0.59375	1.63431	0.102194	0.860184	Lonrf3	LON peptidase N-terminal domain and ring finger 3
108909	508.358	-0.577216	0.35326	-1.63397	0.102266	0.860184	Aida	axin interactor, dorsalization associated
624367	27.6765	1.50169	0.919101	1.63387	0.102286	0.860184	Gm6498	glyceraldehyde-3-phosphate dehydrogenase pseudogene
231214	595.161	-0.74454	0.455789	-1.63352	0.10236	0.860253	Cc2d2a	coiled-coil and C2 domain containing 2A
67474	622.807	-0.664021	0.40655	-1.63331	0.102404	0.860253	Snap29	synaptosomal-associated protein 29
16898	5571.36	-0.605553	0.370926	-1.63254	0.102565	0.860942	Rps2	ribosomal protein S2
17988	3816.62	0.427903	0.262132	1.63239	0.102597	0.860942	Ndrg1	N-myc downstream regulated gene 1
68058	1491.87	0.554064	0.339722	1.63093	0.102904	0.862089	Chd1l	chromodomain helicase DNA binding protein 1-like
77519	2161.08	0.402272	0.246726	1.63044	0.103009	0.862089	Zfp266	zinc finger protein 266
14719	2811	-0.41879	0.256867	-1.63038	0.103021	0.862089	Got2	glutamatic-oxaloacetic transaminase 2, mitochondrial
69941	138.566	-0.891131	0.54667	-1.63011	0.103079	0.862089	2810408I11Rik	RIKEN cDNA 2810408I11 gene
107508	6560.06	-0.274724	0.168532	-1.6301	0.10308	0.862089	Eprs	glutamyl-prolyl-tRNA synthetase
56711	133.758	1.42992	0.877266	1.62998	0.103107	0.862089	Plag1	pleiomorphic adenoma gene 1
76025	2877.25	0.398248	0.244392	1.62955	0.103197	0.862089	Cant1	calcium activated nucleotidase 1
18383	55.2972	-4.30336	2.64137	-1.62922	0.103267	0.862089	Tnfrsf11b	tumor necrosis factor receptor superfamily, member 11b (osteoprotegerin)
20259	4.5744	5.52424	3.39075	1.62921	0.103269	0.862089	Scin	scinderin
654824	133.427	-1.05193	0.645703	-1.62912	0.103287	0.862089	Ankrd37	ankyrin repeat domain 37
56335	1040.67	0.703544	0.43218	1.6279	0.103547	0.86268	Mettl3	methyltransferase like 3
223770	1358.78	-0.652548	0.400892	-1.62774	0.10358	0.86268	Brd1	bromodomain containing 1
71904	2075.96	0.372102	0.228639	1.62746	0.103639	0.86268	Paqr7	progestin and adipoQ receptor family member VII
13057	3069.51	-0.287663	0.176777	-1.62727	0.10368	0.86268	Cyba	cytochrome b-245, alpha polypeptide
26431	5505.5	0.353747	0.217438	1.62689	0.103761	0.86268	Git2	GIT ArfGAP 2
52609	1735.43	0.496396	0.305202	1.62645	0.103854	0.86268	Cbx7	chromobox 7
20393	191.652	2.23509	1.37432	1.62632	0.103882	0.86268	Sgk1	serum/glucocorticoid regulated kinase 1
382073	754.254	0.62407	0.383834	1.62588	0.103974	0.86268	Ccdc84	coiled-coil domain containing 84
26384	1001.69	0.412704	0.25386	1.62572	0.10401	0.86268	Gnpda1	glucosamine-6-phosphate deaminase 1
11304	253.71	1.70961	1.05165	1.62564	0.104027	0.86268	Abca4	ATP-binding cassette, sub-family A (ABC1), member 4
69190	3730.12	0.320714	0.197334	1.62524	0.104112	0.86268	Dym	dymeclin
213484	885.55	0.768303	0.47274	1.62521	0.104118	0.86268	Nudt18	nudix (nucleoside diphosphate linked moiety X)-type motif 18
20216	3.68868	-5.51694	3.39493	-1.62505	0.104151	0.86268	Acsm3	acyl-CoA synthetase medium-chain family member 3
100702	519.597	-0.686548	0.422537	-1.62482	0.1042	0.86268	Gbp6	guanylate binding protein 6
625098	89.2782	-1.45662	0.896698	-1.62443	0.104284	0.86268	Slc38a6	solute carrier family 38, member 6
225898	3206.91	-0.404658	0.249115	-1.62438	0.104294	0.86268	Eml3	echinoderm microtubule associated protein like 3
66523	1491.03	-0.433718	0.267068	-1.624	0.104376	0.86268	2810004N23Rik	RIKEN cDNA 2810004N23 gene
78287	1058.29	0.492216	0.303103	1.62392	0.104392	0.86268	Rbsn	rabenosyn, RAB effector
69663	1240.27	-0.782579	0.481976	-1.62369	0.104443	0.86268	Ddx51	DEAD (Asp-Glu-Ala-Asp) box polypeptide 51
268756	71.1857	2.45454	1.51197	1.62341	0.104502	0.86268	Gulo	gulonolactone (L-) oxidase
11776	3045.94	0.585622	0.360755	1.62332	0.10452	0.86268	Ap3d1	adaptor-related protein complex 3, delta 1 subunit
26401	1307.1	0.456025	0.281146	1.62202	0.104799	0.863912	Map3k1	mitogen-activated protein kinase kinase kinase 1
66077	2448.24	-0.435004	0.268192	-1.62199	0.104806	0.863912	Aurkaip1	aurora kinase A interacting protein 1
101739	2241.89	-0.394117	0.243037	-1.62164	0.104881	0.863912	Psip1	PC4 and SFRS1 interacting protein 1
170718	6795.95	0.208968	0.128868	1.62157	0.104896	0.863912	Idh3b	isocitrate dehydrogenase 3 (NAD+) beta
235907	426.196	-0.903246	0.557166	-1.62114	0.104987	0.863912	Zfp65	zinc finger protein 65
67027	1309.2	-0.544792	0.33612	-1.62083	0.105055	0.863912	Mkrn2	makorin, ring finger protein, 2
17135	1490.73	0.780841	0.481963	1.62013	0.105205	0.863912	Mafk	v-maf musculoaponeurotic fibrosarcoma oncogene family, protein K (avian)
68011	1736.38	-0.403574	0.249105	-1.6201	0.105211	0.863912	Snrpg	small nuclear ribonucleoprotein polypeptide G
338369	158.83	0.91782	0.566568	1.61996	0.10524	0.863912	Tmem220	transmembrane protein 220
19766	2688.93	0.430508	0.265796	1.6197	0.105297	0.863912	Ripk1	receptor (TNFRSF)-interacting serine-threonine kinase 1
56222	150.511	2.29389	1.41653	1.61936	0.105369	0.863912	Cited4	Cbp/p300-interacting transactivator, with Glu/Asp-rich carboxy-terminal domain, 4
18260	477.757	-0.942942	0.582449	-1.61893	0.105463	0.863912	Ocln	occludin
73873	44.6294	2.63691	1.62907	1.61866	0.10552	0.863912	Fam161a	family with sequence similarity 161, member A
102791	1167.49	0.341446	0.210982	1.61836	0.105584	0.863912	Tcta	T cell leukemia translocation altered gene
74931	481.703	-0.797159	0.492707	-1.61792	0.105681	0.863912	4930481A15Rik	RIKEN cDNA 4930481A15 gene
110279	868.808	-0.687857	0.425377	-1.61705	0.105867	0.863912	Bcr	breakpoint cluster region
13990	1553.11	-0.367832	0.227476	-1.61701	0.105876	0.863912	Smarcad1	SWI/SNF-related, matrix-associated actin-dependent regulator of chromatin, subfamily a, containing DEAD/H box 1
76899	1053.95	0.413132	0.255492	1.61701	0.105877	0.863912	Golga1	golgi autoantigen, golgin subfamily a, 1
237107	1859.35	0.384729	0.237928	1.617	0.105879	0.863912	Gnl3l	guanine nucleotide binding protein-like 3 (nucleolar)-like
104252	48.0401	-3.6725	2.27162	-1.61669	0.105946	0.863912	Cdc42ep2	CDC42 effector protein (Rho GTPase binding) 2
72685	439.741	1.17047	0.724188	1.61625	0.10604	0.863912	Dnajc6	DnaJ heat shock protein family (Hsp40) member C6
56045	1605.72	0.398583	0.246634	1.61609	0.106074	0.863912	Samhd1	SAM domain and HD domain, 1
21761	1573.19	-0.433277	0.26813	-1.61592	0.106112	0.863912	Morf4l1	mortality factor 4 like 1
381810	443.136	0.846137	0.523646	1.61586	0.106125	0.863912	Lpar5	lysophosphatidic acid receptor 5
223701	1594.6	0.370091	0.229097	1.61543	0.106217	0.863912	Mkl1	MKL (megakaryoblastic leukemia)/myocardin-like 1
75805	782.679	0.692001	0.428412	1.61527	0.106252	0.863912	Nln	neurolysin (metallopeptidase M3 family)
98258	1348.11	-0.69169	0.428277	-1.61505	0.1063	0.863912	Txndc9	thioredoxin domain containing 9
70617	154.527	-1.01462	0.628317	-1.61482	0.106349	0.863912	Fam241a	family with sequence similarity 241, member A
231986	237.052	-1.03064	0.638346	-1.61455	0.106409	0.863912	Jazf1	JAZF zinc finger 1
16784	4708.66	0.448812	0.278006	1.6144	0.106441	0.863912	Lamp2	lysosomal-associated membrane protein 2
70078	3050.88	-0.280391	0.173684	-1.61437	0.106447	0.863912	Nol7	nucleolar protein 7
71082	3.58996	-5.48077	3.39522	-1.61426	0.106471	0.863912	4933416M07Rik	RIKEN cDNA 4933416M07 gene
20112	32.9156	2.7985	1.73401	1.61389	0.106552	0.863912	Rps6ka2	ribosomal protein S6 kinase, polypeptide 2
70544	1437.83	-0.760077	0.470964	-1.61388	0.106554	0.863912	Tmem242	transmembrane protein 242
212733	3.56529	-5.47729	3.39525	-1.61322	0.106696	0.864377	Bicdl2	BICD family like cargo adaptor 2
21411	2532.93	-0.583893	0.362069	-1.61265	0.10682	0.864377	Tcf20	transcription factor 20
69709	524.595	-0.638004	0.395665	-1.61249	0.106856	0.864377	Ptrhd1	peptidyl-tRNA hydrolase domain containing 1
218215	234.205	1.00434	0.622894	1.61237	0.106881	0.864377	Rnf144b	ring finger protein 144B
67161	804.304	-0.592446	0.367496	-1.61211	0.106937	0.864377	Sclt1	sodium channel and clathrin linker 1
67477	2506.26	0.578651	0.358947	1.61208	0.106945	0.864377	Abhd15	abhydrolase domain containing 15
66962	173.993	-0.849652	0.527423	-1.61095	0.107191	0.865915	Swsap1	SWIM type zinc finger 7 associated protein 1
332221	4.37854	5.45976	3.39109	1.61003	0.107391	0.86707	Zscan10	zinc finger and SCAN domain containing 10
71767	1566.83	0.629293	0.390924	1.60976	0.107451	0.86707	Tysnd1	trypsin domain containing 1
13537	5301.75	0.455635	0.28312	1.60933	0.107544	0.86707	Dusp2	dual specificity phosphatase 2
66336	355.754	-0.777416	0.483126	-1.60914	0.107586	0.86707	Cenpp	centromere protein P
319430	4.72819	4.79921	2.98269	1.60902	0.107612	0.86707	C5ar2	complement component 5a receptor 2
66776	10304.7	0.37816	0.235166	1.60805	0.107823	0.868116	Pisd-ps3	phosphatidylserine decarboxylase, pseudogene 3
19157	1340.35	0.604428	0.376012	1.60747	0.107951	0.868116	Cyth1	cytohesin 1
66367	1173.82	-0.499243	0.310588	-1.60741	0.107964	0.868116	2310022A10Rik	RIKEN cDNA 2310022A10 gene
321014	11.5473	3.68219	2.29085	1.60734	0.107979	0.868116	4930473A02Rik	RIKEN cDNA 4930473A02 gene
78755	267.032	1.69988	1.05772	1.60712	0.108028	0.868116	Fam122b	family with sequence similarity 122, member B
223921	1665.42	-0.33023	0.205507	-1.6069	0.108076	0.868116	Aaas	achalasia, adrenocortical insufficiency, alacrimia
231004	14.861	3.63351	2.26175	1.6065	0.108163	0.86814	Samd11	sterile alpha motif domain containing 11
14816	85.3597	2.07103	1.28951	1.60606	0.10826	0.86814	Grm1	glutamate receptor, metabotropic 1
65964	1768.56	-0.437643	0.272538	-1.60581	0.108317	0.86814	Map3k20	mitogen-activated protein kinase kinase kinase 20
80281	41.9689	3.15017	1.96225	1.60539	0.108409	0.86814	Cttnbp2nl	CTTNBP2 N-terminal like
320469	336.219	-1.00605	0.62677	-1.60513	0.108464	0.86814	9930014A18Rik	RIKEN cDNA 9930014A18 gene
11766	1647.23	0.451884	0.281588	1.60477	0.108545	0.86814	Ap1g2	adaptor protein complex AP-1, gamma 2 subunit
73094	7.2053	5.43707	3.38813	1.60474	0.108551	0.86814	Sgip1	SH3-domain GRB2-like (endophilin) interacting protein 1
69662	850.139	-0.448151	0.279423	-1.60384	0.108749	0.86814	2310061I04Rik	RIKEN cDNA 2310061I04 gene
74173	616.47	0.453887	0.283139	1.60305	0.108923	0.86814	Rab10os	RAB10, member RAS oncogene family, opposite strand
56542	1237.32	0.416997	0.260128	1.60304	0.108925	0.86814	Ick	intestinal cell kinase
329252	4.31079	5.43585	3.39121	1.60292	0.108952	0.86814	Lgr6	leucine-rich repeat-containing G protein-coupled receptor 6
102103	387.821	1.02289	0.638213	1.60274	0.108992	0.86814	Mtus1	mitochondrial tumor suppressor 1
626615	4.29829	5.43482	3.39122	1.60261	0.10902	0.86814	Apol11a	apolipoprotein L 11a
17063	10764.5	0.463619	0.289317	1.60246	0.109054	0.86814	Muc13	mucin 13, epithelial transmembrane
243574	95.3337	-1.45592	0.908917	-1.60181	0.109197	0.86814	Kbtbd8	kelch repeat and BTB (POZ) domain containing 8
20024	6501.13	-0.241164	0.150571	-1.60166	0.10923	0.86814	Sub1	SUB1 homolog (S. cerevisiae)
414111	4.28861	5.43037	3.39124	1.60129	0.109313	0.86814	C130083M11Rik	RIKEN cDNA C130083M11 gene
73453	20.314	-2.89555	1.80829	-1.60126	0.109319	0.86814	1700067K01Rik	RIKEN cDNA 1700067K01 gene
75687	6531.88	0.295579	0.184592	1.60125	0.109321	0.86814	Ripor1	RHO family interacting cell polarization regulator 1
67466	1177.62	0.367128	0.229312	1.60099	0.109378	0.86814	Pdcl	phosducin-like
67607	767.156	0.743123	0.464183	1.60093	0.109393	0.86814	Zfp788	zinc finger protein 788
230125	2520.59	0.400358	0.250177	1.6003	0.109532	0.86814	Slc25a51	solute carrier family 25, member 51
226841	15.0999	-3.89356	2.43309	-1.60025	0.109543	0.86814	Vash2	vasohibin 2
272589	378.414	-0.709651	0.443516	-1.60006	0.109586	0.86814	Tbcel	tubulin folding cofactor E-like
81018	5429.97	0.253837	0.158649	1.59999	0.109602	0.86814	Rnf114	ring finger protein 114
57913	663.82	-0.75313	0.470723	-1.59994	0.109611	0.86814	Pidd1	p53 induced death domain protein 1
66537	3064.5	-0.438378	0.274007	-1.59988	0.109626	0.86814	Pomp	proteasome maturation protein
17151	2489.82	0.413223	0.258371	1.59934	0.109746	0.86814	Ccndbp1	cyclin D-type binding-protein 1
13011	37.0282	3.14035	1.96363	1.59925	0.109764	0.86814	Cst7	cystatin F (leukocystatin)
237222	686.466	-0.590302	0.369245	-1.59867	0.109893	0.86814	Ofd1	OFD1, centriole and centriolar satellite protein
68346	467.602	-0.502457	0.314308	-1.59861	0.109906	0.86814	Sirt5	sirtuin 5
319901	346.739	-0.608796	0.380921	-1.59822	0.109994	0.86814	Dsel	dermatan sulfate epimerase-like
102058	904.904	-0.603738	0.377768	-1.59817	0.110004	0.86814	Exoc8	exocyst complex component 8
329941	3.45833	-5.42657	3.39567	-1.59808	0.110024	0.86814	Col8a2	collagen, type VIII, alpha 2
13427	2335.94	0.333591	0.208747	1.59806	0.110029	0.86814	Dync1i2	dynein cytoplasmic 1 intermediate chain 2
56150	794.447	-0.579651	0.362814	-1.59765	0.110121	0.868208	Mad2l1	MAD2 mitotic arrest deficient-like 1
66495	1441.88	-0.689679	0.431728	-1.59748	0.110158	0.868208	Ndufb3	NADH:ubiquinone oxidoreductase subunit B3
69538	12.3992	-4.62447	2.89605	-1.59682	0.110306	0.868208	Antxr1	anthrax toxin receptor 1
54387	1280.8	0.75427	0.472371	1.59677	0.110316	0.868208	Mcm3ap	minichromosome maintenance complex component 3 associated protein
18559	1166.5	0.513321	0.321481	1.59674	0.110323	0.868208	Pctp	phosphatidylcholine transfer protein
321022	1019.07	-0.603467	0.377988	-1.59653	0.110372	0.868208	Cdv3	carnitine deficiency-associated gene expressed in ventricle 3
433791	681.743	-0.576574	0.361333	-1.59569	0.110559	0.869245	Zfp992	zinc finger protein 992
55936	2797.1	0.399014	0.250183	1.59489	0.110737	0.869315	Ctps2	cytidine 5'-triphosphate synthase 2
56619	69.2733	1.94706	1.22094	1.59472	0.110774	0.869315	Clec4e	C-type lectin domain family 4, member e
22755	262.008	1.40884	0.883454	1.59469	0.110781	0.869315	Zfp93	zinc finger protein 93
56637	3077.14	0.307284	0.192697	1.59465	0.110791	0.869315	Gsk3b	glycogen synthase kinase 3 beta
73229	319.605	1.04075	0.652876	1.5941	0.110913	0.869549	Zfp983	zinc finger protein 983
230594	1712.41	-0.562841	0.353115	-1.59393	0.110952	0.869549	Tut4	terminal uridylyl transferase 4
67580	27.2034	-2.49933	1.56835	-1.5936	0.111026	0.869549	Lrrc18	leucine rich repeat containing 18
12962	12.1084	-4.5399	2.84919	-1.5934	0.111071	0.869549	Crybb3	crystallin, beta B3
12567	11512	-0.309386	0.194183	-1.59327	0.1111	0.869549	Cdk4	cyclin-dependent kinase 4
170938	821.065	-0.54074	0.339497	-1.59277	0.111212	0.869818	Zfp617	zinc finger protein 617
75415	1189.38	0.583897	0.367	1.591	0.111609	0.869818	Arhgap12	Rho GTPase activating protein 12
71517	2213.19	0.42472	0.266987	1.59079	0.111658	0.869818	Vps35l	VPS35 endosomal protein sorting factor like
67196	634.572	-0.405778	0.25509	-1.59072	0.111672	0.869818	Ube2t	ubiquitin-conjugating enzyme E2T
16504	4.18361	5.39429	3.39144	1.59056	0.111709	0.869818	Kcnc3	potassium voltage gated channel, Shaw-related subfamily, member 3
94094	539.913	0.658751	0.414215	1.59036	0.111754	0.869818	Trim34a	tripartite motif-containing 34A
66437	4680.2	-0.395834	0.249003	-1.58968	0.111908	0.869818	Fis1	fission, mitochondrial 1
[truncated: 22,423 more rows]
