# Supplementary material for: Heme oxygenase‐1 deficiency triggers exhaustion of hematopoietic stem cells
Source: EMBO Rep. 2019 Dec 29;21(2):e47895. doi: 10.15252/embr.201947895 (PMC7001511; doi:10.15252/embr.201947895)
Supplement: Supplementary file 10 — Dataset EV8 [file EMBR-21-e47895-s010.xlsx]

## Sheet: Legend
Comparison of overlapping upregulated and downregulated genes between DEGs in young HO-1-/- LT-HSC and DEGs in HO-1+/+ LT-HSCs from mice that were bled.
LEGEND:
baseMean	average of the normalized count values, divided by the size factors
log2FoldChange	expression effect size estimate reported on a logarithmic scale to base 2
lfcSE	standard error estimate for the log2 fold change estimate.
stat	Wald statistic
pvalue	Wald test p-value
padj	BH adjusted p-values
hgnc_symbol	hgnc gene symbol
gene_name	full gene name

## Sheet: overlap_upregulated
Overlapping upregulated genes between DEGs in young HO-1-/- LT-HSC and DEGs in HO-1+/+ LT-HSCs from mice that were bled.
gene_name	hgnc_symbol	gene_ID	Upregulated in young KO vs young WT						Upregulated in WT Bleeding vs WT Cntrl
			baseMean_youngKO_vs_youngWT	log2FoldChange_youngKO_vs_youngWT	lfcSE_youngKO_vs_youngWT	stat_youngKO_vs_youngWT	pvalue_youngKO_vs_youngWT	padj_youngKO_vs_youngWT	baseMean_Bleeding_WT_vs_Cntrl_WT	log2FoldChange_Bleeding_WT_vs_Cntrl_WT	lfcSE_Bleeding_WT_vs_Cntrl_WT	stat_Bleeding_WT_vs_Cntrl_WT	pvalue_Bleeding_WT_vs_Cntrl_WT	padj_Bleeding_WT_vs_Cntrl_WT
acyl-CoA synthetase short-chain family member 1	Acss1	68738	1875.25	1.744	0.490642	3.55452	0.000378667	0.0182139	1330.36	1.37587	0.371801	3.70054	0.000215137	0.083812
ankyrin 1, erythroid	Ank1	11733	38.3037	5.67334	1.11492	5.08856	3.60792e-07	0.000133493	51.5413	6.3327	1.10676	5.72183	1.05381e-08	8.21078e-05
ATP binding cassette subfamily G member 4	Abcg4	192663	24.1764	7.70019	1.6852	4.56931	4.89324e-06	0.000828481	65.0488	9.3523	2.06931	4.51952	6.19805e-06	0.00913269
ATP-binding cassette, sub-family B (MDR/TAP), member 4	Abcb4	18670	738.75	1.98566	0.467267	4.24953	2.14219e-05	0.00235968	469.031	1.41825	0.385256	3.68132	0.000232029	0.0860882
ATPase, class I, type 8B, member 4	Atp8b4	241633	26.5235	7.10649	1.94625	3.65138	0.000260833	0.0140967	35.436	7.74984	1.66697	4.64906	3.33453e-06	0.00855733
HEAT repeat containing 5B	Heatr5b	320473	851.286	1.32629	0.263129	5.04047	4.6439e-07	0.000148914	734.732	1.34148	0.365067	3.67462	0.0002382	0.0863227
huntingtin interacting protein 1	Hip1	215114	505.721	2.27856	0.331629	6.87081	6.38381e-12	9.21183e-09	331.408	1.79863	0.420489	4.27748	1.89017e-05	0.0210389
inhibitor of growth family, member 5	Ing5	66262	1664.2	1.13828	0.201655	5.64467	1.655e-08	1.03833e-05	1236.68	0.830106	0.216214	3.83927	0.0001234	0.0582708
latent transforming growth factor beta binding protein 1	Ltbp1	268977	90.0458	8.8731	1.2498	7.09961	1.25105e-12	2.57896e-09	35.4369	7.7479	1.68403	4.6008	4.20864e-06	0.00855733
major facilitator superfamily domain containing 2B	Mfsd2b	432628	3145.62	2.41679	0.325924	7.4152	1.21442e-13	2.92068e-10	1523.99	1.37209	0.300421	4.56722	4.94231e-06	0.00855733
MAP kinase-interacting serine/threonine kinase 1	Mknk1	17346	1413.76	1.17163	0.33929	3.4532	0.000553982	0.023104	1265.12	1.25925	0.323539	3.89212	9.93715e-05	0.0536347
myotubularin related protein 4	Mtmr4	170749	1203.14	0.891335	0.258946	3.44216	0.000577088	0.0238097	1056.4	0.946303	0.24609	3.84536	0.000120375	0.0582708
neurexophilin 1	Nxph1	18231	11.9088	6.67995	1.7453	3.82739	0.000129511	0.00873292	26.178	8.03904	1.99398	4.03165	5.5387e-05	0.0375259
Nfat activating molecule with ITAM motif 1	Nfam1	74039	1147.81	0.914506	0.301662	3.03156	0.00243292	0.0561713	1275.42	1.45318	0.317372	4.57878	4.67687e-06	0.00855733
ORAI calcium release-activated calcium modulator 2	Orai2	269717	1913.73	0.941181	0.28418	3.31192	0.000926569	0.0315339	1897.72	1.2491	0.308755	4.04559	5.21922e-05	0.0375053
pleckstrin homology domain containing, family A member 6	Plekha6	240753	22.7237	7.6111	2.07808	3.66256	0.00024971	0.0136489	33.2634	8.38405	2.1302	3.9358	8.29191e-05	0.0499958
PRKC, apoptosis, WT1, regulator	Pawr	114774	127.746	5.89477	1.19137	4.94789	7.50221e-07	0.000209635	57.6445	4.94799	1.34035	3.69157	0.000222877	0.0847096
protein tyrosine phosphatase, non-receptor type 22 (lymphoid)	Ptpn22	19260	1832.01	0.926948	0.269794	3.43576	0.000590894	0.0241309	1556.54	0.909249	0.244618	3.71702	0.00020159	0.0826678
ras homolog family member V	Rhov	228543	18.454	7.31119	1.81908	4.01917	5.84024e-05	0.00487137	48.5467	8.92994	2.20917	4.04221	5.29498e-05	0.0375053
smal lysine rich protein 1, pseudogene	Smkr-ps	76419	17.703	7.2515	1.59851	4.5364	5.72224e-06	0.000949103	27.9572	8.13448	1.75288	4.64064	3.47334e-06	0.00855733
solute carrier family 9 (sodium/hydrogen exchanger), member 9	Slc9a9	331004	142.933	10.2647	1.16542	8.80767	1.27771e-18	1.84374e-14	69.5758	9.44921	1.54204	6.12775	8.91294e-10	1.3889e-05
testis-specific serine kinase 4	Tssk4	71099	9.45854	6.34709	1.86994	3.39427	0.000688112	0.0266093	18.3236	7.52381	2.03178	3.70306	0.000213011	0.083812
v-crk avian sarcoma virus CT10 oncogene homolog-like	Crkl	12929	2618.69	0.798637	0.266774	2.99368	0.00275636	0.0604357	2145.37	0.69476	0.171123	4.06001	4.907e-05	0.0375053

## Sheet: overlap_downregulated
Overlapping downregulated genes between DEGs in young HO-1-/- LT-HSC and DEGs in HO-1+/+ LT-HSCs from mice that were bled.
gene_name	hgnc_symbol_youngKO_vs_youngWT	gene_ID	Downregulated in young KO vs young WT						Downregulated in WT Bleeding vs WT Cntrl
			baseMean_youngKO_vs_youngWT	log2FoldChange_youngKO_vs_youngWT	lfcSE_youngKO_vs_youngWT	stat_youngKO_vs_youngWT	pvalue_youngKO_vs_youngWT	padj_youngKO_vs_youngWT	baseMean_Bleeding_WT_vs_Cntrl_WT	log2FoldChange_Bleeding_WT_vs_Cntrl_WT	lfcSE_Bleeding_WT_vs_Cntrl_WT	stat_Bleeding_WT_vs_Cntrl_WT	pvalue_Bleeding_WT_vs_Cntrl_WT	padj_Bleeding_WT_vs_Cntrl_WT
enolase-phosphatase 1	Enoph1	67870	2173.45	-0.555374	0.18477	-3.00576	0.00264918	0.0592507	1660.04	-1.00716	0.208791	-4.8238	1.40846e-06	0.007316
ribosomal protein L22 like 1 pseudogene	Gm15421	100042049	4902.42	-1.17347	0.405502	-2.89387	0.00380521	0.0729767	4730.44	-0.674027	0.171318	-3.93436	8.34173e-05	0.0499958
